# Supplementary material for: Impact of PFOS Exposure on Murine Fetal Hematopoietic Stem Cells, Associated with Intrauterine Metabolic Perturbation
Source: Environ Sci Technol. 2025 Mar 13;59(11):5496–509. doi: 10.1021/acs.est.5c02623 (PMC11948485; doi:10.1021/acs.est.5c02623)
Supplement: Supplementary file 3 — es5c02623_si_003.xlsx [file es5c02623_si_003.xlsx]

## Sheet: S8-positive
Supplementary Table S2. The metabolome of maternal blood at gestational day 14.5.
													Normalised abundance																	Raw abundance
													QC						Ctrl				Low			High				QC						Ctrl				Low			High
Compound	Neutral mass (Da)	m/z	Charge	Retention time (min)	Chromatographic peak width (min)	Identifications	Max Fold Change	Highest Mean	Lowest Mean	Isotope Distribution	Maximum Abundance	Minimum CV%	QC1_20250125164309	QC2	QC3	QC4	QC5	QC6	C1	C2	C3	C4	L1	L2	L3	H1	H2	H3	H4	QC1_20250125164309	QC2	QC3	QC4	QC5	QC6	C1	C2	C3	C4	L1	L2	L3	H1	H2	H3	H4	Accepted Compound ID	Accepted Description	Adducts
0.51_87.0047m/z		87.0047	1	0.509133	0.165417	3	4.94926	QC	Ctrl	100 - 2.81 - 1.95	40842.4	3.71	203820	10205.3	10043	6695.53	6991.35	7299.54	8698.17	8196.85	8093.39	8020.51	9897.93	7761.16	9140.44	8950.28	7799.66	8084.16	10670.7	250022	12039.7	11199.1	6695.53	7134.23	7538.71	8945.5	8597.32	8476.36	10613.3	10437.1	9671.19	8973.67	8235.84	9646.4	7284.23	8365.97
0.51_126.9722m/z		126.972	1	0.509133	0.243233	3	3.41087	QC	Low	100 - 2	50593.4	8.29	221535	21425.4	17173.9	14476.2	14576.7	14373.4	16228.9	15801.9	16104.2	13514.1	16197.9	11658.2	16642.8	16895.7	11502.8	15784.6	18714.8	271753	25276.7	19150.9	14476.2	14874.6	14844.4	16690.4	16573.9	16866.2	17882.7	17080.3	14527.3	16339.1	15547.1	14226.3	14222.7	14672.7
0.51_130.9666m/z		130.967	1	0.509133	0.20185	8	1.22888	High	Ctrl	100 - 0.283 - 0.0646	260241	6.53	263345	191485	201527	230209	222442	231579	222298	210672	221495	192618	254903	179901	256216	276309	208404	246690	309560	323041	225905	224727	230209	226988	239167	228619	220965	231976	254884	268788	224175	251542	254254	257749	222280	242700
0.51_184.9855m/z		184.985	1	0.509133	0.276617	28	3.75751	QC	Ctrl	100 - 3.23	380152	9.81	1.6922e+06	172789	146044	87985.9	87378.3	94512.3	107829	104713	105731	86411.8	111448	88341	108716	106160	84525.5	101775	142413	2.0758e+06	203848	162856	87985.9	89164.1	97609	110895	109829	110734	114346	117518	110082	106732	97686.3	104539	91704.2	111655
0.51_277.9041m/z		277.904	1	0.509133	0.199533	1	15.2852	QC	Low	100 - 5.57 - 5.93	188774	11.12	1.06416e+06	19430.8	18876.9	12005.5	9642.65	8525.98	16112.4	12882.1	14028.5	11817.9	13232.6	10768	13049.7	12936.7	9133.72	12988	16763.8	1.30539e+06	22923.6	21049.9	12005.5	9839.72	8805.32	16570.6	13511.5	14692.4	15638.3	13953.4	13418	12811.6	11904.1	11296.3	11702.8	13143.1
0.51_300.9203m/z		300.92	1	0.509133	0.821583	5	16.649	QC	Low	100 - 6.14	326761	6.56	1.849e+06	34748.5	25123.2	19837.4	15697.3	16158.1	21874.8	20543.4	22954.9	19814.8	22727.4	14272	21880.2	23063.6	13496.6	21567.3	29123	2.26814e+06	40994.6	28015.3	19837.4	16018.1	16687.5	22496.8	21547.1	24041.1	26220.2	23965.4	17784.4	21481	21222.6	16692.2	19433.2	22832.9
0.52_128.9510m/z		128.951	1	0.517733	0.20185	14	1.43608	QC	Ctrl	100 - 0.043	110429	5.77	272462	72386.5	71810.9	81903.4	82153.3	81858.1	81029.3	75102	79975.6	71477.6	93321.2	63513.9	95786.7	97727.7	67080.3	87728.8	109880	334224	85398.2	80077.6	81903.4	83832.3	84540.2	83333.4	78771.3	83760	94583.8	98404.7	79144.7	94039	89926.8	82963	79048.1	86148.1
0.52_159.9693m/z		159.969	1	0.517733	4.15883	2	2.96353	QC	Low	100 - 2.86 - 3 - 0.00558	5.08687e+06	15.9	2.12689e+07	2.2505e+06	1.94614e+06	1.70083e+06	1.64521e+06	1.70965e+06	1.95144e+06	1.87485e+06	1.88058e+06	1.34594e+06	1.77925e+06	1.39001e+06	1.98022e+06	1.96263e+06	1.21398e+06	2.00022e+06	2.43185e+06	2.60902e+07	2.65504e+06	2.17017e+06	1.70083e+06	1.67883e+06	1.76566e+06	2.00693e+06	1.96645e+06	1.96957e+06	1.78103e+06	1.87617e+06	1.73209e+06	1.94409e+06	1.80596e+06	1.50141e+06	1.8023e+06	1.90661e+06
0.52_180.9899m/z		180.99	1	0.517733	0.79575	21	5.83012	QC	Ctrl	100 - 22.9	380584	11.68	1.91026e+06	108467	86430.3	58198.6	58147.7	62000.7	67734.1	70893.1	68462.9	54025.8	75173.2	55764.2	69870.7	68817.9	51616	69538.6	88390.3	2.34328e+06	127964	96379.9	58198.6	59336.1	64032.1	69660.2	74356.7	71702.5	71490.4	79268.1	69487.8	68595.9	63324.7	63837.2	62657.8	69299.5
0.52_276.8967m/z		276.897	1	0.517733	7.89002	8	2.67002	QC	Low	100	551214	21.36	1.98348e+06	414422	320320	204858	191357	192850	269987	254061	251191	159904	214930	157388	247018	256136	129630	250710	317757	2.4331e+06	488915	357194	204858	195268	199169	277664	266473	263077	211595	226638	196122	242511	235691	160323	225902	249127
0.53_84.0814m/z		84.0814	1	0.527183	0.271967	14	1.14909	Low	Ctrl	100 - 3.27	22549.5	3.18	23899.8	20348.1	19632.4	20848.2	22570.7	21282.8	20287.4	19840.8	19568.5	18798.4	25550.9	16458	25639.6	20747.3	16669.7	20779	28807.2	29317.5	24005.7	21892.4	20848.2	23032	21980.1	20864.2	20810.1	20494.5	24875.2	26942.8	20508.3	25171.8	19091.2	20616.6	18722.9	22585.3
0.53_96.9837n	96.9837	115.018	1	0.527183	0.60075	2	1.74077	QC	Ctrl	100 - 11 - 3.16 - 0.0889	148956	11.43	407860	115398	105997	86677.9	85508.1	92297.3	94708.1	87152	92227.1	68189.5	93672.1	76504.2	94210	99058.9	74215.4	104572	128897	500315	136141	118199	86677.9	87255.7	95321.4	97401.1	91410	96591.2	90232.8	98774.7	95332	92491.1	91151.7	91787.5	94224.3	101057			M+NH4, M+K
0.53_107.9983n	107.998	146.961	1	0.527183	1.03625	5	2.40397	QC	Ctrl	100 - 2.45	113549	14.59	432815	51667.7	48196.5	50472.7	48620.1	49520.3	52293.1	50514.7	49038.1	37089.3	51568.1	37741.3	58325.5	61537.1	36225.3	61522.7	74800.9	530926	60955.1	53744.8	50472.7	49613.8	51142.8	53780.1	52982.7	51358.5	49079	54377.2	47029.4	57261.4	56625.1	44802.4	55435	58645.2			M+NH4, M+K, M+HCOO
0.53_120.0239m/z		120.024	1	0.527183	0.3663	1	1.278	High	QC	100 - 0.653	66359.8	9.46	30062.7	45337.3	52193.8	61671	61674	60610.8	56678.4	55489	57161.7	46340.8	57712.1	46087.5	62895.4	67556.5	48446.6	65953.1	83483.1	36877.4	53486.8	58202.2	61671	62934.4	62596.7	58290.1	58200	59866.6	61321.2	60855.9	57429.6	61747.8	62163.9	59917.4	59427.1	65452.1
0.53_136.9533m/z		136.953	1	0.527183	0.522017	3	5.98892	QC	Low	100	98142.5	14.6	495685	22513.7	18336.7	16721.4	17108.3	18489.8	18803.9	18354.4	18441.7	13397.4	16744.9	13702.6	18714.6	19493.3	14800.5	18005.1	21088.6	608048	26560.6	20447.6	16721.4	17457.9	19095.6	19338.6	19251.2	19314.3	17728.3	17657	17074.9	18373.1	17937.3	18304.8	16223.5	16533.8
0.53_148.9771m/z		148.977	1	0.527183	0.231183	3	1.16012	High	Ctrl	100 - 1.13 - 0.18	230388	7.13	279327	189381	193682	205430	203376	203511	213089	195560	205446	180264	227944	156256	240527	236193	169726	213073	302562	342646	223423	215978	205430	207533	210179	219148	205114	215168	238538	240361	194710	236139	217340	209912	191989	237214
0.53_188.0006m/z		188.001	1	0.527183	0.167733	1	1.48454	QC	Ctrl	100 - 2.41	82398.7	5.64	191797	62639.6	58318.2	59151.8	61464.8	61020.4	57326.3	55754.3	57922.5	51015.6	65737.4	49799.7	69076.3	70155.1	50257.9	69322.9	80996.5	235274	73899.3	65031.7	59151.8	62721	63019.7	58956.3	58478.3	60663.4	67507.2	69318.4	62055.5	67816	64555.1	62157.5	62463.4	63502.6
0.53_192.9796m/z		192.98	1	0.527183	0.403917	2	1.46917	QC	Ctrl	100 - 3.26	448368	11.41	1.09228e+06	300610	294878	330445	330757	341239	323165	318516	325912	253147	336814	252033	367971	397397	273977	343056	395051	1.33988e+06	354645	328823	330445	337516	352420	332354	334077	341334	334980	355161	314058	361257	365676	338847	309110	309726
0.60_134.0945n	134.094	135.102	1	0.598317	0.4328	14	1.30677	QC	Low	100 - 9.12	129479	5.58	122708	127195	120713	139660	132985	133611	109014	106574	108313	77626	100673	87707.8	108869	117270	84264.5	112556	126905	150524	150058	134610	139660	135703	137988	112114	111781	113439	102720	106157	109293	106883	107910	104216	101419	99495.5			M+H, M+NH4
0.60_177.9800m/z		177.98	1	0.598317	0.106117	3	4.86902	QC	Low	100 - 0.803 - 0.14	154723	10.59	752914	43311.1	41317.5	29773.8	29648	31373.2	41048.1	34027	43352.3	28361.5	33270.1	27924	34136.9	33340.3	28640.4	33597.7	43604.1	923586	51096.4	46073.8	29773.8	30253.9	32401.2	42215.3	35689.4	45403.7	37529.8	35082.4	34796.1	33514.1	30679	35421.6	30273.2	34186.3
0.62_173.0014m/z		173.001	1	0.623633	0.227983	19	2.8373	QC	Low	100 - 0.554	67659.8	14.37	289984	33523.7	24140.3	19565.3	19720.2	19025.6	27931.7	28415.6	30897.1	21307.7	25704.2	19890.9	25944.5	25671.7	19581.3	28561.6	32211.5	355718	39549.7	26919.2	19565.3	20123.2	19649	28725.9	29803.9	32359.1	28195.7	27104.4	24786.1	25471.2	23622.5	24217.6	25735.4	25254.4
0.66_84.0451m/z		84.0451	1	0.65945	0.387517	1	1.95659	High	Ctrl	100 - 2.03	39689.6	6.64	8402.35	14874.5	19256	30514.3	38267.6	40582.2	19200	20047.4	22236.4	19656.6	29997.8	29027	41879.9	32884.7	28188.6	46057.1	51628	10307	17548.2	21472.8	30514.3	39049.7	41911.8	19746	21026.9	23288.6	26010.8	31631.9	36170.6	41115.8	30259.8	34862.9	41499.8	40477.2
0.73_104.0711m/z		104.071	1	0.733233	0.14605	122	1.22763	High	Ctrl	100 - 0.377	11474.1	5.9	11527.2	10972.3	9834.59	10550.1	11532.6	10839.8	10188.6	10079.9	9567.66	7550.1	10944.5	8469.53	10429.2	12243.3	7943.96	12784.3	12924.9	14140.2	12944.7	10966.7	10550.1	11768.3	11194.9	10478.3	10572.3	10020.4	9990.78	11540.7	10553.9	10238.9	11266	9824.87	11519.3	10133.4
0.77_131.1181m/z		131.118	1	0.773933	0.377	46	1.1296	QC	Low	100 - 2.15	79609.6	4.47	78619	80164.1	78590.1	73774.3	82825.9	83684.5	88702.5	77813.5	80122.6	57642.8	68987.6	62479.8	79960.1	75792.4	58376	79931.5	88102.8	96440.5	94573.8	87637.2	73774.3	84518.6	86426.4	91224.8	81615.2	83913.9	76276.7	72745.6	77856.2	78501.2	69742.5	72197.8	72022.3	69074.1
0.77_174.1603m/z		174.16	1	0.773933	0.0868667	1	1.2501	QC	Low	100 - 4.81	24966.2	0.98	28747.1	24400.4	22357.5	22983.8	24209.4	27098.7	27007.7	21594.2	21686.4	18376.8	20166.9	19775.9	19971.4	25332.8	15237	26182.6	28544.9	35263.6	28786.5	24931.2	22983.8	24704.2	27986.6	27775.6	22649.2	22712.6	24317.4	21265.4	24642.8	19607	23310.7	18844.6	23591.8	22379.6
0.79_138.0440n	138.044	177.007	1	0.787233	0.403917	32	1.34492	High	QC	100 - 1.58	75266.2	6.46	11358.2	53116	57827.8	69649.9	72317.3	71510.1	68241	67290.5	66886.6	49876.3	69349.2	62264.3	70173.3	77740.2	61058.6	76351.2	85914.8	13932.9	62663.7	64484.7	69649.9	73795.2	73853	70181.4	70578.1	70051.7	65999.5	73126.9	77587.6	68893	71534.7	75515.6	68796.2	67358.6			M+H, M+K
0.80_128.0195m/z		128.02	1	0.7993	0.140617	1	1.22167	Ctrl	QC	100 - 11.3 - 14.1	152293	7.38	117493	115459	117331	129986	129598	138094	200879	150607	149397	108290	122924	173576	136689	101148	133485	149497	115912	144127	136213	130838	129986	132246	142618	206591	157966	156467	143296	129620	216293	134195	93073.7	165090	134704	90876.6
0.80_151.0354m/z		151.035	1	0.7993	0.140617	16	1.20444	Ctrl	High	100 - 12.5 - 15.6	198239	13.83	234042	168076	173360	169366	172095	187156	256470	201888	200738	133860	159096	232031	175045	129358	175292	198296	155417	287095	198288	193317	169366	175613	193288	263763	211752	210236	177132	167763	289135	171851	119032	216797	178674	121850
0.81_123.0408m/z		123.041	1	0.808083	0.118283	51	1.22028	Low	QC	100 - 13.7 - 14.8	89912.5	15.01	52148.5	58329	65294.9	84884.4	88746.9	92689.1	107567	88197.6	87320.9	67160	74702.3	110517	84517.9	69820.3	91954.3	98602.7	79972.3	63969.7	68813.8	72811.5	84884.4	90560.7	95726	110626	92506.7	91452.9	88870.5	78771.6	137716	82975.8	64247	113726	88846	62699.6
0.81_141.0511m/z		141.051	1	0.808083	0.109667	40	1.307	Ctrl	QC	100 - 10.8 - 11.6	36330.4	11.69	22171.8	27854.4	26481.7	28777.3	30015.4	31480.3	48405.5	37330.6	33343.5	26242	28280.5	43785.1	31666.6	25251.2	31638.8	33553.2	26143.7	27197.7	32861.3	29530.2	28777.3	30628.8	32511.7	49781.9	39154.4	34921.3	34725.1	29821.1	54560.7	31088.9	23235.6	39130	30233.1	20497.1
0.81_187.0566m/z		187.057	1	0.808083	0.122983	59	3.02482	Ctrl	High	100 - 12.2 - 12.3	70949.8	36.32	26277	85715.5	19611.5	15789.4	14087.3	15230.8	124005	78290.1	25588.9	55915.7	24045	57612.6	34586.3	33278.1	16586.6	27880.6	16078	32233.5	101123	21869.2	15789.4	14375.2	15729.8	127531	82115.1	26799.7	73991.3	25354.8	71791.1	33955.3	30621.7	20513.9	25121.8	12605.4
0.81_208.0141m/z		208.014	1	0.808083	0.092	3	2.20967	Ctrl	High	100 - 1.25	7017.47	45.12	2209.95	12617.3	1544.26	1684.16	2130.96	1416.93	7962.56	10930.2	3570.22	5606.92	4477.05	3528.55	9096.54	4875.22	1064.81	4919.14	1844.01	2710.9	14885.3	1722.03	1684.16	2174.51	1463.36	8188.97	11464.2	3739.15	7419.43	4720.93	4396.93	8930.57	4486.06	1316.93	4432.39	1445.73
0.82_234.9471m/z		234.947	1	0.817	0.05115	3	2.05824	High	Ctrl	100 - 5.82 - 6.97 - 0.432	32450.3	14.17	67023.6	25229.2	25092.2	22716.2	21961.8	25439.4	9878.22	13944.2	16347.7	22893.9	22102.7	19611.3	25956.6	30405.5	31286.8	25337	42771.8	82216.7	29764.2	27980.7	22716.2	22410.7	26272.9	10159.1	14625.4	17121.2	30294.7	23306.7	24437.7	25483	27978.4	38694.6	22829.9	33533.8
0.83_115.0636n	115.064	133.097	1	0.828817	0.158017	20	1.65289	Ctrl	High	100 - 3.82	126295	5.9	95301	100598	99128.6	105201	108969	111170	115529	142605	119242	127805	135236	104894	130747	83834	109784	70575.3	41441.6	116904	118681	110540	105201	111196	114812	118814	149572	124885	169119	142603	130709	128361	77142.1	135778	63591.9	32490.9	HMDB0003411	D-Proline	M+H, M+NH4
0.83_126.1029m/z		126.103	1	0.828817	0.20715	42	1.12899	High	Low	100 - 3.77 - 1.78	70550.6	6.58	59171.5	66554.1	63545	63338.2	70770	60490.9	66552.4	70609.1	73052.3	47650.5	57426.2	62598.1	67446.6	99574.1	23166.4	87920.8	71541.3	72584.7	78517.4	70860.2	63338.2	72216.4	62472.9	68444.8	74058.8	76509.1	63054.2	60554.4	78003.6	66216.1	91625.8	28651.5	79221	56089.6
0.83_129.0791n	129.079	147.113	1	0.828817	0.1874	44	1.32526	Ctrl	High	100 - 1.91 - 0.235	1.37884e+06	4.32	1.2042e+06	1.13058e+06	1.13928e+06	1.18618e+06	1.22487e+06	1.26557e+06	1.51052e+06	1.3892e+06	1.24532e+06	1.37034e+06	1.17584e+06	1.24819e+06	1.48736e+06	1.04572e+06	1.19649e+06	1.15706e+06	762451	1.47717e+06	1.33381e+06	1.27044e+06	1.18618e+06	1.2499e+06	1.30704e+06	1.55347e+06	1.45707e+06	1.30425e+06	1.81332e+06	1.23989e+06	1.55537e+06	1.46022e+06	962246	1.47979e+06	1.04256e+06	597774			M+H, M+NH4
0.83_142.9389m/z		142.939	1	0.828817	0.05945	2	2.11069	High	Ctrl	100	96017.1	10.31	49569.2	59940.2	60757.1	61413.2	68056.9	64823	36776.2	42629.9	43420.2	59137	60844	55734	71858.7	84265.2	116613	72866.3	110323	60805.7	70714.6	67751.3	61413.2	69447.8	66946.9	37821.9	44712.6	45474.8	78253.9	64158.4	69450.2	70547.6	77538.9	144224	65656.2	86495.3
0.83_261.8802n	261.88	284.869	1	0.828817	0.0504	1	3.04445	High	Ctrl	100 - 0.966	158477	12.73	52122.2	81785.4	81439.5	95653	103488	92725.2	30833.9	46698.7	50924.5	79760.7	81202.6	78409.3	98634.8	139232	202447	104471	187758	63937.3	96486.6	90814.6	95653	105603	95763.3	31710.6	48980.3	53334.2	105545	85626	97705.9	96835.2	128118	250381	94133.4	147206			M+H, M+Na
0.83_267.0618m/z		267.062	1	0.828817	0.0591833	53	1.2531	High	Ctrl	100 - 3.27	39330	17.17	23387.3	31785.4	29580.7	33747.5	39595.2	35652.3	22850	31615	26599.2	44480.4	31137.4	31180.7	46502.6	40995.9	52791.3	35340.3	28192.5	28688.8	37498.9	32986	33747.5	40404.4	36820.5	23499.8	33159.6	27857.9	58859.4	32833.6	38854.3	45654.2	37723.5	65290.8	31843.4	22103.4
0.83_309.1657m/z		309.166	1	0.828817	0.1361	26	1.65369	QC	High	100 - 10.4 - 0.432	127190	4.27	135452	126482	118494	126270	127890	128554	142643	139625	93720.1	88323.8	80395.4	131463	120236	95691.8	64184.4	88780.7	58996.1	166157	149217	132135	126270	130504	132766	146700	146447	98154.8	116876	84774.9	163816	118042	88053.4	79381.4	79995.9	46253.9
0.84_112.0874m/z		112.087	1	0.838383	0.144717	17	1.26166	Ctrl	Low	100 - 3.39	58577.1	8.54	45810.1	55696.3	51359	53924.6	59382.5	54362.1	38355.7	91362.1	67791.1	36799.5	26385	34470.8	78430.1	38989.6	29930.1	78196	81939.6	56194.5	65707.9	57271.3	53924.6	60596.1	56143.3	39446.3	95825.8	70998.9	48695.5	27822.3	42954.1	76999.2	35877.3	37016.8	70458.5	64242
0.84_163.0479m/z		163.048	1	0.838383	0.1423	30	1.32289	QC	High	100 - 3.3 - 0.252	18512.2	17.72	26388.2	16837.9	16566	19250.5	16775.7	15255	22980.9	20235.9	17971.5	8740.99	15320.3	11152.9	15580.8	13118.9	7678.68	19294	15883.4	32369.9	19864.5	18473.1	19250.5	17118.6	15754.9	23634.3	21224.6	18821.9	11566.6	16154.8	13897.6	15296.5	12071.8	9496.77	17384.8	12452.8
0.84_164.9208m/z		164.921	1	0.838383	0.1691	2	1.83037	High	Ctrl	100 - 0.434 - 0.0784	494986	4.97	356833	348969	364824	369950	379861	400931	239141	265807	272372	304400	324025	360745	409662	442490	547490	408429	581534	437721	411697	406822	369950	387625	414067	245941	278793	285260	402802	341675	449525	402188	407169	677120	368015	455933
0.84_306.8521m/z		306.852	1	0.838383	0.05945	2	2.82628	High	Ctrl	100 - 0.676	102916	12.32	50923.2	52879.4	61989.8	60296.1	66009.4	79320.2	22332.3	34323.3	35493.1	53507.1	55098.2	56974.5	68797.7	88315.5	126465	72206	124677	62466.6	62384.6	69125.9	60296.1	67358.4	81919.1	22967.3	36000.3	37172.6	70804	58099.6	70996	67542.4	81265.9	156409	65061.2	97749
0.85_146.1654m/z		146.165	1	0.849867	0.255783	11	1.32386	Low	Ctrl	100 - 6.62	476266	10.55	331863	384480	389431	413220	460174	393585	377704	398518	425544	237258	575025	361217	492557	552021	319778	505907	440175	407090	453591	434261	413220	469578	406480	388444	417989	445681	313955	606349	450113	483570	507957	395493	455848	345104
0.85_189.1599m/z		189.16	1	0.849867	0.186483	46	1.25845	High	Ctrl	100 - 7.51	293494	2.35	257868	247755	245449	255849	260700	251906	254702	244334	229539	204302	207044	237718	338392	290134	239360	326917	317564	316322	292290	273704	255849	266028	260160	261945	256271	240400	270345	218322	296221	332218	266975	296034	294569	248976
0.86_164.9300m/z		164.93	1	0.858483	0.456783	2	1.5868	High	Ctrl	100	267112	5.14	213579	219159	212241	221538	238534	237190	114901	207731	188406	162294	262040	22580.4	257197	384897	29554.3	304248	349747	261994	258553	236673	221538	243409	244961	118169	217880	197321	214758	276314	28137.5	252504	354174	36551.9	274142	274207
0.88_138.9066m/z		138.907	1	0.87615	0.456783	1	1.19856	High	Ctrl	100	430465	7.19	448842	408287	375358	363943	382293	364411	382632	376676	376788	300511	376818	330559	373965	408665	342568	422734	547894	550586	481678	418568	363943	390106	376351	393512	395079	394617	397655	397345	411910	367142	376044	423679	380905	429558
0.88_140.9037m/z		140.904	1	0.87615	0.43	3	1.20878	High	Low	100	289481	6.4	288733	267184	249660	243132	258008	249582	262045	259130	255178	191697	250469	221441	246536	275192	232619	280182	369930	354184	315211	278400	243132	263281	257760	269496	271790	267253	253666	264113	275938	242038	253225	287697	252458	290031
0.88_179.0219m/z		179.022	1	0.87615	0.103133	36	2.16543	QC	Low	100 - 2.94	994.967	25.89	1503.85	1319.58	843.626	812.503	409.917	1080.32	863.212	537.693	843.27	544.324	439.315	0	939.12	927.071	0	997.301	1857.08	1844.75	1556.78	940.742	812.503	418.295	1115.71	887.757	563.963	883.172	720.285	463.247	0	921.986	853.07	0	898.618	1455.98
0.88_314.7794m/z		314.779	1	0.87615	0.43	1	1.30536	High	Low	100	527446	1.41	437054	435555	434311	451076	438679	442484	434619	429899	443259	334368	439569	356864	415748	473445	406840	491587	737911	536126	513847	484308	451076	447645	456982	446977	450902	464234	442457	463514	444689	408162	435653	503168	442945	578534
0.89_175.1191m/z		175.119	1	0.8944	0.1416	39	1.2451	Ctrl	High	100 - 6.24 - 0.858	726596	4.33	597821	641284	620414	640872	668794	669169	881221	758726	602726	663711	586315	653866	748192	616039	650804	608121	459290	733336	756557	691835	640872	682462	691094	906278	795795	631246	878266	618253	814784	734541	566865	804897	547948	360091
0.89_257.1029n	257.103	280.092	1	0.8944	0.4654	35	1.3213	QC	Low	100 - 7.58 - 1.94 - 0.0198	4.17778e+06	4.89	4.43004e+06	3.92682e+06	3.94601e+06	4.31169e+06	4.28038e+06	4.17174e+06	3.87154e+06	3.47801e+06	3.49448e+06	2.00128e+06	3.67662e+06	2.43021e+06	3.37878e+06	3.53802e+06	2.57265e+06	3.25656e+06	5.1417e+06	5.43425e+06	4.63267e+06	4.40026e+06	4.31169e+06	4.36786e+06	4.30842e+06	3.98163e+06	3.64794e+06	3.65984e+06	2.64823e+06	3.8769e+06	3.02829e+06	3.31713e+06	3.2556e+06	3.18178e+06	2.93433e+06	4.03118e+06			M+Na, M+K
0.90_206.8941m/z		206.894	1	0.904083	0.448183	1	1.22326	High	Ctrl	100 - 0.199	1.26581e+06	5.55	1.25027e+06	1.14045e+06	1.06463e+06	1.07763e+06	1.09526e+06	1.0887e+06	1.1016e+06	1.08049e+06	1.10172e+06	855345	1.08528e+06	975289	1.06058e+06	1.20422e+06	1.01472e+06	1.20565e+06	1.63865e+06	1.53369e+06	1.34545e+06	1.18718e+06	1.07763e+06	1.11764e+06	1.12437e+06	1.13292e+06	1.13328e+06	1.15385e+06	1.13185e+06	1.1444e+06	1.21531e+06	1.04123e+06	1.10809e+06	1.25498e+06	1.08635e+06	1.28473e+06
0.91_156.0423m/z		156.042	1	0.913617	0.477517	84	1.40426	High	Low	100 - 5.65 - 6.85 - 0.0498	2.99402e+06	2.88	2.51715e+06	2.44144e+06	2.318e+06	2.42555e+06	2.49402e+06	2.46935e+06	1.97212e+06	2.31879e+06	3.08401e+06	1.73685e+06	2.23503e+06	1.80613e+06	2.35513e+06	3.21261e+06	1.93048e+06	3.145e+06	3.68801e+06	3.08774e+06	2.8803e+06	2.58485e+06	2.42555e+06	2.545e+06	2.55025e+06	2.0282e+06	2.43208e+06	3.22994e+06	2.29831e+06	2.35678e+06	2.25062e+06	2.31216e+06	2.95617e+06	2.38756e+06	2.8338e+06	2.89146e+06
0.91_208.8911m/z		208.891	1	0.913617	0.369217	1	1.22654	High	Ctrl	100 - 0.0933	825089	4.86	809272	734065	708208	720798	725768	733063	727780	699125	711721	552159	709694	619156	700947	796006	645620	798434	1.06029e+06	992720	866015	789735	720798	740601	757081	748474	733283	745399	730653	748353	771531	688158	732466	798485	719429	831288
0.91_292.1980m/z		292.198	1	0.913617	0.109633	12	1.25107	Ctrl	Low	100 - 7.69	278568	5.02	260193	242220	229040	233203	246732	229873	307293	274867	295749	236364	204382	236562	227046	273335	251660	250399	188392	319174	285759	255406	233203	251775	237404	316031	288296	309744	312772	215515	294780	222903	251517	311247	225622	147702
0.91_313.1727n	313.173	314.18	1	0.913617	0.118233	0	1.1851	Ctrl	Low	100 - 7.01	274482	3.28	266054	240117	252913	251176	251609	254399	313210	286928	295357	202432	217781	237644	239408	282431	301063	226315	248854	326364	283279	282027	251176	256752	262734	322116	300946	309333	267871	229644	296129	235040	259887	372346	203922	195105			M+H, M+Na
0.93_257.1473m/z		257.147	1	0.93195	0.392233	13	2.32551	High	Low	100 - 6.16	904594	2.91	543811	559523	540626	572625	568722	581599	366619	492520	875081	348310	395542	355449	415971	1.02701e+06	512247	881135	1.19798e+06	667084	660099	602862	572625	580345	600655	377044	516583	916489	460906	417088	442925	408382	945036	633533	793947	939235
0.94_216.9229m/z		216.923	1	0.94055	0.295617	2	1.18618	High	Low	100 - 1.34	1.69352e+06	6.73	1.74786e+06	1.54754e+06	1.45343e+06	1.47679e+06	1.52416e+06	1.55884e+06	1.58981e+06	1.52013e+06	1.52804e+06	1.1575e+06	1.50656e+06	1.30999e+06	1.46659e+06	1.64913e+06	1.35617e+06	1.63441e+06	2.13438e+06	2.14408e+06	1.82571e+06	1.62075e+06	1.47679e+06	1.5553e+06	1.60992e+06	1.63502e+06	1.59439e+06	1.60035e+06	1.53168e+06	1.58863e+06	1.63238e+06	1.43983e+06	1.51749e+06	1.67727e+06	1.47269e+06	1.67339e+06
0.95_67.9880n	67.988	90.9772	1	0.949683	0.265483	1	1.22817	High	Low	100 - 0.612	457439	8.31	525933	435057	396548	405661	419039	386520	408090	427505	434010	303097	377535	339298	400538	464335	354914	465239	545268	645153	513259	442198	405661	427603	399185	419694	448392	454547	401077	398101	422799	393230	427271	438947	419203	427499			M+Na, M+K
0.95_104.1075m/z		104.107	1	0.949683	0.447217	43	1.2213	High	Ctrl	100 - 0.211 - 0.058	7.06011e+06	4.99	7.3234e+06	6.6873e+06	6.13954e+06	6.30047e+06	6.52198e+06	6.70133e+06	6.01153e+06	6.11637e+06	5.72556e+06	5.26979e+06	6.68982e+06	6.05448e+06	6.41742e+06	7.56797e+06	6.15801e+06	7.94707e+06	6.56738e+06	8.98349e+06	7.88936e+06	6.84631e+06	6.30047e+06	6.65527e+06	6.9209e+06	6.18246e+06	6.4152e+06	5.99649e+06	6.97334e+06	7.05424e+06	7.54449e+06	6.30034e+06	6.96388e+06	7.61606e+06	7.16071e+06	5.14894e+06
0.95_125.0212m/z		125.021	1	0.949683	0.117867	26	1.21979	High	Ctrl	100 - 7.55	36104.9	8.52	28150	32327.2	29748.3	33130.2	34937.1	34802.9	26070.9	28372.4	35488.1	28466.1	33565.6	31372.9	39984	28009.2	23885.6	34503.7	58021	34531.1	38138.1	33172.8	33130.2	35651.2	35943.2	26812.2	29758.6	37167.3	37668.1	35394.1	39093.8	39254.5	25773.4	29541	31089.5	45489.4
0.95_160.0371m/z		160.037	1	0.949683	0.352633	101	1.06595	Low	Ctrl	100 - 5.69	725315	3.79	725841	703057	654644	663572	689086	683304	847715	777877	524883	571283	758964	749722	667260	678287	782302	483127	791874	890376	829433	730005	663572	703169	705692	871820	815881	549720	755959	800307	934230	655086	624144	967529	435321	620843
0.95_161.1054n	161.105	184.095	1	0.949683	0.435733	16	1.15451	High	Ctrl	100 - 7.51 - 0.872	4.13105e+06	2.29	4.20539e+06	4.14555e+06	3.93643e+06	4.03463e+06	4.11732e+06	4.08799e+06	3.52345e+06	3.73039e+06	3.98742e+06	3.07146e+06	3.56388e+06	3.29249e+06	4.49956e+06	3.44121e+06	2.50934e+06	4.2487e+06	6.32496e+06	5.15868e+06	4.89072e+06	4.38958e+06	4.03463e+06	4.20147e+06	4.22193e+06	3.62363e+06	3.91264e+06	4.1761e+06	4.06436e+06	3.75802e+06	4.10277e+06	4.41747e+06	3.16652e+06	3.10348e+06	3.82829e+06	4.95888e+06			M+Na, M+K
0.95_218.0194n	218.019	219.027	1	0.949683	0.474017	1	1.11823	High	Ctrl	100 - 6.12 - 5.59	2.88582e+06	4.64	2.96568e+06	2.80192e+06	2.61004e+06	2.63281e+06	2.67125e+06	2.7678e+06	2.60874e+06	2.65962e+06	2.65037e+06	2.40406e+06	2.98157e+06	2.64368e+06	2.99675e+06	2.67231e+06	2.43177e+06	3.18578e+06	3.25342e+06	3.63794e+06	3.30557e+06	2.9105e+06	2.63281e+06	2.72584e+06	2.85849e+06	2.68292e+06	2.78956e+06	2.77578e+06	3.18121e+06	3.14399e+06	3.29429e+06	2.94208e+06	2.459e+06	3.00755e+06	2.87055e+06	2.55074e+06			M+H, M+HCOO
0.96_107.0707m/z		107.071	1	0.9593	0.2269	7	1	---	---	100 - 1.34	0	---	0	0	0	0	0	0	0	0	0	0	0	0	0	0	0	0	0	0	0	0	0	0	0	0	0	0	0	0	0	0	0	0	0	0
0.96_221.1861m/z		221.186	1	0.9593	0.325033	8	1.48561	High	Low	100 - 6.81	572361	3.87	472420	470903	424132	451073	451111	457537	304124	391429	506494	355474	404148	369996	381668	780296	391955	700229	416965	579510	555549	472957	451073	460330	472528	312771	410553	530461	470386	426164	461053	374704	718010	484759	630941	326907
0.97_148.0040m/z		148.004	1	0.968217	0.455833	16	1.19648	High	Ctrl	100	380196	4.22	353211	344791	331222	363196	371176	366064	325349	336707	320969	288017	395382	239704	429706	430755	183414	543364	363249	433278	406768	369352	363196	378762	378058	334601	353157	336157	381123	416920	298696	421866	396371	226841	489598	284793
0.97_154.0589m/z		154.059	1	0.968217	0.399817	11	1.30281	High	Ctrl	100 - 3.69	1.4441e+06	5.01	1.40187e+06	1.30333e+06	1.21952e+06	1.24313e+06	1.26312e+06	1.27213e+06	1.20446e+06	1.09275e+06	992957	1.14363e+06	1.55276e+06	1.16628e+06	1.3384e+06	1.2751e+06	962555	2.15439e+06	1.38434e+06	1.71965e+06	1.5376e+06	1.3599e+06	1.24313e+06	1.28894e+06	1.31381e+06	1.23871e+06	1.14614e+06	1.03994e+06	1.51333e+06	1.63734e+06	1.4533e+06	1.31399e+06	1.17332e+06	1.19046e+06	1.94121e+06	1.08535e+06
0.97_162.1126m/z		162.113	1	0.968217	1.99067	39	1.11618	QC	Low	100 - 7.16 - 0.15	6.87828e+06	3.61	7.24093e+06	6.80883e+06	6.5082e+06	6.75831e+06	7.00826e+06	6.94514e+06	5.72922e+06	6.39653e+06	7.34538e+06	5.1955e+06	5.58069e+06	5.20099e+06	7.70526e+06	7.01724e+06	3.51554e+06	8.04643e+06	8.36129e+06	8.88232e+06	8.03274e+06	7.25741e+06	6.75831e+06	7.15149e+06	7.17269e+06	5.89213e+06	6.70905e+06	7.69296e+06	6.87503e+06	5.8847e+06	6.48096e+06	7.56468e+06	6.4571e+06	4.34792e+06	7.25024e+06	6.55539e+06
0.97_383.1160m/z		383.116	1	0.968217	0.426683	151	1.22991	High	Ctrl	100 - 12.1 - 0.492	2.59849e+06	3.72	2.34849e+06	2.26021e+06	2.19254e+06	2.10182e+06	2.20622e+06	2.18751e+06	2.4031e+06	2.20784e+06	2.06347e+06	1.77659e+06	2.33438e+06	2.16985e+06	2.32256e+06	2.00073e+06	2.44077e+06	2.56868e+06	3.38378e+06	2.88085e+06	2.66648e+06	2.44494e+06	2.10182e+06	2.25131e+06	2.25919e+06	2.47144e+06	2.31571e+06	2.16111e+06	2.3509e+06	2.46154e+06	2.70385e+06	2.28018e+06	1.84102e+06	3.01868e+06	2.31451e+06	2.65294e+06
0.98_113.0591n	113.059	136.048	1	0.977183	0.391833	8	1.31212	High	Ctrl	100 - 2.26	1.11238e+06	3.97	948206	903336	878386	922364	948762	981897	963274	841421	774531	811886	1.07937e+06	933948	980521	987826	955081	1.38633e+06	1.1203e+06	1.16315e+06	1.06571e+06	979503	922364	968152	1.01407e+06	990665	882531	811182	1.07434e+06	1.13817e+06	1.16379e+06	962632	908975	1.18122e+06	1.24915e+06	878334			M+H, M+Na
0.98_185.0422m/z		185.042	1	0.977183	0.426683	39	1.44718	High	Ctrl	100 - 2.45	442313	4.6	351630	351173	345793	356728	355852	391497	300376	284887	268568	368719	422624	516417	351640	295932	653174	385924	434221	431338	414297	385600	356728	363124	404324	308917	298805	281277	487913	445646	643508	345224	272310	807827	347737	340436
0.98_247.2018m/z		247.202	1	0.977183	0.297167	15	1.23112	High	Ctrl	100 - 10.8	924914	3.73	804278	773163	748184	764138	779090	829202	755082	762924	833137	653964	868855	992569	754146	1.1715e+06	880722	957992	689449	986594	912141	834313	764138	795013	856371	776553	800199	872561	865368	916185	1.23684e+06	740387	1.07798e+06	1.08925e+06	863199	540539
0.99_132.0770m/z		132.077	1	0.985783	0.418067	37	1.33892	High	Ctrl	100 - 0.603 - 0.447	7.92044e+06	3.73	8.48945e+06	6.89953e+06	6.66585e+06	6.82515e+06	6.97912e+06	6.97253e+06	6.20312e+06	5.97364e+06	5.7453e+06	5.74006e+06	7.83963e+06	5.20009e+06	7.81592e+06	7.90961e+06	3.85607e+06	1.26389e+07	7.27717e+06	1.04139e+07	8.13974e+06	7.43321e+06	6.82515e+06	7.12176e+06	7.20098e+06	6.3795e+06	6.26549e+06	6.01716e+06	7.59562e+06	8.26668e+06	6.47983e+06	7.67332e+06	7.27824e+06	4.76908e+06	1.13883e+07	5.70542e+06
0.99_143.0948n	143.095	166.084	1	0.994383	0.399817	15	1.25351	High	Ctrl	100 - 7.4 - 1.51	6.65145e+06	2.21	5.73448e+06	5.56566e+06	5.40653e+06	5.51071e+06	5.63618e+06	5.70436e+06	6.02294e+06	5.38845e+06	6.05311e+06	3.76052e+06	5.73383e+06	5.86961e+06	5.37228e+06	6.13193e+06	6.05199e+06	5.29744e+06	9.12443e+06	7.03439e+06	6.5661e+06	6.02892e+06	5.51071e+06	5.75137e+06	5.89126e+06	6.1942e+06	5.65171e+06	6.33954e+06	4.97617e+06	6.04617e+06	7.31412e+06	5.27426e+06	5.64246e+06	7.48493e+06	4.77326e+06	7.15371e+06			M+Na, M+K
0.99_187.0580m/z		187.058	1	0.985783	0.2747	48	1.40487	High	Ctrl	100 - 0.764	240450	1.83	185528	191600	190872	183992	187687	192380	199029	135969	182252	167370	201483	231357	210733	196100	281389	230691	253619	227583	226041	212845	183992	191523	198683	204688	142612	190876	221475	212459	288294	206888	180447	348014	207864	198841
0.99_203.1505m/z		203.15	1	0.994383	0.344533	27	1.23422	High	Ctrl	100 - 4.58	537344	2.43	473890	506837	474859	483310	503293	492053	471190	412589	400081	457624	456340	479375	483665	555379	538535	526812	528649	581313	597942	529524	483310	513579	508175	484588	432747	419012	605558	481198	597349	474841	511047	666046	474684	414469
0.99_260.1737n	260.174	283.163	1	0.985783	0.316733	11	1.71113	High	Low	100 - 9.78	1.02833e+06	1.77	687381	705868	684145	705599	699485	743813	564705	650630	997849	444345	596127	613137	593627	1.11381e+06	771148	868328	1.36002e+06	843199	832750	762902	705599	713781	768184	580762	682417	1.04507e+06	587986	628600	764031	582796	1.0249e+06	953734	782407	1.06628e+06			M+Na, M+K
0.99_261.2174m/z		261.217	1	0.994383	0.418433	17	1.41643	High	Ctrl	100 - 8.39	502570	5.44	353319	397153	410875	373375	389572	402214	362446	358941	380872	316998	458420	545241	384649	642058	498018	442821	427384	433410	468542	458174	373375	397534	415392	372752	376477	398895	419472	483392	679425	377631	590807	615935	399004	335076
0.99_286.1897n	286.19	309.179	1	0.985783	0.2689	2	1.44426	High	Ctrl	100 - 7.17	448575	4.72	352081	311709	314664	318427	328791	337051	321240	321020	401152	198956	333622	425504	309326	438724	460518	266871	628186	431892	367739	350887	318427	335511	348094	330374	336704	420134	263272	351796	530221	303683	403703	569556	240465	492508			M+Na, M+K
1.00_182.1154m/z		182.115	1	1.00303	0.306967	29	1.19042	Low	Ctrl	100 - 1.53	130322	2.8	121493	116247	114411	112970	115750	119923	72908.5	117752	113001	134241	130182	76693.8	184091	83999.3	148022	93981.4	134920	149034	137143	127581	112970	118116	123852	74981.7	123505	118349	177636	137273	95568.2	180732	77294.2	183069	84682	105780
1.01_99.1044n	99.1044	144.102	1	1.01255	0.400433	13	1.23238	High	Low	100 - 6.6	1.43662e+06	3.65	1.35409e+06	1.20314e+06	1.16821e+06	1.23074e+06	1.24898e+06	1.26035e+06	1.28735e+06	1.17066e+06	1.32581e+06	925170	1.16279e+06	1.12477e+06	1.20962e+06	1.6082e+06	1.08113e+06	1.42988e+06	1.62727e+06	1.66104e+06	1.41941e+06	1.30269e+06	1.23074e+06	1.2745e+06	1.30165e+06	1.32396e+06	1.22786e+06	1.38854e+06	1.22425e+06	1.22613e+06	1.40158e+06	1.18755e+06	1.47982e+06	1.33711e+06	1.28839e+06	1.2758e+06			M+H, M+HCOO
1.01_157.1105n	157.11	180.1	1	1.01255	0.66065	15	1.47395	High	Ctrl	100 - 6.98	3.77128e+06	0.82	2.81567e+06	2.87801e+06	2.8353e+06	2.82123e+06	2.83669e+06	2.85695e+06	3.0308e+06	2.42563e+06	2.88841e+06	1.88966e+06	3.11965e+06	3.51611e+06	2.67176e+06	3.28909e+06	3.95928e+06	2.47914e+06	5.35762e+06	3.45393e+06	3.39534e+06	3.1617e+06	2.82123e+06	2.89467e+06	2.95056e+06	3.11698e+06	2.54414e+06	3.02509e+06	2.50052e+06	3.28959e+06	4.38143e+06	2.62302e+06	3.02654e+06	4.89673e+06	2.23383e+06	4.20046e+06			M+Na, M+K
1.01_162.0504m/z		162.05	1	1.01255	0.171917	14	1.23399	Ctrl	High	100 - 2	281549	5.18	246715	250454	247032	223992	222130	239645	305943	307357	242845	270052	229920	267190	255694	283766	273889	198181	156814	302641	295474	275470	223992	226670	247497	314642	322373	254337	357350	242444	332946	251029	261115	338739	178571	122944
1.01_235.9910n	235.991	236.998	1	1.01255	0.2609	1	1.09341	High	Ctrl	100 - 2.24	420580	2.91	399600	409785	385430	387453	377772	395593	405431	353881	384762	394526	379085	421684	381284	425477	381526	443243	432074	490182	483445	429799	387453	385493	408555	416959	371170	402969	522062	399736	525461	374328	391514	471860	399384	338753			M+H, M+K
1.06_173.9851m/z		173.985	1	1.0573	0.274567	1	Infinity	QC	Low	100 - 2.46	4301.79	200	25810.7	0	0	0	0	0	0	0	644.315	0	0	0	0	0	0	0	0	31661.6	0	0	0	0	0	0	0	674.803	0	0	0	0	0	0	0	0
1.06_189.1348m/z		189.135	1	1.0573	0.44435	24	1.37459	Ctrl	High	100 - 3.58	765902	3.32	727930	681632	665483	680195	677643	668240	990516	718306	699903	654883	671740	786988	698905	504987	659700	624851	439211	892939	804158	742091	680195	691493	690135	1.01868e+06	753401	733022	866584	708332	980667	686153	464677	815898	563022	344349
1.07_112.0139n	112.014	135.003	1	1.07462	0.575567	2	1.07699	Low	Ctrl	100 - 2.98 - 0.398	5.66504e+06	1.9	5.22761e+06	5.44415e+06	5.29179e+06	5.3419e+06	5.50088e+06	5.4164e+06	5.92586e+06	5.26502e+06	5.326e+06	4.52347e+06	6.03923e+06	5.5565e+06	5.3994e+06	5.95317e+06	4.69867e+06	5.42124e+06	5.35856e+06	6.41262e+06	6.42275e+06	5.90097e+06	5.3419e+06	5.6133e+06	5.59386e+06	6.09436e+06	5.52225e+06	5.57802e+06	5.98575e+06	6.36821e+06	6.92396e+06	5.30089e+06	5.47797e+06	5.81119e+06	4.88481e+06	4.2012e+06			M+Na, M+K
1.07_134.0392m/z		134.039	1	1.06592	0.325333	1	1.71605	Ctrl	QC	100 - 6.67	2618.45	20.57	3114.5	982.999	1104.08	730.857	1831.66	1391.06	3310.7	2824.71	683.621	3654.76	1876.05	2793.96	2168.63	1279.84	4529.34	916.679	821.758	3820.51	1159.7	1231.18	730.857	1869.09	1436.64	3404.84	2962.71	715.97	4836.22	1978.25	3481.56	2129.06	1177.68	5601.76	825.974	644.272
1.07_169.9724n	169.972	192.962	1	1.07462	0.281667	7	1.0698	Low	Ctrl	100 - 0.255	336892	5.44	345323	352326	325563	307426	316840	316079	349566	316367	328445	265262	374200	324823	311653	354395	277034	323077	335640	423602	415657	363041	307426	323315	326435	359505	331823	343986	351012	394584	404763	305967	326106	342627	291108	263147			M+Na, M+K
1.07_175.1191m/z		175.119	1	1.07462	0.335917	39	1.20963	Ctrl	High	100 - 5.88	1.75123e+06	1.15	1.62604e+06	1.59946e+06	1.5808e+06	1.57914e+06	1.60671e+06	1.58426e+06	2.1683e+06	1.84526e+06	1.44155e+06	1.5498e+06	1.41398e+06	1.72559e+06	1.64751e+06	1.59353e+06	1.58312e+06	1.54752e+06	1.06681e+06	1.99464e+06	1.88697e+06	1.76278e+06	1.57914e+06	1.63955e+06	1.63617e+06	2.22996e+06	1.93542e+06	1.50976e+06	2.05079e+06	1.49101e+06	2.15026e+06	1.61745e+06	1.46633e+06	1.95796e+06	1.39439e+06	836399
1.07_313.9966n	313.997	315.004	1	1.07462	0.27145	1	1.15371	Low	High	100 - 4.07	610452	5.69	487362	564305	559093	538726	560021	515946	670274	566031	575844	467422	675490	636976	518889	608167	541070	505133	462115	597839	665740	623454	538726	571466	532851	689334	593686	603093	618523	712286	793737	509422	559622	669180	455150	362305			M+H, M+NH4
1.08_224.0274n	224.027	247.017	1	1.08432	0.272283	2	1.31597	Low	High	100 - 4.81	954633	2.08	816238	814682	780940	778451	803916	790008	968724	790845	831317	791126	1.02056e+06	1.00076e+06	842581	845105	747891	732207	576481	1.00126e+06	961123	870839	778451	820346	815892	996269	829483	870654	1.04687e+06	1.07616e+06	1.24704e+06	827208	777646	924970	659755	451971			M+Na, M+K
1.09_194.0225m/z		194.023	1	1.094	0.207183	7	1.48879	Ctrl	High	100 - 2.03	152463	5.88	117107	125077	120181	123953	122196	138243	204973	175421	109373	120086	121498	138809	131300	95937.9	156452	115291	41949.5	143653	147560	134016	123953	124693	142772	210801	183992	114548	158906	128116	172970	128905	88279.9	193496	103883	32889.1
1.11_80.0502m/z		80.0502	1	1.11262	0.2998	5	11.1623	Low	QC	100 - 1.71	89076.4	8.43	6345.4	4295.8	4539.53	9510.79	10712.2	12477	73378.3	68586.2	76227.3	54496.9	93550.9	93267.2	80411.1	90928.4	105238	93958.2	5376.95	7783.79	5067.98	5062.11	9510.79	10931.2	12885.8	75464.8	71937.1	79834.3	72113.8	98647	116220	78944	83670.3	130156	84661.1	4215.62
1.11_90.0556m/z		90.0556	1	1.11262	0.3806	54	1.21024	QC	High	100 - 1.01	269120	13.92	343098	272195	252714	244351	252698	249662	312382	286023	224881	234252	217316	233656	301837	245077	188676	276320	179403	420872	321122	281805	244351	257863	257842	321264	299997	235522	309978	229154	291159	296330	225514	233349	248979	140655
1.11_116.0710m/z		116.071	1	1.11262	0.3806	37	1.26078	Ctrl	High	100 - 4.87	1.02398e+06	4.98	994515	897869	866234	879755	926559	911764	1.19081e+06	1.11053e+06	865608	928964	805921	766190	1.04928e+06	847028	775645	987589	638455	1.21995e+06	1.05926e+06	965953	879755	945496	941637	1.22467e+06	1.16478e+06	906568	1.22927e+06	849823	954750	1.03013e+06	779416	959296	889867	500559
1.12_147.0766m/z		147.077	1	1.1213	0.828183	97	1.40399	High	Ctrl	100	832998	6.57	816823	697594	679260	732198	758196	737120	555717	564272	692175	561061	869550	636223	770677	920392	586217	766983	1.0584e+06	1.00198e+06	822989	757454	732198	773692	761272	571518	591841	724928	742432	916917	792799	756616	846924	725017	691091	829804
1.25_148.0428m/z		148.043	1	1.24752	0.2456	6	1.07778	QC	High	100 - 3.22 - 1.73	361733	13.85	288926	318145	354163	403787	412090	393285	400940	352727	364447	246333	356922	248564	414097	373912	229974	382012	356608	354420	375333	394934	403787	420512	406170	412341	369960	381692	325964	376365	309736	406541	344065	284425	344212	279586
1.25_217.0685m/z		217.068	1	1.24752	0.68695	47	1.2362	Low	Ctrl	100 - 7.29 - 0.624 - 0.79	5.29509e+06	4.02	4.67862e+06	4.22287e+06	4.29931e+06	4.58839e+06	4.56333e+06	4.55736e+06	5.03071e+06	3.72829e+06	3.75573e+06	4.61875e+06	4.97715e+06	5.65334e+06	5.25477e+06	4.03461e+06	5.69476e+06	4.58438e+06	4.99822e+06	5.73918e+06	4.98194e+06	4.79424e+06	4.58839e+06	4.65659e+06	4.70668e+06	5.17376e+06	3.91044e+06	3.93345e+06	6.11183e+06	5.24827e+06	7.04464e+06	5.1589e+06	3.71256e+06	7.04313e+06	4.13076e+06	3.91869e+06
1.25_233.0423m/z		233.042	1	1.24752	0.163867	71	1.37409	Low	High	100 - 2.16 - 0.945 - 0.735	127894	5.46	107387	96286.4	94932.3	102101	101902	93086.9	109557	81724.2	80819.8	107675	121512	144694	117476	83618.4	117856	91203	79623.7	131730	113594	105861	102101	103985	96136.9	112672	85716.9	84644.1	142483	128131	180303	115332	76943.7	145761	82178.5	62426.3
1.26_79.0219m/z		79.0219	1	1.25728	1.14522	12	1.28173	QC	Ctrl	100	55664.4	6.81	69043.8	55312	52515.4	51256.9	53249	52609.1	40239.4	41585.6	46080.7	45811	55052.2	67911.8	38742.3	43676.6	62608.4	48381.6	67542.1	84694.9	65254.5	58560.8	51256.9	54337.3	54332.8	41383.6	43617.3	48261.1	60620.1	58051.1	84625	38035.4	40190.2	77432.4	43594.2	52954.1
1.26_159.0683m/z		159.068	1	1.25728	0.123367	8	1.81114	Ctrl	High	100	26080.8	17.4	13951.1	15505.8	19899.9	21973.7	18337.1	21346.4	21613.5	18586.8	28176.1	35946.7	41442.9	31847.6	1151.35	48683.6	1855.26	0	7061.86	17113.5	18293	22190.7	21973.7	18711.9	22045.8	22228.1	19494.9	29509.4	47567.1	43700.5	39685.3	1130.34	44797.5	2294.54	0	5536.62
1.26_351.1815m/z		351.182	1	1.25728	0.19105	151	2.09908	Ctrl	High	100 - 14.8	210940	9.9	149485	173604	185157	200665	192973	180297	228556	150790	196504	267908	316360	234259	25414.4	290456	24798.4	6727.99	79982.4	183370	204810	206472	200665	196917	186205	235055	158157	205803	354513	333594	291910	24950.8	267271	30670	6062.25	62707.5
1.27_117.0793n	117.079	118.087	1	1.26838	0.767567	38	1.16203	Ctrl	High	100 - 4.5 - 0.157	8.5914e+06	8.18	9.72206e+06	8.18644e+06	7.96127e+06	7.99139e+06	8.1474e+06	8.03575e+06	9.315e+06	9.34535e+06	7.83481e+06	7.87042e+06	7.42401e+06	7.40572e+06	8.62663e+06	9.07799e+06	6.82497e+06	7.55805e+06	6.11281e+06	1.19259e+07	9.65797e+06	8.87775e+06	7.99139e+06	8.31391e+06	8.29904e+06	9.57987e+06	9.80194e+06	8.20554e+06	1.04147e+07	7.82843e+06	9.22827e+06	8.46923e+06	8.35336e+06	8.44094e+06	6.81018e+06	4.79254e+06			M+H, M+HCOO
1.27_244.0696n	244.07	267.059	1	1.26838	0.5084	12	1.93751	High	Ctrl	100 - 5.32 - 0.423	1.24079e+06	5.56	955955	791922	833241	921505	856571	822504	542690	534056	668956	815925	767347	815605	730173	1.21696e+06	1.40053e+06	491689	1.85399e+06	1.17265e+06	934272	929161	921505	874077	849453	558122	560149	700610	1.07968e+06	809147	1.01633e+06	716851	1.11982e+06	1.73214e+06	443036	1.45356e+06			M+H, M+Na, M+K
1.29_112.0509m/z		112.051	1	1.2856	0.3058	8	3.093	High	Ctrl	100 - 2.05	331738	10.33	155638	156227	171817	198683	189854	187699	108173	94099	91983.5	134762	122502	146234	110354	118003	165424	909689	133837	190918	184309	191596	198683	193734	193849	111249	98696.4	96336.1	178326	129175	182223	108341	108584	204592	819675	104930
1.29_130.0632n	130.063	148.097	1	1.29422	0.170617	64	1.22176	QC	High	100 - 0.801	120008	3.53	153302	109222	108027	113570	117908	118022	142271	117765	107602	95174.7	111733	114624	106865	101015	106545	93419.7	91924.5	188053	128855	120462	113570	120318	121889	146316	123519	112694	125941	117820	142833	104915	92951.4	131772	84175.8	72070.4			M+H, M+NH4
1.29_132.0247n	132.025	150.059	1	1.29422	0.527417	1	1.35304	Ctrl	High	100 - 5.36 - 0.777	1.52705e+07	9.3	1.53851e+07	1.21466e+07	1.19714e+07	1.31306e+07	1.30103e+07	1.29874e+07	1.76256e+07	1.53066e+07	1.04199e+07	1.77298e+07	1.21952e+07	1.66712e+07	1.24158e+07	8.81538e+06	2.01784e+07	1.06771e+07	5.47341e+06	1.88726e+07	1.433e+07	1.33495e+07	1.31306e+07	1.32762e+07	1.34129e+07	1.81267e+07	1.60544e+07	1.0913e+07	2.34613e+07	1.28595e+07	2.0774e+07	1.21893e+07	8.11171e+06	2.4956e+07	9.62058e+06	4.29124e+06			M+H, M+NH4
1.29_136.0387n	136.039	137.046	1	1.2856	0.501483	21	1.89405	Low	High	100 - 0.897 - 0.354	1.02014e+07	9.76	1.00745e+07	7.77731e+06	7.75817e+06	8.29797e+06	7.98854e+06	7.86604e+06	1.03741e+07	9.51184e+06	8.2083e+06	9.87857e+06	8.94472e+06	1.15938e+07	1.00657e+07	6.70395e+06	5.53579e+06	6.63307e+06	2.67128e+06	1.23582e+07	9.17531e+06	8.65128e+06	8.29797e+06	8.1518e+06	8.12377e+06	1.06691e+07	9.97656e+06	8.59671e+06	1.3072e+07	9.43197e+06	1.44471e+07	9.88205e+06	6.16882e+06	6.84651e+06	5.97673e+06	2.09433e+06	HMDB0000157	Hypoxanthine	M+H, M+Na, M+K
1.29_146.0926m/z		146.093	1	1.2856	0.277217	40	1.48394	Low	High	100 - 1.03	198058	4.86	185297	162252	172642	182038	180333	171137	191154	268730	165737	144910	190840	185825	217509	229244	84896.7	104311	115417	227300	191418	192516	182038	184019	176744	196589	281859	173579	191755	201236	231557	213541	210946	104998	93989.5	90489.2
1.29_158.1177m/z		158.118	1	1.2856	0.741217	49	1.37293	High	Ctrl	100 - 8.11 - 0.0636	4.09187e+06	3.39	3.57387e+06	3.31109e+06	3.28477e+06	3.452e+06	3.36418e+06	3.28651e+06	3.53921e+06	2.79702e+06	3.19448e+06	2.39083e+06	3.48854e+06	3.82024e+06	2.93726e+06	4.13372e+06	4.1254e+06	3.07549e+06	5.03289e+06	4.38401e+06	3.90627e+06	3.6629e+06	3.452e+06	3.43294e+06	3.39419e+06	3.63985e+06	2.93367e+06	3.34564e+06	3.16371e+06	3.67858e+06	4.76041e+06	2.88367e+06	3.80375e+06	5.10218e+06	2.77117e+06	3.94587e+06
1.29_160.1334m/z		160.133	1	1.2856	0.741217	111	1.23714	Low	High	100 - 8.63	1.25952e+07	3.55	1.20533e+07	1.11088e+07	1.10449e+07	1.15203e+07	1.12775e+07	1.0989e+07	6.28992e+06	1.08921e+07	1.09036e+07	1.53034e+07	1.30044e+07	8.46861e+06	1.63126e+07	9.86704e+06	1.17644e+07	9.18325e+06	9.90881e+06	1.47856e+07	1.31056e+07	1.23164e+07	1.15203e+07	1.1508e+07	1.13491e+07	6.46877e+06	1.14243e+07	1.14196e+07	2.02504e+07	1.37128e+07	1.05527e+07	1.6015e+07	9.07942e+06	1.45498e+07	8.27457e+06	7.76867e+06
1.29_169.0358m/z		169.036	1	1.2856	0.275983	20	1.50983	QC	Ctrl	100	101429	21.56	170082	82000.8	80038.5	98287.6	90154.9	88007.7	52935.2	62470.8	87258.6	66049.8	100079	48229	91928.5	99865.5	62146.2	63689	136563	208636	96740.6	89252.3	98287.6	91997.4	90891.2	54440.4	65523	91387.6	87401.3	105531	60098.2	90251.3	91894	76860.6	57387	107068
1.29_180.0025n	180.003	181.01	1	1.2856	0.445233	1	1.661	Low	High	100 - 0.659	299572	5.25	194067	208506	203483	227334	208320	205431	203304	246132	198515	214961	310249	333875	254592	223742	140436	217277	139973	238058	245985	226908	227334	212577	212161	209085	258157	207908	284451	327150	416042	249947	205882	173687	195777	109741			M+H, M+NH4
1.29_188.1031m/z		188.103	1	1.2856	0.298917	37	2.03518	High	Ctrl	100 - 1.15	258673	9.9	222174	169894	180270	195105	187232	176389	105991	135823	115584	151007	184892	326678	165073	234023	345962	228366	226341	272537	200433	201023	195105	191058	182169	109005	142459	121053	199822	194964	407074	162062	215343	427876	205769	177455
1.29_192.0272n	192.027	215.016	1	1.29422	0.674017	26	1.17361	High	Low	100 - 5.31 - 0.511	2.82466e+06	4.79	2.71885e+06	2.48e+06	2.56805e+06	2.82041e+06	2.76074e+06	2.72655e+06	2.7786e+06	2.45732e+06	2.57151e+06	2.07553e+06	2.50987e+06	2.0048e+06	2.70578e+06	2.98151e+06	1.70137e+06	3.01154e+06	3.60424e+06	3.33517e+06	2.92579e+06	2.86368e+06	2.82041e+06	2.81716e+06	2.81589e+06	2.85761e+06	2.57738e+06	2.69319e+06	2.74648e+06	2.64659e+06	2.49818e+06	2.65642e+06	2.74352e+06	2.10421e+06	2.71355e+06	2.82578e+06			M+H, M+NH4, M+Na
1.29_214.0091n	214.009	236.998	1	1.2856	0.436433	2	1.13709	High	QC	100 - 5.52	1.00117e+06	7.09	684870	852498	870690	979302	950163	945269	1.02838e+06	909003	890703	804791	922030	845833	974664	1.00039e+06	714519	1.01827e+06	1.27149e+06	840118	1.00574e+06	970922	979302	969581	976240	1.05763e+06	953414	932851	1.06495e+06	972257	1.05399e+06	956882	920538	883697	917512	996870			M+Na, M+K
1.29_227.0908n	227.091	250.08	1	1.2856	0.246133	20	6.18371	High	Ctrl	100 - 2.92	321076	8.86	151323	126539	128556	138235	135766	116858	54578.2	39285.7	41501.1	72326.5	68246.6	101190	35086.3	47634.5	164677	1.00072e+06	71275.3	185625	149285	143354	138235	138540	120686	56130.1	41205.1	43464.9	95707.1	71964.2	126093	34446.2	43832.2	203668	901696	55881			M+Na, M+K
1.29_228.0978m/z		228.098	1	1.2856	0.218467	38	4.29066	High	Ctrl	100 - 3.6	240508	18.34	201759	144941	148229	132786	132119	129409	64495.8	45662.8	48782.4	65274	55532.1	85223.2	43026.4	46524.3	81740.4	775989	57776.6	247494	170994	165292	132786	134819	133649	66329.7	47893.8	51090.8	86374.8	58557.1	106197	42241.4	42810.6	101094	699205	45297.8
1.29_243.0854n	243.085	244.093	1	1.2856	0.516233	20	1.44322	High	Ctrl	100 - 0.604	684055	3.37	690829	553565	541802	569048	541743	524293	436989	432224	381697	645000	650782	629286	534421	650428	702956	691066	691769	847428	653070	604173	569048	552814	541471	449415	453341	399758	853505	686233	784154	524671	598509	869396	622685	542358			M+H, M+Na
1.29_272.0772n	272.077	295.066	1	1.2856	0.199283	5	2.94797	Low	High	100 - 10.1 - 0.214	2.55581e+06	11.84	2.13254e+06	1.67351e+06	1.67081e+06	1.68053e+06	1.61022e+06	1.57768e+06	2.6701e+06	2.33171e+06	1.74843e+06	2.65985e+06	2.07362e+06	3.38456e+06	2.20925e+06	1.14091e+06	1.07005e+06	1.0626e+06	194315	2.61595e+06	1.97432e+06	1.86315e+06	1.68053e+06	1.64313e+06	1.62937e+06	2.74602e+06	2.44563e+06	1.83117e+06	3.51969e+06	2.18658e+06	4.2175e+06	2.16894e+06	1.04984e+06	1.32341e+06	957460	152346			M+H, M+Na, M+K
1.29_286.0969m/z		286.097	1	1.29422	0.159217	27	3.0875	Ctrl	High	100 - 8.18 - 1.1	544599	11.38	462785	332520	365325	376826	369571	382522	685170	551024	344950	597252	394251	492924	423901	203620	244539	211921	45473.5	567690	392291	407380	376826	377124	395055	704652	577945	361273	790323	415728	614233	416167	187367	302438	190952	35652
1.29_363.1292n	363.129	364.136	1	1.2856	0.120117	2	3.81338	High	Ctrl	100 - 6.73	260467	12.12	228356	180267	193674	194836	168545	166279	80544.4	52090.1	59503.9	81075.7	81588.9	139069	39649.7	29170.6	86367.4	904382	21948.6	280121	212671	215969	194836	171990	171727	82834.7	54635.1	62319.6	107285	86033.3	173294	38926.3	26842.1	106817	814894	17208.1			M+H, M+Na
1.29_455.1885m/z		455.188	1	1.2856	0.217967	145	Infinity	High	Low	100 - 17.5 - 1.61	597159	12.99	48598	39382.9	52364.8	53387.5	53544.2	59069.6	6245.71	5070.57	0	0	0	0	0	0	18154.2	2.37048e+06	0	59614.4	46462.1	58392.9	53387.5	54638.5	61005	6423.3	5318.3	0	0	0	0	0	0	22452.6	2.13592e+06	0
1.30_86.0195n	86.0195	104.053	1	1.30283	0.319583	2	1.33814	Ctrl	High	100 - 2.78 - 4.88	269081	12.28	295203	226133	223463	222760	228287	221392	312219	275811	177751	310544	204282	301078	209573	149175	367863	188814	98494.3	362121	266781	249187	222760	232952	228646	321097	289286	186162	410932	215410	375173	205749	137267	454963	170131	77221.2			M+H, M+NH4
1.30_150.9690m/z		150.969	1	1.30283	0.390933	2	1	---	---	100	0	---	0	0	0	0	0	0	0	0	0	0	0	0	0	0	0	0	0	0	0	0	0	0	0	0	0	0	0	0	0	0	0	0	0	0
1.30_188.0354m/z		188.035	1	1.30283	0.348467	14	1.3684	High	QC	100 - 1.3	376565	3.01	177193	289200	299512	295911	297073	292226	269128	267494	281532	283549	273446	285084	295684	333284	428040	339144	405792	217359	341185	333991	295911	303144	301801	276781	280563	294854	375210	288342	355244	290290	306680	529388	305585	318148
1.32_192.9797m/z		192.98	1	1.3214	0.521867	2	Infinity	QC	Low	100 - 3.46	12465.8	137.43	73246.1	1181.23	367.326	0	0	0	473.62	0	0	0	0	0	0	0	0	597.9	1601.69	89849.7	1393.56	409.611	0	0	0	487.087	0	0	0	0	0	0	0	0	538.738	1255.75
1.32_204.1233m/z		204.123	1	1.3214	0.740217	61	2.71359	Ctrl	QC	100 - 9.29 - 0.502	7.8396e+06	6.82	3.48473e+06	2.97773e+06	2.92555e+06	2.70032e+06	2.64957e+06	2.59616e+06	6.03814e+06	6.10213e+06	8.34134e+06	1.08768e+07	6.96157e+06	7.97607e+06	7.5957e+06	6.45914e+06	3.43471e+06	7.56887e+06	5.18204e+06	4.27466e+06	3.51298e+06	3.26233e+06	2.70032e+06	2.70372e+06	2.68122e+06	6.20983e+06	6.40026e+06	8.73605e+06	1.43928e+07	7.34079e+06	9.93899e+06	7.45712e+06	5.94355e+06	4.24796e+06	6.81994e+06	4.06281e+06
1.32_631.1230m/z		631.123	1	1.3214	0.120833	11	2.99959	Low	High	100 - 18	330960	25.83	321720	169543	151770	236973	181610	197202	211931	242577	275338	516252	397133	361304	234444	148449	156693	129581	6616.93	394648	200019	169242	236973	185321	203663	217957	254429	288367	683138	418767	450221	230166	136599	193794	116759	5187.78
1.33_129.0429n	129.043	130.05	1	1.33018	0.3879	31	1.26018	High	Ctrl	100 - 3.14	439151	7.74	493600	388978	382540	440628	433577	414765	341529	345188	385787	321428	478744	331334	463123	491293	311049	396443	557818	605491	458898	426578	440628	442438	428354	351240	362053	404042	425334	504823	412876	454673	452076	384697	357215	437339			M+H, M+Na
1.33_152.0336n	152.034	153.041	1	1.33018	0.368383	25	1.35017	QC	High	100 - 0.244	1.16799e+06	5.71	1.76449e+06	971712	965669	1.12774e+06	1.09511e+06	1.08325e+06	1.02476e+06	1.00646e+06	1.13686e+06	1.02417e+06	1.23073e+06	939034	1.18013e+06	1.04268e+06	737269	1.01045e+06	669900	2.16446e+06	1.14638e+06	1.07683e+06	1.12774e+06	1.11749e+06	1.11874e+06	1.0539e+06	1.05563e+06	1.19066e+06	1.35525e+06	1.29777e+06	1.17013e+06	1.1586e+06	959447	911834	910466	525213			M+H, M+Na
1.33_258.1092m/z		258.109	1	1.33018	0.2087	47	3.15457	High	Low	100 - 1.4	171786	8.79	145586	118394	120307	126776	120740	115537	81983.6	75424	57728.9	34745.9	52016.5	47491.3	63861.1	93074.4	56091.3	412359	125620	178588	139676	134156	126776	123208	119323	84314.8	79109	60460.6	45978	54850	59179	62696	85645	69372.1	371556	98488.1
1.34_190.1188m/z		190.119	1	1.33972	0.56635	48	1.56374	Low	Ctrl	100 - 5.64 - 0.0841	1.40071e+06	10.66	1.24911e+06	975452	969842	1.01451e+06	986005	973037	864103	1.05474e+06	661860	1.00227e+06	1.0794e+06	2.07391e+06	1.0488e+06	1.00646e+06	1.3028e+06	894153	1.02665e+06	1.53226e+06	1.15079e+06	1.08149e+06	1.01451e+06	1.00616e+06	1.00492e+06	888673	1.10627e+06	693179	1.32627e+06	1.1382e+06	2.58431e+06	1.02967e+06	926120	1.61126e+06	805677	804913
1.35_136.9534m/z		136.953	1	1.3493	0.226717	3	Infinity	QC	Ctrl	100 - 0.422	2384.47	200	14039.4	267.445	0	0	0	0	0	0	0	0	0	0	0	0	0	0	229.521	17221.8	315.519	0	0	0	0	0	0	0	0	0	0	0	0	0	0	179.948
1.35_177.9800m/z		177.98	1	1.3493	0.179567	3	25.19	QC	Low	100 - 1.95 - 2.19	21410.3	81.06	114994	6410.72	4294.09	1208.96	1028.62	525.184	2960.77	1153.19	2468.73	3.92016	1289.83	2.6023	1257.42	2835.1	0	2074.58	6286.06	141061	7563.07	4788.42	1208.96	1049.64	542.392	3044.96	1209.53	2585.55	5.18741	1360.09	3.24273	1234.48	2608.79	0	1869.3	4928.37
1.36_202.1188m/z		202.119	1	1.35885	0.19825	38	1.79665	High	Ctrl	100 - 4.51	392130	16.18	403131	305226	284712	288110	278125	271356	203127	217612	173182	279104	265319	422747	272575	348661	589613	261638	368610	494514	360092	317487	288110	283809	280247	208903	228243	181377	369329	279772	526786	267602	320830	729217	235749	288996
1.37_165.0653n	165.065	166.073	1	1.36812	0.216767	24	1.44451	High	Ctrl	100 - 1.61	101315	10.84	104860	81276.9	82578.5	85462.6	84352.4	79260.2	74429.8	70449	57667.5	78006.2	72813.5	102694	86729.4	111717	117173	79439.2	96933.3	128630	95886.6	92084.7	85462.6	86076.3	81857.1	76546.2	73890.9	60396.2	103223	76779.9	127968	85147	102799	144916	71578.8	75997.3			M+H, M+Na
1.38_307.0832m/z		307.083	1	1.3774	0.379667	56	1.7279	High	Ctrl	100 - 10.4	1.13777e+06	10.52	1.11619e+06	841779	860934	955306	996602	927965	667471	583111	813918	569387	1.15405e+06	443647	1.0125e+06	1.2365e+06	384035	1.56741e+06	1.36313e+06	1.36921e+06	993091	960042	955306	1.01697e+06	958370	686451	611600	852432	753450	1.21691e+06	552829	994027	1.1378e+06	474964	1.41232e+06	1.06872e+06
1.38_612.1521n	612.152	613.159	1	1.3774	0.267117	13	1.59826	High	Ctrl	100 - 17.1 - 4.44	1.42256e+06	15.68	725068	1.02718e+06	1.09091e+06	1.34145e+06	1.34486e+06	1.16203e+06	896805	780059	1.08477e+06	798629	1.61209e+06	548498	1.36899e+06	1.52725e+06	463793	2.03543e+06	1.66375e+06	889428	1.21181e+06	1.2165e+06	1.34145e+06	1.37235e+06	1.20011e+06	922305	818170	1.13611e+06	1.0568e+06	1.6999e+06	683484	1.34401e+06	1.40534e+06	573606	1.83403e+06	1.30441e+06			M+H, M+Na, M+HCOO
1.42_279.1319n	279.132	280.139	1	1.4165	0.24395	11	2.58855	QC	High	100 - 3.25	231243	22.42	495230	190685	185781	171445	169250	175069	141587	194387	120033	131215	78642.1	172147	122732	137269	94514.9	64739	60810.7	607490	224961	207168	171445	172709	180805	145613	203884	125713	173633	82926	214512	120492	126312	116893	58333.1	47676.6			M+H, M+Na
1.43_147.0442m/z		147.044	1	1.42538	0.29365	13	1.2644	Ctrl	High	100	130143	11.66	99200.6	89229	96543.2	114439	115653	119360	113809	131087	106823	168851	87199.5	131334	122358	101107	158112	93757	58737.5	121688	105268	107657	114439	118017	123271	117046	137492	111878	223435	91949.6	163655	120125	93036	195549	84479.7	46051.2
1.43_181.0741n	181.074	182.081	1	1.42538	0.800517	30	1.33733	Ctrl	High	100 - 9.6	8.10498e+06	14.97	9.6624e+06	7.28981e+06	6.96955e+06	6.77252e+06	6.91207e+06	6.92296e+06	7.73609e+06	8.13248e+06	6.63946e+06	9.9119e+06	5.41295e+06	7.92698e+06	7.31843e+06	6.05025e+06	8.96429e+06	5.57031e+06	3.65742e+06	1.18527e+07	8.60017e+06	7.77187e+06	6.77252e+06	7.05333e+06	7.14978e+06	7.95606e+06	8.5298e+06	6.95364e+06	1.31161e+07	5.70781e+06	9.87782e+06	7.1849e+06	5.5673e+06	1.10868e+07	5.01912e+06	2.86747e+06			M+H, M+Na, M+K
1.43_226.0452m/z		226.045	1	1.42538	0.269317	8	1.37236	Ctrl	QC	100 - 7.53	413856	16.91	146446	322906	326122	326947	343932	343033	386165	405043	350898	513318	311742	485407	354935	325001	597873	292822	218605	179642	380950	363664	326947	350961	354273	397145	424832	367503	679256	328724	604867	348459	299058	739433	263848	171390
1.44_118.0421n	118.042	136.076	1	1.43543	0.581317	5	1.29927	Ctrl	High	100 - 6.89	961905	11.18	1.00731e+06	761119	750706	806788	823653	831084	889971	952937	787451	1.21726e+06	653963	965244	889581	739687	1.10409e+06	676609	440993	1.23566e+06	897932	837126	806788	840486	858314	915277	999495	824712	1.61076e+06	689587	1.20279e+06	873351	680643	1.3655e+06	609659	345746			M+H, M+NH4
1.44_123.0446m/z		123.045	1	1.43543	0.33985	29	1.28191	Ctrl	QC	100 - 2.55 - 0.0232	167003	10.02	132600	108496	120978	141131	141112	137339	154739	159932	134088	219253	115279	167480	157818	134614	202023	120241	83621.9	162659	127999	134905	141131	143996	141839	159139	167746	140433	290130	121559	208697	154939	123869	249856	108343	65560.9
1.44_123.0556m/z		123.056	1	1.43543	0.246767	15	1.37302	Low	Ctrl	100 - 0.552 - 0.147 - 0.193	2.47619e+06	1.84	2.23119e+06	2.04372e+06	1.98071e+06	1.93646e+06	2.06669e+06	2.10626e+06	2.12609e+06	1.8362e+06	1.47291e+06	1.77868e+06	2.47345e+06	2.52301e+06	2.43211e+06	2.58379e+06	2.02069e+06	2.41472e+06	1.9132e+06	2.73696e+06	2.41109e+06	2.20872e+06	1.93646e+06	2.10893e+06	2.17528e+06	2.18654e+06	1.92591e+06	1.54261e+06	2.35367e+06	2.60818e+06	3.14393e+06	2.38774e+06	2.37754e+06	2.49913e+06	2.17578e+06	1.49998e+06
1.44_165.0549m/z		165.055	1	1.43543	0.687483	88	1.13383	Ctrl	High	100 - 99.9 - 3.27	1.9918e+06	4.86	2.09277e+06	1.82136e+06	1.86132e+06	1.91117e+06	1.90427e+06	1.9368e+06	1.99038e+06	2.03622e+06	1.81066e+06	2.12996e+06	1.61851e+06	1.90148e+06	2.01723e+06	1.75804e+06	2.06116e+06	1.77292e+06	1.4347e+06	2.56717e+06	2.14876e+06	2.07559e+06	1.91117e+06	1.94319e+06	2.00025e+06	2.04697e+06	2.1357e+06	1.89634e+06	2.81851e+06	1.70668e+06	2.36943e+06	1.98043e+06	1.61771e+06	2.54919e+06	1.59749e+06	1.12483e+06
1.46_126.0665m/z		126.067	1	1.45657	0.321683	12	3.2227	High	Ctrl	100 - 1.86	103111	16.56	77850.6	53776.9	51315.6	51124.5	53383	52166.3	36184.6	32227.5	24453.1	35115.4	26450.6	42060.2	31845.2	31500.9	53629.4	282524	44788.5	95498	63443.4	57222.9	51124.5	54474	53875.5	37213.5	33802	25610.2	46467	27891.5	52411.3	31264.2	28986.4	66327.4	254568	35114.9
1.46_194.0782m/z		194.078	1	1.45657	0.270417	31	1.13194	Low	High	100 - 2.51	366687	4.14	344919	342726	336192	361825	371027	368039	342403	284316	403058	337646	448560	370550	280952	575072	191440	223406	305862	423106	404332	374893	361825	378610	380098	352140	298207	422130	446796	472994	461743	275826	529168	236768	201300	239801
1.46_203.0931m/z		203.093	1	1.45657	0.22595	50	1.32148	QC	High	100	92229.7	15.8	122591	91644.5	87721.8	80135	89260.7	82025.3	78671.7	59135.9	85465.6	68625.5	106472	81564.9	62668	123946	40977	47026.8	67221.7	150380	108118	97820.1	80135	91085	84712.8	80908.7	62025.1	89509.8	90809.7	112272	101638	61524.6	114052	50679.2	42373.5	52702.9
1.46_204.1343m/z		204.134	1	1.45657	0.22615	16	1.65782	High	Ctrl	100 - 2.67	192443	6.86	203810	178097	183870	168613	176355	173482	112053	155100	57120.1	140054	126613	320441	129165	175852	312951	85722.3	195246	250010	210110	205037	168613	179960	179166	115239	162677	59823	185328	133510	399302	126808	161815	387049	77240.1	153076
1.46_208.0949n	208.095	231.084	1	1.45657	0.312667	9	1.48567	Low	Ctrl	100 - 5.23	292191	6.88	234145	192689	199869	206207	216666	210830	253043	144954	178222	210471	247445	334009	295117	211313	366990	287652	162422	287222	227325	222877	206207	221094	217737	260238	152036	186655	278509	260925	416209	289733	194446	453884	259188	127341			M+Na, M+K
1.46_241.1063n	241.106	242.114	1	1.45657	0.236317	6	3.18624	High	Ctrl	100 - 2.41	109370	22.54	99434.2	72418.9	55203.7	54351.5	53050.3	55104.8	41746.8	35439.4	23465.6	36650.9	28363.3	47967.8	29713.9	29161.3	64486	307033	36798.3	121974	85436.4	61558.6	54351.5	54134.6	56910.3	42933.9	37170.8	24576	48498.8	29908.3	59772.8	29171.7	26833.5	79754.5	276652	28850.4			M+H, M+Na
1.46_403.1680n	403.168	404.175	1	1.45657	0.439683	57	1.21982	Low	High	100 - 21.7 - 4.65 - 0.647	7.35126e+06	7.58	5.60321e+06	6.97597e+06	7.0868e+06	7.08628e+06	7.45111e+06	7.25616e+06	7.57711e+06	6.60784e+06	7.86568e+06	7.10064e+06	8.43924e+06	7.58408e+06	6.03046e+06	1.01397e+07	4.45733e+06	3.96827e+06	5.54064e+06	6.87336e+06	8.22992e+06	7.90261e+06	7.08628e+06	7.60339e+06	7.4939e+06	7.79256e+06	6.93068e+06	8.23788e+06	9.39603e+06	8.89895e+06	9.45053e+06	5.92044e+06	9.33033e+06	5.5127e+06	3.57561e+06	4.34395e+06			M+H, M+Na
1.48_202.1803m/z		202.18	1	1.47525	0.2433	75	238.657	QC	High	100 - 8.03	289418	7.93	330105	294947	280156	260848	287725	282729	1653.34	0	3341.21	15344.5	4804.11	2364.42	703.579	655.783	619.722	528.348	3046.92	404934	347964	312407	260848	293605	291992	1700.35	0	3499.32	20304.9	5065.8	2946.31	690.742	603.436	766.454	476.068	2388.83
1.48_241.1547m/z		241.155	1	1.48445	0.885833	88	1.52668	High	Ctrl	100 - 7.27	796718	8.9	498216	653330	668076	659347	658604	665037	514466	493699	439755	639528	629026	732701	741079	791991	633440	962630	798810	611153	770768	744983	659347	672064	686826	529095	517819	460564	846266	663292	913019	727558	728772	783421	867378	626280
1.51_271.1401m/z		271.14	1	1.5051	0.23875	23	2.05215	Low	High	100 - 4.51	144929	8.97	118847	119846	115903	103733	102275	96749.7	187937	154054	84147.2	120795	135805	178466	120517	110306	69500.2	63106.9	39578.9	145788	141389	129246	103733	104365	99919.7	193281	161580	88128.9	159843	143203	222386	118318	101501	85955.9	56862.5	31030.5
1.52_162.9979m/z		162.998	1	1.5175	0.312833	5	1.70537	Low	Ctrl	100 - 1.7	160010	19.97	65824.2	103520	105719	117475	121843	121313	65752.5	90644.8	109540	109371	205847	141391	132791	233347	54595.9	66255.6	285089	80745.4	122128	117889	117475	124333	125288	67622.1	95073.4	114723	144727	217060	176187	130368	214721	67522.7	59699.6	223514
1.52_255.0063m/z		255.006	1	1.5175	0.14845	33	9.12332	QC	Ctrl	100 - 4.86 - 1.53	45303.5	12.23	229315	15904.8	10586	4853.32	6373.63	4788.55	5144.77	4087.12	5486.18	5144.67	9736.3	2754.58	6678.49	14445.2	0	750.526	21365.3	281296	18763.7	11804.7	4853.32	6503.89	4945.44	5291.06	4286.81	5745.78	6807.76	10266.7	3432.49	6556.64	13292.2	0	676.262	16750.8
1.54_221.0922m/z		221.092	1	1.53817	0.169933	113	2.33462	High	Ctrl	100 - 4.5 - 0.559	132720	12.81	88948.5	70342.5	65442.7	70354.6	62428.2	71083.7	71486.4	55468.2	50407.3	50032.3	57166.9	62059.4	73202.9	68724.6	68222.8	214630	179301	109112	82986.8	72976.3	70354.6	63704	73412.7	73519.1	58178.2	52792.5	66206	60281	77332.3	71867.3	63238.8	84376	193393	140575
1.55_160.1083m/z		160.108	1	1.5484	0.313617	27	1.76187	High	Ctrl	100 - 2.95	252963	6.04	159613	187632	189507	175818	181600	182173	113624	191119	105032	164534	184166	345618	174350	210725	318455	211365	271309	195794	221359	211323	175818	185311	188142	116855	200456	110002	217722	194198	430675	171168	193904	393856	190450	212711
1.57_268.0809n	268.081	291.07	1	1.56995	0.547133	19	1.83148	Ctrl	High	100 - 11 - 2.1	2.66936e+07	3.71	2.08002e+07	2.2905e+07	2.31643e+07	2.22046e+07	2.20706e+07	2.21868e+07	2.74643e+07	2.77754e+07	2.44697e+07	2.7065e+07	2.47389e+07	2.68603e+07	2.4668e+07	1.6155e+07	1.79e+07	1.70448e+07	7.19975e+06	2.55152e+07	2.70223e+07	2.58309e+07	2.22046e+07	2.25216e+07	2.29137e+07	2.82452e+07	2.91324e+07	2.56276e+07	3.58142e+07	2.60866e+07	3.34707e+07	2.42179e+07	1.48655e+07	2.21383e+07	1.53582e+07	5.64472e+06	HMDB0000195	Inosine	M+H, M+Na, M+K
1.59_266.1863m/z		266.186	1	1.5926	0.28145	23	1.22645	Low	Ctrl	100 - 6.43	268025	22.26	111924	241939	268975	273900	266868	257223	325884	162916	180673	204673	199152	304298	300624	280836	237307	328051	183396	137295	285428	299939	273900	272322	265650	335151	170875	189223	270837	210001	379187	295139	258419	293495	295590	143786
1.59_267.1340m/z		267.134	1	1.5926	0.606367	33	2.02771	Ctrl	High	100 - 14.9	1.57454e+06	12.48	895417	1.28556e+06	1.28845e+06	1.22757e+06	1.23438e+06	1.23908e+06	2.2429e+06	1.51728e+06	1.26282e+06	1.27518e+06	1.41898e+06	1.83944e+06	1.24514e+06	986047	965028	789171	365809	1.09839e+06	1.51664e+06	1.43678e+06	1.22757e+06	1.2596e+06	1.27968e+06	2.30668e+06	1.59141e+06	1.32257e+06	1.6874e+06	1.49628e+06	2.29212e+06	1.22242e+06	907338	1.19352e+06	711082	286800
1.59_536.1619n	536.162	559.151	1	1.5926	0.356567	1	3.78102	Ctrl	High	100 - 23.9 - 4.34 - 0.107	2.89218e+07	13.63	1.26593e+07	1.86976e+07	1.91484e+07	1.81382e+07	1.78033e+07	1.76208e+07	2.80963e+07	2.93216e+07	2.26453e+07	3.56241e+07	2.10758e+07	3.16249e+07	2.18797e+07	7.75822e+06	1.27423e+07	9.01192e+06	1.08443e+06	1.5529e+07	2.20585e+07	2.13527e+07	1.81382e+07	1.81671e+07	1.81981e+07	2.88952e+07	3.07541e+07	2.37168e+07	4.71401e+07	2.22238e+07	3.94079e+07	2.14805e+07	7.13894e+06	1.57593e+07	8.12019e+06	850212			M+H, M+Na, M+K
1.61_126.0301n	126.03	149.019	1	1.60618	0.332117	1	5.83454	High	Ctrl	100 - 1.2	234126	23.26	56265.7	78158.3	80471	96278.2	116122	92971.7	35327.6	27050.7	62703	35429.2	81543.9	36412.9	86017.4	107390	47460.7	99064.4	682590	69020.2	92207.4	89734.6	96278.2	118495	96017.8	36332.1	28372.4	65670	46882.2	85985.9	45374.1	84448	98817.4	58698.1	89262	535162			M+Na, M+K
1.61_137.0460m/z		137.046	1	1.60618	0.560167	21	2.27702	Ctrl	High	100 - 0.936 - 0.303	1.00937e+07	2.68	8.24168e+06	7.81864e+06	7.77556e+06	8.06826e+06	7.66615e+06	7.84631e+06	1.0074e+07	1.04348e+07	8.98195e+06	1.0884e+07	8.46199e+06	9.85754e+06	8.98582e+06	4.98967e+06	5.3483e+06	5.53907e+06	1.85437e+06	1.01099e+07	9.22406e+06	8.67066e+06	8.06826e+06	7.82283e+06	8.10339e+06	1.03604e+07	1.09447e+07	9.40697e+06	1.44024e+07	8.92295e+06	1.22835e+07	8.82187e+06	4.59138e+06	6.61463e+06	4.99098e+06	1.45386e+06
1.62_153.0660m/z		153.066	1	1.6237	0.560167	69	1.70967	High	Ctrl	100 - 5.37	603857	10.79	575539	491118	485008	451920	431510	447942	361337	278014	361786	411667	380221	383965	513280	616396	554305	538641	706088	706004	579398	540841	451920	440329	462619	371611	291597	378906	544745	400933	478459	503915	567193	685549	485342	553584	HMDB0004194	N1-Methyl-4-pyridone-3-carboxamide	M+H
1.62_154.0497m/z		154.05	1	1.61505	0.210533	90	1.692	High	Ctrl	100 - 0.321	104833	6.24	85440.4	75811.7	76726.5	88302.7	78036.7	80535.1	61249.4	47592.3	58690.5	80299.7	63480.9	73271.3	87587.5	107988	91948	98833.7	120562	104808	89439.1	85559.1	88302.7	79631.5	83173.8	62991	49917.5	61467.7	106258	66938.9	91303.4	85989.4	99368.4	113719	89054.1	94522.7	HMDB0001476	3-Hydroxyanthranilic acid	M+H
1.62_175.0480m/z		175.048	1	1.61505	0.37905	41	2.51272	High	Ctrl	100 - 0.842	238559	16.84	232473	139536	138505	130392	143846	139401	96786.4	72618.7	110455	99902.9	116195	111028	157369	212818	206321	211974	323124	285170	164618	154450	130392	146786	143968	99538.5	76166.7	115682	132198	122524	138352	154498	195830	255173	191000	253334
1.62_236.0799n	236.08	237.087	1	1.61505	0.254017	5	6.84446	High	Ctrl	100 - 4.78	184724	8.92	30653.6	27462.2	34529.1	35371.3	31473.8	32600.2	38660.6	23788.1	28584.7	16921.7	36872.1	18981.9	42270.4	41122.7	28906.5	450136	218730	37602.3	32398.6	38504.1	35371.3	32117	33668.4	39759.9	24950.3	29937.3	22391.9	38880.7	23653.4	41499.2	37840.2	35750.7	405595	171488			M+H, M+Na
1.62_284.0991m/z		284.099	1	1.6237	0.359483	96	2.16524	Ctrl	High	100 - 1.71	243119	9	237125	206225	202769	192129	189460	189246	258522	176817	243837	293301	212224	277286	201074	105206	46389.3	182687	114848	290877	243295	226112	192129	193332	195447	265873	185456	255375	388115	223785	345526	197405	96808.3	57373	164610	90043	HMDB0000133	Guanosine	M+H
1.62_400.1825m/z		400.182	1	1.61505	0.344117	82	3.04133	Ctrl	High	100 - 16.1 - 0.175	1.96091e+06	15.02	898239	1.54049e+06	1.58478e+06	1.27061e+06	1.25053e+06	1.24074e+06	2.01215e+06	2.06114e+06	1.42945e+06	2.34092e+06	1.43829e+06	1.9482e+06	1.70914e+06	828210	946431	639707	164676	1.10185e+06	1.8174e+06	1.76721e+06	1.27061e+06	1.27608e+06	1.28139e+06	2.06936e+06	2.16184e+06	1.49709e+06	3.09766e+06	1.51664e+06	2.42766e+06	1.67795e+06	762100	1.17052e+06	576408	129108
1.63_241.0270m/z		241.027	1	1.63407	0.151117	16	87.8104	QC	Low	100 - 40 - 31.6 - 0.332	48565.9	115.94	270657	10940.8	3925.25	1871.14	4000.64	0	1907.97	0	1679.05	0	0	0	1659.23	1494.86	0	2055.54	86159.1	332011	12907.4	4377.12	1871.14	4082.41	0	1962.22	0	1758.5	0	0	0	1628.96	1375.54	0	1852.14	67550.1
1.63_262.0137m/z		262.014	1	1.63407	0.493683	7	5.96548	High	Ctrl	100	107969	21.93	78800.8	71416.8	51759.5	47200.6	50870.3	53456.7	26060.1	9223.16	26624.6	10487.7	17783.6	7075.4	43399	46425.2	2981.17	17933	364535	96663.5	84254.2	57717.9	47200.6	51909.9	55208.2	26801.1	9673.78	27884.5	13878	18752.3	8816.66	42607.2	42719.4	3687.03	16158.5	285802
1.67_86.0971m/z		86.0971	1	1.66817	0.755917	10	1.28935	Low	High	100 - 0.216	3.86563e+06	7.12	4.26932e+06	3.50799e+06	3.35526e+06	3.41305e+06	3.41063e+06	3.56707e+06	3.469e+06	3.95842e+06	3.09099e+06	4.09218e+06	3.71164e+06	4.18331e+06	3.70194e+06	3.43619e+06	3.79755e+06	2.54912e+06	2.20961e+06	5.2371e+06	4.13856e+06	3.74151e+06	3.41305e+06	3.48033e+06	3.68394e+06	3.56764e+06	4.15181e+06	3.23725e+06	5.41504e+06	3.91382e+06	5.21282e+06	3.6344e+06	3.1619e+06	4.69671e+06	2.29688e+06	1.73237e+06
1.67_132.1021m/z		132.102	1	1.66817	0.81595	123	1.31158	Low	High	100 - 0.0767	4.68283e+07	7.23	5.41934e+07	4.44489e+07	4.30055e+07	4.1037e+07	4.04912e+07	4.15312e+07	4.36362e+07	4.84962e+07	3.77086e+07	4.97051e+07	4.44758e+07	5.07112e+07	4.52979e+07	4.07579e+07	4.51202e+07	3.06958e+07	2.62416e+07	6.64781e+07	5.24387e+07	4.79562e+07	4.1037e+07	4.13188e+07	4.2892e+07	4.4877e+07	5.08656e+07	3.9493e+07	6.57731e+07	4.68986e+07	6.31912e+07	4.44715e+07	3.75045e+07	5.58034e+07	2.76584e+07	2.05738e+07
1.67_133.1054m/z		133.105	1	1.66817	0.682367	5	1.29398	Low	High	100 - 5.62 - 5.26 - 0.0119	3.41676e+06	6.04	4.02333e+06	3.27748e+06	3.15318e+06	3.0526e+06	3.01647e+06	3.17104e+06	3.20939e+06	3.53284e+06	2.78173e+06	3.63003e+06	3.25133e+06	3.64806e+06	3.3509e+06	3.01731e+06	3.26934e+06	2.29584e+06	1.97952e+06	4.93535e+06	3.86662e+06	3.51617e+06	3.0526e+06	3.07812e+06	3.27494e+06	3.30065e+06	3.70544e+06	2.91336e+06	4.80349e+06	3.42844e+06	4.54585e+06	3.28976e+06	2.77646e+06	4.04343e+06	2.06867e+06	1.55198e+06
1.68_174.1239m/z		174.124	1	1.68117	0.609383	26	1.90678	High	Ctrl	100	193323	9.85	98085.7	130399	125361	128623	123905	126872	73201.6	117759	81230.2	133359	153780	208859	117417	193204	240332	124984	214773	120320	153839	139792	128623	126438	131029	75283	123512	85073.9	176470	162157	260259	115274	177782	297236	112617	168386
1.68_176.0659m/z		176.066	1	1.68117	0.462867	31	1.27865	High	QC	100 - 2.55	310924	5.12	106955	251224	295990	271138	277267	256419	240945	263738	236598	239132	306405	287060	243355	319597	372488	256287	295323	131199	296383	330063	271138	282933	264821	247797	276623	247794	316435	323096	357706	238915	294086	460683	230927	231538
1.68_310.0956m/z		310.096	1	1.68117	0.243033	60	1.3028	QC	High	100 - 1.45	148410	8.86	205949	152618	141663	133624	126135	130473	124026	141708	114444	106978	86788.2	142161	122143	120909	107216	124058	103485	252634	180052	157971	133624	128713	134748	127552	148632	119859	141560	91515.9	177147	119915	111258	132602	111782	81133.7
1.68_312.1112m/z		312.111	1	1.68117	0.185167	76	3.57653	QC	High	100	69092.7	36.1	219342	44048.5	40489.6	39090	32422.3	39164.1	38300.2	60042.3	28480.3	22580.2	2836.03	55460.9	20033.7	24065.4	21754.7	22494.4	8959.04	269063	51966.4	45150.7	39090	33084.9	40447.3	39389.2	62975.7	29827.9	29879.6	2990.52	69109.9	19668.2	22144.4	26905.6	20268.6	7024.03
1.69_408.1492m/z		408.149	1	1.6909	0.3681	161	1.76223	Ctrl	High	100 - 3.22	318001	5.05	288548	284366	302807	269028	261498	267766	335194	349966	297554	289290	300055	284737	271279	223217	235891	183548	79157	353957	335482	337666	269028	266842	276539	344725	367064	311634	382807	316400	354811	266329	205399	291744	165386	62060.4
1.70_232.0269m/z		232.027	1	1.69952	0.5531	11	2.0625	QC	Ctrl	100	97166	17.49	324637	62803.4	55606.3	49496.9	40410.8	50041.2	54692.2	53760.8	47787.9	32201.9	49663.1	34030.9	59094.6	57665.6	40054.2	57876.2	46172.3	398227	74092.4	62007.6	49496.9	41236.7	51680.7	56247.4	56387.4	50049.2	42611.6	52368.4	42405.9	58016.4	53062.6	49537.9	52149.3	36199.9
1.70_294.1547m/z		294.155	1	1.69952	0.32455	28	2.16553	Ctrl	High	100 - 3.94	188576	4.43	121778	132776	138795	135075	131468	135671	189158	246868	164053	154226	98777.7	172716	87049.9	151345	72402.1	60849.5	63726.6	149383	156643	154772	135075	134155	140116	194537	258929	171816	204082	104159	215222	85461.6	139264	89544.9	54828.5	49962.7
1.71_229.1549m/z		229.155	1	1.71058	0.917917	68	1.5034	Low	Ctrl	100 - 10.8	4.18174e+06	1.44	3.02759e+06	3.41961e+06	3.46068e+06	3.45165e+06	3.43287e+06	3.40825e+06	2.75491e+06	2.81619e+06	2.73959e+06	2.81539e+06	4.9995e+06	3.21477e+06	4.33095e+06	4.17407e+06	1.71087e+06	5.09431e+06	3.07338e+06	3.71389e+06	4.0343e+06	3.85907e+06	3.45165e+06	3.50303e+06	3.51992e+06	2.83324e+06	2.95378e+06	2.86923e+06	3.72551e+06	5.27184e+06	4.00593e+06	4.25193e+06	3.84089e+06	2.11596e+06	4.59023e+06	2.40958e+06
1.72_369.0127m/z		369.013	1	1.72222	0.350917	9	74.7524	QC	High	100 - 12 - 1.03	128178	35.46	728321	4642.98	16512.9	4024.35	7327.62	8239.98	24030.1	21231.7	16061.5	9716.1	14113.4	8104.03	6558.77	0	0	4666	2192.81	893419	5477.57	18413.8	4024.35	7477.37	8509.96	24713.4	22269	16821.5	12857	14882.2	10098.4	6439.11	0	0	4204.3	1719.2
1.77_149.0190m/z		149.019	1	1.76853	0.308033	2	1.30808	High	Ctrl	100 - 0.623	86685.4	13.07	26510.5	73500.8	81687.7	84123.3	84674.6	88448.9	77504.4	57491.2	73042.3	57039.4	79963.5	63656.8	81211.6	75484.4	60088.2	52875	158294	32520	86712.8	91091.4	84123.3	86405.1	91346.9	79708.3	60300.1	76498.6	75478.3	84319.4	79322.9	79729.9	69459	74315.4	47643.1	124105
1.77_160.0971m/z		160.097	1	1.76853	0.2849	55	1.03472	QC	Low	100 - 2.36	125437	8.66	106246	126559	139557	128760	123488	128012	141930	130981	131378	96513.8	130440	85281.4	147961	135162	135660	129792	97226.6	130330	149308	155622	128760	126011	132206	145966	137381	137595	127713	137546	106269	145262	124373	167781	116949	76227.2
1.77_241.0272m/z		241.027	1	1.76853	0.379117	16	4.90088	QC	Low	100 - 87.9 - 19.4 - 0.498	59981.7	53.72	258989	31546.5	24978	13318.1	15205.7	15853.3	26859.5	12119.4	18371.8	6822.48	12736.4	5414.37	18566.2	13369.8	4926.26	12352.5	61512.8	317697	37217	27853.4	13318.1	15516.5	16372.7	27623.2	12711.5	19241.2	9027.95	13430.1	6746.85	18227.4	12302.6	6092.66	11130.2	48227
1.78_145.0740n	145.074	146.081	1	1.77888	0.79425	40	1.41681	High	Ctrl	100 - 80.9	275947	5.84	187260	223914	222814	227894	237748	238802	186953	185409	196567	210137	264467	265282	234283	264484	273681	259404	306220	229709	264163	248464	227894	242607	246626	192269	194467	205869	278067	278874	330569	230009	243372	338481	233736	240081			M+H, M+Na
1.80_170.0925m/z		170.093	1	1.8046	0.394633	91	2.08254	High	Ctrl	100 - 2.74 - 2.03 - 0.0554	122883	5.51	68519.3	76790.8	76303.1	79914.3	78646.9	79546.6	49973.5	62316.3	50453.4	73281.4	85573.1	143119	87967.1	112998	172153	109481	96900	84051.5	90594.2	85086.9	79914.3	80254.3	82152.9	51394.5	65360.9	52840.8	96970.7	90234.6	178340	86362.1	103978	212914	98647.6	75971.2	HMDB0004193	N1-Methyl-2-pyridone-5-carboxamide	M+NH4
1.82_237.0871m/z		237.087	1	1.81708	0.451767	60	3.17496	High	Ctrl	100 - 8.31	238101	4.88	69444.9	74723.2	70578.9	80626.1	81208.9	79793	93020.3	62255.9	67800.4	76896.5	76989.1	81863.6	84833.2	86805	73574.7	533368	258655	85186.9	88154.9	78703.7	80626.1	82868.6	82407.4	95665.3	65297.5	71008.7	101754	81182.9	102010	83285.4	79876	90995.1	480592	202790
1.88_155.0816m/z		155.082	1	1.875	1.18805	111	1.41456	Low	High	100 - 21.2	181324	4.49	134743	143035	138362	148267	148694	151072	155870	156555	127380	169800	178045	198094	167834	126437	178183	123429	84689.3	165287	168745	154290	148267	151733	156022	160302	164203	133407	224690	187744	246845	164772	116345	220371	111216	66397.8
1.89_100.0399m/z		100.04	1	1.88745	0.356583	12	1.22036	Low	Ctrl	100 - 1.74	33149.6	5.43	33345.4	34921.1	32494.9	30939.1	29951.7	32619.9	32514.5	29365.2	25086.8	21688.5	35330.3	28717.5	35401.1	28342.2	31936	26843.5	33334.9	40904.2	41198.2	36235.6	30939.1	30563.8	33688.7	33439	30799.9	26273.9	28699.7	37254.9	35784.9	34755.2	26079.8	39497.6	24187.3	26135.1
1.89_131.0586n	131.059	154.048	1	1.88745	0.438933	60	1.27088	Low	Ctrl	100 - 4.42	477680	3.16	426872	468775	446827	443270	437866	451716	441405	385480	351639	324940	513387	457816	461836	399913	501285	352169	466881	523636	553039	498265	443270	446815	466516	453957	404313	368278	429982	541353	570485	453409	367991	619976	317322	366042			M+H, M+Na, M+K
1.90_115.0395m/z		115.039	1	1.89765	0.393817	16	1.23472	Low	Ctrl	100 - 0.659 - 0.035	117238	4.13	117092	116907	111607	107687	106135	109979	114536	100721	86952.6	77593.3	123421	104966	123327	98420.9	113209	89918.4	114881	143635	137921	124455	107687	108305	113582	117793	105642	91067.2	102676	130144	130799	121077	90564.7	140013	81021	90068.6
1.90_156.1385m/z		156.138	1	1.89765	0.747933	47	1.24637	High	Ctrl	100 - 6.71	21832.2	4.86	18886.5	20020.5	20562.3	18545.4	18096.2	19606	18054	17583.7	18847.2	15581.8	26551.9	15723.5	20123.9	22669.5	15975.2	22443.8	26240.4	23167.8	23619.3	22929.4	18545.4	18466	20248.4	18567.3	18442.8	19739.1	20618.8	27998.3	19593.1	19756.7	20859.9	19757.6	20223	20572.9
1.90_203.0817m/z		203.082	1	1.89765	0.418983	69	1.42604	High	Ctrl	100 - 39.6 - 47.1	110839	7.35	63017.2	80628.6	82382.3	84844.3	83953.9	87028.4	85617.4	70941.7	78872.1	75471	77125.5	80523.4	88856.4	85558.7	84554.1	153189	120056	77302	95121.8	91865.9	84844.3	85669.7	89879.9	88051.9	74407.7	82604.3	99868.1	81326.8	100340	87235.2	78729.1	104574	138031	94126.2
1.90_220.0849n	220.085	221.092	1	1.89765	0.47785	29	1.58493	High	Ctrl	100 - 11.6 - 1.54	272036	2.43	176484	185849	180891	188007	186752	186604	194668	146206	163273	182408	167049	199832	197418	187387	203699	399648	297408	216490	219256	201714	188007	190569	192718	200204	153349	170999	241374	176149	249011	193816	172429	251929	360103	233173			M+H, M+Na
1.95_161.0187m/z		161.019	1	1.94688	0.32375	3	1.66562	High	QC	100 - 3.85	68820.3	23.55	12909.6	43004.6	47281.6	49108.1	47700.5	47904.9	56097.7	31374.4	44074.8	41278.5	58371.7	64980.5	37316.6	50561.7	114613	63126	46980.1	15836	50734.8	52724.5	49108.1	48675.4	49474.4	57692.8	32907.2	46160.3	54622.4	61551.4	80972.3	36635.7	46525.7	141751	56879.7	36833.1
2.04_150.0895n	150.089	173.079	1	2.04208	0.964067	4	1.02542	Low	Ctrl	100 - 9.47	258299	7.89	220418	279990	262476	246652	251619	262522	191657	289970	237510	288447	289966	287381	197551	227532	280624	244437	264823	270383	330319	292691	246652	256761	271124	197107	304138	248749	381692	305761	358105	193946	209369	347068	220250	207626			M+H, M+NH4, M+Na
2.15_348.1767m/z		348.177	1	2.15053	0.502817	88	2.63355	High	Ctrl	100 - 12.6	252321	28.17	74077.9	160737	168595	194064	189963	194563	46185.6	113929	99853.7	123273	122394	83581.3	150380	446340	122938	202833	237173	90870.1	189630	188004	194064	193845	200937	47498.9	119495	104579	163123	129062	104151	147636	410712	152046	182763	185948
2.20_174.1492m/z		174.149	1	2.19787	0.386233	86	1.18148	High	QC	100 - 2.58	47333.3	8.94	32970.2	41317.5	40629.6	43063.8	41628.8	40765.9	37933.2	42626.9	30211.8	56952.5	39791.3	51393.6	47492	51763.7	60145.9	43774.9	33648.8	40443.9	48744.4	45306.8	43063.8	42479.6	42101.6	39011.9	44709.5	31641.3	75363.2	41958.9	64041.7	46625.5	47631.8	74386.7	39443.4	26381.2
2.20_217.1316n	217.132	218.139	1	2.19787	0.6896	15	2.62942	Ctrl	High	100 - 10.6	5.98231e+06	8.81	2.37817e+06	3.08467e+06	3.15186e+06	3.0136e+06	2.96791e+06	2.98286e+06	3.79339e+06	6.0923e+06	7.09838e+06	6.94517e+06	5.86196e+06	4.95531e+06	5.19364e+06	3.31568e+06	1.71136e+06	1.78176e+06	2.29176e+06	2.91726e+06	3.63915e+06	3.51469e+06	3.0136e+06	3.02857e+06	3.08059e+06	3.90125e+06	6.38995e+06	7.43427e+06	9.1903e+06	6.18128e+06	6.17482e+06	5.09888e+06	3.05101e+06	2.11657e+06	1.60546e+06	1.79678e+06	HMDB0000824	Propionylcarnitine	M+H, M+Na
2.23_223.1058m/z		223.106	1	2.23392	0.36305	50	1.32462	Low	QC	100 - 1.77	62278.8	17.53	9528.92	47466.9	52589.2	56833.1	57654.3	58025.2	37310.7	62676.6	42571	55086.6	60012.5	74149.5	52674.4	43687.3	81786.2	48460.5	59802.3	11689	55999.2	58643.1	56833.1	58832.6	59926.4	38371.6	65738.8	44585.4	72894.2	63281.5	92397.8	51713.4	40200	101151	43665.3	46886
2.25_183.1130m/z		183.113	1	2.24638	0.3853	88	1.15291	Low	QC	100 - 6.65 - 3.04	69708.9	3.73	18848.2	75448.2	73786	67935.7	64833.8	61929.7	54983.8	87772.1	55167.6	62534.1	69001.9	72591.8	67533.1	49213	74920.2	56991	67233	23120.8	89010.2	82280.1	67935.7	66158.8	63958.8	56547.2	92060.4	57778.1	82749.2	72760.7	90456.7	66301	45284.7	92659.3	51351.8	52711.8
2.28_115.0176m/z		115.018	1	2.282	3.50955	2	2.26426	QC	Low	100 - 11.7 - 0.338	499812	16.69	1.68488e+06	309679	277033	234178	234989	258111	246224	245178	240159	168531	219966	184299	257955	264125	150418	280772	343797	2.06681e+06	365345	308925	234178	239792	266568	253225	257157	251524	223011	231948	229655	253249	243042	186032	252990	269543
2.51_160.0759m/z		160.076	1	2.5108	0.936333	27	1.89693	Ctrl	High	100 - 10.7	4.24597e+06	8.44	4.16467e+06	3.37898e+06	3.29985e+06	3.6397e+06	3.54977e+06	3.58185e+06	3.41675e+06	3.6994e+06	4.93169e+06	4.93606e+06	4.94201e+06	3.73104e+06	2.14592e+06	4.86703e+06	1.76472e+06	540516	1.78109e+06	5.10873e+06	3.98636e+06	3.67972e+06	3.6397e+06	3.62232e+06	3.69921e+06	3.5139e+06	3.88014e+06	5.16505e+06	6.53171e+06	5.21122e+06	4.64925e+06	2.10676e+06	4.47853e+06	2.18256e+06	487032	1.39641e+06
2.51_175.0869m/z		175.087	1	2.5108	0.33945	17	1.36768	Ctrl	High	100 - 60.7	46299.1	19.95	11610.1	28154.3	33698.5	48069.2	47440.5	47144.2	35520	41872.7	52371	55432.6	57315.6	45764.7	33675	59558.3	25369.6	13862.9	36618.1	14241.9	33215.2	37577.8	48069.2	48410	48688.8	36530	43918.4	54849.1	73352.1	60437.8	57027.5	33060.6	54804.2	31376.4	12491.2	28709.2
2.51_176.0952n	176.095	177.102	1	2.5108	0.93375	20	2.08143	Ctrl	High	100 - 10.9	1.51791e+06	18.62	1.89002e+06	1.52332e+06	1.33237e+06	1.22844e+06	1.20878e+06	1.26571e+06	1.24797e+06	1.29604e+06	1.74497e+06	1.78264e+06	1.75973e+06	1.28308e+06	713177	1.59529e+06	582486	168124	571145	2.31845e+06	1.79714e+06	1.48575e+06	1.22844e+06	1.23348e+06	1.30718e+06	1.28346e+06	1.35936e+06	1.82754e+06	2.35891e+06	1.85559e+06	1.59885e+06	700166	1.46795e+06	720403	151489	447787			M+H, M+Na, M+HCOO
2.51_262.1651m/z		262.165	1	2.5108	0.679533	40	1.35613	Low	QC	100 - 12.4 - 0.982	883678	10.57	418193	705397	709631	701032	696521	678928	764717	752294	1.00588e+06	949906	771710	963541	915783	791885	670563	836082	692647	512990	832194	791322	701032	710756	701172	786462	789049	1.05348e+06	1.25698e+06	813747	1.20067e+06	899075	728674	829333	753352	543046
2.51_353.1973m/z		353.197	1	2.5108	0.2398	127	3.61146	Ctrl	High	100 - 16.6	67033.7	50.89	0	32022.2	26794.6	37122.7	36702	35573.4	34645.9	37836.9	72316.5	123335	80886.1	65681.9	6722.75	60261.9	13345.2	0	638.342	0	37778.3	29879.1	37122.7	37452.1	36739	35631.1	39685.5	75738.4	163205	85292.2	81846.3	6600.09	55451.6	16504.9	0	500.471
2.54_175.0637n	175.064	193.098	1	2.53515	0.32605	33	1.57455	Ctrl	High	100 - 3.66 - 0.489	54814.5	27.32	283.479	23454.7	29779.8	53476.8	53276.8	55136.5	37511.8	47334.4	64924.6	69487.1	71279.4	53124.5	32321.5	72425.5	27421	10544.7	28860.1	347.738	27670.7	33208	53476.8	54365.6	56943	38578.4	49647	67996.8	91949.9	75162.3	66198.5	31731.7	66644.3	33913.5	9501.32	22626.8			M+H, M+NH4
2.58_298.1148m/z		298.115	1	2.58232	0.423783	95	1.42773	High	QC	100 - 8.49	123214	9.2	0	105770	99166.9	105199	104268	103400	93195.7	90261.8	71980.6	109328	98713.5	134242	101474	135902	129569	112577	114809	0	124783	110583	105199	106399	106788	95845.7	94671.8	75386.7	144670	104091	167279	99622.5	125054	160247	101438	90012.5
2.62_293.1476n	293.148	294.155	1	2.62137	0.54775	5	3.001	QC	High	100 - 11.2 - 0.404	316822	21.97	881551	221381	205351	202510	193989	196150	134286	201177	126549	173559	102800	247433	156845	141732	127418	79974.9	73163.9	1.08138e+06	261175	228991	202510	197953	202577	138105	211006	132538	229664	108400	308327	153983	130419	157587	72061.4	57361.7			M+H, M+Na
2.68_131.1182m/z		131.118	1	2.68015	0.759117	46	1.19792	QC	Low	100 - 5.32	247948	10.62	289759	272491	234081	231518	230981	228855	277745	225354	234274	167959	209697	180483	230763	218239	166656	227230	269228	355443	321471	261028	231518	235702	236354	285643	236364	245360	222255	221120	224900	226553	200818	206116	204745	211079
2.69_367.1500m/z		367.15	1	2.69357	0.400767	147	1.55978	High	Ctrl	100 - 16.2 - 0.242	192411	4.66	724.819	143430	137852	154435	160083	156755	116863	123948	121874	130745	177273	186822	168764	230817	190687	149973	198166	889.122	169212	153722	154435	163355	161891	120186	130004	127641	173011	186930	232798	165685	212392	235836	135133	155365
2.82_191.0584n	191.058	209.092	1	2.81685	0.748767	23	1.2473	Low	High	100 - 10.1	2.42615e+06	3.18	2.0726e+06	1.95366e+06	1.89139e+06	2.00886e+06	2.01809e+06	2.0256e+06	1.93905e+06	2.26247e+06	2.0141e+06	2.11292e+06	2.16018e+06	3.19625e+06	1.92201e+06	1.76444e+06	2.82123e+06	1.80598e+06	1.38882e+06	2.54243e+06	2.30484e+06	2.10912e+06	2.00886e+06	2.05934e+06	2.09197e+06	1.99419e+06	2.37301e+06	2.1094e+06	2.79595e+06	2.27785e+06	3.98286e+06	1.88694e+06	1.6236e+06	3.48922e+06	1.62728e+06	1.08886e+06			M+H, M+NH4
2.82_246.1217n	246.122	247.129	1	2.81685	1.10935	18	1.10896	Low	QC	100 - 9.23 - 0.279	534696	5.87	449650	471924	450721	510041	502989	507636	622145	461263	521039	533515	465351	529544	609194	694170	635475	451162	312277	551578	556754	502607	510041	513268	524269	639836	483799	545694	705981	490700	659866	598079	638759	785938	406520	244831			M+H, M+Na
2.83_146.0813m/z		146.081	1	2.82833	2.17463	66	1.42125	Low	Ctrl	100 - 65.9	271379	7.28	205243	209804	211570	230437	244888	252505	163484	185812	209346	205135	291244	251738	271154	253794	228657	237642	318064	251768	247517	235925	230437	249893	260778	168133	194890	219252	271448	307109	313691	266207	233535	282797	214127	249367
2.83_189.1025m/z		189.103	1	2.82833	0.51065	27	1.4113	Low	QC	100 - 30.2	202990	36.47	28808.5	167390	161480	165622	169604	170092	129634	153957	204179	290161	272195	248222	88554.4	235151	203155	39007.4	124060	35338.9	197478	180069	165622	173070	175665	133320	161479	213841	383960	287023	309309	86938.7	216381	251256	35147.7	97265
2.83_279.1011m/z		279.101	1	2.82833	0.673033	73	1.63706	High	Low	100 - 4.44	96860.7	25.12	30589.4	63367.3	65130.6	78706.6	76503.9	79793.1	75780.3	94857.9	70889.8	121089	22959.8	88910	65632	48146	241135	42188	55974.1	37523.5	74757.8	72628.3	78706.6	78067.4	82407.5	77935.1	99492.4	74244.3	160233	24210.5	110791	64434.6	44302.8	298228	38013.5	43884.6
2.85_231.0742m/z		231.074	1	2.85332	0.448317	28	1.51214	Low	QC	100 - 7.21 - 0.511	245667	10.68	39537.7	172715	181881	192566	195144	192932	186405	213109	180161	225343	229177	347223	160602	177451	324977	151752	132876	48500.3	203762	202819	192566	199133	199254	191705	223521	188686	298188	241661	432675	157671	163287	401922	136736	104177
2.86_151.0616m/z		151.062	1	2.86433	0.434783	69	1.77638	High	Ctrl	100 - 1.45	40809.4	7.62	0	25095.7	26538.2	28404.2	29548	29558.5	23017	23814.8	17446.6	27614.9	24405.6	34127.5	27730.8	44117.5	42653.2	39070.3	37396.4	0	29606.7	29593.2	28404.2	30151.8	30527	23671.5	24978.3	18272.2	36541.8	25735.1	42526.4	27224.9	40595.9	52752.3	35204.3	29319.4	HMDB0001644	D-Xylulose	M+H
2.90_245.1498m/z		245.15	1	2.90007	0.69915	46	1.62749	High	Ctrl	100 - 4.08	243389	15.67	111225	162016	152994	174882	174885	174892	172005	109070	210514	106606	139535	113534	212217	240967	133977	238276	360336	136438	191139	170606	174882	178459	180622	176896	114399	220475	141068	147136	141475	208345	221733	165699	214698	282510
2.92_148.0526n	148.053	166.086	1	2.92347	1.17145	29	1.06403	Low	QC	100 - 10.1	2.76175e+07	7.57	2.99028e+07	2.50661e+07	2.47233e+07	2.522e+07	2.50319e+07	2.5789e+07	2.42495e+07	2.73417e+07	2.12765e+07	3.11484e+07	2.68308e+07	3.07655e+07	2.5256e+07	2.62151e+07	3.21817e+07	2.65857e+07	2.04889e+07	3.66813e+07	2.95719e+07	2.75694e+07	2.522e+07	2.55434e+07	2.66339e+07	2.49391e+07	2.86776e+07	2.22833e+07	4.12176e+07	2.82924e+07	3.83369e+07	2.47952e+07	2.41225e+07	3.98014e+07	2.39551e+07	1.60637e+07			M+H, M+NH4
2.92_187.0610n	187.061	188.068	1	2.92347	0.487217	6	1.384	Low	QC	100 - 6.86	514230	20.94	144843	376670	409964	442139	422050	433648	424188	440298	352948	577796	507923	627986	406780	417538	717940	415863	341028	177677	444377	457158	442139	430676	447856	436250	461809	369649	764577	535591	782534	399359	384209	887928	374713	267371			M+H, M+Na
2.92_331.1654m/z		331.165	1	2.92347	0.0694667	124	1.89364	Low	QC	100 - 3.38	26593.1	10.2	0	17348.2	19266.2	16652.6	15970.2	15023.3	17862.7	23233.7	13772.8	35067.6	24174.7	29525.4	26079.3	21605.5	40215.1	18212.7	11217.7	0	20466.6	21484	16652.6	16296.6	15515.5	18370.6	24368.8	14424.5	46403.7	25491.6	36791.6	25603.5	19880.9	49736.9	16410.6	8794.84
2.95_118.0655m/z		118.065	1	2.94553	0.608917	12	1.23809	Low	QC	100	46884.3	11.76	29957.4	31775.4	34892.8	42360	41969.5	46255.4	36545.5	45605.1	36533	49056.7	44425.9	53197.9	43029.3	43933.4	56577.6	48361.5	35159.9	36748.2	37487.2	38909.6	42360	42827.2	47771	37584.7	47833.2	38261.8	64915	46845.9	66289.9	42244.2	40426.5	69973.6	43576.1	27566
2.95_266.0112m/z		266.011	1	2.94553	0.561983	7	1.84675	QC	High	100 - 5.33 - 4.81	200001	12.27	616720	137747	128876	111526	103667	101469	124368	133376	107023	103016	106930	94694.7	127388	112479	87586.6	123403	109725	756519	162508	143711	111526	105786	104793	127904	139893	112088	136318	112755	117999	125063	103500	108325	111193	86026.6
3.03_265.0796m/z		265.08	1	3.02955	0.339983	21	1.57819	High	QC	100 - 6.39	142139	14.63	0	101433	114433	104735	105596	114190	103349	87978.2	100967	124793	87456.5	145310	91646.6	71919.9	208427	177560	110650	0	119666	127606	104735	107754	117931	106288	92276.5	105745	165134	92220.5	181070	89974.5	66179.1	257777	159991	86751.3
3.07_127.0504m/z		127.05	1	3.06797	0.454517	40	1.49134	High	QC	100 - 2.92	98876.2	14.05	9433.68	71662.4	75931.1	81348.3	79029.6	80397.7	73240.2	59280.1	83905.4	76111	72963.4	94072.6	75902	58774.7	127841	116520	92369.6	11572.1	84543.9	84672	81348.3	80644.7	83031.9	75322.8	62176.3	87875.8	100715	76937.9	117224	74517.2	54083.1	158110	104990	72419.3
3.07_231.1339m/z		231.134	1	3.06797	0.6325	54	1.18999	Ctrl	QC	100	98414.5	15.57	57340	88867.4	93839.3	83863	84705.1	87595.3	112703	102408	76673.2	101875	77726.7	111562	95607.1	97767.7	113407	79941.8	65259.3	70338	104842	104642	83863	86436.3	90465.4	115907	107411	80301.3	134807	81960.7	139017	93862.7	89963.6	140258	72031.6	51164.4
3.07_240.1021m/z		240.102	1	3.06797	0.644383	79	1.18021	Low	High	100 - 11.6	169096	1.27	146279	147661	147531	148842	147068	151606	118895	131106	189841	185198	160470	174463	172357	147218	119792	152095	154004	179438	174204	164515	148842	150074	156573	122276	137511	198824	245066	169211	217399	169212	135466	148155	137045	120741
3.07_253.1162m/z		253.116	1	3.06797	0.346767	31	1.50706	Low	QC	100 - 3.52	67696.7	19.51	1220.85	46232.7	53878.4	56138	54481.8	57565.8	62366.7	62828.4	48545.7	78658	51479.4	95777.5	55833.1	56883.9	110308	51310.2	37064.4	1497.6	54543.1	60080.8	56138	55595.2	59451.9	64140.1	65898	50842.9	104085	54283.7	119348	54814.4	52343.2	136425	46233.1	29059.1
3.12_148.9772m/z		148.977	1	3.11507	0.971517	3	1.16798	QC	Low	100 - 0.343	355723	11.95	436984	372550	345005	323259	330732	325810	346558	334599	329745	243514	314959	264107	334625	360719	248453	375669	437821	536040	439517	384721	323259	337491	336486	356412	350946	345349	322233	332116	329104	328520	331926	307280	338496	343259
3.12_322.1221m/z		322.122	1	3.11507	0.22505	42	1.75741	Low	High	100 - 12.5	46728.3	50.29	0	37243.8	41051.2	42408.9	48823.4	39150.5	18194	25632.3	17469.1	74277	22935.6	74234.7	43014.6	32356.4	58236.4	9647.47	6116.99	0	43938.5	45777	42408.9	49821.2	40433.3	18711.3	26884.6	18295.7	98288.1	24185	92503.9	42229.8	29773.7	72025.1	8692.86	4795.82
3.16_237.0870m/z		237.087	1	3.16495	0.362883	60	2.55842	High	Low	100 - 7.82 - 0.119	91431.4	9.24	0	44246.3	44538.1	49066.3	51478.1	51844.9	47676	32202	35556.1	40105.1	32076.4	38492.4	36643.3	28401.5	32630.1	168932	135762	0	52199.7	49665.2	49066.3	52530.2	53543.6	49031.7	33775.3	37238.6	53069.7	33823.7	47965.5	35974.7	26134.4	40356	152216	106440
3.19_169.0974m/z		169.097	1	3.19153	0.560467	102	2.28034	Low	High	100 - 4.98 - 4.86	116639	3.39	71996.1	74124.3	76073.1	76973.7	78887.6	78070.4	101822	102133	68944.2	103094	112986	139129	97801.7	38244.8	101752	44755.8	19846	88316.4	87448.3	84830.4	76973.7	80499.9	80628.4	104717	107123	72206.6	136420	119140	173369	96017.3	35192	125844	40327.2	15559.6
3.25_328.1391m/z		328.139	1	3.25347	0.652567	72	2.37414	Ctrl	High	100 - 13.2	204772	7.05	113944	125815	132584	139086	136926	133078	171732	238195	149090	260072	100559	222968	124448	69876.3	138374	114843	21911.8	139773	148431	147847	139086	139725	137438	176616	249832	156145	344145	106037	277840	122177	64298.6	171137	103479	17179.2
3.28_198.1006n	198.101	199.108	1	3.27987	0.602383	7	1.75783	High	Low	100 - 6.05 - 0.129	205825	2.57	151161	152435	153826	148954	144526	145186	99307.7	174303	102837	181702	95835.3	143709	111728	162510	244379	201618	214794	185427	179835	171535	148954	147480	149943	102131	182819	107703	240440	101056	179075	109690	149538	302241	181668	168402			M+H, M+Na
3.33_265.1297m/z		265.13	1	3.32933	0.347933	43	1.92887	Low	QC	100 - 8.68 - 0.412	92121.2	25	1595.98	57237.3	59202.4	57643.6	54936.7	55938.8	84817	121916	75429.5	74616.8	73317.4	121583	81463.3	103541	75847.8	61820.9	33399.9	1957.76	67525.9	66017.6	57643.6	56059.5	57771.6	87228.7	127873	78998.8	98737.8	77311.2	151505	79977	95276.1	93806.5	55703.7	26186.1
3.37_238.0135m/z		238.013	1	3.37013	3.22612	2	1.30557	High	Low	100 - 2.94	408745	6.34	410294	426943	377872	371006	364775	378757	364659	356929	367530	225887	320483	235254	383497	413075	220557	453169	548177	503301	503688	421372	371006	372231	391166	375028	374367	384921	298909	337941	293151	376500	380102	272779	408328	429780
3.39_177.0072m/z		177.007	1	3.3941	2.22257	58	1.24043	High	Ctrl	100 - 1.93	310081	17.18	183902	224036	240022	280539	289053	291947	266516	272883	275026	185491	258708	207795	297082	318846	202088	327428	391962	225589	264308	267653	280539	294960	301512	274095	286216	288040	245453	272800	258934	291661	293395	249937	295029	307305
3.49_311.1238m/z		311.124	1	3.48698	0.710217	53	1.4234	Ctrl	QC	100 - 12.7	212180	11.76	4398.83	172527	173642	181954	178189	183687	218090	193063	192520	245048	133570	180910	211098	185301	249017	133805	78175.6	5395.97	203539	193631	181954	181831	189706	224292	202495	201630	324264	140846	225433	207247	170510	307977	120565	61290.9
3.52_182.0791m/z		182.079	1	3.52478	0.450883	33	1.45787	High	QC	100 - 3.55	62073.1	13.52	17961	42210.2	43938.6	49867.2	50184.3	51305.6	39492.2	47802.7	45253.7	54762.9	51380.3	63677.1	47995.3	66519.4	103651	32551.3	45571	22032.5	49797.6	48996.8	49867.2	51209.9	52986.6	40615.1	50138.2	47395.1	72465.9	54179.2	79348.1	47119.6	61209.6	128192	29330.4	35728.4
3.67_207.0878m/z		207.088	1	3.66768	0.256883	29	1.71029	Low	Ctrl	100 - 2.78	39399.9	24.63	3177.42	29387.1	29297.7	28700.4	25911.6	26301.4	25197.5	30046.4	17859.6	19044.1	7033.44	46899.6	64266.5	24371.1	9335.95	76371.8	17407.5	3897.69	34669.5	32670.3	28700.4	26441.2	27163.2	25913.9	31514.4	18704.7	25200.4	7416.58	58441.7	63094	22425.7	11546.4	68814.8	13647.7
3.71_146.1541m/z		146.154	1	3.70668	0.140333	42	8.51823	High	Ctrl	100 - 7.71	6965.63	9.12	2075.41	2390.96	2627.81	2342.68	2410.99	2084.08	707.516	754.804	752.245	1056.36	1015.04	925.706	1374.72	21915.3	3076.28	1549.87	1321.06	2545.87	2820.74	2930.31	2342.68	2460.27	2152.37	727.634	791.681	787.84	1397.85	1070.33	1153.52	1349.64	20165.9	3804.66	1396.52	1035.73
3.73_177.0827n	177.083	178.09	1	3.73132	0.361633	1	1.54632	Low	High	100 - 17.9 - 22.2 - 1.35	96998.5	3.47	79923.8	88785.4	86491	85730.4	84893.5	84252.9	44889	62384.4	187842	81039.6	98957.4	69657.2	122381	52991.7	109340	50740.5	37842	98041.1	104745	96447.7	85730.4	86628.5	87013.5	46165.5	65432.3	196730	107237	104348	86800	120148	48761.7	135229	45719.7	29668.8			M+H, M+Na
3.81_250.0937m/z		250.094	1	3.80855	0.17125	26	3.63405	High	Ctrl	100 - 7.42	43446.8	32.79	3134.08	26206.2	25397.4	25033.9	23921.2	25075.3	6534.24	8959.5	18353.1	13975.1	33870.6	17778.9	23234	45820.5	9287.23	32321.8	86357.5	3844.52	30916.8	28321.1	25033.9	24410	25896.9	6720.04	9397.24	19221.5	18492.8	35715.6	22154.3	22810.1	42163	11486.2	29123.6	67705.7	HMDB0006878	S-Acetyldihydrolipoamide-E	M+H
3.84_251.0664m/z		251.066	1	3.83542	0.321733	66	26.5324	High	QC	100 - 10.1	45004	7.81	3190.11	1700.26	1473.93	1788.71	969.325	1054.82	2858.04	1301.43	2208.95	2888.8	2263.64	2305.21	2606.09	1521.59	1199.4	69692.6	107603	3913.25	2005.88	1643.6	1788.71	989.135	1089.38	2939.31	1365.01	2313.48	3822.64	2386.95	2872.52	2558.54	1400.13	1483.38	62796.6	84362.2
3.87_173.0787m/z		173.079	1	3.8748	0.1912	4	1.32848	High	Ctrl	100 - 1	46059.5	6.47	36301.5	36887.7	37863.5	42840.4	40694.9	40212.4	33507.3	38461.3	37559.9	29154.9	38261.6	33741.8	37979	43902.9	34514.1	50013.6	55807.6	44530.4	43518.4	42222.2	42840.4	41526.6	41530	34460.1	40340.4	39337.2	38579.7	40345.8	42045.7	37286.1	40398.5	42686	45064.7	43754
3.89_245.0592m/z		245.059	1	3.88823	0.130233	68	3.12079	High	QC	100 - 5.39 - 1.59	25724.5	16.32	335.2	9460.58	9281.95	10014.4	10402.2	9963.43	10074.1	7644.77	11313.9	9065.85	15993.8	8177.39	15850.1	18978.2	5251.93	53985.7	24682.3	411.184	11161.2	10350.5	10014.4	10614.8	10289.9	10360.6	8018.27	11849.2	11996.5	16865	10189.9	15560.9	17463.3	6495.44	48643.8	19351.3
3.89_358.0901n	358.09	376.124	1	3.88823	0.61765	16	1.76938	Low	High	100 - 15.7 - 1.65	580890	3.04	263407	390337	403186	428113	409250	426719	563159	558169	384041	402424	582027	597970	562672	409582	454112	279816	169695	323117	460502	449600	428113	417614	440700	579172	585439	402213	532514	613732	745131	552406	376888	561633	252128	133044			M+NH4, M+Na
3.94_282.1198m/z		282.12	1	3.93885	0.254983	62	1.94667	High	Ctrl	100 - 9.68 - 0.0851	124267	11.93	60189.2	92546.4	92488.3	90895.5	81892.9	88551	62827.2	59673.3	57985.6	74855.9	83075.2	108451	75990.6	124826	147589	112465	112187	73833.1	109182	103135	90895.5	83566.6	91452.4	64613.6	62588.7	60729.4	99054.2	87600.6	135141	74604.2	114862	182534	101337	87956.2
3.95_202.1076m/z		202.108	1	3.95222	0.215483	41	1.24259	Low	QC	100 - 5.09	28958.3	9.93	13432.1	23634.8	25021.8	25319	26561.3	25859.6	19674.9	28467.9	27346.3	29546.8	32278.8	27303.2	27292.9	29810.5	24921.9	30315.2	23136.2	16476.9	27883.2	27902.2	25319	27104.2	26706.8	20234.3	29858.7	28640.3	39098.2	34037.2	34022.6	26795	27430.9	30822.7	27315.5	18139.2
3.95_219.1109n	219.111	220.118	1	3.95222	0.47635	33	1.23761	Low	QC	100 - 9.65 - 0.897	2.07019e+06	10.56	1.32073e+06	1.72403e+06	1.6902e+06	1.80587e+06	1.753e+06	1.74253e+06	1.29283e+06	1.87275e+06	1.86111e+06	2.27649e+06	2.40408e+06	1.93535e+06	1.87113e+06	1.9191e+06	1.80192e+06	1.98411e+06	1.30923e+06	1.62012e+06	2.03393e+06	1.88477e+06	1.80587e+06	1.78883e+06	1.79962e+06	1.3296e+06	1.96425e+06	1.94917e+06	3.0124e+06	2.53503e+06	2.41164e+06	1.83699e+06	1.76592e+06	2.22857e+06	1.78778e+06	1.02645e+06			M+H, M+Na, M+K
3.95_231.0842m/z		231.084	1	3.95222	0.270867	11	2.07223	Low	QC	100 - 3.01	55045	20.01	16104.3	27115.2	26842.9	30350.4	29649.1	29317.3	24380.6	47408.4	41066.9	43823.7	108654	30444.6	26036.3	24604.2	35284	28670.4	20622	19754.8	31989.2	29933	30350.4	30255.1	30277.9	25073.9	49724.6	43010.1	57990.4	114573	37937.1	25561.3	22640.2	43638.3	25833.5	16168
3.95_315.0638m/z		315.064	1	3.95222	0.306933	73	1.51	QC	High	100 - 8.8 - 5.59	46067.6	12.61	107317	42544.7	35546	33679.1	29571.8	27747	25960.7	38052.8	33596.4	39046.9	41774.7	33079.4	34774.9	36934.1	24847	34495	25757.1	131644	50192.2	39637.9	33679.1	30176.1	28656.2	26698.8	39912	35186.1	51669.5	44050.3	41220.2	34140.4	33985.9	30730.1	31081.7	20194
3.95_461.2111m/z		461.211	1	3.95222	0.19215	47	2.42506	Low	QC	100 - 16.3 - 0.933	110595	18.54	7088.92	42300.6	48661.4	59988.9	58489.7	57100.2	26782.6	67618.5	57792.7	176909	123611	121221	86953.1	60066.5	88622.3	70378	20211.8	8695.86	49904.3	54263.2	59988.9	59685	58971	27544.2	70922.2	60527.4	234098	130344	151054	85366.6	55271.8	109606	63414.1	15846.4
3.97_180.1021m/z		180.102	1	3.9656	0.410567	149	1.93304	Low	High	100 - 9.69	107199	6	84950.8	79286.3	75994.6	75491.3	72898.4	72770.4	95280.3	79637.3	67670.1	89101.3	117324	124811	79462.8	54310.7	93031.4	41531.6	32950.8	104208	93538.2	84742.9	75491.3	74388.2	75154.7	97989.6	83528.2	70872.2	117905	123715	155527	78013	49975.4	115059	37422	25833.9
4.03_194.1156n	194.116	195.123	1	4.02905	1.50267	5	1.1823	High	QC	100 - 7.38 - 0.351 - 0.0429	896665	7.36	869381	758473	727176	721206	736365	737840	833339	901618	803121	702212	1.0648e+06	842646	723321	774131	853591	945106	1.01383e+06	1.06645e+06	894811	810887	721206	751414	762015	857035	945668	841124	929213	1.1228e+06	1.05002e+06	710124	712337	1.0557e+06	851588	794862			M+H, M+NH4, M+Na, M+K
4.07_191.0818m/z		191.082	1	4.06695	0.43915	224	1.14771	QC	Low	100 - 8.94	70437.9	5.74	78551.4	68501.2	67725.7	69040.6	68790.6	70018	76909.4	37585.9	89794.6	50865.7	53306.2	67212.6	63599	82521.1	22561.8	89344.2	59024.7	96357.6	80814.5	75522.1	69040.6	70196.5	72312.1	79096.3	39422.2	94043.6	67308.8	56209.9	83753.7	62438.6	75934	27903.8	80503.6	46276.4
4.09_268.0816m/z		268.082	1	4.09138	0.43915	50	2.25445	Ctrl	High	100 - 14 - 0.12	92708.3	10.59	47209.3	59677.9	59441.5	64524.4	62141.8	63298.4	84917.9	101246	58028.7	126640	55468.2	93904.8	67190.1	22156	111415	24331.5	6586.87	57910.8	70405.1	66284.3	64524.4	63411.8	65372.3	87332.6	106193	60774.5	167579	58489.7	117015	65964.2	20387.5	137795	21923.9	5164.21
4.12_384.1151m/z		384.115	1	4.11732	0.32305	116	1.28068	Low	High	100 - 22.3 - 1.25	146447	10.88	96649.6	116454	114368	126737	125587	133324	122942	109139	153631	138030	174375	145477	119488	138719	100564	95157.8	122962	118558	137387	127534	126737	128153	137692	126438	114471	160900	182650	183874	181279	117308	127646	124375	85742	96404.4
4.20_300.1209n	300.121	318.155	1	4.1952	0.248217	19	3.40266	Ctrl	High	100 - 12.7 - 0.918	133467	13.61	49367.6	68599	68228.8	68188.5	74724.5	73387.8	115842	132180	72618.9	213228	48385.8	107402	56957.2	7721.14	116097	27165.3	5914.82	60558.4	80929.8	76083.1	68188.5	76251.7	75792.3	119136	138638	76055.1	282158	51021.6	133834	55918	7104.81	143585	24477.3	4637.32			M+NH4, M+Na, M+K
4.25_232.0043n	232.004	250.038	1	4.24598	0.208883	10	1.48159	High	Ctrl	100 - 3.25 - 0.412	40537.8	13.04	0	35505.3	33723.5	33293.3	35282	34409.3	14158.3	22163.8	33974	39148	36860.7	28975.7	36483.1	72967.6	52821.9	15324.8	21036.7	0	41887.4	37605.7	33293.3	36003	35536.7	14560.9	23246.6	35581.7	51803.1	38868.7	36106.6	35817.5	67143.2	65328.7	13808.4	16493.1			M+NH4, M+Na
4.25_296.1374n	296.137	297.145	1	4.24598	0.390217	9	1.78022	Low	High	100 - 16 - 1.53	517976	15.02	268571	379105	404844	406473	413609	420592	618581	572501	330604	494171	412935	637764	503230	323660	546641	217675	75873.6	329451	447250	451448	406473	422062	434373	636170	600471	346248	653919	435429	794718	494049	297825	676071	196136	59486.2			M+H, M+Na
4.26_154.0497m/z		154.05	1	4.25943	0.143467	90	1.88542	Ctrl	High	100 - 3.28	13952.4	22.41	1631.58	10207.3	9762	9962.47	10397.6	10375.8	18623.8	12738.4	12058.6	12388.8	10888	15116.5	9883.39	5876.05	12259.8	6207.68	5256.99	2001.42	12042.1	10885.8	9962.47	10610	10715.8	19153.4	13360.7	12629.2	16393.6	11481.1	18836.7	9703.07	5407	15162.6	5593.43	4121.57	HMDB0001476	3-Hydroxyanthranilic acid	M+H
4.30_286.1400m/z		286.14	1	4.2993	0.170283	25	10.8108	High	QC	100 - 12.7	21609.5	32.54	1083.94	1261.22	2064.21	2980.54	2229.05	2374.36	3576.04	987.868	1283.3	3288	3982.23	3611.19	2019.68	4290.67	3500.09	40881.5	37765.8	1329.65	1487.93	2301.84	2980.54	2274.61	2452.15	3677.72	1036.13	1344.02	4350.9	4199.16	4499.9	1982.83	3948.18	4328.81	36836.3	29609
4.31_193.0776n	193.078	194.085	1	4.31177	0.247967	1	1.58462	Low	High	100 - 5.07 - 1.36 - 1.13	49049.6	2.16	42239.3	41451.4	42866.3	40929.8	40420.9	41148.3	16884	21641.8	71596.9	37629.9	40707.5	23137	83304.3	19171.9	64295	25284.9	15062.3	51814.3	48902.4	47801	40929.8	41247	42496.5	17364	22699.1	74984.7	49794.3	42924.9	28831.1	81784.4	17641.5	79518.2	22783	11809.1			M+H, M+Na
4.31_279.1346m/z		279.135	1	4.31177	0.524017	42	1.49366	High	QC	100 - 7.97	164426	6.36	96260.9	115216	112402	114568	111233	110816	137195	81258	132613	94432.7	97437.2	105029	159015	150050	119425	162758	225472	118082	135926	125342	114568	113507	114447	141096	85228	138888	124959	102745	130876	156114	138073	147702	146653	176773
4.33_124.0409m/z		124.041	1	4.3252	0.142883	1	1.38304	Low	Ctrl	100 - 0.548	8085.14	21.44	4256.17	4852.88	5136.68	7215.46	6724.77	6948.36	3839.27	4351.71	9122.36	6070.26	7267.18	4744.28	12244	5229.9	8543.12	6995.65	5946.03	5220.97	5725.2	5728	7215.46	6862.2	7176.02	3948.43	4564.32	9554.02	8032.57	7663.05	5911.85	12020.6	4812.43	10565.9	6303.43	4661.78
4.33_187.0969m/z		187.097	1	4.3252	0.170283	89	1.51693	Low	QC	100 - 4.21	16876.8	15.93	7631.15	11443.2	11604.8	11341.6	12498.1	12235.2	7337.57	10028.8	20930.7	9825.1	21044.2	8146.32	21440	19824.1	25798.7	2803.66	1766.23	9361	13500.1	12940.7	11341.6	12753.5	12636.1	7546.22	10518.8	21921.1	13001.2	22190.6	10151.1	21048.8	18241.7	31907.1	2526.24	1384.75
4.33_296.1474n	296.147	319.137	1	4.3252	0.234517	4	1.67133	Low	QC	100 - 12.3 - 1.49	343251	33.38	70820.9	196263	231289	241959	245406	246517	148740	200557	402065	219977	447645	193156	388953	347284	498313	57333.9	16810.3	86874.7	231542	257915	241959	250422	254594	152969	210355	421091	291088	472029	240692	381857	319562	616300	51660.7	13179.5			M+NH4, M+Na, M+K
4.34_314.1002n	314.1	332.134	1	4.33767	0.299883	12	1.35127	Ctrl	QC	100 - 15.1 - 1.48	226014	12.95	125362	165134	180398	179021	183631	170019	227618	220867	171600	283972	160493	329328	172069	56515.7	445604	153166	22434.8	153779	194818	201165	179021	187384	175590	234090	231658	179720	375770	169236	410376	168930	52004.5	551111	138010	17589.3			M+NH4, M+Na, M+K
4.34_419.1385m/z		419.139	1	4.33767	0.168783	200	1.43359	Low	QC	100 - 20 - 1.41	55100.7	14.67	953.3	39020.6	44817.6	47788.1	51049.3	46984.2	33501.4	44108.2	43973.5	51331.4	52609.4	64135.4	48557.2	51343.8	45888.5	40620.1	33913.9	1169.4	46034.6	49976.9	47788.1	52092.7	48523.6	34454	46263.2	46054.3	67925.1	55475.3	79919.2	47671.2	47245.4	56753.6	36600.8	26589.1
4.35_185.1287m/z		185.129	1	4.3521	0.156317	77	1.91565	Low	High	100 - 5.3	18875.7	6.88	15940.5	14733.2	14549.1	13543.1	14436.3	13110.4	13009.9	21695.3	12335.9	16281.9	20805	20838.7	14983.3	8472.35	12571.3	10066.9	8303.08	19553.9	17381.5	16224	13543.1	14731.3	13540	13379.9	22755.3	12919.6	21545.3	21938.3	25967.1	14710	7796.06	15547.9	9070.74	6509.75	HMDB0000022	3-Methoxytyramine	M+NH4
4.35_267.0428m/z		267.043	1	4.3521	0.357933	70	1.83329	QC	Ctrl	100 - 10.7 - 6.78	141165	9.71	424571	103224	94163.4	79895	73837.3	71301.4	91534.4	72676.9	76759.5	67033.9	95958.2	87027.4	76794	92059	79553.7	100835	89036.9	520814	121779	105003	79895	75346.3	73637.6	94137.1	76227.7	80391.6	88703.6	101185	108445	75392.9	84710.6	98389.8	90857.1	69806.4
4.39_294.0908m/z		294.091	1	4.3914	0.245633	45	1.33086	High	QC	100 - 12.1 - 0.905	55549.8	6.69	38545.7	40580.7	41234.4	44555.2	45695.5	39826.8	77279.1	21203.5	49335.7	28117.2	50614.3	46331.2	30178.9	79695	15850.3	82221.5	44432.3	47283.3	47875.2	45981.1	44555.2	46629.4	41131.7	79476.5	22239.5	51670.3	37206.5	53371.5	57733.4	29628.2	73333.5	19603.2	74085.7	34835.7
4.42_120.0448m/z		120.045	1	4.41632	0.14185	9	1.46755	High	QC	100 - 0.943	5741.37	10.74	2568.43	3562.92	4413.06	4115.4	4978.65	3834.8	3064.67	5073.51	4816.48	5099.32	4769.06	5863.54	5087.45	5332.87	5591.04	7047.86	4993.72	3150.65	4203.36	4921.08	4115.4	5080.4	3960.45	3151.82	5321.39	5044.4	6747.75	5028.85	7306.56	4994.63	4907.18	6914.84	6350.48	3915.16
4.42_237.1235m/z		237.124	1	4.41632	0.251817	129	1.47083	Ctrl	High	100 - 12.4	58332.5	7.94	39333.4	42921.9	40600.9	48558.5	45691.9	45627.3	64807.4	64014.9	50452.8	54054.7	48058.5	75642.5	45895	39384.9	68000.2	37055.7	14197.8	48249.6	50637.2	45274.8	48558.5	46625.7	47122.3	66650.2	67142.5	52840.2	71528.7	50676.4	94258.3	45057.6	36241.1	84100.7	33389.1	11131.3
4.42_254.1267n	254.127	255.134	1	4.41632	0.299483	8	1.56276	Ctrl	High	100 - 10.8	115690	4.58	94400	90090.2	86915.3	91033.2	83355.5	85438.6	129925	123147	103022	106667	90999.9	145641	91261.4	75276.3	124306	68093.5	28442	115799	106284	96920.8	91033.2	85059.1	88238	133619	129163	107897	141149	95957	181483	89596.4	69267.5	153738	61355.6	22299			M+H, M+Na
4.44_195.1133m/z		195.113	1	4.44218	0.192317	95	4.08507	Low	High	100 - 15	44059.3	7.34	23779.8	20317.3	20548.2	21074.8	20333.5	19271.6	32807	28877.3	17177	30542.5	50186.5	50834.6	31156.7	4808.89	30161.3	6699.97	1471.67	29170.2	23969.4	22913.7	21074.8	20749.1	19903	33739.9	30288.2	17989.8	40415.8	52920.3	63345.1	30588.2	4425.03	37302.6	6037.01	1153.81
4.44_231.1473n	231.147	232.155	1	4.44218	0.1848	33	1.9272	Ctrl	High	100 - 11.4	1.86001e+06	12.45	742016	1.32617e+06	1.33997e+06	1.296e+06	1.34285e+06	1.304e+06	1.96286e+06	1.57755e+06	2.20442e+06	1.6952e+06	1.92396e+06	1.60459e+06	1.52844e+06	1.21886e+06	785149	686768	1.16976e+06	910218	1.56455e+06	1.49422e+06	1.296e+06	1.37029e+06	1.34673e+06	2.01867e+06	1.65462e+06	2.30873e+06	2.2432e+06	2.02876e+06	1.99948e+06	1.50055e+06	1.12156e+06	971050	618813	917113			M+H, M+Na
4.48_300.1573n	300.157	318.191	1	4.48053	0.276483	52	1.72209	High	QC	100 - 14.6 - 0.653	148905	7.27	66134.1	88912.6	91738.4	87512.6	93557.8	90950.9	79698.5	106390	109893	98889.3	106770	103022	118285	159900	176453	160382	98884.3	81125.6	104895	102299	87512.6	95469.9	93930.8	81964.8	111588	115093	130857	112586	128376	116127	147137	218232	144512	77526.9			M+NH4, M+K
4.51_162.0550m/z		162.055	1	4.5064	0.198867	43	4.781	High	QC	100 - 3.74	31667.4	7.37	6084.84	6089.25	7095.74	7016.87	6398.09	7056.81	10348.3	6760.74	9827.81	7829.43	10031.4	6618.05	8788.56	9812.05	5331.41	76722.4	34803.8	7464.17	7183.81	7912.59	7016.87	6528.85	7288.02	10642.6	7091.05	10292.9	10360.4	10577.9	8246.76	8628.21	9028.82	6593.74	69130.8	27286.7
4.51_163.0867m/z		163.087	1	4.5064	0.13775	34	6.52449	High	QC	100 - 9.03	9369.61	23.2	1100.65	1830.51	1992.68	1150.73	1324.87	1216.95	2708.79	1727.98	2231.83	1678.96	2333.61	1438.45	2626.75	2003.64	1010.8	23742.8	10721.2	1350.15	2159.55	2222.07	1150.73	1351.95	1256.83	2785.82	1812.41	2337.44	2221.71	2460.73	1792.46	2578.82	1843.7	1250.13	21393.4	8405.63
4.53_173.0714m/z		173.071	1	4.53395	0.12625	36	2.54203	High	Low	100 - 5.62 - 0.0445	26432.7	36.02	3562.96	20221.4	18963.1	16399.1	23035.9	17071.4	21333.2	8517.92	12092.7	5129.79	14720.2	8379.92	8094.65	23548.4	8948.74	30361.3	42872.6	4370.62	23856.2	21146.1	16399.1	23506.7	17630.7	21939.8	8934.08	12664.9	6788.07	15522.1	10442.2	7946.97	21668.7	11067.5	27357	33612.8
4.53_189.0791n	189.079	207.113	1	4.53395	0.148283	25	1.29954	Ctrl	QC	100 - 10.4 - 0.257 - 0.0806	189780	18.04	4023.67	197756	180643	171860	169565	152369	171103	177223	240915	169880	248133	206361	79345.5	314371	118414	20344.3	187548	4935.76	233303	201438	171860	173031	157362	175968	185882	252315	224796	261650	257147	77897.8	289277	146452	18331.2	147041			M+H, M+NH4
4.53_272.1355m/z		272.135	1	4.53395	0.18445	22	1.34193	High	Ctrl	100 - 6.84	43053	8.19	39554.1	33552.9	33470.8	34017.9	31278.6	33186.9	31174.3	30772.6	25947.2	40437.2	43413.8	36516.1	34480.6	39926.2	43785.3	39803.4	48697	48520.3	39584.1	37323.9	34017.9	31917.8	34274.2	32060.7	32276.1	27175	53509.1	45778.7	45502.7	33851.5	36739.2	54152.4	35864.8	38179.2
4.53_367.1499m/z		367.15	1	4.53395	0.2891	146	2.76638	Ctrl	High	100 - 13.4 - 0.0826	102847	13.44	97386.9	61400.3	63897.7	64844	54212.5	55915	83612	114691	102337	110748	46386.2	84785.2	45572.9	54470.6	35090.6	30276.6	28872	119463	72437.2	71253.4	64844	55320.5	57747	85989.5	120294	107179	146549	48913	105651	44741.4	50122.6	43399.1	27280.8	22636.2
4.58_305.0221m/z		305.022	1	4.58372	0.106133	21	1.39934	High	Low	100 - 2.64 - 2.76	71367.8	29.29	1253.85	105263	66988.5	50875.7	52794.4	47159.1	65142.5	80833	63248.3	23506	66544.4	32458	54000.8	76981.8	49448.6	61272.6	97768.3	1538.07	124184	74700	50875.7	53873.4	48704.3	66994.8	84782.2	66241.1	31104.7	70169.3	40445.9	53015.6	70836.8	61156.6	55209.7	76651.9
4.59_232.1545m/z		232.154	1	4.59338	0.412567	54	2.48913	Low	High	100 - 11.8	5.86253e+06	5.81	4.34769e+06	4.06091e+06	3.89667e+06	4.21579e+06	3.55971e+06	3.56627e+06	5.27868e+06	5.7535e+06	6.05747e+06	5.54861e+06	6.32354e+06	4.88603e+06	6.37802e+06	3.28398e+06	1.43496e+06	1.59949e+06	3.10259e+06	5.33323e+06	4.79087e+06	4.34525e+06	4.21579e+06	3.63246e+06	3.68312e+06	5.42878e+06	6.0346e+06	6.3441e+06	7.34228e+06	6.66801e+06	6.08849e+06	6.26165e+06	3.02185e+06	1.77472e+06	1.44122e+06	2.43248e+06
4.60_221.0924m/z		221.092	1	4.60392	0.349283	109	1.17507	Ctrl	High	100 - 0.716	121521	2.83	56684.2	91652.1	108284	138718	149730	138389	128909	131227	111807	114141	114116	118381	120672	97831.5	126213	97602.3	92015.8	69533.5	108127	120750	138718	152791	142924	132575	137638	117097	151039	120332	147515	118470	90022.3	156097	87944.6	72141.9
4.60_237.0867m/z		237.087	1	4.60392	0.171867	56	1.17746	High	Ctrl	100	30525.1	8.15	0	19450.2	28186.8	46488.6	44048.9	41422.3	28734	30426.4	19375.3	25162.9	25735.9	30267.1	27668.7	29842	37464.3	28498.2	26296	0	22946.5	31431.6	46488.6	44949.1	42779.5	29551.1	31912.9	20292.1	33297.2	27137.9	37715.9	27163.8	27459.9	46334.8	25678.3	20616.5
4.62_118.0655m/z		118.065	1	4.6154	0.414583	12	1.40518	Ctrl	QC	100 - 7.51	236964	8.38	165529	168549	175114	190189	165522	146914	234859	236296	210430	266270	215888	253078	202253	179790	230154	158228	144908	203051	198847	195273	190189	168905	151728	241537	247840	220388	352345	227648	315361	198563	165439	284648	142571	113610
4.62_130.0653m/z		130.065	1	4.6154	0.934633	18	1.13267	Ctrl	QC	100 - 7.98	210722	2.05	184598	176510	177632	199672	193283	184550	216899	208570	195139	222281	201674	205965	197683	187293	230046	182082	179242	226443	208238	198081	199672	197234	190596	223066	218760	204373	294136	212660	256653	194077	172343	284514	164065	140529
4.62_143.0716m/z		143.072	1	4.6154	6.18728	67	1.11754	Ctrl	QC	100	116321	2.22	105459	106775	108819	106553	100092	96823.1	117210	122852	109457	115766	114531	115749	110897	101513	105765	103889	112517	129365	125968	121346	106553	102138	99995.5	120543	128854	114636	153190	120770	144235	108873	93410.4	130808	93609.4	88215.5
4.62_143.0731n	143.073	188.071	1	4.6154	0.687633	19	1.40889	Ctrl	High	100 - 11.8	2.54358e+07	10.53	2.24708e+07	2.07669e+07	2.02436e+07	1.92105e+07	1.74952e+07	1.57944e+07	2.48704e+07	2.57233e+07	2.23269e+07	2.88228e+07	2.3204e+07	2.63164e+07	2.13099e+07	1.79346e+07	2.36239e+07	1.6064e+07	1.45925e+07	2.75646e+07	2.44998e+07	2.25739e+07	1.92105e+07	1.78527e+07	1.63119e+07	2.55775e+07	2.698e+07	2.33834e+07	3.81402e+07	2.4468e+07	3.27929e+07	2.09211e+07	1.6503e+07	2.92174e+07	1.44745e+07	1.14408e+07			M+H, M+HCOO
4.62_146.0602m/z		146.06	1	4.6154	0.554683	30	1.35837	Ctrl	QC	100 - 8.95	794886	5.66	556392	588196	594587	637146	592177	542563	780769	794541	705797	898439	736381	831465	692251	581820	767536	604661	558819	682517	693926	663034	637146	604280	560339	802970	833359	739195	1.18887e+06	776494	1.03609e+06	679621	535377	949267	544830	438123
4.62_159.0918m/z		159.092	1	4.6154	0.20875	12	1.4801	Ctrl	QC	100 - 3.57	637395	8.22	82600.8	525888	521306	515424	492014	446628	633321	655411	567977	692871	587502	631583	520003	479402	611658	450432	422994	101325	620418	581317	515424	502069	461261	651329	687433	594854	916852	619505	787016	510516	441134	756481	405862	331634
4.62_170.0602m/z		170.06	1	4.6154	0.388133	5	1.39863	Ctrl	High	100 - 5.54	195723	6.88	152001	143831	151658	152565	136599	128459	189112	203636	171021	219121	174665	197945	164555	140716	184122	120558	114361	186456	169686	169117	152565	139390	132668	194489	213585	179113	289955	184179	246660	161552	129484	227716	108629	89660.8
4.62_204.0900n	204.09	205.097	1	4.6154	0.687633	43	1.44072	Ctrl	High	100 - 12.1	4.00584e+07	11.3	4.04697e+07	3.70687e+07	3.44295e+07	2.994e+07	2.70692e+07	2.53459e+07	3.97685e+07	4.00111e+07	3.46903e+07	4.57637e+07	3.64045e+07	4.08466e+07	3.24654e+07	2.7448e+07	3.62562e+07	2.4796e+07	2.27174e+07	4.96434e+07	4.37319e+07	3.83929e+07	2.994e+07	2.76224e+07	2.61764e+07	4.08993e+07	4.19659e+07	3.63318e+07	6.05575e+07	3.83876e+07	5.0899e+07	3.18731e+07	2.5257e+07	4.48407e+07	2.23424e+07	1.78109e+07			M+H, M+Na, M+K
4.62_407.1714m/z		407.171	1	4.6154	0.136117	304	1.46542	Ctrl	High	100 - 1.66	74575.4	7.71	0	34053	46117.9	118300	127202	115637	72638.6	65987.6	63318.9	96356.5	69890.9	69053	60614.2	50027.1	86691	34159.1	32683.3	0	40174.1	51426.8	118300	129802	119425	74704	69211.6	66315.1	127505	73698.1	86047.1	59508.3	46033.8	107217	30779.1	25624.2
4.62_409.1871m/z		409.187	1	4.6154	0.311367	246	1.64668	Ctrl	High	100 - 24.5 - 3.29	6.50742e+06	14.15	4.78047e+06	5.46775e+06	5.31805e+06	4.94306e+06	4.18422e+06	3.72479e+06	6.43482e+06	6.39955e+06	5.29598e+06	7.89934e+06	5.65545e+06	6.34647e+06	4.73889e+06	3.9335e+06	6.02182e+06	3.13139e+06	2.72065e+06	5.86412e+06	6.45059e+06	5.93026e+06	4.94306e+06	4.26973e+06	3.84684e+06	6.61779e+06	6.71221e+06	5.54658e+06	1.04529e+07	5.96352e+06	7.90834e+06	4.65242e+06	3.61952e+06	7.44762e+06	2.82154e+06	2.13303e+06
4.62_667.1952m/z		667.195	1	4.6154	0.159483	1	1.65758	Ctrl	High	100 - 17.4 - 4.2	381795	9.61	6096.98	483183	438846	309154	275311	275593	414822	417124	376352	318884	238260	318816	309198	246097	243450	198122	233663	7479.06	570037	489365	309154	280937	284622	426617	437503	394160	421968	251239	397277	303557	226453	301092	178518	183195
4.63_160.0758m/z		160.076	1	4.62858	0.426067	27	1.18116	Ctrl	High	100 - 4.3	140363	2.98	79368.6	116419	128548	148257	143927	131448	154322	135779	133913	137439	135386	131236	127557	122989	140863	107778	103712	97360.1	137346	143346	148257	146868	135755	158710	142413	140250	181868	142761	163533	125229	113171	174215	97113.8	81311.6
4.63_346.1552m/z		346.155	1	4.62858	0.147983	129	1.2815	Ctrl	QC	100 - 1.79	76167.2	16.03	0	75528.4	70269.2	79754.2	80410.9	50652.6	90921	72946.9	55269.7	85531.1	61413.4	70155.6	50705.3	50213.7	108259	41013	39840.9	0	89104.9	78358.4	79754.2	82054.3	52312.2	93506.3	76510.9	57885	113180	64758.8	87421	49780.2	46205.5	133892	36954.8	31235.9
4.63_463.1063m/z		463.106	1	4.62858	0.4159	102	1.97806	QC	High	100 - 13.7 - 0.492	347538	7.81	1.02503e+06	284001	248726	203425	168095	155947	237341	258763	224151	153176	195657	175481	204770	179850	141455	165033	216447	1.25739e+06	335051	277359	203425	171530	161057	244090	271405	234757	202692	206315	218668	201034	165494	174947	148703	169698
4.63_870.2757m/z		870.276	1	4.62858	0.124383	2	1.85257	Ctrl	High	100 - 44.4 - 1.73	315185	6.66	0	436292	357029	227086	229555	134911	350700	439259	266048	204734	248319	217672	229694	146366	242676	157214	134278	0	514716	398129	227086	234247	139331	360673	460719	278638	270918	261846	271241	225503	134683	300135	141658	105276
4.65_135.1018m/z		135.102	1	4.65158	0.23515	14	1.47251	QC	Ctrl	100 - 0.881	77470.3	7.36	101522	93445.3	68532.3	66158.7	65185.7	69977.6	54559.1	56503.7	59638.7	39742.8	56259.1	58970.1	46198.3	54932.3	58712.8	63024.5	53593.5	124535	110242	76421.6	66158.7	66517.9	72270.4	56110.5	59264.3	62460.8	52590.2	59323.8	73482.7	45355.4	50547.4	72614.3	56788.2	42018.2
4.65_203.0821m/z		203.082	1	4.65158	0.2979	71	1.45392	Ctrl	High	100	58370.6	9.28	15880.9	36526.1	42011.3	61151.6	60617.9	57099	52633.2	64833.4	55458	60557.7	57593.8	64153.8	51688	37333.6	55075.5	35812.2	32366.4	19480.8	43091.8	46847.5	61151.6	61856.8	58969.8	54129.8	68000.9	58082.2	80133.8	60731.2	79942.1	50745	34353.5	68115.9	32268.6	25375.8
4.65_207.1127m/z		207.113	1	4.65158	0.141567	57	19.1166	QC	Ctrl	100 - 12.2	28342.1	98.94	161407	1868.97	1657.77	1310.8	2408.77	1399.07	637.131	1099.52	3652.36	541.355	3967.61	1295.07	138.24	8513.2	248.915	136.539	1973.02	197995	2204.92	1848.6	1310.8	2458	1444.91	655.247	1153.23	3825.19	716.356	4183.74	1613.79	135.718	7833.65	307.851	123.028	1546.88
4.65_248.0954m/z		248.095	1	4.65158	0.19245	4	2.64964	High	Ctrl	100	29221	15.67	17750.5	19601	20656.1	16854.7	15513.3	13241.7	3423.29	1210.25	23322.4	16157.2	23650.3	19712.2	7549.22	12766.6	28223.6	19149.7	56744	21774.3	23124.3	23033.9	16854.7	15830.4	13675.6	3520.63	1269.38	24426	21380.2	24938.7	24563.3	7411.49	11747.6	34906.2	17254.9	44488.2
4.67_493.1208m/z		493.121	1	4.67047	0.152483	41	12.4443	Ctrl	High	100 - 22.4 - 6.64	502828	26.49	0	229954	249980	245004	187805	173992	265415	555848	605513	584534	502621	511764	305511	90058.6	43778.9	17646	10141.5	0	271289	278757	245004	191644	179693	272962	583005	634166	773494	530001	637710	299937	82869.9	54144.5	15899.9	7951.08
4.68_191.0407n	191.041	209.075	1	4.68372	0.2685	1	7.33019	Ctrl	High	100 - 4.8 - 0.192	109227	18.18	35554.7	58054.4	56574.9	46053.1	42201.2	45525.1	57293.2	130549	146197	102868	129567	109500	78926	32379.1	8081.03	10543	8600.71	43614.3	68489.8	63087.7	46053.1	43063.7	47016.7	58922.4	136927	153115	136122	136625	136448	77486	29794.5	9994.39	9499.74	6743.1			M+H, M+NH4
4.70_288.0245n	288.024	289.032	1	4.69547	0.257	1	13.2865	Ctrl	High	100 - 5.14 - 0.723	113208	21.36	43302.6	68401.8	68057.3	50325.8	45064.2	47208	54724.1	127201	154822	116086	136266	118199	76312.1	20824.8	1845.57	4836.07	6575.75	53118.5	80697.2	75891.8	50325.8	45985.2	48754.7	56280.1	133415	162148	153612	143689	147288	74919.8	19162.5	2282.55	4357.54	5155.5			M+H, M+Na
4.72_249.0614m/z		249.061	1	4.71882	0.259533	20	1.48021	QC	Ctrl	100	30604.8	7.46	703.504	28352	33011.4	45643.3	43634.3	32284.5	22959.9	21590.7	20767.3	17386.2	23875.8	25249.2	21750.2	19380.7	28821.8	27133.9	28187	862.976	33448.4	36811.6	45643.3	44526.1	33342.3	23612.8	22645.5	21750	23006.6	25176.4	31463.1	21353.4	17833.7	35645.9	24449	22099.1
4.73_293.1134m/z		293.113	1	4.73208	0.148583	63	1.96347	Low	High	100 - 6.56	38693.1	22.15	2431.68	25987.2	26811.1	24547.4	27423.4	22312.8	25810.1	47204.8	21872.3	50614.5	32776.4	34783.2	48519.8	24703.7	18958.3	28749.2	6415.04	2982.9	30658.4	29897.5	24547.4	27983.9	23043.9	26544	49511	22907.3	66976.4	34561.9	43343.4	47634.5	22731.8	23447.1	25904.4	5029.5
4.73_302.1962m/z		302.196	1	4.73208	0.2913	59	Infinity	QC	Ctrl	100 - 14.2 - 0.769	191659	6.35	174345	199446	189926	185565	210059	190612	0	0	0	0	0	459.232	0	0	633.659	1543.64	1188.11	213866	235297	211790	185565	214352	196857	0	0	0	0	0	572.249	0	0	783.692	1390.9	931.501
4.75_311.1601m/z		311.16	1	4.7542	0.150283	71	1.73484	Ctrl	High	100 - 11.7	44830.7	5.6	27303.2	26438.9	27619.3	28400.7	31052.9	28416.1	43272.7	54725.1	27815.2	53509.9	28879.4	60548.7	31691.4	34392.6	33493.7	25089.5	10389.9	33492.4	31191.4	30798.7	28400.7	31687.6	29347.1	44503.1	57398.8	29131.3	70807.7	30452.6	75449.9	31113.2	31647.3	41424.1	22606.9	8145.88
4.78_229.1548m/z		229.155	1	4.78107	0.310183	68	1.26193	Low	High	100 - 8.22	172666	15.61	180821	131281	130046	125333	128456	127699	216522	170149	97001.3	178609	51050.7	273049	193898	101719	177566	189235	78785	221810	154879	145017	125333	131082	131883	222679	178462	101591	236347	53831.6	340246	190360	93599.7	219608	170510	61768.8
4.78_238.1417n	238.142	239.149	1	4.78107	0.881917	8	1.9568	Low	High	100 - 7.75 - 0.484	1.21996e+06	5.5	721247	627025	630867	648908	655980	628618	559044	879896	818323	689826	2.57436e+06	541072	544435	639009	506829	602108	745830	884741	739734	703490	648908	669387	649214	574941	922885	857046	912823	2.7146e+06	674230	534502	588001	626832	542529	584743			M+H, M+NH4, M+Na, M+K
4.78_252.1214n	252.121	275.111	1	4.78107	0.4157	4	1.70808	Low	QC	100 - 2.18	80035.8	10.71	28222	46714.6	46926.5	50704.4	56218.4	52357.8	47015.6	76530.4	66779.5	72610.7	146489	46124.8	47493.6	45978.7	57753.5	52630.9	47045.2	34619.4	55111.7	52328.5	50704.4	57367.4	54073.3	48352.5	80269.4	69939.5	96083.2	154469	57476.2	46627.1	42308.6	71427.9	47423.1	36884.2			M+H, M+NH4, M+Na
4.78_284.2069m/z		284.207	1	4.78107	0.224867	6	2.87081	Low	High	100 - 5.9	31154.1	17.68	10676	21179.1	16775.5	13832.7	16754.8	13821.3	16227.9	22766.6	22007.2	13987.4	75593.1	9838.13	8030.92	12816.2	9626.45	8838.25	12127.1	13096.1	24986.1	18706.7	13832.7	17097.2	14274.2	16689.3	23878.9	23048.6	18509	79710.9	12259.3	7884.4	11793.2	11905.7	7963.71	9507.88
4.78_667.1959m/z		667.196	1	4.78107	0.1519	2	166.969	QC	High	100 - 31 - 16.6	224485	50.56	1.33257e+06	0	2946.58	4207.77	4307.25	2877.06	6562.85	6864.34	6416.86	16304.9	2024.82	5633.49	6559.99	0	3979.92	1397.97	0	1.63465e+06	0	3285.78	4207.77	4395.28	2971.32	6749.46	7199.71	6720.5	21575.7	2135.12	7019.89	6440.3	0	4922.25	1259.64	0
4.79_181.0610m/z		181.061	1	4.79445	0.116517	56	1.84136	High	QC	100 - 2.36 - 0.203	15297.8	26.37	3987.94	8665.65	10159	8981.15	8643.12	9410.44	9154.89	13058.6	5222.5	13719.2	7514.76	15765.4	12037	15009.2	21625.7	14751.4	9804.8	4891.93	10223.3	11328.4	8981.15	8819.76	9718.77	9415.21	13696.6	5469.62	18154.1	7924.12	19645.3	11817.4	13811.2	26746.1	13291.7	7687.13
4.79_260.1371n	260.137	261.144	1	4.79445	0.215133	15	1.29315	Low	QC	100 - 11 - 0.88	343083	3.86	274219	259877	271801	253555	255400	276994	321879	266190	300485	354729	313862	356705	358681	395339	448043	274263	208463	336380	306590	303090	253555	260620	286070	331031	279195	314703	469400	330959	444491	352137	363782	554127	247125	163438			M+H, M+Na
4.79_270.1915m/z		270.191	1	4.79445	0.165417	9	3.23965	Low	High	100 - 6.52	18557	18.21	0	5632.59	5306.57	6799.33	9121.62	7752.68	5237.13	10284.7	10393.2	9658.11	41163.6	5910.84	8596.54	6665.38	4520.72	5195.46	6530.74	0	6645.07	5917.45	6799.33	9308.05	8006.69	5386.05	10787.1	10885	12780.2	43405.9	7365.5	8439.69	6133.33	5591.1	4681.37	5120.21
4.81_267.0428m/z		267.043	1	4.80785	0.345067	70	1.95048	QC	Ctrl	100 - 8.9 - 5.77	68213.1	7.34	208784	48678	49132.4	33135.3	33975.4	35572.8	47983	30645.9	35091.7	26169.2	43613.2	42510.2	37891.8	44383.6	61880	64242.3	45663.7	256112	57428.1	54788.4	33135.3	34669.8	36738.4	49347.4	32143.2	36752.2	34628.8	45988.9	52972.1	37200.5	40840.7	76531.4	57885.6	35801.1
4.82_197.1286m/z		197.129	1	4.81887	0.2843	88	1.37011	High	QC	100 - 7.31 - 1.6 - 0.596	54154	2.69	39352.3	38598.8	41628.4	39203.3	39177.2	39191.7	51653.1	43875.3	39081.2	48390.7	42368.8	67088	39961.8	37565.2	58197.4	66258.9	54594.6	48272.8	45537.1	46420.5	39203.3	39977.8	40475.8	53121.9	46018.9	40930.5	64033.7	44676.7	83598.5	39232.7	34566.6	71977	59702.6	42803.1
4.83_144.0657m/z		144.066	1	4.8323	0.385867	68	1.38316	Low	QC	100 - 2.16	34226.1	3.76	16318.3	21624.9	24510.9	28167.2	28338.8	29509.2	26256.7	28627.5	23141.2	34021.6	31017.3	38026.9	33634.1	28645.6	31352.1	30323.1	30539.5	20017.4	25512.1	27332.5	28167.2	28918	30476.1	27003.3	30026.1	24236.2	45019.6	32706.9	47385.4	33020.5	26359	38775.4	27322.7	23943.5
4.83_191.0618n	191.062	192.069	1	4.8323	0.25685	19	1.4932	Low	High	100 - 4.73 - 1.48 - 0.186	64485.1	10.1	39412.1	51992.8	50894.6	44897.2	43939.1	45711.2	53480	58561.2	33419.8	77595	52968.9	85083.9	55402.5	42515.7	58492.1	39498.9	32236.8	48346.2	61338.6	56753.4	44897.2	44837.1	47208.9	55000.7	61422.3	35001.2	102679	55854.3	106023	54391.7	39122	72341.4	35590.5	25274.2			M+H, M+Na
4.86_187.0869m/z		187.087	1	4.85723	0.282817	19	1.71053	QC	Ctrl	100	51252.8	4.18	50330.5	49520.8	48339.4	53178	52684.4	53463.9	37424.2	21134.5	30983.7	30310.5	50962.3	29638.1	18200.9	53437.8	18699.1	22371	51624	61739.5	58422.3	53904.1	53178	53761.1	55215.7	38488.3	22167	32449.8	40108.8	53738.5	36932.1	17868.8	49172.2	23126.5	20157.4	40474.1
4.90_236.1264n	236.126	259.116	1	4.89515	0.142183	5	1.43693	Low	QC	100 - 7.83	36859.3	18.82	13756.1	24439.6	27866.2	30213.1	29343.5	28290.4	37453.2	27958.1	22279.5	29510.1	35998.6	44185.6	30393.8	30112.8	34719.9	23178	17954.5	16874.3	28832.7	31074.1	30213.1	29943.2	29217.3	38518.2	29324	23333.8	39049.7	37959.5	55059.8	29839.3	27709.1	42940.7	20884.5	14076.6			M+NH4, M+Na
4.91_384.0926m/z		384.093	1	4.90858	0.2308	57	4.29287	High	Ctrl	100 - 11	43780	20.69	3032.45	18615.4	18790.7	21382.8	20509.9	21243.4	7861.1	7257.31	14804	10870.8	29174.8	22503.5	19585.9	108216	21740.9	18273.2	26889.8	3719.86	21961.6	20953.8	21382.8	20929.1	21939.4	8084.63	7611.88	15504.5	14384.9	30764	28041.6	19228.6	99577.9	26888.5	16465	21082.1	HMDB0001439	Phosphoribosyl formamidocarboxamide	M+NH4
4.92_114.0918m/z		114.092	1	4.92208	1.08232	36	1.30868	High	Ctrl	100 - 4.74	190417	1.6	183409	164658	159692	163136	163894	166579	150190	152388	149566	129866	160864	157404	162394	179406	178948	177894	225420	224985	194255	178075	163136	167244	172037	154461	159833	156644	171847	169627	196141	159431	165086	221318	160291	176733
4.92_372.1058n	372.106	390.14	1	4.92208	0.25845	15	1.87465	Low	High	100 - 16.5 - 0.865	127594	4.84	45374.9	80337.5	77643.3	81069.9	84060.9	82820.9	103635	103094	81217.1	86051.1	128200	121138	133445	98399.2	90512.1	50339.1	33001.4	55660.6	94778.4	86581.3	81069.9	85778.8	85534.5	106582	108131	85060.2	113868	135183	150951	131010	90544.7	111943	45358	25873.7			M+NH4, M+Na
4.94_298.1651m/z		298.165	1	4.93503	0.20645	76	34.3056	High	QC	100 - 11.7	29600.1	24.72	7.14982	413.986	1720.32	1037.1	1183.64	814.817	7547.2	1933.44	1996.67	2500.16	1586.47	2638.29	2318.05	3227.42	3087.16	57124.5	54961.1	8.77056	488.401	1918.36	1037.1	1207.83	841.514	7761.8	2027.9	2091.15	3308.37	1672.89	3287.57	2275.76	2969.8	3818.11	51472.1	43090.4
4.96_316.1966m/z		316.197	1	4.96177	0.3653	6	5.50166	Low	QC	100 - 10	74713.9	8.49	10490	13119.8	15251.2	14028.7	14316.8	14275.1	9731.42	21288.2	21976.4	31798.5	193783	17963.7	12394.7	14270.9	14848.4	14084.3	12144.3	12867.9	15478.1	17006.8	14028.7	14609.4	14742.8	10008.1	22328.3	23016.3	42077.9	204339	22384.6	12168.6	13131.8	18364	12690.7	9521.33
4.99_132.0447m/z		132.045	1	4.98695	0.3914	2	1.30562	Ctrl	QC	100	19948.2	14.86	11321.1	15029.1	14447.7	16607	16541.2	17726.4	12768.8	19138.3	20959.4	26926.3	22127.4	15713.6	19878.9	16065.1	29588.8	5991.3	10662.7	13887.4	17730.6	16110.9	16607	16879.2	18307.1	13131.8	20073.3	21951.2	35630.7	23332.8	19580.7	19516.2	14782.8	36594.6	5398.46	8359.72
4.99_133.0531n	133.053	134.06	1	4.98695	0.548317	35	1.40707	Ctrl	High	100 - 7.98	273977	10.12	172656	222479	237232	212085	213753	213598	186311	264532	296879	348186	320535	200465	259765	223398	350312	68145.6	137000	211794	262471	264542	212085	218121	220596	191609	277457	310927	460742	337996	249800	255026	205566	433257	61402.6	107410			M+H, M+NH4
4.99_175.0869m/z		175.087	1	4.98695	0.261433	17	1.88666	Low	QC	100	9908.45	10.28	5446.32	4899.04	6205.73	5003.37	4682.65	5273.99	5877.06	5977.72	5705.53	16582.1	9002.42	14205.8	6517.12	6400.89	23224.5	4293.71	2422.93	6680.91	5779.66	6920.11	5003.37	4778.35	5446.79	6044.17	6269.77	5975.51	21942.6	9492.81	17701.9	6398.22	5889.95	28723.5	3868.85	1899.62
4.99_247.0635n	247.063	265.097	1	4.98695	0.246983	3	1.63211	Ctrl	QC	100 - 18 - 0.345	106820	26.15	1224.42	87880.3	80743	70575.7	73993.9	78279	58335.7	97004.5	116550	155391	111906	65636.2	87933.7	70332.7	162028	12785.2	29253.2	1501.98	103677	90037.9	70575.7	75506.1	80843.8	59994.4	101744	122065	205624	118002	81789.4	86329.4	64718.5	200392	11520.1	22935			M+H, M+NH4
4.99_247.0867m/z		247.087	1	4.98695	0.207517	15	1.69	Ctrl	QC	100 - 17.7	38679.1	24.99	314.813	27420.1	26060.2	27100.3	28243.8	28182.9	17256	36061.1	39429.1	61970.1	39554.2	24192	29701.1	23175.6	65663.6	994.055	6075.28	386.176	32349	29060.1	27100.3	28821.1	29106.3	17746.6	37823	41294.9	82002.9	41708.8	30145.7	29159.2	21325.7	81210.9	895.693	4763.12
4.99_257.9809m/z		257.981	1	4.98695	0.260567	1	1.4274	QC	High	100 - 7.29 - 0.315	25588	12.47	0	21367.9	27694.8	37608.6	36251.9	30604.9	22199.9	20606.4	22001.3	27159.7	27426.3	22228.3	19627.7	21991.3	32534.2	5898.81	11280.9	0	25208.9	30883	37608.6	36992.8	31607.7	22831.2	21613.1	23042.4	35939.5	28920.3	27698.7	19269.6	20235.8	40237.4	5315.13	8844.39
5.01_232.0971m/z		232.097	1	5.01283	0.154333	30	3.58765	Ctrl	High	100 - 16.8	23991.3	17.17	8779.9	13313.6	15377.9	12771.7	12792.3	12087.6	23205.1	21803.5	19009.6	31947	11710.4	14315.4	8382.16	4553.83	14850.4	5215.53	2129.06	10770.2	15706.8	17148.1	12771.7	13053.8	12483.6	23864.9	22868.8	19909.1	42274.4	12348.3	17838.4	8229.23	4190.33	18366.5	4699.45	1669.22
5.01_260.1374n	260.137	261.145	1	5.01283	0.3914	16	1.19659	Ctrl	QC	100 - 11.6 - 1.2	811046	6.75	740159	680085	707617	644982	683818	610137	880756	754954	748426	860046	717495	803952	839961	800204	1.09836e+06	557938	390169	907940	802333	789076	644982	697793	630128	905800	791839	783841	1.13807e+06	756579	1.00181e+06	824636	736330	1.35842e+06	502730	305899			M+H, M+Na
5.01_298.0971m/z		298.097	1	5.01283	0.311367	84	1.56471	High	Ctrl	100 - 13.2 - 3.41 - 0.139	426316	5.91	257286	310820	315950	279116	311620	262885	293319	263601	276258	256648	385598	383249	340018	430971	369174	511528	393589	315608	366691	352322	279116	317989	271499	301659	276479	289331	339613	406603	477567	333815	396570	456584	460913	308580	HMDB0001173	5'-Methylthioadenosine	M+H
5.04_304.1757m/z		304.176	1	5.0385	0.302367	73	3.14269	High	Ctrl	100 - 14.6 - 1.47	256843	24.24	72689.5	149529	157235	162883	160253	145573	13708.6	11945.1	287232	14022.2	263278	12899.5	20506.5	825781	104821	39978.5	56791.4	89167	176408	175335	162883	163528	150342	14098.4	12528.7	300824	18555.1	277619	16074.1	20132.3	759865	129639	36022.6	44525.4
5.04_326.0872m/z		326.087	1	5.0385	0.12915	28	1.62983	High	QC	100 - 11.3	22326	23.56	3132.49	16961.4	15804.3	15571.4	16294	14426.6	21653.9	12755.1	17289.5	21981.6	22477.7	12655.6	11678.9	3293.8	46198.6	11997.6	27814.1	3842.57	20010.2	17623.6	15571.4	16627	14899.3	22269.7	13378.2	18107.6	29087.5	23702.2	15770.2	11465.8	3030.88	57137.2	10810.4	21806.7
5.08_202.0866m/z		202.087	1	5.07715	0.157	38	1.43026	Ctrl	Low	100 - 11.3 - 9.75	11103.5	6.34	7797.99	9204.01	8820.45	8700.63	9038.76	9378.51	9286.44	7243.12	10862.9	17021.5	6744.68	7929.65	8615.49	5610.43	13721.2	8392.73	6772.84	9565.66	10858.5	9835.84	8700.63	9223.49	9685.79	9550.5	7597	11376.9	22523.9	7112.08	9881.14	8458.3	5162.59	16970	7562.27	5310.02
5.08_413.1418m/z		413.142	1	5.07715	0.207983	188	1.72194	High	Ctrl	100 - 16.2 - 1.02	104147	8.81	59157.1	73909.5	73623.2	63457.1	65736.6	64569.8	55849.1	53190.9	58776.9	74112.1	77880.5	94627.9	78175.7	104340	122364	91664	98219.5	72567	87194.9	82098.5	63457.1	67080.1	66685.4	57437.1	55789.6	61558.1	98069.9	82123	117916	76749.3	96011.7	151336	82593.9	77005.7
5.10_227.1756m/z		227.176	1	5.1042	0.907167	227	1.19686	Ctrl	Low	100 - 12	304145	12.6	368424	289962	285009	266465	279111	277665	425418	289622	288936	212607	258858	213273	290231	300744	221406	295890	356881	451939	342083	317819	266465	284815	286763	437514	303772	302608	281335	272959	265759	284936	276738	273829	266612	279801
5.14_172.0970m/z		172.097	1	5.14213	0.196217	52	1.47277	Low	QC	100 - 1.68	20191.4	5.75	14110	14550.5	14537.4	12990.5	13291.8	12778.9	14618.9	18042.3	12881.8	17569.6	17228.1	25151	18195.1	14254.4	19267.6	12828.2	10284.3	17308.5	17166	16210.9	12990.5	13563.4	13197.6	15034.5	18923.7	13491.3	23249.3	18166.5	31340.7	17863.1	13116.6	23829.6	11558.9	8063.04
5.20_225.1241m/z		225.124	1	5.1955	0.120067	126	1.48703	Ctrl	QC	100 - 5.53 - 1.93	20251.4	10.48	10767.1	13856.7	14658.5	13999.6	14398.1	14032	25743.4	22251.4	14643.7	18367.1	16631.4	24418.1	15825.2	14806.9	26522.6	17374.4	12808.3	13207.8	16347.5	16346	13999.6	14692.4	14491.7	26475.4	23338.6	15336.6	24304.5	17537.4	30427.5	15536.5	13625	32802.4	15655.2	10041.9
5.21_208.1311n	208.131	209.138	1	5.20907	0.239467	4	1.22406	High	QC	100 - 3.46 - 0.644	33041	6.57	31406	25371.6	24565.6	26679.5	27897.7	26037.4	31397.1	31714	28239.8	28097.5	29182.9	34162.6	29010.9	29480.5	32979.9	38139.7	31563.9	38525.2	29932.2	27393.5	26679.5	28467.9	26890.5	32289.9	33263.4	29576.1	37180.4	30772.6	42570	28481.6	27127.3	40788.6	34365.8	24746.6			M+H, M+NH4, M+Na
5.23_349.9893m/z		349.989	1	5.23498	0.2508	8	85.9682	QC	High	100 - 14.1 - 1.93	36410.4	30.86	213961	1235.6	1514.64	832.561	498.277	420.967	763.379	1934.24	536.803	1489.32	1859.85	987.289	1729.84	220.902	1192.86	0	280.369	262462	1457.7	1689	832.561	508.461	434.76	785.086	2028.75	562.204	1970.77	1961.16	1230.26	1698.28	203.269	1475.3	0	219.814
5.26_485.3588m/z		485.359	1	5.2599	0.160067	60	Infinity	QC	Ctrl	100 - 26 - 1.71	55397.5	15.86	38830.8	54361.8	61044.5	56404.9	57896.5	63846.6	0	0	0	0	0	0	0	0	0	0	0	47633.1	64133.5	68071.8	56404.9	59079.8	65938.5	0	0	0	0	0	0	0	0	0	0	0
5.28_282.1681n	282.168	300.202	1	5.27587	0.642267	4	2.61182	Low	QC	100 - 12.2 - 1.38 - 0.0291	1.65876e+06	5.42	774456	631513	610927	557421	591868	644405	492819	1.07866e+06	996583	1.26228e+06	3.72394e+06	700411	551947	615203	684059	658214	612141	950012	745030	681255	557421	603964	665519	506832	1.13136e+06	1.04374e+06	1.67033e+06	3.92679e+06	872783	541876	566096	846025	593084	479929			M+H, M+NH4, M+Na, M+K
5.28_314.2173m/z		314.217	1	5.27587	0.104433	8	5.36829	Low	QC	100 - 9.91	15339.8	22.28	1781.17	1843.76	2197.14	3792.05	3913.57	3617.17	1344.96	6058.7	6209.89	10141	40018.5	3532.25	2468.49	3407.74	3500.5	2778.88	2085	2184.93	2175.18	2450.07	3792.05	3993.55	3735.68	1383.21	6354.7	6503.74	13419.2	42198.5	4401.54	2423.45	3135.72	4329.32	2503.91	1634.68
5.28_328.2330m/z		328.233	1	5.27587	0.222467	1	4.47484	Low	High	100 - 11.4	29756.9	11.15	19820.5	13661.7	9839.94	7410.67	7482.41	9784.63	7334.21	17345	15009.2	21158.3	73867.5	9822.94	5580.32	6479.21	7652.22	6601.44	5866.44	24313.5	16117.5	10972.7	7410.67	7635.33	10105.2	7542.75	18192.5	15719.4	27998	77891.4	12240.4	5478.51	5962.02	9464.06	5948.23	4599.38
5.29_206.0815m/z		206.082	1	5.28935	0.210017	65	16.0175	High	QC	100 - 8.51	22491.6	27.04	1663.52	1339.92	968.816	1173.74	1254.97	2024.15	9687.52	1610.26	2414.4	1565.88	3088.39	1291.32	3045.78	1678.91	1199.27	63632.2	23456	2040.61	1580.78	1080.34	1173.74	1280.62	2090.47	9962.98	1688.93	2528.65	2072.08	3256.62	1609.11	2990.21	1544.89	1483.23	57335.8	18389.9
5.29_360.1291m/z		360.129	1	5.28935	0.13305	94	2.03957	Low	QC	100 - 12.6 - 0.287	32469.5	40.43	2011.62	20065.5	20908.4	13314.8	18835	20383.6	24914.5	46230.8	26759.6	18983	18710.7	25545.7	53152.3	16491	29271.2	9735.73	13003.2	2467.62	23672.3	23315.4	13314.8	19220	21051.5	25622.9	48489.5	28025.8	25119.6	19729.9	31832.5	52182.5	15174.6	36201.8	8772.39	10194.7
5.30_296.1472n	296.147	314.181	1	5.30102	0.315217	4	1.71739	Low	QC	100 - 9.2 - 2.32	112188	7.78	75905.1	63446.5	63007.2	60775.1	62989.3	65823.7	59916.3	88940.7	90017.5	96055	208634	65622.8	62305.9	68390.8	78467.4	67535.2	66865.5	93111.5	74851.2	70260.4	60775.1	64276.6	67980.4	61620	93286.1	94277	127106	219999	81772.7	61169.1	62931.6	97046.3	60852.6	52423.6			M+H, M+NH4, M+Na
5.34_294.1218n	294.122	295.129	1	5.33942	0.339917	30	1.29916	Ctrl	QC	100 - 14.9 - 0.828	411903	3.54	311011	321372	331918	298953	316924	322138	385195	404362	369915	488139	322536	450147	352617	336899	540813	396022	201831	381512	379139	370128	298953	323401	332693	396147	424118	387419	645937	340105	560929	346184	310007	668862	356835	158239			M+H, M+Na
5.36_263.1406m/z		263.141	1	5.35557	0.195967	81	1.70849	Low	High	100 - 10	20232.8	9.91	13180.8	13147.5	12639.6	11005.3	10258	12061.6	17792.7	19154.8	8500.12	21413.5	9099.64	38250.5	13348.2	6301.62	23479	12141.4	5447.82	16168.6	15510.8	14094.6	11005.3	10467.7	12456.8	18298.6	20090.6	8902.34	28335.7	9595.33	47664	13104.7	5798.61	29038.2	10940	4271.18
5.37_197.1286m/z		197.129	1	5.36803	0.289683	88	2.48448	Low	High	100 - 7.55 - 0.373	57282.9	3.52	33165.6	32677.2	33086.7	31074.7	33263.6	34687	50840.9	49259.5	37412.6	44889.8	57284.5	67338.4	47225.9	15705.5	47015.9	21057.9	8445.9	40683.7	38551	36895.6	31074.7	33943.4	35823.5	52286.6	51666.2	39183	59401.1	60405	83910.4	46364.2	14451.9	58147.9	18974.3	6621.72
5.37_360.2229m/z		360.223	1	5.36803	0.273717	20	5.14787	Low	QC	100 - 13.2	53440.9	8.45	11927.5	9347.63	10475.2	9787.18	10494.4	10255.2	8041.86	13774.3	17033.4	23730.2	139182	12681.2	8459.49	9752.26	10859.1	12036.9	10270.5	14631.3	11027.9	11681.1	9787.18	10708.9	10591.2	8270.53	14447.3	17839.4	31401.3	146764	15802.1	8305.15	8973.8	13430.2	10845.8	8052.25
5.39_264.0537m/z		264.054	1	5.39297	0.3023	24	4.78954	Ctrl	High	100 - 8.31 - 1.81	92798.1	9.44	28281.5	49870.4	52989.7	42607.3	45170.2	38148	19541.4	216187	56578.8	78885.3	55752.1	48741.1	46683.2	37088.8	17101.3	8643.92	14666.6	34692.4	58834.7	59089.7	42607.3	46093.4	39397.9	20097	226749	59256	104386	58789.1	60736.4	45831.4	34128.3	21150.4	7788.61	11498.8
5.45_162.0549m/z		162.055	1	5.445	0.392933	43	1.70501	Low	High	100 - 1.08	18647.2	6.79	11780.8	11029.4	12736.5	12468.8	13370.9	11805	14914.7	12880.9	12947	18731.8	17329.8	24797	13814.8	15206.1	12522.8	7902.22	8115.67	14451.3	13012	14202.7	12468.8	13644.2	12191.8	15338.8	13510.2	13559.7	24787.1	18273.8	30899.5	13562.7	13992.3	15487.9	7120.3	6362.82
5.45_207.0534n	207.053	208.061	1	5.445	0.390783	8	1.88342	Low	High	100 - 38.9	56877.1	12.39	27974.1	38010.4	41332.9	36044.2	38127	37607.8	39665.7	43901.9	61997.3	62320.2	44704.6	79398.4	46528.2	48757.9	34476.9	17311.7	20248.8	34315.4	44842.8	46091	36044.2	38906.2	38840	40793.6	46046.8	64930.9	82466.2	47139.8	98938.5	45679.3	44865.9	42640.1	15598.7	15875.4			M+H, M+Na
5.45_337.0799n	337.08	338.087	1	5.445	0.28615	4	3.13105	Ctrl	High	100 - 16 - 1.86	262953	12.57	106098	149082	154608	148920	146049	147605	366135	78131.9	257462	350084	247279	373644	72269.6	624.61	311842	23130.9	333.065	130148	175880	172406	148920	149034	152441	376546	81949.2	269645	463253	260749	465598	70951	574.751	385677	20842.1	261.129			M+H, M+Na
5.47_245.0920m/z		245.092	1	5.47098	0.116017	91	2.09295	High	Low	100 - 10.8	11165.5	42.82	1289.28	10217.8	10574.6	8252.67	9154.99	8245.03	10569.2	10263.8	10969.4	1281.3	10360.1	1298.91	4345.4	20615.1	451.649	3298	20297.2	1581.54	12054.4	11791.9	8252.67	9342.09	8515.17	10869.8	10765.2	11488.4	1695.5	10924.5	1618.57	4266.12	18969.6	558.587	2971.67	15913.3
5.47_407.1352m/z		407.135	1	5.47098	0.179533	209	18.6594	High	QC	100 - 21.6	36881	36.31	623.525	1791.32	2622.6	2160.04	2394.06	2267.7	13963.1	4581.69	4244.66	6488.86	5809.21	3797.66	1334.38	6475.7	784.398	56819.2	83444.8	764.868	2113.31	2924.5	2160.04	2442.99	2342.01	14360.1	4805.53	4445.51	8586.49	6125.66	4732.26	1310.03	5958.79	970.122	51197	65422.1
5.48_154.0498m/z		154.05	1	5.4845	0.170783	90	1.27785	Low	Ctrl	100 - 3.67	12232	6.97	9490.2	12029.8	11857.8	10391.2	10203	10889.8	10094.2	9153.09	10184.9	8857.03	12128.5	15435.8	9131.63	10856.2	17479.4	11390.2	6613.58	11641.5	14192.2	13222.9	10391.2	10411.5	11246.6	10381.3	9600.28	10666.8	11720.2	12789.2	19234.6	8965.02	9989.62	21618	10263.2	5185.16
5.48_160.1334m/z		160.133	1	5.4845	0.1286	111	1.79112	Ctrl	Low	100 - 2.09	7419.61	5.89	5603.71	5833.61	5758.06	5499.75	5076.44	6417.43	3219.64	4001.17	4672.63	17785	3919.7	4104.25	4403.38	4618.1	6868.13	4370.69	4573.36	6873.97	6882.22	6420.92	5499.75	5180.19	6627.69	3311.18	4196.65	4893.73	23534.3	4133.22	5114.31	4323.04	4249.47	8494.31	3938.21	3585.59
5.50_244.1546m/z		244.155	1	5.49698	0.20815	38	2.08539	Ctrl	High	100 - 10.3	44013.3	13.11	21131.7	31820.5	30124.4	28806.7	29575.4	28617.2	54012.5	36177.9	39942.9	45920.1	23580.5	38680.4	36917.4	19636	28318.9	20958.6	15508.9	25921.9	37540.3	33592.3	28806.7	30179.8	29554.8	55548.3	37945.4	41832.9	60764.5	24865	48199.7	36243.8	18068.6	35024	18884.8	12159.2
5.52_118.0656m/z		118.066	1	5.52257	0.2734	13	1.5621	Low	QC	100 - 7.12 - 18.2 - 9.23	32712.8	9.64	12694.6	19259.2	20177.8	24682.9	23928	24906.3	33047.9	23823.6	20686.1	30536	34942.7	34092.3	29103.3	30847.5	18781.4	20925.3	19232.1	15572.2	22721.1	22500.7	24682.9	24417.1	25722.3	33987.6	24987.5	21665	40407.2	36846.2	42482.5	28572.3	28385.1	23228.3	18854.7	15078.3
5.52_179.0584n	179.058	180.066	1	5.52257	0.432567	31	1.83686	Low	High	100 - 9.55 - 1.06	341597	9.68	265960	278796	268264	227742	225965	229373	377609	215780	194030	314646	383435	373634	267721	295385	150297	161935	136255	326248	328910	299146	227742	230583	236889	388346	226322	203211	416361	404322	465586	262837	271806	185883	145912	106826			M+H, M+Na
5.54_164.0344m/z		164.034	1	5.53607	0.1188	11	2.23044	Ctrl	High	100 - 5.68	7978.8	24.68	2301.73	4399.3	4735.12	4975.25	5117.49	5257.62	5036.55	7790.86	3118.64	15969.2	5227.99	7491.3	4016.75	1236.51	10798.3	2274.09	0	2823.49	5190.08	5280.21	4975.25	5222.08	5429.88	5179.76	8171.49	3266.21	21131.4	5512.78	9334.92	3943.46	1137.8	13355.1	2049.07	0
5.54_273.1348m/z		273.135	1	5.53607	0.23495	78	2.95449	High	Ctrl	100 - 12.9 - 0.228	69394.9	5.02	31310.4	33133.2	31073.5	29207	29337.2	29547.8	32561.4	13177.3	31467.8	16745.2	30145.5	30989.6	18596.4	58736.5	12276.7	85736	120830	38407.9	39089	34650.6	29207	29936.7	30515.9	33487.3	13821.1	32956.8	22158.3	31787.6	38616.2	18257.1	54048	15183.4	77252.4	94732.9
5.55_630.3572m/z		630.357	1	5.54958	0.143733	62	1.37089	Low	QC	100 - 29.5 - 1.86	50545.2	22.46	20632.1	42753.3	40511	41731.7	39538.9	36055.6	68837.1	56596.5	16498.2	49608	0	100171	51465	27773.7	34631.2	79739.7	21582.3	25309	50438.3	45174.5	41731.7	40346.9	37236.9	70794.4	59361.6	17278.8	65644.5	0	124823	50526.1	25556.7	42830.8	71849.5	16920.9
5.59_173.0480n	173.048	174.055	1	5.58608	0.19745	27	4.6987	High	QC	100 - 5.01	15348.2	12.65	2453.72	3245.15	3431.34	3436.97	3439.91	3591.7	4741.68	2753.96	3637.18	5505.68	2678.69	5865.61	4864.68	1928.68	8614.54	18704.2	32145.2	3009.93	3828.47	3826.35	3436.97	3510.22	3709.38	4876.5	2888.52	3809.29	7285.48	2824.61	7309.14	4775.92	1774.73	10654.2	16853.4	25202.4			M+H, M+Na
5.59_217.0976m/z		217.098	1	5.58608	0.276833	61	1.58273	Ctrl	High	100 - 10.6	66367.5	4.83	52307.4	55967.5	52282.8	50641.8	48842.4	49967	75745.9	70376.2	47200.8	72146.9	50604.3	77655.8	51527.9	37326.6	66626.2	38631.2	25145.3	64164.5	66027.8	58301.5	50641.8	49840.6	51604.1	77899.7	73814.6	49434.3	95469.4	53360.9	96766.9	50587.7	34347.1	82401.4	34808.6	19714.3
5.60_138.0552m/z		138.055	1	5.59963	0.251533	129	2.08923	High	Ctrl	100 - 1.94	24945.8	6.42	18307.5	16802.1	16151.3	16119.5	15092.9	16583	14233.5	10601.2	10530.8	12395.3	17045.1	16237.8	13598.1	26422.5	23193.3	22576.3	27591.2	22457.5	19822.4	18010.6	16119.5	15401.4	17126.3	14638.2	11119.1	11029.1	16402.3	17973.6	20234	13350	24313.4	28684.8	20342.3	21631.9	HMDB0001123	2-Aminobenzoic acid	M+H
5.65_229.0976m/z		229.098	1	5.65315	0.23825	46	2.11974	QC	High	100 - 15.4	23708.9	8.19	26709	22709.8	24044.7	24251.1	20802.3	23736.8	17434.7	15042	21769.8	16688.1	22560.6	10512.3	9598.68	24509.1	4758.34	3718.09	11753.8	32763.4	26791.9	26812.7	24251.1	21227.5	24514.5	17930.5	15777	22799.9	22082.8	23789.5	13099.4	9423.55	22552.7	5884.99	3350.19	9215.19
5.65_273.1811m/z		273.181	1	5.65315	0.132317	26	3.67464	Ctrl	Low	100 - 9.15	8442.46	17.79	8545.33	5414.24	5942.43	5850.31	6214.59	5916.4	3992.17	1541.9	1028.88	27206.9	996.57	3295.63	2600.28	1652.48	12261.3	1398.02	1385.2	10482.4	6387.46	6626.51	5850.31	6341.6	6110.25	4105.69	1617.24	1077.57	36001.9	1050.86	4106.68	2552.84	1520.58	15164.4	1259.68	1086.02
5.65_326.1942n	326.194	344.228	1	5.65315	0.507617	10	2.96766	Low	QC	100 - 15.1 - 2.42 - 0.0842	2.24171e+06	6.6	937785	773583	757933	735540	654561	672867	575756	1.41391e+06	1.11194e+06	1.54636e+06	5.18474e+06	904290	636092	713164	787501	827750	740882	1.15036e+06	912637	845184	735540	667938	694914	592127	1.48299e+06	1.16456e+06	2.04625e+06	5.46717e+06	1.12684e+06	624486	656237	973959	745845	580864			M+H, M+NH4, M+Na, M+K
5.65_372.2592m/z		372.259	1	5.65315	0.145833	4	5.277	Low	High	100 - 12.1	22584.9	33.13	11304.6	9242.66	6196.3	3611.1	3346.25	3059.56	3624.5	12684.2	8623.81	12643.2	56615.9	7469.26	3669.59	4799.3	4439.55	5599.53	2281.13	13867.1	10904.1	6909.6	3611.1	3414.64	3159.8	3727.57	13303.9	9031.88	16730.3	59700	9307.46	3602.64	4416.21	5490.72	5045.46	1788.44
5.69_404.2493m/z		404.249	1	5.69422	0.2106	15	6.88612	Low	QC	100 - 16.4	51839.3	6.45	8889.68	8296.74	8134.55	7064.02	6575.9	6207.62	5046.72	13893.1	11490.6	22115.1	137714	11689.7	6114.31	7207.52	8287.52	7931.33	7385.97	10904.8	9788.1	9070.98	7064.02	6710.29	6411.01	5190.23	14571.8	12034.3	29264.2	145216	14566.6	6002.76	6632.2	10249.8	7146.53	5790.72
5.71_340.1735n	340.174	358.207	1	5.70593	0.265233	3	1.89996	Low	QC	100 - 12.6 - 0.217	94970.6	7.23	55793.2	51684.8	50001.8	49868.4	45502.4	47062.8	43453.1	84390.6	66117.2	78052.9	186315	55460.4	43136.1	44991.3	63009.9	49665.2	46071.9	68440.5	60975.3	55757.9	49868.4	46432.3	48604.7	44688.6	88513.7	69245.8	103285	196465	69109.3	42349.1	41399.9	77928.8	44750.8	36121.1			M+NH4, M+Na
5.72_247.1079m/z		247.108	1	5.7184	0.198217	92	1.91596	Ctrl	High	100 - 11.7	13922.4	12.26	11895.9	9628.38	8712.17	9682.09	9105.3	8779.97	12125.5	9025.83	13310.6	21227.5	20073.3	9469.31	4023.85	13649.9	6827.42	3569.81	5018.92	14592.5	11359.1	9715.09	9682.09	9291.39	9067.64	12470.3	9466.8	13940.5	28089.6	21166.8	11799.7	3950.43	12560.3	8443.96	3216.58	3934.92
5.72_329.1101m/z		329.11	1	5.7184	0.265217	38	1.21211	QC	Ctrl	100 - 12 - 3.71	31038.9	13.11	37941.2	33647.1	30353.5	28430.8	26982.7	28878	36378.9	21024.1	22193.5	22832.4	33167.7	27688.6	24445.4	25274.2	47695.6	20730.2	24922.4	46541.9	39695.3	33847.8	28430.8	27534.1	29824.2	37413.3	22051.3	23243.7	30213.4	34974.5	34502.9	23999.4	23256.7	58988.6	18679	19539.6
5.73_104.1076m/z		104.108	1	5.73192	0.081	43	3.85421	High	Ctrl	100 - 2.43	2490.09	10.2	1856.3	1070.14	806.982	745.649	874.643	1196.67	744.521	608.224	610.272	621.264	1087.63	607.687	782.035	652.908	3869.58	4478.01	959.868	2277.09	1262.51	899.879	745.649	892.518	1235.88	765.691	637.94	639.15	822.097	1146.88	757.24	767.767	600.791	4785.79	4034.91	752.552
5.73_155.1545m/z		155.154	1	5.73192	1.92062	10	1.1382	High	Low	100 - 9.48	1.47608e+06	10.86	1.81052e+06	1.48512e+06	1.40494e+06	1.34985e+06	1.35137e+06	1.36697e+06	1.43085e+06	1.39165e+06	1.40157e+06	1.07587e+06	1.33312e+06	1.14142e+06	1.41603e+06	1.48913e+06	1.11226e+06	1.52388e+06	1.77906e+06	2.22093e+06	1.75208e+06	1.56668e+06	1.34985e+06	1.37899e+06	1.41176e+06	1.47154e+06	1.45964e+06	1.46789e+06	1.42366e+06	1.40574e+06	1.42232e+06	1.3902e+06	1.37026e+06	1.37562e+06	1.37309e+06	1.39482e+06
5.73_175.1192m/z		175.119	1	5.73192	0.1187	39	3.30624	High	QC	100	5756.29	18.34	1761.53	1592.14	1308.79	1708.01	1789.58	2286.18	2008.88	2371.62	1108.78	2231.6	3186.41	2350.15	1370.95	773.366	13564.8	7661.84	1025.13	2160.84	1878.33	1459.45	1708.01	1826.15	2361.08	2066	2487.49	1161.25	2952.99	3359.98	2928.53	1345.94	711.633	16776.6	6903.7	803.721
5.76_223.1081m/z		223.108	1	5.75792	0.337333	136	3.79988	High	Low	100 - 7.13 - 2.98 - 1.25	112967	7.46	27559.6	33079	29004.4	33184.6	32131.8	31979.9	42631.9	27454.9	28992.6	23194	29309.1	27004.1	32874.3	32225.9	23263.6	262923	133457	33806.9	39025.1	32343.4	33184.6	32788.5	33027.7	43844.1	28796.3	30364.5	30691.8	30905.7	33649.9	32274.5	29653.5	28771.8	236907	104632
5.79_377.1454m/z		377.145	1	5.7859	0.146417	135	1.64917	Low	High	100 - 15.9	32054.8	25.48	4516.84	26580.2	23764.4	26671.1	27242.7	28707.3	27926.9	37949.7	20228.8	33251.8	30989.3	42159.2	23016	22247.9	31292.8	16559.2	7647.76	5540.73	31358.1	26500.1	26671.1	27799.5	29647.9	28721	39803.8	21186	44001	32677.4	52534.6	22596.1	20472	38702	14920.7	5995.97
5.80_284.1705m/z		284.171	1	5.7994	0.132867	13	3.00494	Low	High	100 - 7.64	18531	12.98	7899.06	6028.21	5931.6	5836.18	5889.14	5909.27	4307.53	12932.9	12117.7	16141.9	41974.5	7908.62	5710.07	5789.21	5363.57	7518.13	5996.52	9689.64	7111.79	6614.43	5836.18	6009.5	6102.89	4430.02	13564.7	12691.1	21360	44261	9854.94	5605.89	5327.09	6633.51	6774.21	4701.37
5.84_184.0641n	184.064	202.098	1	5.83883	0.194383	2	2.52242	High	Low	100 - 9.81	17425.3	1.37	8997.9	9417.35	8693.68	8169.7	8560.15	8747.95	15051.4	5903.03	8216.59	5008.14	7016.7	6841.26	6866.57	12944.6	3953.94	25474.1	27328.8	11037.6	11110.1	9694.47	8169.7	8735.1	9034.58	15479.4	6191.43	8605.39	6627.1	7398.93	8524.9	6741.29	11911.3	4890.12	22953.4	21426.2			M+H, M+NH4
5.86_201.1725n	201.172	246.17	1	5.86487	0.30175	1	1.65102	Ctrl	High	100 - 12.2	409097	16.4	209952	343771	329921	331611	335908	337951	362339	310471	478804	484773	291481	387640	411244	291435	254829	276377	168494	257544	405565	367900	331611	342773	349024	372642	325640	501461	641483	307359	483039	403741	268172	315165	249030	132102			M+H, M+HCOO
5.86_245.0657m/z		245.066	1	5.86487	0.193717	9	Infinity	High	QC	100 - 7.97	33.6718	83.43	0	0	0	0	0	0	0	0	0	0	0	0	0	0	25.6466	42.2756	66.7652	0	0	0	0	0	0	0	0	0	0	0	0	0	0	31.719	38.0925	52.345
5.86_308.1340m/z		308.134	1	5.86487	0.193717	8	Infinity	Low	QC	100 - 9.25	291.468	96.51	0	0	0	0	0	0	0	159.165	169.329	31.3623	237.363	637.043	0	0	177.614	0	0	0	0	0	0	0	0	0	166.942	177.341	41.5006	250.293	793.82	0	0	219.668	0	0
5.88_130.1593m/z		130.159	1	5.87833	0.9669	37	2.55972	High	Low	100 - 8.23	919317	9.44	614587	515318	492900	486758	495780	495937	302871	345183	433960	384737	279897	298830	498717	2.39248e+06	475348	386381	423057	753903	607948	549641	486758	505912	512186	311483	362048	454494	509109	295144	372372	489617	2.20151e+06	587897	348149	331683
5.90_120.0560m/z		120.056	1	5.90247	0.1683	11	3.13694	High	Ctrl	100 - 3.55	14748	23.52	2261.46	7234.73	6927.86	8062.38	8029.11	8587.71	2482.58	3260.31	8675.61	4387.11	5950.18	6946.33	4280.82	5622.14	24243.4	8953.84	20172.8	2774.09	8535.19	7725.37	8062.38	8193.2	8869.08	2553.17	3419.6	9086.13	5805.3	6274.31	8655.83	4202.71	5173.36	29983.6	8067.86	15815.8
5.90_331.1554m/z		331.155	1	5.90247	0.180667	164	1.37521	QC	High	100 - 15	16740.3	5.54	18386.8	16856.3	15699.5	16955.2	16327.6	16216.4	17220.7	16236.4	17133.7	14487.4	33697.5	8570.53	514.294	27689	1769.37	260.663	18972.6	22554.8	19886.3	17506.7	16955.2	16661.3	16747.8	17710.4	17029.6	17944.4	19170.7	35533.1	10679.7	504.911	25478.8	2188.31	234.87	14874.8
5.93_213.1025m/z		213.103	1	5.92843	0.337083	30	1.65074	High	QC	100 - 15.4	112130	3.04	71107.2	69524.9	65324.7	67321.8	67483.1	66801.1	80184.5	54867	73472.4	68216.9	77557	62678.6	100476	71332.6	56656.6	165444	155087	87226	82022.1	72844.8	67321.8	68862.3	68989.8	82464.5	57547.7	76949.1	90269	81781.8	78103.8	98642.6	65638.6	70071.3	149073	121591
5.94_339.2524n	339.252	340.26	1	5.94245	0.324683	1	1.18342	High	Low	100 - 17.3 - 0.232	105124	1.44	101199	98571.4	101601	100985	101218	98383.3	96923.5	105214	96113.8	77547.1	85698	77204	103590	105567	81608.4	106191	127130	124139	116290	113297	100985	103286	101607	99679.5	110354	100662	102615	90366.2	96203.9	101700	97140.6	100931	95683.1	99672.3			M+H, M+Na
5.96_340.1030m/z		340.103	1	5.95592	0.141217	78	2.59526	Low	High	100 - 13.6 - 0.347	25154.1	23.92	8668.77	16202.1	15058.9	18808.8	17760.5	18492.9	21511.3	1362.47	26730.1	30278.2	59114.6	12425.6	3922.12	0	38262.6	506.736	0	10633.8	19114.5	16792.4	18808.8	18123.5	19098.9	22123	1429.03	27995	40066.1	62334.8	15483.5	3850.56	0	47322.1	456.594	0
5.96_376.1385n	376.138	377.146	1	5.95592	0.24575	56	1.28435	High	Ctrl	100 - 17.1 - 1.49	115697	7.58	102479	94260.4	98384.2	117074	119767	114411	97671.4	63171	94715.4	104769	106362	123826	115430	121636	163331	82877.6	94941	125709	111204	109710	117074	122215	118160	100449	66257.3	99197.3	138637	112156	154300	113324	111927	202004	74676.9	74435.3			M+H, M+Na
5.97_334.1399m/z		334.14	1	5.96782	0.24755	86	1.54675	Ctrl	High	100 - 16.9 - 0.983	101730	6.78	74992.3	86907.8	84929.1	103486	106166	104328	109461	95304.6	77629.8	124524	98188.8	86945	97851	76292.6	88306.6	50316	48164.8	91991.8	102530	94705.9	103486	108335	107746	112574	99960.9	81303.2	164778	103538	108342	96065.7	70202.7	109215	45337.2	37762
5.97_388.1736n	388.174	406.207	1	5.96782	0.154733	29	1.49915	Low	High	100 - 15.6 - 0.311	55641.5	28.1	22799.7	39002.3	41523.8	57166.8	57138.8	52877.3	60383.8	48109.8	34710.8	68904.4	32667	85092.5	49165	7644.3	85811.4	49979.4	5026.17	27968	46013.1	46304	57166.8	58306.6	54609.8	62100.8	50460.3	36353.3	91178.8	34446.5	106034	48268	7034.11	106129	45033.9	3940.6			M+NH4, M+Na
5.98_370.2204n	370.22	388.254	1	5.98028	0.4468	6	3.20669	Low	High	100 - 17.6 - 2.7 - 0.149	2.67702e+06	7.59	1.0025e+06	907308	882819	860841	836937	812341	621074	1.57269e+06	1.36604e+06	2.1713e+06	6.0782e+06	1.17031e+06	782548	781736	884780	930636	742142	1.22975e+06	1.0704e+06	984446	860841	854042	838957	638734	1.64952e+06	1.43068e+06	2.87321e+06	6.4093e+06	1.45832e+06	768270	719336	1.09427e+06	838549	581852			M+H, M+NH4, M+Na, M+K
5.98_416.2855m/z		416.285	1	5.98028	0.154733	4	9.16101	Low	High	100 - 14.2	14658.2	36.96	6862.11	5236.36	3454.69	1274.54	1389.27	2167.88	3231.86	8941.67	5537.21	10860.4	38455.2	4538.36	981.108	1131.67	2240.41	1964.14	1064.04	8417.63	6177.61	3852.39	1274.54	1417.66	2238.91	3323.76	9378.53	5799.23	14371.2	40550	5655.25	963.207	1041.34	2770.88	1769.79	834.223
5.98_448.2756m/z		448.276	1	5.98028	0.2895	10	9.48756	Low	QC	100 - 17.9	48574.8	14.94	4172.87	6366.88	5387.93	5146.05	5158.2	4487.14	2683.95	12322.6	8911.31	23785.6	131844	9748.85	4132.02	5088.2	5932.19	7363.42	5576.27	5118.78	7511.35	6008.17	5146.05	5263.62	4634.16	2760.27	12924.6	9332.98	31474.6	139026	12148.1	4056.63	4682.04	7336.77	6634.81	4371.89
5.99_208.1334m/z		208.133	1	5.99368	0.28895	86	2.90052	Low	High	100 - 17 - 1.37	47120.7	5.52	42583	36358.9	35313.7	33919.6	32924.9	30801.3	38840.3	41315.1	44094.5	39968.3	43012.8	52889.4	45459.9	15918.3	22985.7	14747.8	11330.5	52235.8	42894.5	39379	33919.6	33597.8	31810.4	39944.7	43333.7	46181	52888.6	45355.8	65905.6	44630.5	14647.7	28428.1	13288.5	8883.33
6.01_147.0555m/z		147.055	1	6.00615	0.340483	6	1.88435	QC	Ctrl	100 - 7.58 - 3.86 - 0.761	28018.6	7.49	23022.7	24953.4	24550.7	32633.8	31774.2	31177.1	16694.9	14883.2	17423.6	10474.8	22575.7	13564.8	26254.6	18495.3	20498.5	17084.7	18881.4	28241.5	29438.8	27376.9	32633.8	32423.6	32198.6	17169.7	15610.3	18248.1	13861	23805.5	16903.1	25775.6	17019	25352	15394.1	14803.3
6.01_206.0694n	206.069	229.059	1	6.00615	0.180617	6	1.97241	QC	Ctrl	100 - 8.34	39518.5	5.04	37080.7	37911.2	38403.5	41896.7	40380.2	41438.9	23522.1	19213.5	26897.1	10510.1	28119	20257.5	31624.4	21530.6	33483.9	21804	25407.1	45486.2	44725.9	42824.4	41896.7	41205.4	42796.6	24190.9	20152.2	28169.8	13907.6	29650.8	25242.9	31047.4	19811.9	41412	19646.5	19919.6			M+Na, M+K
6.02_246.1702m/z		246.17	1	6.0195	0.44745	49	2.20928	Ctrl	High	100 - 12.8	1.12552e+06	3.63	801627	882536	844419	843611	828206	803369	913342	1.22967e+06	1.06375e+06	1.2953e+06	888765	781359	918223	521569	782192	455035	279000	983342	1.04117e+06	941626	843611	845133	829691	939312	1.28975e+06	1.11408e+06	1.71403e+06	937180	973652	901470	479936	967393	410009	218741	HMDB0013128	Valerylcarnitine	M+H
6.03_306.1237m/z		306.124	1	6.03155	0.169733	64	2.92701	QC	High	100 - 17.3	33738.8	12.34	41796	32593.3	29995.2	33013.3	33735.1	31299.9	19220.9	16329.2	24597.8	43365	45151.6	26787	13800.6	19898.7	15654.8	1554.26	8999.08	51270.4	38452	33448.2	33013.3	34424.6	32325.5	19767.4	17127	25761.8	57383.3	47611.2	33379.4	13548.9	18310.3	19361.4	1400.47	7055.43
6.03_316.2121m/z		316.212	1	6.03155	0.275117	61	194.552	QC	Low	100 - 17.6 - 1.23	310308	10.61	375055	313846	294314	296100	295451	287083	5399.57	1019.93	1843.4	1626.12	1028.47	2970.58	785.92	5637.84	1525.46	5508.54	4493.26	460073	370261	328194	296100	301489	296489	5553.1	1069.76	1930.63	2151.79	1084.49	3701.65	771.581	5187.81	1886.64	4963.47	3522.79
6.03_402.2336m/z		402.234	1	6.03155	0.30225	21	1.95394	Low	High	100 - 24.4 - 1.32	86200.3	4.9	50905.1	51747.7	44873.1	50055.3	48716.2	49110.3	40168.6	67807.6	63605	77188.8	160958	51333.3	46309.4	42115.3	50457.8	43561.5	40329.6	62444.4	61049.5	50038.8	50055.3	49711.9	50719.4	41310.8	71120.5	66614.7	102141	169726	63966.5	45464.5	38753.5	62404.8	39251.1	31619.1
6.06_245.0957m/z		245.096	1	6.0572	0.130517	114	1.44454	Low	High	100 - 6.36 - 0.334	11717.7	9.23	9980.11	11413.3	9730.45	12065.2	11607.3	12037.4	6319.44	9119.12	16686.9	13279	12860.7	10548.1	11744.4	10250.4	11472.8	5717.74	5005.9	12242.4	13464.9	10850.6	12065.2	11844.5	12431.8	6499.13	9564.65	17476.5	17571.7	13561.2	13144	11530.1	9432.15	14189.3	5151.97	3924.71
6.06_318.1912m/z		318.191	1	6.0572	0.247483	67	1.39596	High	Ctrl	100 - 14	27222.7	27.26	9241.7	19746.6	20705	22793.7	23516.6	23209	12998.9	10632.1	40544	13829.4	39141.2	14619.8	14003.3	65117.6	13734.7	7665.21	22373.3	11336.6	23296.1	23088.5	22793.7	23997.2	23969.5	13368.5	11151.6	42462.5	18300	41273.4	18217.8	13747.8	59919.8	16986.8	6906.74	17541.1
6.08_275.1060m/z		275.106	1	6.08317	0.210983	57	1.36241	High	Ctrl	100 - 9.94 - 2.15	33802.5	6.43	24686.5	28847.2	29237.7	32954	33072.9	31280.5	23114.5	22703.9	23562.7	29862.1	30307.6	34213.4	31168.2	39055.3	33849.8	29604.6	32700.3	30282.4	34032.6	32603.5	32954	33748.8	32305.4	23771.8	23813.2	24677.7	39515.5	31958.6	42633.4	30599.6	35937.8	41864.5	26675.2	25637.5
6.11_332.2187m/z		332.219	1	6.11058	0.1868	47	1.10674	Ctrl	High	100 - 14.9 - 0.592	39768.2	5.48	36673.1	35059.7	35261.9	37533.4	40592.8	37902.6	41424.6	50291.2	20989.8	46366.9	8861.56	77865.3	26154.7	24750.5	52259.9	37515.6	29205.4	44986.2	41361.7	39321.2	37533.4	41422.4	39144.4	42602.5	52748.3	21983	61355.7	9344.28	97028	25677.5	22774.9	64633.6	33803.4	22897.5
6.12_246.1238m/z		246.124	1	6.12408	0.146667	43	1.27845	High	QC	100 - 11.4	26029.7	3.58	19843.2	21467.2	20495.4	19339.8	20687.7	20328.6	43323.4	21222.1	25070.6	14405.1	24017.7	25432.5	15116.2	39001.5	9997.98	27472.8	27646.6	24341.3	25326	22854.8	19339.8	21110.5	20994.6	44555.3	22259	26256.9	19061.8	25326	31691.4	14840.4	35888.3	12365.2	24754.3	21675.4
6.14_114.1282m/z		114.128	1	6.13653	0.159767	17	1.09875	High	QC	100 - 5.3	6131.33	13.52	3406.72	5052.75	5334.04	6577.12	6613.78	6497.27	5667.2	3873.4	5604.26	7612.3	5795.89	7329.44	5222.47	5566.23	6704.28	5286.75	6968.04	4178.97	5961	5948.08	6577.12	6748.95	6710.15	5828.35	4062.64	5869.45	10073.1	6111.62	9133.22	5127.19	5121.92	8291.66	4763.63	5463.06
6.14_160.1334m/z		160.133	1	6.13653	0.280933	113	1.16361	QC	Ctrl	100 - 7.06	56216.3	6.83	63537.2	55586.5	52113	54985.8	55959.8	55115.7	48942	33635	49800.9	60870.5	49324.6	62012.4	43135.9	43095.7	56675.9	40909	57445.3	77940	65578.3	58112.1	54985.8	57103.5	56921.6	50333.6	35278.3	52157.5	80547.9	52011.5	77273.7	42348.9	39655.7	70095.2	36861.1	45038.1
6.14_183.1261n	183.126	201.16	1	6.13653	0.173283	4	2.92926	Ctrl	Low	100 - 5.29	11390.8	8.46	6220.12	7616.67	7113.69	6476.6	6634.28	6142.99	4811.62	1570.65	2753	36427.9	2913.28	2028.75	6723.85	2190.2	12847.5	2291.87	1750.1	7630.11	8985.79	7932.6	6476.6	6769.87	6344.26	4948.44	1647.39	2883.27	48203.7	3071.98	2528.02	6601.17	2015.37	15889.5	2065.09	1372.11			M+H, M+NH4
6.14_360.2016m/z		360.202	1	6.13653	0.26125	81	2.46667	High	Ctrl	100 - 15.8	22569.6	29.46	4807.67	12857.7	12733.1	14185.3	12980.7	13523.3	0	0	36462.8	136.55	27564.6	253.175	631.088	64673.3	4347.51	8760.55	12497.1	5897.48	15168.9	14198.9	14185.3	13246	13966.4	0	0	38188.2	180.692	29066.1	315.482	619.574	59510.9	5376.88	7893.7	9797.93
6.15_279.1344m/z		279.134	1	6.15002	0.240217	37	1.57605	Ctrl	High	100 - 12.5 - 1.08	132619	14.86	82705.1	107201	106397	123168	126895	122742	143021	141980	80620.5	164856	108092	160250	106180	92042.4	133080	83060	28403.6	101453	126471	118645	123168	129488	126763	147088	148916	84435.4	218148	113981	199688	104243	84695.3	164590	74841.2	22268.9
6.15_296.1374n	296.137	319.127	1	6.15002	0.226833	4	1.52583	Low	High	100 - 11.3 - 0.226	79019.8	23.61	31327.2	59394.7	63808.4	71045.3	70592.7	66510.1	77056.7	77127.2	51941.5	95217	63629.7	112734	60695.8	50481.8	97759.2	47535.3	11376.1	38428.5	70071.1	71153.9	71045.3	72035.4	68689.3	79247.8	80895.4	54399.3	125997	67095.8	140478	59588.4	46452.2	120906	42831.7	8919.04			M+H, M+Na, M+K
6.16_431.0976m/z		431.098	1	6.16345	0.2539	140	1.99489	Ctrl	High	100 - 20.8 - 2.93	222450	18.3	102706	150293	138503	178310	171484	163439	194093	309207	124327	262172	134335	188327	103406	150222	181575	85599.7	28642.3	125988	177309	154447	178310	174988	168794	199612	324314	130210	346923	141653	234674	101519	138231	224567	77129.6	22456
6.18_194.0815m/z		194.082	1	6.17592	0.332633	101	2.15781	High	Ctrl	100 - 10.2	197747	2.71	164536	162373	152723	163665	162272	163265	42762.8	56168	94043.7	173595	192637	97360.8	149286	209346	323817	117636	140187	201834	191559	170304	163665	165589	168615	43978.7	58912.2	98493.7	229712	203131	121321	146563	192636	400488	105996	109909
6.18_266.1388m/z		266.139	1	6.17592	0.1736	61	2.08095	Ctrl	High	100 - 11.4 - 0.0975	34023.7	8.18	18435.8	22753.6	20959.2	21588.8	21960.4	19053.4	36586.8	23876	33393.8	42238.4	26328.2	39348.4	24621.8	15862.7	12561.1	29196.1	7780.42	22614.9	26843.6	23372	21588.8	22409.2	19677.6	37627.2	25042.5	34973.9	55892.5	27762.4	49032.1	24172.6	14596.5	15535.3	26307.2	6099.98
6.20_216.0635m/z		216.063	1	6.20387	0.14815	72	2.69263	High	Ctrl	100 - 4.96	9397.93	3.6	6553.72	6296.47	6064.45	6301.09	6071.01	5934.88	1193.16	1929.02	4628.52	6210.24	7219.67	4837.81	5712.94	9150.45	19250	4442.8	4748.49	8039.33	7428.28	6762.57	6301.09	6195.09	6129.33	1227.09	2023.27	4847.54	8217.8	7612.95	6028.4	5608.71	8420.04	23807.8	4003.19	3722.89
6.20_243.1340m/z		243.134	1	6.20387	0.106233	45	1.799	Ctrl	High	100 - 4.33	11599.5	16.69	6309.88	8979.22	8287.1	10537.3	10244.5	9488.47	8803.65	12638.6	6991.89	17963.9	8567.87	11683.2	9232.67	6268.56	9050.09	7032.33	3439.98	7740.23	10593.3	9241.08	10537.3	10453.9	9799.35	9053.98	13256.1	7322.74	23770.9	9034.6	14558.5	9064.22	5768.18	11192.9	6336.48	2697
6.22_237.0871m/z		237.087	1	6.21717	0.134167	60	2.68893	High	Ctrl	100 - 7.17 - 0.881	33609.1	21.1	2934.68	17015.6	15411.2	19919.3	18844.8	19194	14848.7	7903.7	11672	15571.9	12458.2	19109.4	17284.4	11805.8	17403.3	57421.4	47806.1	3599.92	20074.2	17185.3	19919.3	19229.9	19822.9	15271	8289.85	12224.3	20605.8	13136.9	23812.3	16969	10863.4	21523.9	51739.6	37480.7
6.23_171.1382m/z		171.138	1	6.23048	0.556717	121	4.25693	High	QC	100	34426	16.37	5609.74	9101.31	7596.82	8876.51	8495.76	8842.15	20725	27707.3	18846	39584.6	15288.6	37486.4	14717.8	15896	59256.9	32811.3	29739.7	6881.37	10737.3	8471.34	8876.51	8669.39	9131.86	21314.3	29061	19737.8	52381	16121.4	46711.8	14449.3	14627.1	73287.3	29564.6	23316.4
6.23_328.1965m/z		328.197	1	6.23048	0.253733	16	3.26321	Low	QC	100 - 7.76	25564.9	15.45	10105.9	8054.66	7480.02	6585.6	7259.72	7519.65	6026.7	18258.8	15314.1	20761.6	62666.5	8413.28	5614.81	8065.76	5108.37	8777.35	11220.6	12396.8	9502.5	8341.1	6585.6	7408.09	7766.02	6198.06	19150.9	16038.7	27473.1	66080.2	10483.8	5512.37	7421.93	6317.89	7908.83	8797.13
6.23_339.2524n	339.252	340.26	1	6.23048	0.612467	1	1.16512	High	Low	100 - 17.1 - 0.146	149715	4.31	160322	148223	143287	147606	142573	147152	141392	146269	139657	101511	131822	111099	142570	154970	105145	152725	186019	196664	174866	159782	147606	145487	151973	145412	153416	146266	134326	139002	138441	139969	142600	130041	137613	145842			M+H, M+Na
6.26_111.1173m/z		111.117	1	6.25625	0.3734	7	2.05438	QC	High	100 - 2.51	17483.5	7.14	21707.6	21753.6	16165.7	13781.6	15218.5	16274	8796.45	13051.8	10764.6	6363.38	8145.51	9729.2	8645.54	8538.67	7750.32	8513.84	9238.6	26628.3	25663.9	18026.6	13781.6	15529.6	16807.2	9046.58	13689.5	11274	8420.44	8589.22	12123.6	8487.8	7857.09	9585.38	7671.4	7243.22
6.26_226.1439m/z		226.144	1	6.25625	0.159317	55	5.08677	High	Ctrl	100 - 9.49	59197.3	8.44	26696.9	30792.6	29698.7	33133.2	32721.8	33609.6	7883.92	5616.13	16446.8	16603.2	19803.5	26750.9	23623.9	58417.2	46388.6	51003	80980.4	32748.6	36327.7	33117.5	33133.2	33390.6	34710.8	8108.09	5890.51	17225.1	21970.4	20882.3	33334.4	23192.9	53754.2	57372.2	45956.3	63490
6.26_414.2468n	414.247	432.281	1	6.25625	0.480483	3	3.98121	Low	High	100 - 19.8 - 3.41 - 0.251	3.53144e+06	4.16	1.02526e+06	905402	942319	958489	938142	951697	596713	2.14736e+06	1.54888e+06	2.52911e+06	8.55826e+06	1.31036e+06	725719	772126	949147	985931	840907	1.25767e+06	1.06815e+06	1.0508e+06	958489	957315	982879	613680	2.25227e+06	1.62218e+06	3.34668e+06	9.02446e+06	1.63284e+06	712478	710493	1.17388e+06	888373	659285			M+H, M+NH4, M+Na, M+K
6.26_428.1888m/z		428.189	1	6.25625	0.133417	76	6.56204	High	Ctrl	100 - 13.6	55422.8	18.89	8222.93	24603.7	27332.1	27827.8	27969.6	29520.4	3141.01	3986.24	14076.5	12580.2	17207.9	24074.7	18082.7	56948.6	54048.5	41306.6	69387.4	10086.9	29026.3	30478.5	27827.8	28541.2	30487.6	3230.32	4181	14742.5	16646.9	18145.3	29999.6	17752.8	52402.8	66845.7	37219.4	54400.9
6.27_461.1085m/z		461.108	1	6.27223	0.146	138	3.82425	Ctrl	High	100 - 20.7 - 0.974	63194.9	21.16	22608.5	35635.7	33552.8	41030	44221.6	39769.3	40313.7	96885.8	30352.3	85227.8	28466	59928.8	23796.3	18649	28403.7	14981.2	4065.2	27733.4	42041.3	37415.4	41030	45125.4	41072.4	41460	101619	31788.5	112779	30016.7	74677.4	23362.1	17160.3	35128.9	13498.8	3187.18
6.28_128.1073m/z		128.107	1	6.28418	0.252783	27	1.10807	Low	High	100 - 0.426	8866.7	8.98	7402.54	8046.18	7554.45	8735.64	9196.55	8902.84	6312.09	11262.9	9215.44	7348.79	6111.33	8738.19	11750.6	7516.36	9335.54	7448.25	7707.59	9080.57	9492.51	8424.1	8735.64	9384.51	9194.54	6491.57	11813.2	9651.5	9724.39	6444.23	10888.7	11536.2	6916.38	11545.9	6711.25	6042.88
6.31_162.0550m/z		162.055	1	6.31	0.186383	44	1.65485	High	Ctrl	100 - 5.09	20909	12.59	3165.75	15068.9	14936.9	17928.6	18059.2	16851.2	11731.3	12774.4	10116.4	15918	11152.7	17678.6	13512.1	23859.3	22148.8	17873.5	19754.6	3883.38	17777.5	16656.4	17928.6	18428.3	17403.3	12064.9	13398.6	10595.1	21063.7	11760.3	22029.3	13265.6	21954.8	27393	16104.9	15487.9	HMDB0060289	Quinoline-4,8-diol	M+H
6.31_496.1267n	496.127	497.134	1	6.31	0.252183	6	2.01318	High	Ctrl	100 - 21.3 - 4.66	185652	18.72	78159.9	125701	120314	148891	144456	143489	98060.3	67803.8	108264	94746	225764	120775	111422	35927.4	367396	173423	165864	95877.4	148296	134164	148891	147408	148191	100849	71116.5	113387	125374	238062	150498	109389	33059.6	454385	156262	130040			M+H, M+NH4
6.31_519.1159m/z		519.116	1	6.31	0.160617	46	2.96537	High	Ctrl	100 - 19.2 - 0.581	49371.4	46.81	0	20448.2	23393.3	37410.9	35308.7	35964.5	11383.9	9051.29	20433.3	25728.9	58741.1	27650.5	23841.4	7857.24	116929	38992.3	33706.6	0	24123.8	26086.3	37410.9	36030.3	37142.9	11707.6	9493.51	21400.2	34046.1	61941	34455.3	23406.4	7230.05	144615	35134	26426.5
6.32_222.1469n	222.147	240.181	1	6.32338	1.50035	8	1.12644	High	Low	100 - 10.2 - 0.762	713199	3.39	835709	686434	663444	636844	646485	651697	662951	599406	637695	659283	614350	656549	628541	678236	699661	717337	757561	1.02515e+06	809822	739818	636844	659697	673049	681801	628691	667870	872406	647816	818126	617073	624097	865321	646356	593940			M+H, M+NH4, M+Na
6.32_274.1764m/z		274.176	1	6.32338	0.170933	10	3.42995	High	QC	100 - 9.45 - 1.55	27881.9	21.61	4389.89	7002.39	8273.21	10711.5	9309.92	9086.75	11401.2	3010.96	7271.91	29374.9	15516.5	20608	13683.1	8711.21	12814.3	56394.4	33607.7	5385	8261.09	9225.6	10711.5	9500.19	9384.48	11725.4	3158.07	7616.01	38870.8	16361.8	25679.7	13433.5	8015.85	15848.4	50814.2	26349
6.32_330.1912m/z		330.191	1	6.32338	0.170933	87	1.30356	Low	High	100 - 13.4	14612	28.82	5873.75	13311	15246	15142.3	16659.2	14969.7	4737.25	4929.53	39189.4	6864.22	32078.6	6208.81	5548.75	23477.7	8588.58	7183.52	5587.72	7205.23	15703.6	17001.1	15142.3	16999.7	15460.2	4871.95	5170.37	41043.8	9083.18	33826	7736.8	5447.51	21603.6	10622.1	6472.72	4380.87
6.32_446.2601m/z		446.26	1	6.32338	0.278817	13	2.38319	Low	High	100 - 15.6 - 0.875	73959.1	7.62	29776.8	32489.1	31782.5	34238.3	29428	35695.9	24231.9	50825.3	43595.9	74746.2	161040	35769.8	25067.4	25357.9	42686.3	31441.3	24649	36526.7	38329.1	35441.2	34238.3	30029.4	36865.4	24920.9	53308.4	45658.8	98909.1	169812	44572.8	24610.1	23333.7	52793.2	28330.2	19325.2
6.35_347.1239m/z		347.124	1	6.35058	0.19935	165	4.32166	High	Ctrl	100 - 15.8 - 0.296	53992.8	9.17	10976.4	15865.8	17410.5	18301.2	16849.4	19961.4	15679	8191.25	15062.7	11041.2	16189.5	15562.9	18479	27062.6	15622.5	89102.7	84183.2	13464.5	18717.7	19414.7	18301.2	17193.8	20615.4	16124.8	8591.45	15775.5	14610.4	17071.5	19392.9	18141.9	24902.4	19321.5	80286	66001
6.36_239.0584m/z		239.058	1	6.36402	0.133167	25	1.35782	Low	QC	100 - 8.12 - 5.81 - 0.389	19288.8	14.8	246.056	17066.8	17019	16748.1	16204.4	17950.2	17340	15122.7	14411.4	19890.3	17909.1	24396.5	15561	13301.6	26584.4	13130.3	9417.24	301.832	20134.6	18978.2	16748.1	16535.5	18538.3	17833	15861.5	15093.3	26320.2	18884.6	30400.4	15277.1	12239.9	32878.9	11831.1	7383.27
6.38_192.0658m/z		192.066	1	6.37648	0.133267	58	1.46691	Low	QC	100 - 8.1 - 1.41	14801.6	10.34	196.913	12629.5	10978.1	12007	12387.8	12342.7	10853.5	10365.3	10572.6	12870.2	8021.58	22790.3	13592.8	17914.4	7617.97	7850.54	9165.69	241.55	14899.7	12241.9	12007	12641	12747.1	11162.1	10871.7	11072.9	17030.6	8458.55	28399	13344.8	16484.4	9421.69	7073.73	7186.05
6.39_276.1267m/z		276.127	1	6.3899	0.226717	12	1.67681	High	Ctrl	100 - 11.1 - 1.53	39815.6	13.48	23074.8	32462.2	32012.8	32732.2	34792.1	33867	15209.6	12795.1	27006.8	39967.8	26343.9	33315.6	21112.6	23205.3	46325.3	21318	68413.7	28305.5	38297.3	35698	32732.2	35503.1	34976.6	15642	13420.2	28284.7	52888	27779	41514.5	20727.4	21353	57293.8	19208.6	53637.4
6.46_153.0912m/z		153.091	1	6.45665	2.72133	44	1.16219	High	Ctrl	100 - 53.8	104624	1.74	87062.5	87200.5	87046.5	98337	95878.3	98492.6	91438.9	90808.1	90001.8	87844.1	90811.4	87706.9	104503	102211	86391.1	109949	119945	106798	102875	97067.1	98337	97837.8	101720	94038.9	95244.7	94260.6	116241	95758.2	109292	102597	94052.1	106846	99069.4	94039.2
6.46_226.1440m/z		226.144	1	6.45665	0.2406	55	3.14057	High	Ctrl	100 - 11	93029.9	4.28	52066.7	56589.9	57427.5	57661	58263.5	58754.4	20494.9	17391	39232.8	41369.1	36050.4	53634.7	57307.3	83863.4	97646.4	87305.8	103304	63869.3	66762.1	64038.4	57661	59454.3	60679.4	21077.6	18240.6	41089.3	54742.3	38014.2	66834.3	56261.7	77169.1	120766	78666.9	80991.9
6.47_124.1124m/z		124.112	1	6.47008	0.1726	18	1.88017	Ctrl	Low	100 - 3.92	4257.15	20.56	1103.09	2526.75	2737.93	3900.03	3874.92	4055.21	1913.32	1976.57	2398.01	10740.7	2150.78	1865.86	2776.08	2397.73	5479.02	2523.32	2713.98	1353.14	2980.94	3053.11	3900.03	3954.11	4188.08	1967.73	2073.14	2511.48	14212.8	2267.94	2325.06	2725.43	2206.34	6776.3	2273.64	2127.8
6.47_142.1229m/z		142.123	1	6.47008	1.85052	35	1.21789	Ctrl	Low	100 - 28.9	44911.9	6.81	35957.4	40967.6	43308.2	45995.5	46361.3	44641.6	39960	38412.5	39449.2	61825.9	33822.7	32632.6	44174.9	41989.6	43916.6	43160	48870.1	44108.4	48331.6	48293.7	45995.5	47308.8	46104.3	41096.3	40289.2	41315.9	81812	35665.2	40663.5	43368.9	38637.9	54314.8	38889.4	38315
6.47_170.1178m/z		170.118	1	6.47008	0.545317	42	1.6458	Ctrl	Low	100 - 7.26	97897	4.8	84204.6	89385.6	91230	92166.4	92916.8	97502.3	59547.9	54700.6	64355.4	212984	57794.8	51188	69466.1	65668.3	111531	69305.9	77597	103292	105453	101732	92166.4	94815.8	100697	61241.1	57373.1	67400.6	281834	60943.1	63785.4	68198.6	60426.4	137938	62448.1	60837.3
6.47_187.1212n	187.121	188.128	1	6.47008	0.399733	9	1.61972	Ctrl	Low	100 - 5.59	127659	9.41	85079.2	125614	119773	114339	117445	122611	74024.3	65877.2	85106.1	285626	77620.9	72071.4	86752.6	78930.6	182296	90139.2	96355.7	104365	148193	133561	114339	119845	126628	76129.2	69095.8	89133.2	377959	81849.2	89808.2	85169.8	72630.1	225458	81219.9	75544.5			M+H, M+Na, M+K
6.47_245.1862m/z		245.186	1	6.47008	0.1591	135	1.18784	Low	High	100 - 4.82	16402	5.25	13649.1	15054.3	14051	14709.7	15740.4	15219.3	11963.4	14962.7	13181.8	15557.9	13759.6	18905.9	16540.4	13871.8	18976.8	16139.5	6244.86	16743.2	17760.4	15668.5	14709.7	16062.1	15718	12303.6	15693.8	13805.6	20587.3	14509.2	23558.6	16238.6	12764.5	23470	14542.5	4896.08
6.50_200.1284m/z		200.128	1	6.49598	0.188717	66	1.97808	Low	High	100 - 7.65	13507.6	13.65	7293.77	10476.2	10859.5	10693.9	10686.3	10549.5	11041.4	14560	8726.48	14549.3	10076	16734.3	13712.4	6911.38	10574.2	5838.21	3990.71	8947.15	12359.4	12109.6	10693.9	10904.7	10895.2	11355.4	15271.3	9139.4	19252.6	10624.9	20852.7	13462.2	6359.69	13077.8	5260.52	3128.78
6.51_250.0956n	250.096	251.103	1	6.50843	0.333167	7	1.47264	Low	High	100 - 12.5 - 1.36	370792	3.46	300145	322698	322270	328030	323138	332160	251379	370599	277726	380278	330539	472474	309363	255647	306347	167530	277628	368183	380704	359369	328030	329742	343043	258527	388706	290867	503208	348545	588750	303718	235241	378881	150953	217665			M+H, M+Na
6.51_458.2730n	458.273	476.307	1	6.50843	0.387017	1	5.01611	Low	High	100 - 22.2 - 4.11 - 0.39	4.38077e+06	9.01	1.18633e+06	1.01406e+06	997685	999379	924681	955217	541391	2.44785e+06	1.74044e+06	3.47085e+06	1.09287e+07	1.46247e+06	751123	779149	1.04488e+06	907229	762099	1.45525e+06	1.19634e+06	1.11254e+06	999379	943579	986514	556785	2.56744e+06	1.82279e+06	4.59285e+06	1.1524e+07	1.82239e+06	737419	716955	1.29228e+06	817459	597498			M+H, M+NH4, M+Na, M+K
6.52_167.1069m/z		167.107	1	6.52453	0.28025	77	1.191	Ctrl	High	100 - 7.17	27315.5	6.2	23293.2	23899.6	23941.7	25850.9	26049.6	27232.2	29081.7	26638.9	20225.2	33316	22193.8	29524.8	25198.3	22338.9	27836.3	18791.6	22772.7	28573.4	28195.6	26697.8	25850.9	26582	28124.4	29908.6	27940.4	21182.3	44085.9	23402.8	36790.9	24738.5	20555.7	34427.1	16932.2	17854.2
6.52_202.1208n	202.121	225.11	1	6.52453	0.2664	27	1.28807	Low	QC	100 - 10.4	87935.2	23.37	31206.7	78027.2	76800.7	73613.5	71893.9	78073.3	91307.6	86832.2	59000.9	107386	73578.6	113062	77165.6	62402.1	113734	55038	66695	38280.7	92052.8	85641.9	73613.5	73363.2	80631.3	93903.9	91074.5	61792.8	142100	77586.7	140886	75757.7	57421	140663	49592	52290			M+H, M+Na
6.54_174.1128m/z		174.113	1	6.538	0.1864	46	1.71198	Ctrl	High	100 - 4.99	30193	9.78	28662.3	31750.3	28092.1	24486.8	24984.2	26577.3	33607.1	33043.8	17570.4	36550.6	24619.9	35565	26499.5	19081.8	28999.9	12040.3	10423.1	35159.6	37457.6	31326	24486.8	25494.8	27448.1	34562.8	34658.2	18401.8	48366.1	25961	44317.5	26016	17558.6	35866.3	10848.9	8171.89
6.56_211.1442m/z		211.144	1	6.56352	0.174017	82	2.72858	Low	High	100 - 5.15 - 2.19	32973.9	4.6	20556.3	19394.6	19179.7	20028.3	19812.8	21727	20792.8	16464.8	13549.8	19160	33164.6	38388	27369.2	8013.55	25976	10237.5	4111.49	25216	22880.8	21387.6	20028.3	20217.7	22438.9	21384.1	17269.2	14191	25353.7	34971.2	47835.3	26869.8	7373.88	32126.4	9224.51	3223.47
6.58_372.2229m/z		372.223	1	6.57597	0.172583	12	5.8006	Low	QC	100 - 14.7 - 15.1	35697.4	15.14	7779.3	5130.17	6596.71	5662.23	5699.87	6056.28	4398.75	21819.4	15248.5	34922.2	92986.1	9608.88	4497.26	4806.6	6472.19	16023.4	15237	9542.73	6052.34	7356.1	5662.23	5816.36	6254.71	4523.83	22885.4	15970.1	46211.3	98051.4	11973.6	4415.21	4422.92	8004.63	14437.9	11946
6.58_490.2862m/z		490.286	1	6.57597	0.185033	53	3.12522	Low	High	100 - 17.4 - 2.32	68360.5	4.38	23105.2	24131.9	23337.2	24930.7	22182.3	24650	16321.2	43926.3	35961.6	68973.1	159172	27275	18634.5	17651.7	32309.9	20258.8	17275	28342.7	28469.6	26023.7	24930.7	22635.6	25457.6	16785.3	46072.4	37663.3	91269.6	167843	33987.4	18294.5	16242.7	39959.9	18254.2	13543.9
6.59_273.1811m/z		273.181	1	6.58947	0.172583	25	3.0848	High	QC	100 - 7.54	28558.7	9.2	6488.49	8162.56	9111.07	9534.78	10880.3	11370.1	10870.1	5236.47	8525.91	12924.5	10929.4	9798.24	9117.98	11224.8	10379.3	30184.6	62446	7959.31	9629.8	10159.9	9534.78	11102.7	11742.6	11179.2	5492.31	8929.35	17102.5	11524.7	12209.6	8951.62	10328.8	12836.9	27197.8	48958.7
6.61_277.1185m/z		277.119	1	6.60558	0.18505	68	2.80441	Ctrl	High	100 - 13 - 0.123	25324.8	13.14	13692.9	15317.1	16914.7	17961.5	18934.2	19596	21606.3	26524.4	9693.17	43475.3	15776.5	25240.5	16447.6	7704.45	19997	7330.35	1089.58	16796.9	18070.4	18861.8	17961.5	19321.2	20238.1	22220.7	27820.2	10151.8	57529.3	16635.9	31452.2	16147.5	7089.46	24731.7	6605.01	854.25
6.67_252.1265m/z		252.127	1	6.67	0.131983	4	3.20242	High	QC	100 - 8.1 - 1.78	21356.6	15.41	4831.58	6783.18	6448.42	6725.48	7784.02	7440.62	10090	4717.82	6828.5	9270.81	7460.85	5649.63	9011.96	8628.58	4705.12	37573.3	34519.4	5926.82	8002.48	7190.74	6725.48	7943.11	7684.41	10376.9	4948.32	7151.62	12267.7	7867.27	7040.01	8847.53	7939.82	5819.16	33855.4	27063.8
6.71_361.1396m/z		361.14	1	6.70957	0.16005	161	1.58475	Low	Ctrl	100 - 17.9 - 1.4	53364.7	10.11	37486	46009.7	45941.9	49860.9	49236.9	49568.1	33556	23474.2	41793.3	35871.8	50278.6	46409.5	63405.9	58942.9	37729.7	51574.6	40866.6	45983.5	54280	51230.6	49860.9	50243.1	51192.2	34510.2	24621	43770.9	47468	53017.5	57830.9	62249.1	54237.9	46663.1	46471.3	32040.1
6.72_502.2993n	502.299	520.333	1	6.72305	0.426717	1	5.93622	Low	High	100 - 24.4 - 4.7 - 0.552 - 0.0202	5.19584e+06	11.7	1.26198e+06	1.0626e+06	984927	920892	1.01146e+06	965491	453444	2.83569e+06	1.91908e+06	4.25414e+06	1.3108e+07	1.72494e+06	754531	753980	1.05221e+06	1.01242e+06	682503	1.54805e+06	1.25361e+06	1.09831e+06	920892	1.03213e+06	997125	466338	2.97423e+06	2.00989e+06	5.62935e+06	1.38221e+07	2.14945e+06	740765	693795	1.30134e+06	912240	535094			M+H, M+NH4, M+Na, M+K
6.74_214.1803m/z		214.18	1	6.73653	0.145017	74	4.39808	Ctrl	Low	100 - 7.44	9597.66	8.15	4770.61	5321.02	5552.61	5734.36	4790.74	5678.34	4120.35	1283.68	3391.69	29594.9	1492.99	1769.15	3284.58	1331.18	7797.04	1623.49	1640.77	5852.02	6277.49	6191.81	5734.36	4888.65	5864.39	4237.51	1346.4	3552.18	39161.9	1574.32	2204.53	3224.66	1224.92	9643.16	1462.85	1286.39
6.74_284.2069m/z		284.207	1	6.73653	0.2836	6	1.11107	Ctrl	Low	100 - 11.7 - 0.624	108359	6.22	133358	106507	98813.8	89981	97400.2	93283.4	107535	100288	99809.5	125804	101531	102291	88757.4	99981.2	114647	109342	102610	163588	125652	110189	89981	99390.8	96339.8	110593	105188	104532	166472	107062	127465	87138	92000.5	141793	98522.4	80447.8
6.75_130.0654m/z		130.065	1	6.75002	0.241683	18	1.31984	QC	High	100 - 5.5	13720.5	14.6	10628.7	12687.7	12847	14906.6	15717.3	15535.5	10621	11751.8	18920.1	11843.8	6636.36	17866.8	14887.7	19442.6	10664.2	6426.5	5048.88	13038	14968.4	14325.9	14906.6	16038.5	16044.5	10923	12326	19815.4	15672.5	6997.86	22263.8	14616.1	17890.6	13189.1	5790.6	3958.41
6.75_232.0850n	232.085	233.092	1	6.75002	0.308933	22	1.69807	Low	High	100 - 11.6 - 0.403	143536	2.92	127382	127942	121148	125809	131630	130473	81666.5	122018	162323	135547	144250	164620	121740	175868	87909.8	44843.8	29495.4	156257	150940	135094	125809	134320	134748	83988.7	127979	170004	179365	152108	205133	119518	161830	108724	40406.5	23124.9			M+H, M+Na
6.75_265.1550m/z		265.155	1	6.75002	0.131683	89	1.61715	Low	Ctrl	100 - 11	16886.7	20.12	7395.64	12922	12817.8	13126.4	14490.2	12556.5	5891.69	11700.5	8848.57	15328.2	15165.6	23276.6	12217.9	13993.9	16559.6	9837.18	13024	9072.11	15244.8	14293.3	13126.4	14786.3	12967.9	6059.22	12272.2	9267.28	20283.3	15991.7	29005	11995	12876.8	20480.5	8863.79	10211
6.76_223.0304n	223.03	224.038	1	6.76248	0.18765	6	42.6605	Low	High	100 - 6.18 - 0.479	23561	17.69	12324.1	10275.1	9259.89	9433.24	7269.38	8698.54	15009.1	2405.33	11613.6	12061.5	35448.4	30029.9	5204.61	6.23934	2188.41	2.6254	11.884	15117.7	12122.1	10325.9	9433.24	7417.95	8983.55	15435.8	2522.84	12163.2	15960.5	37379.4	37420.3	5109.65	5.74129	2706.57	2.36562	9.31728			M+H, M+Na
6.78_302.1963m/z		302.196	1	6.77632	0.360883	66	1.51326	Ctrl	QC	100 - 12.4	73105.7	3.73	49641	51145.2	47764.7	46531	46596	48182.3	71879	63560.8	70957.8	86025.3	55678.9	49939.2	53900	36269.5	26317.5	66093.5	68108	60893.7	60338.6	53263.3	46531	47548.3	49760.9	73922.9	66666.2	74315.4	113834	58711.9	62229.3	52916.6	33374.4	32548.7	59553.6	53397.8
6.78_534.3129m/z		534.313	1	6.77632	0.14815	8	4.8127	Low	High	100 - 18.9 - 1.77	52200.2	37.19	4132.68	16664	11833.1	14601.5	16472.7	11574.1	8549.99	33299.8	23865.9	51007.5	126355	23630.1	6616.05	8278.86	16775.4	10252.1	8078.99	5069.48	19659.3	13195.3	14601.5	16809.3	11953.3	8793.11	34926.7	24995.2	67496.4	133238	29445.5	6495.34	7618.02	20747.4	9237.67	6334.06
6.79_185.1055n	185.105	186.113	1	6.78965	0.230517	10	1.30392	Ctrl	High	100 - 2.89	31498.5	12.47	35034.8	30844.2	26844.4	27124.9	25751.3	26535.9	36641.9	43705.1	21422.2	24224.9	26961.8	14928.2	34138.6	37300.4	12927	10913.3	35486.3	42976.6	36388.6	29934.6	27124.9	26277.6	27405.3	37683.8	45840.4	22435.9	32055.9	28430.5	18602	33515.7	34322.9	15987.8	9833.43	27821.8			M+H, M+NH4
6.79_412.2097m/z		412.21	1	6.78965	0.28105	91	4.84672	High	Low	100 - 14.6 - 3.56	104494	7.2	20305.5	31754.5	30413.1	26848	31308.3	31444.3	35178.2	18254.1	27623	26601.9	20811.9	23343.9	20523.3	26372.5	22049.5	225663	143891	24908.4	37462.4	33914.1	26848	31948.1	32474.5	36178.5	19145.9	28930.1	35201.4	21945.6	29088.8	20148.9	24267.4	27270.2	203334	112813
6.79_765.3771m/z		765.377	1	6.78965	0.148317	7	1.29606	Low	Ctrl	100 - 38.2 - 3.84	103303	7.63	93291.7	107516	87861.2	99539.8	89604.6	99041	105094	73189	37600.8	102936	116375	121658	71876.6	89010.3	93767.7	134741	89876.4	114439	126842	97975.5	99539.8	91435.9	102286	108083	76764.8	39380.1	136212	122714	151598	70565.2	81905.2	115969	121409	70464.6
6.80_154.0996n	154.1	172.133	1	6.80302	1.26342	24	1.43905	QC	Low	100 - 9.43	490264	10.38	622991	527807	478513	433679	435453	443138	399946	361432	366421	601852	337118	301662	383275	391277	363939	384252	459486	764213	622682	533598	433679	444352	457658	411318	379091	383760	796410	355482	375901	376282	360044	450110	346230	360245			M+H, M+NH4
6.80_565.2190m/z		565.219	1	6.80302	0.3622	15	1.7498	QC	Ctrl	100 - 87.6 - 9.96 - 0.952	476646	7.09	1.0452e+06	408919	343969	340394	352080	369311	292798	251027	204608	341169	339983	319393	260808	339141	332674	382763	375898	1.28213e+06	482423	383565	340394	359275	381411	301124	263291	214290	451457	358503	397996	256050	312070	411441	344888	294710
6.80_565.5537m/z		565.554	1	6.80302	0.389267	1	2.10883	QC	Ctrl	100 - 20.7 - 1.56	654031	8.96	1.82439e+06	532304	423803	374504	387764	381414	335970	287312	251295	365977	375060	360946	304531	365686	382441	427284	442279	2.23795e+06	627988	472590	374504	395688	393911	345523	301349	263186	484285	395491	449775	298974	336496	472993	385004	346754
6.82_274.1766m/z		274.177	1	6.81633	0.1776	10	6.72081	High	QC	100 - 9 - 0.974	57475.9	11.11	6862.79	9185.27	8280.51	9457.61	9136.84	8388.58	29053.4	6872.49	13554.4	18091.4	13275.2	22214.8	22259.3	18423.4	13701.1	114435	83344.4	8418.46	10836.3	9233.75	9457.61	9323.57	8663.43	29879.5	7208.25	14195.8	23939.7	13998.4	27681.9	21853.2	16952.8	16945.2	103111	65343.4
6.84_216.1597m/z		216.16	1	6.84213	0.137067	14	1.62544	High	Low	100 - 5.23	13247.6	5.35	9047.26	8832.43	8115.09	8981.79	7951.46	8606.32	13874.5	5416.29	5998.06	10315.1	6562.67	9386.16	8501.62	7061.72	7495.34	19322.6	19110.6	11098.1	10420.1	9049.28	8981.79	8113.97	8888.3	14269	5680.91	6281.88	13649.6	6920.16	11696.1	8346.51	6498.04	9270.03	17410.7	14983
6.88_174.0916m/z		174.092	1	6.88477	0.242083	15	1.21273	Low	QC	100 - 16.9	12803.5	20.04	7477.54	9291.77	9455.03	11912.6	13069.1	12139.5	11720.4	11640.5	7459.26	11829.8	9070.96	15605.7	13733.8	18584.7	12305.4	10182.3	3937.83	9172.57	10962	10543.5	11912.6	13336.2	12537.2	12053.7	12209.2	7812.23	15653.9	9565.08	19446.3	13483.2	17101.2	15218.9	9174.73	3087.32
6.90_270.0797m/z		270.08	1	6.89817	0.150233	18	1.44329	Low	High	100 - 12.8 - 0.196	21586.6	9.47	14667.8	18909.8	17444.4	18191.4	19414.6	18396.4	19336.8	18286.4	9197.88	21614.7	15854.8	28604.2	20300.9	27174.6	19403.3	11127.2	2121.03	17992.8	22308.9	19452.5	18191.4	19811.4	18999.1	19886.7	19179.8	9633.11	28602	16718.5	35643.7	19930.5	25005.5	23997.5	10026.2	1662.92
6.91_212.1647m/z		212.165	1	6.91063	0.240767	51	3.72694	Ctrl	Low	100 - 11	41318.6	5.03	28806.4	27682.5	26189.5	27364.9	25858.4	25144.7	18138.5	4929.5	17381.9	124824	5498.71	10468.4	17292.3	6632.41	32820.2	10811.5	8869.69	35336.4	32658.5	29204.4	27364.9	26386.9	25968.5	18654.3	5170.34	18204.4	165176	5798.25	13044.6	16976.8	6102.99	40591.1	9741.69	6953.98
6.91_229.1684n	229.168	252.158	1	6.91063	0.14785	8	2.74973	Ctrl	Low	100 - 5.02 - 0.334	21621.2	11.67	10120.6	14176.4	12498.7	13504.6	12683.8	11490.6	10099.3	4459.07	9793.73	62132.7	5261.32	7918.53	10409.3	6133.83	26885.7	7980.41	6370.44	12414.7	16724.7	13937.6	13504.6	12943	11867.1	10386.4	4676.92	10257.2	82218.1	5547.92	9867.29	10219.3	5644.21	33251.5	7190.75	4994.53			M+Na, M+K
6.91_546.3256n	546.326	564.359	1	6.91063	0.41855	0	6.38461	Low	High	100 - 26.4 - 5.49 - 0.631 - 0.0309	5.09852e+06	7.48	1.11405e+06	967145	953049	935873	947989	909179	356256	2.95246e+06	2.0995e+06	4.41363e+06	1.30092e+07	1.65376e+06	632576	720049	997474	899181	577554	1.36659e+06	1.14099e+06	1.06276e+06	935873	967363	938968	366386	3.09671e+06	2.19885e+06	5.8404e+06	1.37179e+07	2.06076e+06	621035	662573	1.23365e+06	810207	452812			M+H, M+NH4, M+Na, M+K
6.94_319.1656m/z		319.166	1	6.94008	0.254433	105	17.6586	Ctrl	High	100 - 17.2 - 0.474	88196.4	16.11	11354.8	18456.9	18609.9	17206.4	17183.3	16738.1	53715.5	66800.6	152329	79940.6	59040.1	38601.3	37627.7	9797.32	4741.47	5187.69	251.71	13928.7	21774.6	20752.2	17206.4	17534.5	17286.5	55242.9	70064.3	159537	105783	62256.2	48101.1	36941.1	9015.27	5864.12	4674.37	197.345
6.97_260.1858m/z		260.186	1	6.96648	0.201617	19	3.84865	Ctrl	High	100 - 11	36927.2	9.09	18039.1	25798.6	25834.4	24646.4	23540	23709.5	33445	42022.6	42349.6	29891.5	24681.3	29563.9	27997.8	10373	9208.34	10798.1	7999.85	22128.3	30436	28808.4	24646.4	24021.1	24486.3	34396	44075.7	44353.6	39554.3	26025.8	36839.6	27487	9545.02	11388.6	9729.66	6272.01	HMDB0000756	Hexanoylcarnitine	M+H
6.98_162.0549m/z		162.055	1	6.97893	0.200567	43	1.37527	Ctrl	High	100 - 1.3	8174.84	24.74	3431.91	7441.1	7413.19	7635.22	7955.9	7010.76	8883.14	2794.62	6377.43	14644.2	11521.7	7180.73	3183.64	4218.63	8503.53	6403.11	4651.5	4209.86	8778.66	8266.57	7635.22	8118.5	7240.46	9135.73	2931.16	6679.21	19378.1	12149.4	8947.92	3125.55	3881.89	10516.9	5769.53	3646.85
6.98_207.0898n	207.09	208.097	1	6.97893	0.310033	32	1.19594	Low	High	100 - 11.5	63530.2	6.85	55811.9	67199.8	60125.7	58877.4	58743	56512.6	59142.4	65657.1	33950.9	88700.6	53145.5	83884	53561.2	57205	72648	45563.2	37070.7	68463.5	79279.1	67047.3	58877.4	59943.5	58364.2	60824.1	68864.9	35557.5	117374	56040.6	104528	52583.9	52638.7	89849.1	41054.8	29064.1			M+H, M+Na
6.98_363.2168m/z		363.217	1	6.97893	0.1881	207	1.9628	High	Ctrl	100 - 20.4 - 0.183	38081.7	8.8	21605.8	27843.6	25080.7	27007.8	26891.5	26807	18293.4	22867.2	16223.3	20223.1	17661.8	23981.6	21987.7	21912.6	30103.4	35294.5	65016.4	26503.5	32848.6	27967.9	27007.8	27441.1	27685.3	18813.6	23984.4	16991	26760.5	18623.9	29883.5	21586.5	20163.4	37231.1	31802.1	50973.9
6.98_578.3382m/z		578.338	1	6.97893	0.104683	5	4.91022	Low	QC	100 - 21.4 - 3.23	42682.2	31.13	3557.18	11411	9205.17	10281.9	8775.62	8924.33	6133.84	24474	19354.7	45344.7	107255	14722.5	6068.98	6563.43	14544.8	8115.08	6414.69	4363.53	13462.2	10264.8	10281.9	8954.97	9216.73	6308.25	25669.7	20270.5	60003.1	113098	18345.7	5958.26	6039.52	17988.6	7312.09	5029.22
6.99_208.1335m/z		208.133	1	6.99237	0.297767	86	3.32834	Ctrl	High	100 - 13 - 0.34	69232.6	7.1	61305.9	53847.1	52631.5	52435.2	51974.2	50620.2	71729.7	58587.7	70341.9	76271.2	76559.6	74951	54226.4	19709.8	26050.5	17319.9	20123.7	75202.9	63526.2	58690.3	52435.2	53036.5	52278.8	73769.4	61450.1	73670.4	100927	80730	93396.5	53237.1	18136.5	32218.5	15606.1	15777.3
6.99_232.1214n	232.121	233.129	1	6.99237	0.350383	26	8.24251	High	Ctrl	100 - 14.9 - 1.16 - 0.0955	172414	5.45	102421	109628	107778	97706.7	99402.4	95835.5	33495.3	20857.4	17349	11969.1	12088.6	75768.6	159955	486575	18541.2	178087	6454.65	125638	129334	120185	97706.7	101434	98975.5	34447.8	21876.4	18169.9	15838.3	12747.1	94415.4	157036	447735	22931.2	160465	5060.55			M+H, M+Na
6.99_415.2432n	415.243	416.251	1	6.99237	0.455433	4	1.37037	Low	High	100 - 18.9 - 1.85	218652	4.07	159702	173877	177426	171963	179592	170218	138502	195496	166837	204919	285143	192111	178704	171122	182308	196315	88482.2	195904	205132	197851	171963	183262	175795	142440	205047	174732	271162	300675	239389	175443	157463	225474	176890	69371.5			M+H, M+Na
7.02_447.0926m/z		447.093	1	7.01927	0.388517	134	2.25999	Ctrl	High	100 - 21 - 2.67	221979	14.48	107570	152062	154084	165132	166966	154861	215597	285025	139442	247854	119017	200761	103286	123709	181395	69816	17964.6	131955	179396	171822	165132	170378	159935	221727	298950	146040	327977	125500	250169	101402	113835	224344	62907.7	14084.5
7.04_568.2027m/z		568.203	1	7.04477	0.229267	34	2.21371	High	Ctrl	100 - 24.8 - 1.19	56347.1	17.15	27616.8	42590.9	44478.2	49073.9	45557.8	45865.1	25366.3	31530.2	21391.6	23526.8	39008.7	48514.7	32800.2	110850	34539.9	50380.2	29617.8	33877.1	50246.7	49598.4	49073.9	46488.9	47367.8	26087.6	33070.7	22403.8	31132.2	41133.7	60454.2	32201.8	102002	42718	45395.1	23220.9
7.06_215.1757m/z		215.176	1	7.05827	0.147217	8	4.03883	Ctrl	Low	100 - 9.36	5529.67	17.66	2047.15	3432.73	3287.72	3296.14	2871.43	2704.27	1801.37	682.052	1619.3	18016	722.076	773.178	2612.13	912.358	5956.72	1227.56	1147.16	2511.21	4049.78	3666.19	3296.14	2930.11	2792.88	1852.59	715.375	1695.93	23839.9	761.41	963.458	2564.47	839.531	7367.1	1106.1	899.389
7.06_255.0654m/z		255.065	1	7.05827	0.323633	74	5.78683	Ctrl	High	100 - 14.9	99746.6	12.32	42417.5	54954.2	55224.8	60980.5	59238.8	59695.5	82076.2	124266	72570.8	120074	42326.5	78350.4	49470.3	19091.9	28761.7	16941.4	4152.3	52032.8	64832.4	61582.1	60980.5	60449.5	61651.4	84410	130337	76004.8	158889	44632.2	97632.5	48567.7	17567.9	35571.7	15265	3255.47
7.06_335.0222m/z		335.022	1	7.05827	0.202283	12	5.49133	Ctrl	High	100 - 13.1 - 0.495	41974	27.11	6413.71	21049.1	25585.4	25408.9	25025.9	25010.3	31493.1	56336.2	34335.8	45730.7	14954.1	32548.3	21076.1	8616.48	12295.9	7122.28	2540.07	7867.59	24832.7	28530.7	25408.9	25537.4	25829.8	32388.6	59088.6	35960.5	60513.9	15768.7	40558.4	20691.5	7928.68	15207.2	6417.53	1991.45
7.07_590.3519n	590.352	608.386	1	7.07175	0.35205	1	7.5175	Low	High	100 - 28.8 - 6.36 - 0.857 - 0.0625	5.30552e+06	10.13	999720	932785	923124	817406	752044	856910	268792	2.76152e+06	1.92442e+06	3.82073e+06	1.37291e+07	1.6392e+06	548305	598911	915910	833931	474272	1.22634e+06	1.10046e+06	1.02939e+06	817406	767414	884986	276436	2.89644e+06	2.01548e+06	5.05584e+06	1.44769e+07	2.04261e+06	538302	551104	1.13277e+06	751413	371837			M+H, M+NH4, M+Na, M+K
7.13_162.1127m/z		162.113	1	7.1258	0.31115	39	1.52305	Ctrl	QC	100	7504.4	10.43	4084.41	4724.63	5613.26	5025.47	5224.79	4890.84	6548.74	5098.21	13679.3	4691.39	4091.32	4851.53	6174.52	7436.22	4241.2	6242.07	7388.03	5010.27	5573.9	6259.44	5025.47	5331.57	5051.08	6734.95	5347.3	14326.6	6207.96	4314.19	6045.5	6061.87	6842.64	5245.4	5624.42	5792.34
7.15_285.0760m/z		285.076	1	7.15295	0.148633	132	5.27839	Ctrl	High	100 - 17	22881.7	41.96	0	13201.8	14902	16516.7	14193.5	15832.5	14347.4	36893.9	12663	27622.3	11416	25163.7	14723.5	7065.32	4832.02	4550.07	892.457	0	15574.8	16617.5	16516.7	14483.6	16351.2	14755.4	38696.4	13262.2	36551.6	12037.8	31356.6	14454.9	6501.34	5976.1	4099.84	699.701
7.15_614.2084m/z		614.208	1	7.15295	0.164733	26	6.33201	Ctrl	High	100 - 26.4 - 3.27	51785.5	16.34	16643.7	23364	27730.1	26561.3	24439.9	25320	44620.2	118125	20605.3	23791.5	29140.5	3433.41	20142.8	5881.76	5930.47	19157.6	1743.65	20416.5	27563.8	30922.3	26561.3	24939.4	26149.6	45889	123896	21580.3	31482.5	30727.9	4278.37	19775.3	5412.26	7334.64	17262	1367.05
7.17_460.2764m/z		460.276	1	7.16648	0.311533	22	1.93098	Low	Ctrl	100 - 12.9	78464.8	6.49	44778.5	44797.3	43385.1	47208.5	38864.8	42299.2	21773	46801.1	34090.3	59874.4	149258	47319.7	38816.4	52937.5	61246.2	49034.8	70367.3	54929.1	52849.7	48379.5	47208.5	39659.1	43685.2	22392.1	49087.7	35703.4	79229.8	157389	58965.1	38108.2	48711.9	75747.6	44182.8	55169.1
7.18_202.1442m/z		202.144	1	7.17848	0.311683	32	1.48665	High	Low	100 - 6.51	30485.4	18.87	40685	30894.2	28712.6	26948.6	25628.4	26288.9	29792.7	21423.7	18063.2	18042	18837.8	17064	25616.3	20295.9	14355.4	44523.8	42766.4	49907.6	36447.5	32017.9	26948.6	26152.1	27150.3	30639.8	22470.4	18918	23874.3	19864	21263.4	25149	18675.8	17754.4	40118.2	33529.6
7.21_182.1292m/z		182.129	1	7.2082	0.137517	27	2.56997	Ctrl	High	100 - 5.14 - 4.42	11223.3	14.11	5854.51	8873.28	8092.6	6818.88	7193.58	7603.74	13361.7	12426.9	5629.69	13474.9	6620.92	12692.3	7955.32	2322.89	10195.5	3940.63	1009.32	7181.63	10468.3	9024.2	6818.88	7340.6	7852.87	13741.6	13034.1	5896.08	17830.8	6981.58	15815.9	7810.17	2137.47	12609.5	3550.7	791.326
7.24_206.0815m/z		206.081	1	7.2353	0.367017	66	1.31726	QC	High	100 - 9.76	39681.5	8.52	49740	37677.8	36317.3	37836.4	37459	39058.2	38324.4	37613.9	31685.1	37557.3	35359.1	41500.5	35700.2	33881.6	43740.4	24642.5	18232.5	61015.2	44450.5	40498.1	37836.4	38224.6	40337.9	39414.1	39451.6	33184.4	49698.2	37285.2	51713.8	35048.9	31177	54096.8	22204.1	14294.6
7.25_228.1383n	228.138	251.128	1	7.24737	0.311767	24	2.32793	High	Low	100 - 8.07	39635.4	2.01	17689.2	23076.6	21298.3	20004.6	17497.5	19451.5	18157.4	17345.9	17700	18000.7	16679.3	15627.1	18771.8	24230.4	21610.9	50199.2	62501.1	21699	27224.7	23750.1	20004.6	17855.1	20088.9	18673.7	18193.3	18537.5	23819.7	17587.9	19472.9	18429.3	22296.3	26727.8	45232	49001.9			M+NH4, M+Na
7.25_634.3778n	634.378	652.412	1	7.24737	0.341483	3	8.06498	Low	High	100 - 31.2 - 7.18 - 0.986 - 0.0546	3.83966e+06	8.05	699008	614737	590876	573946	562357	599863	176186	1.99985e+06	1.26484e+06	3.24895e+06	1.00171e+07	1.13797e+06	363874	378246	665700	537265	323154	857461	725238	658896	573946	573850	619517	181196	2.09755e+06	1.32469e+06	4.29922e+06	1.05628e+07	1.41803e+06	357235	348053	823319	484102	253358			M+H, M+NH4, M+Na, M+K
7.29_130.0654m/z		130.065	1	7.29047	0.380533	18	1.43461	Ctrl	High	100 - 6.38	22475.1	7.65	15751.6	18153.2	19040.9	22410	21133.6	21468.2	22839.3	24995	18279.9	23786.2	19377.4	22589.3	21195.5	18594.1	18937	12391.9	12742.3	19322.2	21416.3	21232.9	22410	21565.5	22171.6	23488.7	26216.2	19144.9	31475.4	20432.9	28148.6	20808.8	17109.9	23420.7	11165.7	9990.21
7.29_201.1026m/z		201.103	1	7.29047	0.284667	20	1.88235	Ctrl	High	100 - 20.7	34708.5	15.66	18831.6	24884.1	26471.7	28360.4	30181.6	29066.2	32479.4	38576.2	25712.7	42065.7	22880.7	32409	28840	20295.1	21637.8	12978.1	18844.5	23100.4	29357.1	29519.1	28360.4	30798.4	30018.5	33402.9	40461	26929.4	55664.1	24127.1	40384.9	28313.8	18675.1	26761	11693.9	14774.4
7.29_205.0973m/z		205.097	1	7.29047	0.4038	118	1.63138	Ctrl	High	100 - 14.1 - 7.91	28980.9	3.67	23407.4	22758	21912	24361.1	23694	22825.6	27010.9	31162.9	22354.2	35395.6	19577.6	28044.2	23179.1	17812.9	22003.4	14072	17170.3	28713.5	26848.8	24434.4	24361.1	24178.3	23573.5	27778.9	32685.4	23412	46837.8	20644	34945.9	22756.2	16391.1	27213.2	12679.6	13461.8	HMDB0000929	L-Tryptophan	M+H
7.29_229.0974m/z		229.097	1	7.29047	0.12395	46	2.07444	Ctrl	High	100 - 11.6	18223.5	13.68	0	13909.7	14380.9	15706.5	16060	15141.9	16548.1	19601.4	13475.2	23269.2	12815.4	16490.1	16350.6	10307	10626	5077.29	9128.81	0	16410	16036.3	15706.5	16388.2	15638	17018.6	20559	14112.8	30791.4	13513.5	20548.3	16052.3	9484.29	13141.9	4574.89	7157.14
7.29_246.1007n	246.101	247.108	1	7.29047	0.456383	43	2.17278	Ctrl	High	100 - 13.6 - 0.324	517319	5.01	365436	421593	404372	407303	415375	415367	474980	582017	363195	649086	367769	470268	410431	270254	297224	151293	233594	448274	497376	450922	407303	423864	428977	488486	610452	380381	858912	387802	586002	402942	248681	367599	136322	183141			M+H, M+Na, M+K
7.30_159.0920m/z		159.092	1	7.30395	0.110433	12	2.09613	Ctrl	High	100	9846.75	15.67	0	7065.34	7119.11	8246.22	7912.89	7414.53	8381.68	11130.8	6948.81	12925.7	6637.77	8984.23	8639.75	5100.27	6009.81	2913.49	4766.79	0	8335.35	7938.65	8246.22	8074.61	7657.47	8620.02	11674.7	7277.63	17104.1	6999.35	11195.3	8482.12	4693.15	7432.77	2625.2	3737.24
7.32_212.0920m/z		212.092	1	7.316	0.136083	149	1.78999	High	Ctrl	100 - 7.38 - 4.22 - 0.133	28678.8	27.38	5154.86	23797.3	21985.4	22356.5	21743	22144.9	20716.1	11823.5	18770.5	12777	12921	15099.1	28513.9	21839.6	18515.8	43442.7	30917.1	6323.37	28074.9	24516.3	22356.5	22187.4	22870.4	21305.2	12401.2	19658.7	16907.3	13624.9	18815	27993.7	20096.3	22899.8	39144	24239.5
7.33_239.1397m/z		239.14	1	7.32847	0.1889	104	1.47832	Low	High	100 - 12.2 - 5.65 - 3.84 - 0.0364	61553.4	10.33	43165.2	44002.5	52690.2	54401.1	51094.6	54795.8	65330	66809.6	47171.6	56979.2	66150.4	67731.4	50778.5	43560.8	56056	38553.4	28379.9	52950	51912	58755.8	54401.1	52138.9	56591.2	67187.7	70073.7	49403.7	75398.6	69753.8	84400.2	49852	40083.7	69328.5	34738.6	22250.3
7.33_250.1783n	250.178	251.186	1	7.32847	0.513367	3	1.08257	High	QC	100 - 11.8 - 0.115	75612.1	2.28	82520.8	74292	67104.7	66269.3	64145.6	64737.5	73266.1	73800.3	74916.7	58352.6	69287.9	72110.5	72094.4	84258.6	64006.9	75664	78519.1	101227	87646.2	74829.6	66269.3	65456.6	66858.6	75349.4	77406	78461.7	77216	73062.3	89856.9	70779	77532.8	79161.9	68177.1	61560.3			M+H, M+Na
7.33_504.3017m/z		504.302	1	7.32847	0.202283	43	4.29479	Low	High	100 - 18.5 - 1.8	34954.4	12.25	9352.15	7978.9	7442.01	10604.6	8102.85	9946.09	5632.01	23043.5	17562	34228.9	85033.3	11469.5	8360.51	7316.15	7407.16	8385.92	9445.98	11472.1	9413.13	8298.71	10604.6	8268.45	10272	5792.16	24169.3	18393	45294	89665.4	14292.1	8207.97	6732.16	9160.97	7556.14	7405.81
7.34_208.0971m/z		208.097	1	7.34202	0.191383	72	1.80668	Low	High	100 - 7.85	15373.6	10	6525.69	11765.4	11309.5	11482.5	11048.1	12009.7	6110.73	9599.88	11829.7	15461.5	16118.7	13605.2	16397	15330	5405.26	4848.78	8453.27	8004.95	13880.3	12611.5	11482.5	11273.9	12403.2	6284.49	10068.9	12389.5	20459.6	16996.8	16953.4	16097.8	14106.3	6685.07	4368.99	6627.5
7.34_412.1440m/z		412.144	1	7.34202	0.433583	139	1.45892	Low	QC	100 - 22.7 - 4.11 - 0.184	342643	10.39	278511	239760	240910	215501	220040	214446	184441	281894	317620	281167	425225	306431	296274	378589	377271	119061	287221	341644	282858	268643	215501	224537	221472	189686	295666	332650	372058	448388	381844	290868	348369	466598	107280	225186
7.36_222.1491m/z		222.149	1	7.35777	0.202483	54	5.73205	Ctrl	High	100 - 15	20180.7	5.4	15392.8	14049.1	14923.6	15098.8	13493.8	13784.1	18545.8	20969.5	19135.8	22071.9	17639.2	23284.7	18384.6	3024.28	5344.37	3526.37	2187.72	18882.1	16574.5	16641.5	15098.8	13769.6	14235.7	19073.1	21994	20041.3	29206.9	18600.1	29015	18049.1	2782.87	6609.77	3177.44	1715.2
7.37_214.0865m/z		214.087	1	7.37132	0.270083	37	1.75548	Low	High	100 - 14	36596.6	1.76	21477.9	25240.4	28096.1	27919.2	28704.6	28660.4	28117.2	28064.5	28963.8	27829.9	36434.6	43910.9	29444.3	19789.6	28151.5	20079.1	15367.9	26346.5	29777.5	31330.5	27919.2	29291.3	29599.4	28916.7	29435.6	30334.4	36826.4	38419.3	54717.4	28907.1	18210	34817	18092.3	12048.7
7.37_228.1022m/z		228.102	1	7.37132	0.20255	29	1.99636	Low	High	100 - 11.5	18507.3	4.86	14514.2	13747	15334.7	15601.7	15519.3	15326.4	14541	14860.3	17188.7	20934.7	16782.2	23220.1	15519.7	8181.04	14959.7	7559.24	6382.2	17804.4	16218.1	17100	15601.7	15836.4	15828.5	14954.5	15586.3	18002	27702.1	17696.4	28934.5	15236.5	7528.01	18501.8	6811.25	5003.75
7.37_267.1705m/z		267.171	1	7.37132	0.1509	86	7.24249	High	Low	100 - 12.4	11711.1	16.47	3148.16	3105	3492.56	3167.91	4568.06	3994.81	5190.3	922.806	1382.69	2049.27	604.773	2170.61	2075.61	2213.43	2895.1	27005.3	14730.5	3861.79	3663.13	3894.62	3167.91	4661.42	4125.7	5337.88	967.891	1448.11	2711.72	637.717	2704.79	2037.74	2036.74	3580.58	24333.1	11548.9
7.38_266.1268n	266.127	267.134	1	7.38343	0.309617	8	1.7092	Ctrl	High	100 - 13.1 - 5.34	140233	16.54	64895.2	98293.4	102087	103561	105584	107566	159307	145765	83746.5	172114	90011.4	175306	89807.3	70167.6	159598	72662.6	25755.8	79605.8	115962	113839	103561	107742	111090	163837	152887	87709.3	227752	94914.6	218449	88168.7	64566.6	197387	65472.6	20193			M+H, M+Na
7.40_344.2075m/z		344.208	1	7.39697	0.256967	64	3.81927	High	Ctrl	100 - 16.5 - 0.552	81070.6	4.56	28233.8	36138.7	42516.9	43459.2	44132.1	44126.5	22391.4	14227.8	30365.5	17922.2	22875.5	20879.5	21929.2	129227	61364.2	66616.5	67074.8	34633.9	42634.8	47411.4	43459.2	45034	45572.3	23028.1	14922.9	31802.4	23715.8	24121.6	26018	21529.1	118912	75893.6	60024.8	52587.7
7.42_342.2391m/z		342.239	1	7.42402	0.14865	20	5.43273	Ctrl	Low	100 - 15.9	10981.4	11.11	5115.2	4350.19	4267.94	3975.29	4074.76	3747.43	2229.07	581.518	2051.86	39063	0	4351.69	1712.32	897.365	16404.5	1040.39	1595.53	6274.73	5132.15	4759.25	3975.29	4158.04	3870.22	2292.45	609.929	2148.95	51690.7	0	5422.65	1681.08	825.734	20288.6	937.445	1250.92
7.47_184.1335m/z		184.134	1	7.46578	0.242183	83	1.29699	Ctrl	Low	100 - 3.8	12366.8	8.6	9107.41	11183.7	10857.3	11793.6	11210.6	11368.5	8479.99	8549.43	10201.4	22236.3	8809.66	9037.34	10758.1	10197.5	12077.8	9826.23	11058.4	11171.9	13194	12107.2	11793.6	11439.7	11741	8721.11	8967.13	10684.2	29424.6	9289.56	11261.4	10561.8	9383.54	14937.5	8853.92	8670
7.47_334.0858m/z		334.086	1	7.46578	0.2677	75	1.60591	Low	High	100 - 16 - 1.41	63776.7	5.38	38214.7	40713.4	37249.8	41157.9	38800.3	43017.3	44021.5	57275.3	43376.5	66146.2	60047.2	72943.2	58339.7	45190.6	61166.4	29576.5	22921.6	46877.3	48031.8	41537.9	41157.9	39593.2	44426.7	45273.2	60073.5	45429	87528.9	63318.2	90894.6	57275.3	41583.3	75648.9	26649.9	17970.9
7.52_316.2121m/z		316.212	1	7.51997	0.376717	61	1.91801	Low	High	100 - 16.5 - 0.148	103496	3.51	81297	83577.7	82672.3	80957.6	76346.6	77739	89216.2	90928.7	78780.9	102603	79479.7	130119	100889	65893.7	51011.4	64316.3	34618.2	99725.6	98601.1	92189.3	80957.6	77906.9	80286.1	91753	95371.1	82508.8	135771	83809.3	162142	99047.9	60633.9	63089.5	57952.2	27141.2
7.53_374.2175m/z		374.218	1	7.53348	0.146317	107	422.665	High	QC	100 - 15.8	20844.2	35.46	0	0	126.299	0	0	169.598	4036.99	0	0	0	496.451	237.752	360.608	1306.27	205.175	42205	39660.5	0	0	140.838	0	0	175.155	4151.78	0	0	0	523.495	296.263	354.028	1202	253.754	38028.8	31094.5
7.53_740.4639m/z		740.464	1	7.53348	0.2665	125	10.2252	Low	High	100 - 34.6 - 8.07 - 0.805	951777	7.17	132030	127814	116318	119558	109388	113902	25918.3	466819	288152	650327	2.5639e+06	232664	58767.5	77818.2	136252	104654	53603	161959	150789	129708	119558	111623	117634	26655.3	489626	301787	860555	2.70356e+06	289923	57695.2	71606.5	168513	94298.8	42025.6
7.56_219.0567n	219.057	237.091	1	7.55945	0.11915	1	1.55535	Low	QC	100 - 5.79 - 0.756	19254.2	34.82	0	16615.2	16193	14750.5	12282.4	14434.9	22901.5	12603.2	16971.4	10497.5	18143.2	30963.7	8655.76	14964.9	18216.3	13534.3	3833.86	0	19601.9	18057.1	14750.5	12533.4	14907.9	23552.7	13218.9	17774.5	13891	19131.5	38584	8497.84	13770.3	22529.4	12195.1	3005.81			M+H, M+NH4
7.56_245.0923m/z		245.092	1	7.55945	0.119117	92	2.23364	Low	High	100 - 10.7	15698.7	10.51	0	13459.8	12482.7	12556.6	12333.3	12476.3	13776.4	17454.8	14496.4	15800	21954.2	9150.05	15992	13294.3	7862.7	4150.91	2805.32	0	15879.2	13919.7	12556.6	12585.3	12885.1	14168.1	18307.5	15182.4	20907.6	23150.1	11401.9	15700.2	12233.1	9724.37	3740.18	2199.42
7.57_294.1702m/z		294.17	1	7.57297	0.131217	50	25.6042	Low	High	100 - 12.7	33149.1	43.49	1061.87	14157.9	14952	13225.9	13695.8	12364.1	6523.8	28317	35679.6	37219.1	47801.2	18982.4	32663.7	4074.18	177.099	0	927.413	1302.58	16702.9	16673.2	13225.9	13975.7	12769.2	6709.3	29700.5	37368	49250.8	50405.1	23653.9	32067.7	3748.97	219.031	0	727.107
7.59_146.0603m/z		146.06	1	7.58505	0.3877	30	1.12643	High	QC	100 - 8.79	70594.7	2.95	64409.7	62307.3	59389.6	64443.2	62567.1	62909	70113.6	70545.9	61135	71240.7	61010.6	79397.1	70731.1	63911.4	83689.4	81627.8	53150.3	79010.2	73507.2	66226.4	64443.2	63845.8	64970.2	72107.3	73992.6	64027.9	94270.3	64334.1	98936.9	69440.6	58809.8	103505	73550.7	41670.7
7.60_198.1281m/z		198.128	1	7.59855	0.6204	18	1.62211	High	Low	100 - 21.8 - 6.38	70875.1	12.22	77471.5	62504.5	59725.4	61592.3	57577.2	56554.6	40640.2	65431.5	90003	58292.9	30157	43254.2	57668.4	55189.5	73876.4	78225.9	76208.5	95032.9	73739.8	66600.8	61592.3	58753.9	58407.6	41795.8	68628.3	94261.9	77136.9	31799.7	53899.1	56616.2	50784.1	91368.3	70485.5	59748.7
7.60_260.1859m/z		260.186	1	7.59855	0.5793	19	1.48267	Low	High	100 - 13.7 - 0.661	403561	3.68	340195	338762	335660	332431	314414	313420	365841	228328	599120	378451	501944	227900	480838	389664	151181	241380	306517	417311	399655	374300	332431	320839	323689	376243	239483	627470	500791	529286	283987	472065	358560	186977	217496	240314
7.63_232.0970m/z		232.097	1	7.62562	0.242017	31	2.29397	Low	High	100 - 13.2	20826.2	12.31	10092.8	13132.3	12998.1	14206	13833	14612.3	12793.2	15763	12364.7	19834.2	22617	23478.6	16382.9	13952	9082.13	6131.96	7148.58	12380.7	15492.9	14494.5	14206	14115.7	15091	13157	16533.1	12949.8	26245.9	23849	29256.8	16084	12838.3	11232.5	5525.2	5604.6
7.64_212.1647m/z		212.165	1	7.6391	0.242083	51	3.61821	Ctrl	Low	100 - 9.9	6755.67	15.96	5083.9	3615.38	3265.91	3811.11	3687.63	4024.2	2836.71	568.905	2378.85	21238.2	833.473	1902.29	2865.62	1094.33	5359.32	1703.28	1065.5	6236.33	4265.25	3641.88	3811.11	3762.99	4156.05	2917.37	596.7	2491.41	28103.8	878.876	2370.45	2813.34	1006.98	6628.26	1534.74	835.373
7.64_418.1267n	418.127	436.161	1	7.6391	0.401267	26	1.57717	Ctrl	High	100 - 22.5 - 3.62 - 0.144	706202	6.15	533769	574338	597680	632861	618186	618945	851599	694083	511931	767197	730478	700389	607604	1.01216e+06	413529	187090	178289	654765	677577	666483	632861	630820	639225	875814	727993	536155	1.0152e+06	770270	872755	596518	931363	511441	168577	139781			M+H, M+NH4, M+Na
7.65_383.2284n	383.228	401.262	1	7.65118	0.36085	3	7.6185	Low	High	100 - 10.2 - 0.287	1.38038e+06	4.34	235522	213178	220557	211474	216614	209945	55242.7	642103	508159	1.07529e+06	3.61601e+06	390475	134664	144127	234808	225670	120148	288910	251497	245947	211474	221041	216823	56813.6	673474	532204	1.42289e+06	3.81298e+06	486571	132207	132622	290404	203340	94198			M+H, M+NH4
7.65_784.4903m/z		784.49	1	7.65118	0.268533	137	10.3688	Low	High	100 - 36.2 - 7.03 - 0.63	435067	10.48	51574.2	37499.4	45832.1	47004	49571.1	48020.2	7991.85	154610	130244	297591	1.18229e+06	98562.4	24352	34324.2	62879.7	49003.5	21628.8	63265.1	44240	51108.1	47004	50584.2	49593.6	8219.09	162163	136407	393791	1.24669e+06	122819	23907.7	31584.3	77767.8	44154.6	16957.4
7.66_206.0814m/z		206.081	1	7.66467	0.2956	67	1.73392	High	Ctrl	100 - 10.3	35421.2	12.46	36564.1	29346.4	29036.2	26651.7	27120.8	27697.9	19690.5	14485.7	22578.5	24958.8	29081.7	23678.6	33234.4	40249.8	15533	36807.6	49094.4	44852.6	34621.5	32378.8	26651.7	27675	28605.4	20250.4	15193.4	23646.9	33027.2	30665.8	29505.9	32628.1	37036.9	19210.8	33165.5	38490.8
7.66_279.2178n	279.218	318.181	1	7.66467	0.2815	1	1.4666	High	Ctrl	100 - 14.9	30990.5	4.94	23141.3	25082.3	25302.3	23313.1	26058.6	23699.6	26219.2	21679.3	18173.4	18451.5	18914.8	40351.5	18642.9	22143.8	43136	32522	26160	28387	29590.9	28215.1	23313.1	26591.1	24476.1	26964.8	22738.5	19033.4	24416.2	19945.1	50282.1	18302.8	20376.3	53349.4	29303.9	20509.9			M+Na, M+K
7.66_361.2008m/z		361.201	1	7.66467	0.2165	191	1.46732	High	Ctrl	100 - 21.4 - 0.637	52037	5.99	38146.3	33614.1	37169.7	39329.9	37670.3	40076.6	34776.1	19928.7	35075.9	52075	47142.6	29083	39097.2	23187.6	126377	25861.8	32721.9	46793.4	39656.3	41448.5	39329.9	38440.2	41389.7	35765	20902.3	36735.7	68909	49710.6	36240.4	38383.8	21336.7	156299	23302.8	25654.5
7.68_247.1444m/z		247.144	1	7.67817	0.201883	52	2.62385	QC	High	100 - 17.6 - 1.25 - 1.18	22552.1	6.6	25246.8	22821.3	22200.6	20756.5	21976.4	22310.9	34620.8	28001.5	9584.72	5060.67	22754.6	3133.45	21073	16875.1	925.346	14659.9	1919.82	30969.8	26923.5	24756.3	20756.5	22425.5	23041.9	35605.2	29369.5	10038.3	6696.61	23994.2	3904.6	20688.5	15528.1	1144.44	13209.3	1505.17
7.68_250.0956n	250.096	251.103	1	7.67817	0.378533	7	3.21317	High	QC	100 - 12.5 - 1.34	601742	9.19	220918	186669	186411	175404	177167	177075	276857	168108	227672	174403	174031	224166	249815	203358	157897	1.09219e+06	953530	270996	220224	207870	175404	180788	182877	284729	176321	238446	230781	183511	279334	245257	187125	195282	984114	747583			M+H, M+Na, M+K
7.68_297.1447m/z		297.145	1	7.67817	0.3379	54	1.6018	Low	High	100 - 12.8 - 36.7	35018.9	8.78	24414.2	29006.3	31102.3	27112.4	29414.4	30798.3	32903.6	35674	19103.3	45375.8	30459.8	49815.3	24781.7	23287.1	36608.2	17514.6	10039.3	29948.5	34220.3	34682.7	27112.4	30015.6	31807.4	33839.2	37416.9	20007.3	60044.2	32119.1	62074.9	24329.5	21428.2	45276	15781.5	7870.96
7.69_242.1541m/z		242.154	1	7.69273	0.24155	9	3.24531	High	Low	100 - 18.9	57486	9.15	44172.6	39394.9	37087.6	34778.6	36604.7	35356	13546.1	41063.7	64228.3	36735.3	6024.56	20676.6	26439.5	28741.1	70897.5	70095.5	60209.7	54185.7	46476.2	41357.1	34778.6	37352.8	36514.5	13931.2	43069.9	67267.6	48610.5	6352.74	25765.1	25957.1	26446.9	87684	63159.6	47205.4
7.69_380.0357m/z		380.036	1	7.69273	0.1243	44	177.662	QC	Ctrl	100 - 13.5	13847.8	118.36	82601.1	262.647	0	0	0	223.26	0	0	311.78	0	260.186	1013.46	0	0	274.109	377.982	0	101325	309.859	0	0	0	230.575	0	0	326.533	0	274.359	1262.88	0	0	339.01	340.58	0
7.71_339.0096m/z		339.01	1	7.70627	0.1243	4	27.5122	QC	High	100 - 13.4	13648.1	33.15	77085.8	1881.31	966.841	618.047	619.695	717.022	1475.79	708.49	1296.73	862.575	506.49	1581.29	0	212.064	805.793	966.444	0	94559.8	2219.48	1078.14	618.047	632.36	740.515	1517.75	743.104	1358.09	1141.42	534.08	1970.45	0	195.137	996.582	870.815	0
7.71_361.1396m/z		361.14	1	7.70627	0.3109	159	1.5802	High	Ctrl	100 - 19.5 - 2.09	243464	2.44	186445	191675	186797	179870	182231	190297	169620	119366	178749	148550	209463	175950	215082	269739	175691	269861	258563	228709	226129	208300	179870	185956	196532	174443	125198	187207	196571	220873	219251	211158	248208	217290	243158	202718
7.72_244.1545m/z		244.155	1	7.71873	0.606817	40	1.16229	QC	Low	100 - 8.75	70941.1	9.16	88249.6	72574.6	68930	64634.8	64461.3	66796.1	78326.3	56237.2	59187.4	62586.4	57222.1	58434.3	67450.4	59940.5	54495	74725.5	86241.9	108254	85620.1	76865.1	64634.8	65778.7	68984.6	80553.5	58984.8	61988.1	82818.4	60339.2	72815.1	66219.8	55155.9	67397.9	67331.4	67615
7.75_162.1258n	162.126	163.133	1	7.74583	0.570267	12	1.61067	QC	Low	100 - 2.5	50164.4	11.45	86822.8	59883.1	48113.5	34328.5	34650.3	37188.3	37270.2	36745.6	35108.8	28700.8	31975.6	27231.5	34228	35416.9	25784.1	33671.8	38504.7	106504	70647.3	53652.2	34328.5	35358.4	38406.8	38330	38540.9	36770.1	37978.7	33717.4	33933.2	33603.5	32589.8	31889.1	30340	30188.3			M+H, M+NH4
7.76_252.1594m/z		252.159	1	7.75935	0.215033	19	2.93259	Ctrl	High	100 - 10.5 - 0.449	33368.9	3.37	20711.5	20031.6	20217.4	21095.3	21919.5	21287.4	37080.6	34330.2	25468.8	36596.2	17996.2	31715.8	16599	7793.86	22460.1	9528.45	5732.23	25406.4	23632.4	22544.8	21095.3	22367.5	21984.8	38135	36007.4	26673.9	48426.5	18976.5	39521.1	16296.2	7171.74	27778	8585.62	4494.16
7.76_323.0585m/z		323.059	1	7.75935	0.22755	35	3.54686	Ctrl	High	100 - 13.3 - 0.461	36230.1	12.34	19601.9	23246	23826.6	26450.5	27067.3	27654.6	36145.1	32660.5	31373.7	44741.2	26001.2	45372.4	35784.7	16716.9	14564.4	4765.84	4811.55	24045.3	27424.6	26569.5	26450.5	27620.5	28560.7	37172.9	34256.2	32858.3	59204.4	27417.6	56538.6	35131.8	15382.5	18012.9	4294.26	3772.33
7.78_265.1185m/z		265.118	1	7.77548	0.122333	63	1.88695	High	Low	100 - 9.36 - 3.77	19109.5	33.72	2164.97	13141.9	13861.7	13660.1	12477.7	14309.9	14369.6	14745.3	10791.3	6363.09	6941.31	8921.1	14519.1	18571.3	7510.34	30535.5	19820.7	2655.73	15504.2	15457.5	13660.1	12732.7	14778.7	14778.2	15465.7	11301.9	8420.05	7319.43	11116.6	14254.2	17088.9	9288.59	27514	15539.8
7.78_339.0779n	339.078	340.085	1	7.77548	0.39345	8	2.57824	Low	High	100 - 15.6 - 2.72	184076	7.81	151608	161788	157811	134366	140595	136876	180155	146305	164221	219577	133620	238802	179807	109385	97235.7	40019.6	38943.9	185975	190870	175978	134366	143468	141361	185277	153453	171992	290558	140899	297571	176526	100654	120258	36059.7	30532.7			M+H, M+NH4
7.78_828.5166m/z		828.517	1	7.77548	0.215083	319	13.7196	Low	High	100 - 35.9 - 6.6	186158	14.08	16891.1	22398.9	16547	20162.6	18203	15509.6	1685.82	86549.1	48204.6	138619	510338	44236.7	3898.21	10937.1	22400.7	16460.6	4476.72	20720	26425.1	18451.8	20162.6	18575	16017.8	1733.75	90777.6	50485.6	183429	538138	55123.4	3827.08	10064	27704.5	14831.8	3509.83
7.79_242.0945n	242.094	243.102	1	7.78793	0.582	52	2.06139	Low	High	100 - 14.5	150625	8.52	97718.6	111135	117381	119100	125945	120181	147465	119674	129305	174951	114229	190177	147468	119496	94271.9	39955.4	38555.3	119870	131111	130894	119100	128519	124118	151658	125521	135423	231506	120451	236980	144778	109957	116593	36001.8	30228			M+H, M+NH4
7.79_379.2119m/z		379.212	1	7.78793	0.2313	217	9.73675	High	Ctrl	100 - 20.8 - 2.1	100441	5.79	44361.6	41102.3	40585.9	47255.8	44198.3	45243.8	5795.53	11924.8	11330.8	12211.4	14396.9	16274.5	27671	67781.5	51799.9	100715	181466	54417.6	48490.6	45258.1	47255.8	45101.6	46726.1	5960.33	12507.4	11867	16158.9	15181.2	20279.6	27166.2	62371	64064.7	90749.4	142272
7.84_157.1702m/z		157.17	1	7.84107	0.1892	8	4.35408	High	Ctrl	100 - 6.85	6788.66	12.04	3625.01	3233.15	2709.86	2910.45	2716.08	2811.6	1112.12	1455.38	1676.85	1992.24	1390.32	1519.83	2335.81	20257.9	3378.03	1753.12	1765.58	4446.74	3814.32	3021.82	2910.45	2771.59	2903.72	1143.74	1526.49	1756.2	2636.26	1466.05	1893.87	2293.19	18640.8	4177.86	1579.64	1384.25
7.84_316.1394m/z		316.139	1	7.84107	0.17565	67	1.32629	Low	High	100 - 13.4	18757.5	8.11	16077.6	18705.5	14861.6	17579.9	15980.9	16494.3	25087.1	18327.2	13123.8	13938.7	19434.2	26165.6	10672.6	25824.6	12107.2	10210.2	8429.33	19722.1	22067.9	16572.5	17579.9	16307.5	17034.8	25800.4	19222.6	13744.8	18444.6	20492.8	32605	10477.9	23763.3	14973.8	9199.92	6608.74
7.85_267.1705m/z		267.17	1	7.85353	0.1892	84	2.56864	High	Low	100 - 11.3 - 8.11 - 0.218	24125.6	3.55	13228.8	12570.7	12935.4	13377.9	14104.2	13999.5	16975.5	7826.33	9486.15	9337.32	9214.98	9777.01	9185.01	8460.34	9876.71	48106.4	30058.8	16227.6	14830.3	14424.5	13377.9	14392.5	14458.2	17458.2	8208.7	9935.02	12355.7	9716.96	12183.1	9017.43	7785.01	12215.2	43346.3	23566.6
7.88_315.2281m/z		315.228	1	7.88065	0.149633	52	4.70722	Ctrl	Low	100 - 15.9 - 0.325	20406.8	24.66	22446	13638.6	14143.5	12572.8	14175.8	13043.2	6861.61	2779.46	5453.5	66532.6	2846.72	4685.66	5473.24	2114.5	23557.1	2631.35	1843.75	27534.1	16090.1	15771.6	12572.8	14465.5	13470.6	7056.72	2915.25	5711.56	88040.2	3001.79	5838.8	5373.38	1945.72	29134.8	2370.98	1445.53
7.89_239.1395m/z		239.14	1	7.8942	0.162117	104	1.70777	Low	High	100 - 12.6 - 4.77 - 0.898	55915.8	2.9	43535.3	44756.9	42501	43350	46026.3	44910.4	53669.3	60657.5	31707.2	70544.4	43012.4	78433.9	46301	39909.8	50022.8	24053.9	16981.1	53404.1	52802	47393.6	43350	46966.9	46381.9	55195.4	63621	33207.5	93348.9	45355.5	97736.5	45456.3	36724	61866.8	21673.8	13313.5
7.93_192.0658m/z		192.066	1	7.93382	0.152317	58	1.17006	Low	Ctrl	100 - 7.9 - 1.29	9518.71	6.85	1757.55	10359.3	9480.05	9910.16	10960.7	10321.8	8751.88	8432.04	7830.45	7526.68	7769.69	12578	8208.49	7734.35	11189.5	8335.8	7432.7	2155.96	12221.4	10571.4	9910.16	11184.7	10660	9000.74	8844	8200.98	9959.79	8192.93	15673.4	8058.72	7116.97	13838.9	7510.98	5827.36
7.95_229.1912m/z		229.191	1	7.95	0.111633	13	2.90698	Ctrl	Low	100 - 9.5	5763.02	10.95	3693.05	3821.31	3008.03	2914.38	3251.15	3246.89	2191.15	1134.8	2144.58	17581.6	1717.08	1531.25	2699.11	1091	5590.55	1836.84	1358.3	4530.19	4508.2	3354.31	2914.38	3317.6	3353.28	2253.45	1190.25	2246.06	23265.1	1810.61	1908.09	2649.87	1003.91	6914.23	1655.09	1064.93
7.98_253.1183m/z		253.118	1	7.97713	0.233883	71	3.33971	High	Low	100 - 10.9 - 3.78	36046.2	8.27	30680.1	26812.4	26699.4	25031.8	24629.8	25554.3	38212	10917.3	19154.6	6600.51	13467.2	9259.11	9653.35	25148.3	5565.01	28168.3	85303.2	37634.7	31632	29772.9	25031.8	25133.1	26391.6	39298.6	11450.7	20061	8734.23	14200.8	11537.8	9477.23	23140.9	6882.65	25381	66879.1
7.98_348.1443m/z		348.144	1	7.97713	0.152383	111	2.82545	Ctrl	High	100 - 15.8	20190.8	20.41	6009.03	13831.4	14477.3	13377.8	14114.4	12796.1	7211.22	11844.8	39415.4	22291.6	18282	12089.2	16518.9	17386.6	8665.24	1870.63	661.684	7371.17	16317.6	16143.8	13377.8	14402.9	13215.4	7416.27	12423.5	41280.5	29497.7	19277.9	15064.3	16217.5	15998.7	10716.9	1685.53	518.771
8.03_185.1418n	185.142	186.149	1	8.03302	0.421717	7	1.33494	Ctrl	Low	100 - 5.49	34690.8	10.56	41973.6	34377.5	33580.2	30618.6	28999.5	30910.8	29901.6	26392.9	27793.7	54675	23854.7	23782.2	30323.8	27273.7	28232.4	25294.4	32385.8	51488.3	40557	37445.9	30618.6	29592.2	31923.6	30751.8	27682.4	29108.9	72349.5	25154.2	29635	29770.5	25096.6	34917	22791.5	25391			M+H, M+Na
8.05_130.0654m/z		130.065	1	8.04658	0.3285	18	2.70999	Ctrl	High	100 - 2.91	13025.1	6.91	8863.28	8376.27	9367.75	9514.18	9915.89	10095.7	11792.6	10603.6	16952.5	12751.9	14317.5	11844.7	9087.39	6726.41	6007.48	3381.52	3109.94	10872.4	9881.92	10446.1	9514.18	10118.5	10426.5	12127.9	11121.7	17754.7	16874.1	15097.4	14759.7	8921.59	6189.49	7429.88	3046.92	2438.25	HMDB0033731	Quinoline	M+H
8.05_176.0709m/z		176.071	1	8.04658	0.259633	66	3.43096	Ctrl	High	100 - 9.5	25802.8	12.61	23716.9	17910.4	18253.4	17999.3	17070.7	19421.5	21787.5	19718.8	33822.2	27882.5	28635.9	24062.3	16156.1	11364.7	10836.3	4137.23	3744.1	29093.1	21129.9	20354.6	17999.3	17419.6	20057.8	22407	20682.2	35422.7	36896	30195.8	29984.1	15861.3	10457.5	13402	3727.85	2935.43
8.06_392.2280m/z		392.228	1	8.05903	0.165717	63	4.2698	Ctrl	High	100 - 18.1 - 0.484	34058	6.13	19222.9	20348.3	17861.7	17367.4	17629.9	18788.2	36965.3	35752.5	16748.1	46766.1	13390.1	25114.4	13885.9	2131.04	23542.3	5998.68	233.891	23580.4	24006	19917.9	17367.4	17990.2	19403.8	38016.4	37499.2	17540.6	61883.9	14119.5	31295.1	13632.5	1960.94	29116.5	5405.11	183.374
8.07_270.1701m/z		270.17	1	8.07262	0.247167	24	1.45539	Low	High	100 - 14.2	55160.1	4.98	49523.9	49197.2	45949.9	45810.4	43413.3	45927.6	47161.5	73044.8	43620.7	53471.4	44221.9	62727.8	58530.7	55709.7	33773.7	34068.3	28050.5	60750.1	58040.5	51239.6	45810.4	44300.5	47432.4	48502.5	76613.6	45684.8	70756.8	46630.8	78165.2	57462.8	51262.8	41770.3	30697.2	21992.1
8.07_281.1500m/z		281.15	1	8.07262	0.152133	52	1.88056	Ctrl	High	100 - 12.8 - 1.47	14847.1	13.62	7008.95	9880.74	9420.11	10482.5	10337.9	10169.2	15999.8	16248.2	7173.22	19967.1	8862.09	18149.9	8845.67	7161.51	15033.9	7689.07	1695.6	8597.76	11656.8	10504.5	10482.5	10549.2	10502.4	16454.7	17042.1	7512.65	26421.7	9344.84	22616.6	8684.28	6589.85	18593.5	6928.24	1329.38
8.13_429.1758m/z		429.176	1	8.12805	0.27095	121	2314.35	High	Ctrl	100 - 20.2	54087.8	70.73	0	1156.9	1288.17	2289.86	2142.51	594.765	0	0	93.4823	0	1094.95	0	246.374	12436.5	2414.79	110763	90736.9	0	1364.85	1436.46	2289.86	2186.3	614.253	0	0	97.9058	0	1154.59	0	241.879	11443.7	2986.54	99803	71139.2
8.20_206.1520n	206.152	207.159	1	8.19753	0.217783	4	2.55439	Ctrl	QC	100 - 6.15	20874.9	24.73	11688.7	9074.83	8151.08	6274.42	7426.37	6417.65	7766.94	22037.3	13076.7	40618.7	6295.09	11223.8	11260.1	10486.2	19156.1	8777.68	7694.16	14338.3	10706.1	9089.41	6274.42	7578.15	6627.92	7987.79	23114	13695.5	53749.4	6638	13985.9	11054.7	9649.14	23691.8	7909.13	6032.34			M+H, M+NH4
8.24_396.1114m/z		396.111	1	8.23677	0.186183	174	7.79768	Ctrl	High	100 - 16.5 - 0.628	36464	10.17	14497.8	19700.9	18884.6	18245.8	18560.4	17457.2	28672.5	26815.8	33590.6	56777.1	16673	13878.6	13853.3	3204.58	10526.8	604.64	4369.03	17784.2	23242.2	21058.6	18245.8	18939.8	18029.2	29487.8	28125.9	35180.1	75131.2	17581.2	17294.2	13600.5	2948.78	13019.3	544.811	3425.39
8.26_202.1441m/z		202.144	1	8.26272	0.18615	32	1.83365	QC	Low	100 - 4.57	15664.3	15.8	21009.4	17471.8	15300.5	13087.1	13285.1	13831.8	11571.2	8035.39	10077.4	29628.4	8325.61	7314.59	9987.76	9006.52	17296.9	9412.85	9583.36	25771.8	20612.4	17061.9	13087.1	13556.6	14285	11900.2	8427.97	10554.3	39206.3	8779.14	9114.72	9805.54	8287.6	21392.4	8481.45	7513.51
8.26_332.1375n	332.138	333.145	1	8.26272	0.158017	11	2.04757	High	Ctrl	100 - 16.8 - 1.12	113786	4.04	93301.9	85387.2	87451.6	82772.2	88681.3	88601.1	55338	45516	71757.9	49673.7	52583	100152	48641.8	152249	105288	91544.4	106064	114452	100736	97518.8	82772.2	90493.7	91504.1	56911.5	47739.8	75153.4	65731.4	55447.4	124799	47754.3	140096	130217	82486.1	83156			M+H, M+Na
8.28_301.1185m/z		301.118	1	8.2785	0.132017	66	2.13638	High	Ctrl	100 - 14.1	33845.4	6.58	21571.7	21647	21520.4	21826.2	25233.6	23182.6	16324.3	11792.8	22982.1	12270.3	17334.3	23701.3	12685.6	49499.6	24855.1	27802.7	33224	26461.6	25538.1	23997.8	21826.2	25749.3	23942.2	16788.5	12369	24069.6	16236.9	18278.6	29534.2	12454.2	45548.4	30740.2	25051.6	26048.2	HMDB0003426	Pantetheine	M+Na
8.29_170.1421n	170.142	171.149	1	8.2919	1.28557	3	1.14893	QC	Low	100 - 9.7	2.51122e+06	12.81	3.24959e+06	2.5055e+06	2.40368e+06	2.30075e+06	2.29427e+06	2.31352e+06	2.47176e+06	2.39639e+06	2.33005e+06	1.72333e+06	2.2422e+06	1.88188e+06	2.43304e+06	2.49703e+06	1.76753e+06	2.45415e+06	2.90788e+06	3.98621e+06	2.95587e+06	2.68038e+06	2.30075e+06	2.34116e+06	2.38933e+06	2.54205e+06	2.51346e+06	2.44031e+06	2.28042e+06	2.36434e+06	2.34501e+06	2.38865e+06	2.29771e+06	2.18604e+06	2.21131e+06	2.27983e+06			M+H, M+Na
8.30_302.1964m/z		302.196	1	8.30397	0.265517	65	8.64995	High	QC	100 - 13.6	49511	8.46	5341.79	5704.26	6616.01	5865.12	5484.99	5330.96	15598.2	5371.87	5163.03	6130.7	6966.42	7600.25	9387.44	10628.6	9074.09	96137.3	82204.2	6552.68	6729.62	7377.62	5865.12	5597.09	5505.62	16041.8	5634.33	5407.34	8112.54	7345.9	9470.68	9216.17	9780.2	11222.6	86624.6	64449.4
8.32_516.2993m/z		516.299	1	8.3174	0.1345	46	1.40851	Ctrl	High	100 - 28.3 - 5.76	109078	4.28	93621	93272.7	98190.4	92089.2	85929.5	93913.2	92626.3	97561.4	128862	117262	105611	107648	91112.3	143167	77798	76953	11849.4	114843	110039	109494	92089.2	87685.7	96990.2	95260.1	102328	134959	155168	111364	134141	89449.9	131739	96218.5	69338.5	9290.15
8.34_445.1133m/z		445.113	1	8.3431	0.170817	173	1.62837	Low	High	100 - 20.3 - 1.33	50108.1	5.07	37255.5	35267.2	36629.5	34706.3	32245.3	36249.5	35787.1	75848.7	21800.9	44301.7	29235.1	85256.6	35832.7	33299.1	58435	26752.8	4601.15	45700.6	41606.5	40846.2	34706.3	32904.4	37437.2	36804.6	79554.5	22832.5	58622.9	30827.6	106238	35178.9	30641.1	72270.7	24105.6	3607.38
8.36_370.2470n	370.247	371.254	1	8.3592	0.253067	4	1.89178	Low	QC	100 - 17.1	80326.5	7.09	36674.7	43689	43328.4	45204.9	43829.4	42038.6	40864.7	55394.4	42684.4	35904.8	115830	101418	23730.9	20713.2	59051	81757.7	39700.2	44988.2	51542.3	48316.2	45204.9	44725.1	43416	42026.7	58100.8	44704.2	47511.5	122140	126377	23298	19059.8	73032.6	73667.8	31125.6			M+H, M+Na
8.36_390.1220m/z		390.122	1	8.3592	0.144833	133	3.28007	Ctrl	High	100 - 15 - 1.13	41522.4	8.06	21681.8	20351.5	23156	20685.4	18398.1	19495.7	35874.3	74739.6	29811.8	25663.9	37429.7	11417.6	26114.3	22312.4	14576.2	8931.98	4815.41	26596.7	24009.7	25821.7	20685.4	18774.1	20134.4	36894.4	78391.1	31222.4	33960.2	39468.7	14227.5	25637.8	20531.3	18027.4	8048.16	3775.36
8.37_505.0978m/z		505.098	1	8.37127	0.172283	50	2.73707	High	Ctrl	100 - 22.2 - 1.71	52956	6.41	40957.3	43614.7	38153.2	37752.4	37726.2	37271.1	16270.7	25652.1	18031.9	17436.1	33338.5	33109.9	53141.1	88463.2	54114.1	39778.2	29468.3	50241.6	51454.6	42545.3	37752.4	38497.2	38492.3	16733.3	26905.4	18885.1	23072.5	35154.6	41258.3	52171.5	81401.8	66926.8	35842.2	23103.6
8.40_198.1491m/z		198.149	1	8.39723	0.320683	35	1.2943	Ctrl	Low	100 - 7.71	37682.9	2.82	33744.8	33466.1	34546.7	32691.7	32123.5	32307.8	27388.1	25040.9	29617.9	68684.9	28809.1	27143.7	31390.9	30146.3	35983.7	27428.7	36221.7	41394.2	39481.8	38523.6	32691.7	32780	33366.3	28166.8	26264.3	31019.4	90888.3	30378.4	33823.8	30818.2	27740	44503.7	24714.6	28398.4
8.40_215.1524n	215.152	216.16	1	8.39723	0.374217	9	1.2614	QC	Low	100 - 6.99	40228.2	7.12	50390.7	43041.4	42776.4	36725.8	34662.6	33772.2	31525.2	28029.8	34509.3	61693.1	30960.6	30233	34481.4	33268.3	36539.7	30618.6	38821.8	61813.5	50778.2	47700.7	36725.8	35371	34878.7	32421.7	29399.3	36142.3	81636.3	32647.1	37673.3	33852.3	30612.7	45191.3	27588.9	30436.9			M+H, M+Na
8.40_354.0411n	354.041	355.048	1	8.39723	0.172383	7	4.03732	Ctrl	High	100 - 14.3 - 0.651	50095.6	6.42	21262.1	30513.2	31555.6	31958.6	29656	28361.9	61444.7	51835.3	39700.3	47401.9	26572.6	30196.3	28857.2	3749.74	38026.5	4139.22	3717.01	26081.9	35998	35188.2	31958.6	30262.1	29291.2	63191.9	54367.9	41578.9	62725.3	28020.1	37627.7	28330.7	3450.43	47030.1	3729.64	2914.19			M+H, M+NH4
8.41_241.1909m/z		241.191	1	8.41075	0.11705	16	4.22762	Ctrl	Low	100 - 9.51	9280.91	10.66	3968.43	5197.8	4558.57	4051.32	4397	4051.14	2410.46	386.527	2072.81	32253.8	943.6	702.916	4939.4	710.71	10280.8	1277.51	230.851	4868	6132.12	5083.34	4051.32	4486.87	4183.88	2479	405.412	2170.89	42680.4	995.001	875.904	4849.28	653.979	12715	1151.1	180.991
8.41_301.1184m/z		301.118	1	8.41075	0.186517	65	1.88958	High	Ctrl	100 - 15.6 - 0.418	60656.2	2.26	42697.6	43019.5	43118	44290.5	45179	42868.7	35372.5	26651.3	41821.5	24555.9	32086	48997.1	32370.7	75358.3	45530.8	56418.9	65316.9	52376.4	50752.4	48081.6	44290.5	46102.3	44273.3	36378.3	27953.4	43800.5	32493.9	33833.9	61055.4	31780.1	69343	56311.3	50836.3	51209.5	HMDB0003426	Pantetheine	M+Na
8.41_332.1374n	332.137	333.145	1	8.41075	0.186517	10	1.97008	High	Ctrl	100 - 16.8 - 1.1	100146	8.74	87830.5	80921.4	74250.2	74305	73713.3	68834.1	55109.4	40854.1	67807.6	39562	54996.4	82812.7	49974.8	125563	79612.6	90938.9	104468	107740	95467.3	82797.7	74305	75219.8	71089.4	56676.4	42850.1	71016.2	52351.1	57992.2	103193	49063	115540	98462.6	81940.5	81904.7			M+H, M+Na
8.42_346.2381m/z		346.238	1	8.42428	0.144517	27	1.48215	High	QC	100 - 19 - 0.556	29302.4	4.52	20565.6	20197.6	19451.3	19092.9	20793.5	18520.2	17967.3	18208.2	19098	34958.7	15091.8	37165.4	21905	20837.9	57803.3	14542	24026.5	25227.5	23828.1	21690.4	19092.9	21218.5	19127	18478.2	19097.8	20001.7	46259.6	15913.9	46311.8	21505.3	19174.5	71489.6	13103.1	18837.2
8.46_202.1030n	202.103	220.137	1	8.46272	0.186533	6	1.5829	High	Ctrl	100 - 9.36 - 0.865 - 0.112	51044	6.47	48511.6	45489	42473.3	41673	42250.2	41285	27692.3	17232.7	32348.3	51715	30967.2	37309.1	36838.4	39188.7	47495.4	34059.3	83432.4	59508.4	53665.8	47362.7	41673	43113.6	42637.7	28479.7	18074.7	33879	68432.7	32654.1	46490.9	36166.3	36060.6	58741	30689.2	65412.4			M+H, M+NH4
8.46_255.0654m/z		255.065	1	8.46272	0.334	74	6.46565	Ctrl	High	100 - 15.5	223577	10.82	159951	145149	132989	126062	126152	121446	168020	297060	181129	248097	89035.3	167631	104059	44912.4	58920.5	25710.6	8772.97	196209	171240	148298	126062	128730	125425	172798	311573	189700	328298	93885.4	208885	102160	41327.4	72871.3	23166.5	6878.15
8.46_358.2227m/z		358.223	1	8.46272	0.185517	95	54.2952	High	QC	100 - 17.1	23305.4	34.57	100.961	28.0788	454.567	723.559	743.274	524.972	4213.86	230.262	225.362	325.035	895.067	1644.51	993.979	4000.62	481.581	50628.3	38111.1	123.847	33.1261	506.895	723.559	758.464	542.173	4333.68	241.512	236.025	430.108	943.825	2049.23	975.844	3681.28	595.606	45618.6	29879.7
8.48_480.2782m/z		480.278	1	8.47625	0.280433	19	1.85671	Low	High	100 - 27.6 - 4.38 - 0.0715	174500	3.31	151798	142538	141757	141780	145566	151944	158071	179882	176889	173847	88445.6	218675	216380	207228	77227.6	75646.5	15831.1	186208	168160	158075	141780	148541	156922	162566	188670	185259	230046	93263.5	272491	212432	190687	95513	68161.3	12411.9
8.48_498.2886m/z		498.289	1	8.47625	0.19905	16	2.68421	Low	High	100 - 27.4 - 4.4 - 0.122	82547	2.32	68502.7	69106.7	65886.3	65108.3	66626.2	67809.3	75649.6	92092.2	79586.3	77332.4	28562.3	111517	107562	73714.6	23919.6	20614.9	4762.06	84031.1	81528.8	73471	65108.3	67987.8	70031	77800.6	96591.5	83352.2	102331	30118.2	138961	105599	67830.5	29583.1	18575.1	3733.53
8.48_515.2926n	515.293	533.326	1	8.47625	0.5895	37	2.16801	Low	High	100 - 27.7 - 5.59 - 0.735	791465	5.49	712788	682532	673533	611759	610331	622043	731127	836304	794094	792117	445072	970054	959268	773435	306404	290762	89660.2	874365	805219	751068	611759	622804	642424	751916	877163	831670	1.04818e+06	469317	1.20879e+06	941766	711698	378952	261991	70295.1	HMDB0000036	Taurocholic acid	M+H, M+NH4, M+Na
8.49_400.2574n	400.257	401.265	1	8.48978	0.212633	12	1.94409	Low	QC	100 - 20.4 - 1.31 - 0.118	196505	14.97	71847.8	97575.8	108248	108864	107976	111956	74750.4	188691	81049.8	76779.6	241072	288042	60400.8	35449.1	147903	197097	66295.1	88134.5	115115	120709	108864	110182	115624	76875.9	197910	84884.9	101600	254204	358929	59298.8	32619.5	182923	177594	51976.4			M+H, M+Na, M+K
8.52_226.1802m/z		226.18	1	8.51578	0.147083	32	3.30554	Ctrl	Low	100	5318.25	14.41	3577.71	4584.41	3686.17	3102.37	3444.97	3274.42	2116.29	757.311	2168.93	16230.5	1181.75	1224.74	2420.19	1253.61	4679.35	2130.07	1242.39	4388.71	5408.47	4110.52	3102.37	3515.38	3381.7	2176.47	794.311	2271.56	21477.2	1246.12	1526.15	2376.03	1153.54	5787.29	1919.3	974.055
8.53_489.1031m/z		489.103	1	8.52962	0.13355	82	1.74734	Ctrl	High	100 - 22.1 - 1.42	42904.5	7.6	31271.6	33178.8	34496.9	28133	29735.4	33186.4	52295.7	46362.8	21643.8	51315.9	29689.2	58721.4	20956.3	26603.1	40052.8	28552.6	3008.43	38360.3	39142.8	38468.1	28133	30343.1	34273.8	53782.7	48627.9	22667.9	67904.5	31306.5	73172.8	20574	24479.5	49536.2	25727.3	2358.66
8.54_202.1804m/z		202.18	1	8.54315	0.268467	74	3.2283	Ctrl	Low	100 - 8.27	18530.1	16.85	16288.3	13011.8	13088.3	10721.8	10877.5	11243.3	6963	3952.46	5644.74	57560.3	4350.03	3483.6	9386.07	4704.73	13708.3	4788.77	5320.69	19980.6	15350.7	14595	10721.8	11099.8	11611.6	7160.99	4145.56	5911.84	76167.6	4586.99	4340.92	9214.82	4329.19	16954.1	4314.92	4171.51
8.54_287.2332m/z		287.233	1	8.54315	0.107567	10	4.38485	Ctrl	Low	100 - 12.5	13181	8.85	8432.03	8062.28	8301.15	6681.66	7215.46	7538.93	4407.91	598.241	4811.63	42906.3	2308.51	3105.87	3603.72	1031.68	15045.6	3611.59	1618.91	10343.4	9511.5	9256.75	6681.66	7362.93	7785.94	4533.24	627.469	5039.31	56776.4	2434.27	3870.23	3537.97	949.326	18608	3254.22	1269.25
8.56_223.1805m/z		223.181	1	8.5567	0.173217	25	8.15459	High	Ctrl	100 - 11.4 - 1.71	17181.8	11.81	4456.44	5478.27	5350.81	4044.88	4518.8	4559.3	4251.97	864.402	1391.01	1920.67	1782.19	3198.83	2021.35	2561.49	3672.28	32968	29525.5	5466.64	6463	5966.78	4044.88	4611.15	4708.69	4372.88	906.634	1456.83	2541.55	1879.28	3986.06	1984.47	2357.03	4541.77	29705.9	23148.5
8.56_259.0967m/z		259.097	1	8.5567	0.189383	90	6.95022	Ctrl	High	100 - 14.1	49371.5	4.94	20801.5	20247.2	19660.6	20997.8	20372.5	22654.7	48120.2	93982.9	18508.2	36874.9	15281	3955.62	14280.8	5457.08	6241.75	14601.6	2113.9	25516.8	23886.7	21923.8	20997.8	20788.9	23397	49488.4	98574.6	19384	48795.3	16113.4	4929.1	14020.3	5021.48	7719.62	13156.8	1657.33
8.56_329.2437m/z		329.244	1	8.5567	0.256183	60	3.20312	Ctrl	Low	100 - 17.9	87876.5	21.22	93697	63635.2	64904.5	59011.2	58632.1	55878.8	41031.5	29145.4	28438	252891	18269.9	34079.3	29954.8	24374.5	97900.2	19927.7	17701.2	114937	75073.8	72376.1	59011.2	59830.4	57709.6	42198.2	30569.3	29783.6	334642	19265.1	42466.3	29408.3	22428.9	121080	17955.9	13878
8.56_434.1215n	434.122	452.155	1	8.5567	0.268633	46	8.03861	Ctrl	High	100 - 22 - 3.16 - 0.0738	461056	4.04	199012	199689	204368	183660	189192	190178	450527	901106	170128	322465	134459	33404	128570	49863.8	54659.5	111156	13741.4	244125	235584	227894	183660	193058	196409	463338	945131	178178	426706	141783	41624.8	126225	45883.6	67601.3	100157	10773.5			M+H, M+NH4
8.57_227.2119m/z		227.212	1	8.57023	0.121183	1	3.00325	Ctrl	Low	100 - 9.79	7591.85	8.46	3784.43	3940.94	3371.59	3274.39	3252.93	3781.47	3135.47	2111.77	3498.69	21621.5	2046.46	3286.42	2250.76	2528.14	5499.9	1730.48	2753.01	4642.3	4649.34	3759.72	3274.39	3319.41	3905.37	3224.63	2214.94	3664.25	28610.9	2157.94	4095.21	2209.69	2326.33	6802.13	1559.25	2158.4
8.57_270.2177m/z		270.218	1	8.57023	0.13475	9	2.65836	Ctrl	Low	100 - 11	17357.6	12.53	11029.8	10482.1	9677.19	8562.64	8639.15	8070.31	8904.41	5929.09	10221.3	44375.8	5623.97	8059.97	5904.42	6236.34	11495.3	5254.96	7207.42	13530	12366.3	10791.2	8562.64	8815.71	8334.73	9157.6	6218.77	10704.9	58720.9	5930.33	10043.5	5796.69	5738.54	14217.1	4734.99	5650.74
8.57_958.4996m/z		958.5	1	8.57023	0.258817	18	1.68311	Ctrl	High	100 - 53.8 - 14.7 - 1.76 - 0.0537	462109	12.94	475861	459151	462165	363493	382674	360064	483796	588440	335516	440684	616289	326321	371944	320914	255129	306473	215714	583731	541684	515369	363493	390495	371862	497553	617189	351392	583142	649860	406629	365158	295298	315536	276147	169123
8.61_301.1185m/z		301.118	1	8.6098	0.2586	66	1.52399	High	Ctrl	100 - 19.2 - 0.432	90461.5	2.96	62431.8	66099.8	67214.4	67899.5	66555.9	67194.9	61705.8	49896	74435.6	51396.2	53486.9	81092.2	53082.2	96926	80100.2	83541	101279	76584	77981.4	74952	67899.5	67916.1	69396.5	63460.4	52333.8	77957.8	68010.7	56400.5	101049	52113.7	89189.1	99065.7	75274.7	79404	HMDB0003426	Pantetheine	M+Na
8.61_333.1446m/z		333.145	1	8.6098	0.353533	92	1.58614	High	Ctrl	100 - 17.8 - 1.41	157326	6.57	145270	137001	136640	126114	124041	124426	98383.7	83693.3	119903	94771.5	91335.3	151998	91121.6	169756	158475	142734	158341	178201	161627	152370	126114	126576	128502	101181	87782.3	125577	125408	96310.7	189405	89459	156205	195997	128611	124142
8.62_302.1963m/z		302.196	1	8.62338	0.2179	64	5.5794	High	QC	100 - 13.3	23395.6	5.96	4469.56	4398.04	4414.23	3549.79	3830.22	4497.43	8969.78	4143.55	4363.9	5651.93	4399.48	4825.64	4929.85	6229.02	5430.21	41490.4	40432.9	5482.74	5188.6	4922.38	3549.79	3908.5	4644.79	9224.84	4346	4570.39	7479	4639.13	6013.24	4839.9	5731.81	6715.93	37384.9	31700.1
8.64_236.1675m/z		236.168	1	8.63697	1.50215	3	1.03163	Ctrl	High	100 - 8.72	170587	9.08	132613	173781	178098	171744	166669	170012	182653	181192	172848	145656	167432	155175	185750	170851	128134	170436	192009	162674	205019	198600	171744	170076	175582	187847	190044	181027	192741	176552	193364	182361	157213	158472	153572	150538
8.66_244.1446m/z		244.145	1	8.663	0.2315	32	1.45422	QC	Low	100 - 13.2	75196.9	11.61	92646.4	74875.5	72102.3	70152.3	71524.3	69880.8	99510.4	55971.6	68570.8	45526.8	55526.9	59905.4	39696.2	98815.5	29146	49287.5	55418.4	113648	88334.5	80402.5	70152.3	72986.1	72170.4	102340	58706.2	71815.5	60244	58551.7	74648.1	38972	90927.7	36046.9	44410.5	43448.9
8.68_531.3101m/z		531.31	1	8.67658	0.20445	33	2.35906	Ctrl	High	100 - 27.8	141158	8.85	111127	105058	106062	91737.5	92314.6	91284.5	180007	91166.1	118595	174864	45704.4	87203.8	190667	112374	71649.5	49215.1	6107.3	136317	123943	118271	91737.5	94201.2	94275.4	185125	95620.2	124207	231391	48194.1	108665	187189	103404	88614.1	44345.2	4788.23
8.71_211.1331m/z		211.133	1	8.7052	0.16105	64	2.85649	High	Low	100 - 5.77	16092	6.11	7004.44	6392.61	7099.88	6202.19	5812.52	6867.52	7612.59	6977.41	6644.9	5927.25	5711.37	5257.26	5931.85	6888.98	5309.64	30007.4	22161.9	8592.22	7541.7	7917.2	6202.19	5931.31	7092.53	7829.05	7318.31	6959.33	7843.32	6022.49	6551.07	5823.62	6339.08	6566.82	27038.2	17375.3
8.72_188.0709m/z		188.071	1	8.71877	0.299383	43	1.80499	Ctrl	High	100 - 11.3	30716.1	4.3	27395.8	24975.8	24865.3	24700.2	24376.2	25182.3	28094.1	38642.5	27319.5	28808.2	23736.1	24082.9	18630.9	14494.5	29492.1	13113.9	10968.8	33606	29465.3	27727.7	24700.2	24874.4	26007.4	28892.9	40530.4	28612.3	38120.9	25029.1	30009.8	18291	13337.5	36475.1	11816.3	8599.75
8.76_243.2068m/z		243.207	1	8.75842	0.108967	2	1.90323	Ctrl	Low	100 - 8.18	9084.22	9.52	7448.75	7039.46	6651.29	5953.98	5186.27	6433.08	3668.2	3127.29	4425.72	25115.7	4312.48	5221.2	4785.51	2881.26	9604.51	3937.13	3265.04	9137.25	8304.82	7416.97	5953.98	5292.27	6643.86	3772.5	3280.08	4635.14	33234.7	4547.4	6506.15	4698.2	2651.27	11878.6	3547.56	2559.84
8.76_269.1386m/z		269.139	1	8.75842	0.136067	57	2.20108	High	Ctrl	100 - 10.4	23911.7	6.49	17834.4	16634.9	18443	16069.2	15652	16252.6	6060.24	6139.43	12687.7	18567.2	18448.5	16278.3	13250.9	24124.3	26781.6	13148.6	31592.4	21877.1	19625	20566.1	16069.2	15971.9	16785.1	6232.56	6439.39	13288.1	24569.4	19453.4	20284.4	13009.2	22198.6	33122.8	11847.5	24769
8.76_320.1530m/z		320.153	1	8.75842	0.109	34	3.98993	High	Low	100 - 10.2	8728.78	9.57	5666.97	6497.96	6027.88	4985.43	5672.77	6417.91	4333.94	3430.79	213.886	3066.91	173.625	4129.15	2260.33	2652	3069.63	28924.3	269.158	6951.57	7665.99	6721.79	4985.43	5788.71	6628.19	4457.18	3598.41	224.007	4058.34	183.083	5145.34	2219.09	2440.31	3796.43	26062.3	211.024
8.79_570.3404m/z		570.34	1	8.78822	2.29707	23	1109.01	High	QC	100 - 26.3 - 1.83	635471	78.79	0	0	1000.62	768.656	882.437	786.327	89397.3	785.607	12251	31059.1	5722.18	19748.5	4636.93	13411	34258.3	1.65547e+06	838744	0	0	1115.81	768.656	900.472	812.091	91939.3	823.989	12830.7	41099.4	6033.89	24608.6	4552.33	12340.5	42369.7	1.49166e+06	657589
8.81_222.0584m/z		222.058	1	8.8142	0.314	3	2.76504	Ctrl	High	100 - 10.9 - 3.19 - 0.0482	95292.6	13.17	94881.3	81734.5	75770.5	70085.7	68571	69956.9	47412.3	51283.9	207739	74735.2	147690	59871.6	49840.6	26959.7	62145.7	22166.4	26581.7	116389	96426.5	84493	70085.7	69972.4	72249	48760.5	53789.4	217569	98894.5	155735	74606.1	48931.3	24807.7	76860.1	19973	20840.5
8.81_315.1340m/z		315.134	1	8.8142	0.191483	60	1.42679	Low	Ctrl	100 - 16.4 - 0.21	38131.5	5.49	39420.5	35797.1	36460.3	33769.9	34540	35368.3	28731.9	21750.2	30910.7	25508.3	37095.9	36441.5	40857	43133.9	30182.1	28750.7	23438.3	48356.5	42231.7	40657.5	33769.9	35245.9	36527.1	29548.9	22812.8	32373.4	33754.2	39116.7	45409.7	40111.5	39690.8	37328.4	25905.8	18376.1
8.84_281.1864m/z		281.186	1	8.84127	0.148083	55	6.82371	High	Low	100 - 13.6	15512.3	8.09	4602.91	4238.03	4698.94	4166.31	3993.27	3811.7	6216.72	1682.49	2085.58	2713.79	2705.67	1764.26	2349.97	1542.75	1452.17	30671.7	28382.7	5646.31	4999.83	5239.87	4166.31	4074.88	3936.59	6393.49	1764.69	2184.27	3591.07	2853.06	2198.45	2307.09	1419.61	1796	27636.8	22252.5
8.88_209.1174m/z		209.117	1	8.88315	0.311283	75	1.88111	High	QC	100 - 13.5	37541.7	4.03	20526.2	19408.5	18829.9	20858.4	20566.1	19554.2	21811.5	15303	23162.4	25059.5	27263.9	19692.9	18863.6	19127.8	17006.9	48407.7	65624.4	25179.1	22897.3	20997.6	20858.4	20986.4	20194.8	22431.7	16050.7	24258.5	33160.3	28749.1	24539.4	18519.4	17601	21033.6	43617.7	51450.6
8.88_227.1280m/z		227.128	1	8.88315	0.271683	61	1.66218	High	Ctrl	100	37177	15.62	30041.4	23032.2	21722.5	21150.1	21785.4	20123.8	22387.2	13514.4	25529.1	28034.8	29906.6	19864.4	18850.1	18856.2	18044.1	47465.4	64342.2	36851.2	27172.4	24223.2	21150.1	22230.6	20783.1	23023.8	14174.6	26737.2	37097.4	31535.7	24753.1	18506.2	17351	22316.4	42768.7	50445.3
8.88_228.1604m/z		228.16	1	8.88315	0.14925	42	4.71118	Ctrl	Low	100 - 7.48	8685.5	6.72	5668.38	5937.24	5398.25	5522.88	5526.37	4829.69	2445.46	766.905	1655.41	29874.2	1423.65	1093.13	3013.99	1061.52	9225.66	2467.33	1087.63	6953.31	7004.48	6019.68	5522.88	5639.32	4987.93	2515	804.373	1733.75	39531.5	1501.2	1362.15	2959	976.783	11410	2223.19	852.719
8.88_244.1909m/z		244.191	1	8.88315	0.245683	16	2.64465	Ctrl	Low	100 - 9.53	10771.6	12.61	8509.38	8029.17	6983.03	6603.75	6538.48	6282.49	3964.55	2435.16	3902.68	32783.9	3590.59	2317.96	6310.36	2677.75	11292	3193.35	3155.28	10438.3	9472.44	7786.9	6603.75	6672.11	6488.33	4077.29	2554.14	4087.35	43381.7	3786.18	2888.42	6195.23	2464.01	13965.7	2877.37	2473.8
8.88_347.2218m/z		347.222	1	8.88315	0.14925	169	1.33362	Low	Ctrl	100 - 18.9 - 0.173	28321.9	11.74	24092.6	26142.9	20968.1	20175.3	20059.4	20131.5	15291.3	29405.9	19122.2	21127.8	36768.7	22576.1	25620.9	16728.3	17397.5	21343.2	31291.2	29554	30842.2	23381.9	20175.3	20469.4	20791.1	15726.1	30842.6	20027	27957.7	38771.6	28132.1	25153.4	15393	21516.8	19231.3	24532.8
8.90_416.2102m/z		416.21	1	8.89668	0.354683	81	Infinity	High	QC	100 - 19	46953.5	120.51	0	0	0	0	0	0	1762.03	0	0	0	0	0	0	1531.08	0	116280	70002.6	0	0	0	0	0	0	1812.13	0	0	0	0	0	0	1408.86	0	104774	54883.2
8.92_347.1606m/z		347.161	1	8.92385	0.202733	90	1.80365	High	Ctrl	100 - 15.7 - 0.306	38159.9	5.87	28238.5	29110.2	29290	30701.3	26718.8	26291.2	23359.9	16180.1	27565.6	17522.6	15905.5	31814.7	20140.2	40511.4	33615	47094.3	31419	34639.7	34342.9	32661.7	30701.3	27264.9	27152.6	24024.1	16970.6	28870	23187	16771.9	39644.3	19772.8	37277.7	41574	42434.3	24633
8.94_264.1709m/z		264.171	1	8.9363	0.16315	37	1.84523	Low	High	100 - 11.1 - 5.43	20843.9	2.76	16899.9	16018.8	17012.7	16329.4	15894.4	16362.2	17136.6	16953.6	17657.6	24706	22166.4	22601.8	17763.5	9883.88	16202.5	11245.5	7852.46	20730.8	18898.2	18971.1	16329.4	16219.2	16898.3	17623.8	17781.9	18493.2	32692.6	23373.9	28164.1	17439.4	9094.92	20038.8	10132.8	6156.46
8.95_225.0171m/z		225.017	1	8.94987	6.03552	10	2.72312	QC	Low	100	76246.2	14.46	267669	56535.4	43092.3	30407.6	29762.3	30010.9	38272.5	34156.7	33466.5	24687.5	29262.2	23471	31265.7	33079.7	22262.3	30931.2	38592.8	328344	66697.8	48052.9	30407.6	30370.6	30994.2	39360.8	35825.5	35050.1	32668.2	30856.2	29247.2	30695.2	30439.2	27533.4	27870.5	30257.4
8.98_526.2650m/z		526.265	1	8.97698	0.269517	27	3.42867	Ctrl	Low	100 - 23.9 - 0.74	62114.1	4.62	40945.7	36322.5	38896.5	39469.4	36796.5	37429.9	24539.1	145214	66765.1	11938	27978.9	13538.3	12831.1	50166.5	12125.2	48331.8	11157.1	50227.3	42851.6	43374.2	39469.4	37548.5	38656.3	25236.8	152309	69924.3	15797.2	29503	16870.1	12597	46162.1	14996.1	43549.4	8747.38
8.99_384.2625n	384.262	385.27	1	8.99053	0.420233	5	1.82681	Low	Ctrl	100 - 20.9 - 1.67	382466	1.98	236359	227038	232754	237634	234175	226798	179502	309475	186911	161561	526944	516075	104380	94471.7	304599	424142	238178	289938	267849	259548	237634	238961	234229	184606	324595	195756	213789	555648	643081	102476	86930.7	376720	382173	186735			M+H, M+Na
9.02_148.0395m/z		148.039	1	9.01657	0.245033	14	11.3738	High	QC	100 - 7.1	19041	18.95	1439.49	1383.93	1374.84	2127.53	1870.38	1848.54	3846.14	1169.27	1574.91	1850.94	2285.26	1142.56	2569.15	3122.15	2467.68	26573.9	44000.4	1765.79	1632.7	1533.11	2127.53	1908.6	1909.11	3955.51	1226.4	1649.43	2449.29	2409.74	1423.74	2522.28	2872.93	3051.96	23944.4	34497
9.05_242.1752m/z		242.175	1	9.04632	0.163167	44	2.26735	Ctrl	Low	100 - 8.3	7613.78	11.4	5569.11	4342.88	4458.82	4007.66	4598.93	4652.41	2525.36	2067.77	4096.09	21765.9	2365.63	2754.41	4953.98	2469.85	6539	2529.73	3242.99	6831.54	5123.53	4972.11	4007.66	4692.92	4804.84	2597.16	2168.79	4289.91	28802	2494.49	3432.28	4863.59	2272.7	8087.25	2279.41	2542.56
9.06_313.1799m/z		313.18	1	9.05988	0.18925	55	19.9815	Ctrl	High	100 - 18.5 - 0.126	27734.2	14.17	16398.7	11601.5	10196	12633.9	11680	10851.1	14633.3	52712.8	27818.1	15772.6	7355.07	5386.03	5367.74	1314.11	1681.45	1291.52	1264.89	20116	13686.9	11369.7	12633.9	11918.7	11206.6	15049.3	55288.1	29134.5	20871.4	7755.73	6711.54	5269.8	1209.21	2079.57	1163.72	991.694
9.06_322.1010m/z		322.101	1	9.05988	0.162133	44	1.32367	Low	Ctrl	100 - 10.4	21547.4	8.93	20366.8	16718.6	15988.8	17012.1	16687	17133	12698.7	13830.3	18270.3	20314.9	18139.2	34091.2	12411.9	10896.6	32477.9	17386.3	12228.8	24983.6	19723.8	17829.4	17012.1	17028	17694.4	13059.7	14506	19134.8	26881.9	19127.3	42481.1	12185.4	10026.8	40167.8	15665.9	9587.56
9.06_330.2277m/z		330.228	1	9.05988	0.148567	48	4.17356	Ctrl	High	100 - 16	35002.8	5.88	21138.8	18229.2	18971.1	18287.1	18350	18641.7	47975.4	32469.7	27506.9	32059.1	16241.6	17697.5	20215	9659.83	8804.77	7639.17	7443.42	25930.6	21505.9	21155	18287.1	18725	19252.5	49339.6	34056.1	28808.5	42422.7	17126.4	22052.9	19846.2	8888.75	10889.5	6883.27	5835.76
9.06_331.1906m/z		331.191	1	9.05988	0.257433	107	13.6706	Ctrl	High	100 - 19.3 - 0.252	92905.2	6.88	44246.7	37837.9	37527	42907.3	39423.2	39101.8	48417.7	178391	95049.2	49762.9	26300.8	19595.1	19690.3	6640.91	6638.34	8059.12	5845.56	54276.6	44639.4	41847	42907.3	40228.9	40382.9	49794.4	187107	99546.9	65849.5	27733.5	24417.5	19331	6110.81	8210.11	7261.67	4583.01	HMDB0000053	Androstenedione	M+HCOO
9.06_348.2172m/z		348.217	1	9.05988	0.0953667	81	19.3938	Ctrl	High	100 - 18.4 - 0.512	19043.6	13.16	2536.95	6026.32	4623.83	7047.13	5132.53	5290.04	7885.82	38244.1	19904.7	10139.7	5226.28	2658.86	3772.88	1130.9	1048.33	862.541	885.987	3112.03	7109.57	5156.12	7047.13	5237.43	5463.36	8110.05	40112.6	20846.6	13417.5	5510.98	3313.21	3704.04	1040.63	1296.55	777.192	694.628
9.06_366.2277m/z		366.228	1	9.05988	0.2439	85	20.5417	Ctrl	High	100 - 20 - 1.6	157111	8.41	90904.1	68532.4	66880	66164	62454.9	64267.8	83905.5	305781	153966	84793.1	43854.3	30409.1	31190.5	8026.04	8122.88	7727.95	6716.73	111510	80851.3	74579.1	66164	63731.4	66373.5	86291.4	320720	161251	112204	46243.2	37892.8	30621.5	7385.38	10046.1	6963.27	5266.03
9.07_359.1854m/z		359.185	1	9.07235	0.258517	141	5.12942	High	Ctrl	100 - 20.1 - 0.538	78828.2	8.8	42175.8	35546.1	32143.9	37479.4	36808.9	36958.7	15075.5	12354.8	11256.8	22784.4	29236.2	23646.9	22370.7	57531.3	122515	67513.6	67753.2	51736.3	41935.6	35844.2	37479.4	37561.2	38169.6	15504.2	12958.4	11789.4	30149.7	30828.8	29466.5	21962.5	52939	151523	60833.1	53119.7
9.09_189.0788m/z		189.079	1	9.08588	0.322917	14	3.36915	Ctrl	High	100	55778.1	9.32	50986.8	40601.4	41066.1	43315.6	41611.7	40715.4	67414.8	57274.6	63067.7	35355.2	66126.3	21229.8	45497.8	24320.8	18760.1	12523	10618.2	62544.6	47899.6	45793.5	43315.6	42462.1	42049.4	69331.7	60072.9	66052	46784.3	69728.4	26454.4	44667.7	22379.4	23201.9	11283.9	8324.88
9.09_272.1559n	272.156	273.163	1	9.08588	0.840183	2	1.14469	QC	Low	100 - 17.3 - 2.78 - 0.326	300124	12.8	384319	297609	287899	287193	276520	267203	317272	296157	293236	223090	264448	227544	294569	305707	209793	279456	360492	471437	351105	321041	287193	282171	275958	326293	310627	307111	295207	278853	283542	289195	281305	259467	251804	282632			M+H, M+Na
9.10_130.0654m/z		130.065	1	9.09947	0.405667	18	3.01403	Ctrl	High	100 - 8.02	57729.8	7.57	44205.2	38696.6	36956.2	45138.7	41924.5	41565.6	64338	52714.7	67216.5	46649.7	77281.8	26441.1	46848.7	25588.5	24253.2	15726.4	11046.5	54225.8	45652.4	41210.5	45138.7	42781.3	42927.5	66167.4	55290.2	70397.2	61730	81491.6	32948.2	45994	23546	29995.7	14170.2	8660.66
9.10_190.0866m/z		190.087	1	9.09947	0.36615	53	3.37382	Ctrl	High	100 - 12.2	168778	17.85	175997	128597	114922	122643	118441	117149	188650	153757	198694	134009	227339	75760.7	126798	68504.6	65820.6	41036.8	24740.5	215892	151712	128151	122643	120862	120988	194014	161269	208096	177329	239723	94405.5	124484	63036.3	81405.1	36976.2	19396.9
9.13_650.1826m/z		650.183	1	9.12663	0.215567	3	3.76043	High	QC	100 - 38.2 - 4.4	106800	4.96	30130.7	29134.9	26470.5	27951	29463.9	27254.4	31817.3	12001.3	29321.4	57169.6	33926.6	50522.7	36609.9	35170.9	81085.3	234022	76920.7	36960.8	34372	29517.7	27951	30066.1	28147.3	32722	12587.6	30708.9	75650.5	35774.7	62956.4	35941.9	32363.5	100284	210865	60307.1
9.13_790.4100m/z		790.41	1	9.12663	0.148567	48	3.08651	High	Ctrl	100 - 2	153544	23.89	59474.6	81288.9	91712.5	121634	125382	130852	65302.8	42950.6	52332.1	38401.4	188010	97954	117376	104806	20771.8	330151	158447	72956.4	95900.8	102270	121634	127944	135139	67159.7	45049.1	54808.4	50815.3	198252	122061	115234	96439.7	25690	297483	124225
9.14_790.4789m/z		790.479	1	9.1391	0.175617	172	2.96721	High	Ctrl	100 - 1.85	130297	11.23	36784.2	76301.5	80131.3	87280.8	103128	134223	42639.6	49068.9	46281.4	37658.8	138052	82689.1	98708.5	84782	20221.8	280043	136140	45122.5	90016.9	89355.9	87280.8	105236	138621	43852.1	51466.2	48471.4	49832.6	145573	103039	96907.5	78014.4	25009.7	252333	106736
9.14_846.7955m/z		846.795	1	9.1391	0.201633	604	2.74466	High	Ctrl	100 - 0.259	235282	9.25	165620	105884	169117	205677	241879	213657	97130.8	81493	84862.7	79407.8	284963	182592	217028	149739	49501.8	493319	248569	203163	124917	188585	205677	246823	220657	99892.6	85474.5	88878.3	105078	300486	227528	213068	137786	61222.4	444506	194883
9.15_209.2014m/z		209.201	1	9.15267	0.689533	4	1.12689	High	Low	100 - 12.6	102623	8.6	119760	97785.6	97365.5	101007	99630.8	97091.7	103511	95794.1	97546	79612.3	94400.8	77716.8	101086	106035	77495.2	101199	125764	146908	115363	108574	101007	101667	100273	106454	100474	102162	105348	99543.1	96843	99241.8	97570.8	95843.9	91185.7	98601.4
9.15_347.2218m/z		347.222	1	9.15267	0.14855	169	1.10283	QC	Ctrl	100 - 44.9	19621.2	13.58	24678	16870.6	19116.5	18770.4	18469.3	19822.2	21729.4	19914.6	16161.9	13360.8	17477.3	15914	21555.8	7468.55	26432.3	11635.4	27172.7	30272	19903.1	21317.2	18770.4	18846.8	20471.6	22347.3	20887.5	16926.6	17679.9	18429.4	19830.4	21162.5	6872.38	32690.7	10484.1	21303.8
9.15_374.2539m/z		374.254	1	9.15267	0.256217	52	2.61306	Ctrl	High	100 - 20.2 - 1.14	112632	8.35	73180.8	58906.4	58172.7	61632.6	54804.5	55534.6	113743	124858	102397	109531	74611.7	63437.7	76619	53658.7	52183.6	42206.3	24365.6	89769.6	69495	64869.4	61632.6	55924.6	57354.1	116977	130958	107242	144939	78676.1	79049.8	75221.1	49375.5	64539.3	38030	19103
9.15_790.2751m/z		790.275	1	9.15267	0.17455	0	2.97957	High	Ctrl	100 - 0.334	127516	13.73	55853	78730.7	78885.6	122304	96927.3	105891	39553.3	51588.2	40489.9	39555.8	162023	92068.5	103202	80523.1	22839.4	282439	124263	68513.9	92882.8	87966.7	122304	98908.3	109360	40678	54108.6	42405.8	52342.8	170849	114727	101319	74095.5	28247.2	254492	97424.5
9.17_182.1309n	182.131	200.165	1	9.16623	0.703467	34	1.75664	Ctrl	Low	100 - 10.1	127618	12.32	155361	118676	111089	104486	101749	103778	80201.3	68930.9	82283.1	279057	65733.4	69456.3	82756.6	87613.9	106659	67269	111874	190579	140009	123877	104486	103829	107178	82481.8	72298.6	86176.6	369266	69314.1	86549.6	81246.7	80620.3	131912	60612.7	87711.2			M+H, M+NH4
9.17_244.1546m/z		244.155	1	9.16623	0.299517	40	1.31046	High	Ctrl	100 - 10.7	31423.7	11.3	31932	26115	26291.7	24909.3	23484	24750.5	21729.5	25827.9	21039.8	27319.2	19908.9	26962.2	26262.3	33301	30096.4	23898.1	38399.2	39170.4	30809.3	29318.3	24909.3	23963.9	25561.5	22347.3	27089.8	22035.4	36150.5	20993.4	33597.6	25783.1	30642.8	37222.3	21533.4	30105.6
9.17_281.1739m/z		281.174	1	9.16623	0.0818667	96	1.78799	High	Low	100 - 2.95	10007.9	6.73	6202.42	5248.65	5149.66	5680.06	5692.48	5697.99	6242.52	5518.26	7547.54	6231.6	6712.85	4798.46	5280.5	3842.95	3517.55	13727.9	18943	7608.4	6192.11	5742.47	5680.06	5808.82	5884.68	6420.02	5787.87	7904.68	8246.05	7078.52	5979.37	5184.16	3536.19	4350.41	12369.5	14851.6
9.19_349.2375m/z		349.238	1	9.1949	0.282033	130	1.56485	Ctrl	High	100 - 22.3 - 2.15	233206	5.8	219185	193546	179138	169342	170603	168278	197324	337290	177547	220664	194762	216701	198251	88337.8	150911	114582	242281	268870	228336	199759	169342	174090	173791	202935	353769	185949	291997	205371	270032	194634	81286.4	186642	103244	189952
9.21_281.1856m/z		281.186	1	9.20737	0.2166	56	2.92416	High	Low	100 - 12.2 - 3.31	28781.6	5.69	11957.5	10637.1	12695.6	11872.4	11989.4	12124	14685.7	8812.8	10997.7	11098.4	11221.4	8833.31	9473.4	7653.3	7131.06	49977.5	50364.4	14668.1	12549.2	14157.1	11872.4	12234.5	12521.2	15103.3	9243.36	11518.1	14686.1	11832.6	11007.2	9300.56	7042.39	8819.5	45032.2	39486.5
9.21_353.2323m/z		353.232	1	9.20737	0.2562	135	1.38355	Low	High	100 - 19.9 - 1.2	87956.2	4.32	78284.5	75056	74056.6	75104.8	69416.9	70947.9	126504	54236.3	47448.9	33351	121742	71682.4	70444.3	56897.1	64233.3	68752.8	64408.6	96030.3	88547.5	82581.8	75104.8	70835.5	73272.5	130101	56886.1	49694.2	44132.2	128374	89323.6	69159	52355.4	79442	61949.7	50497.4
9.22_253.1435m/z		253.144	1	9.22092	0.336283	40	3.66326	High	Ctrl	100 - 9.9	46483.6	9.46	17897.1	13882.8	14650.4	15174.7	15306.7	14203.1	14578.3	11571.7	11655.9	12950.6	16717.2	15636.5	13056.3	17559	17167.5	68722.3	82485.6	21954	16378.3	16337	15174.7	15619.5	14668.5	14992.8	12137.1	12207.5	17137.1	17627.9	19484.7	12818	16157.4	21232.3	61922.2	64670.1
9.22_271.1542m/z		271.154	1	9.22092	0.3524	31	11.5592	High	Ctrl	100 - 13.1	76560	12.63	13445	11764.4	11003.3	10518.4	10295.2	9411.85	7799.62	6136.26	5336.04	7221.14	12303.5	10607.6	7783.57	15888.4	15327.9	126257	148766	16492.8	13879	12270	10518.4	10505.7	9720.22	8021.4	6436.06	5588.54	9555.48	12973.7	13218.1	7641.55	14620.1	18957.1	113764	116635
9.22_370.2358n	370.236	393.225	1	9.22092	0.18945	51	1.5111	Low	Ctrl	100 - 17.4	43713.4	13.49	25550.6	38186.9	36409.5	36093.5	37415.6	32933	58773.3	24448.4	19654.7	12836.2	57292.1	37570.8	36277.3	29872.9	33750.2	39067.1	29472.7	31342.5	45051.1	40600.9	36093.5	38180.3	34012.1	60444.5	25642.9	20584.7	16985.8	60413	46817.1	35615.5	27488.4	41741.3	35201.4	23107.1			M+NH4, M+Na
9.23_266.1865m/z		266.187	1	9.23443	0.255933	24	1.33108	Low	High	100 - 14.3 - 2.51	140322	10.65	153353	128806	123661	120707	120383	115845	123120	124205	121587	172749	148662	156442	115862	93338.8	142665	96279.2	89395	188116	151959	137896	120707	122844	119641	126620	130274	127340	228592	156760	194943	113748	85888.2	176444	86752.4	70087.2
9.25_361.2009m/z		361.201	1	9.24797	0.175867	191	2.90682	High	Ctrl	100 - 19.9	55865.8	6.76	31704	29098.1	29204.6	33165.9	28518.1	28015.7	14610.7	21008	11722	29534.8	25299.7	23308.4	19401.7	51156	83617.3	37818.8	50870.9	38890.8	34328.6	32566.5	33165.9	29100.9	28933.7	15026.2	22034.4	12276.6	39082.4	26677.9	29044.6	19047.7	47072.6	103416	34076.7	39883.6	HMDB0006254	4-Hydroxyretinoic acid	M+HCOO
9.25_593.3334m/z		593.333	1	9.24797	0.216417	18	1.64198	Low	Ctrl	100 - 36.9 - 17.7	63135.9	10.02	35545.9	42429.1	40771.2	47615.9	46013.9	43866	17894.7	33938.6	37167.8	64803.7	23320.1	106465	59623	41918.8	74651	29011.1	72964.7	43603.5	50055.9	45464.7	47615.9	46954.3	45303.3	18403.5	35596.7	38926.5	85752.4	24590.4	132666	58535.1	38572.7	92326.3	26140.5	57205.5
9.25_664.1618m/z		664.162	1	9.24797	0.312733	4	5.07781	High	QC	100 - 35.5 - 3.91	113975	13.43	22832.8	25650.3	18908.8	20128.5	26278	20876.3	34163.8	12694	26242	31905.2	33533.6	21139.7	30591.7	23010.2	70185.7	277661	85045.3	28008.6	30261	21085.5	20128.5	26815	21560.3	35135.3	13314.2	27483.7	42219.1	35360.3	26342.3	30033.5	21173.4	86803.7	250186	66676.9
9.26_457.3269m/z		457.327	1	9.26152	0.50075	28	2861.97	High	QC	100 - 24.3 - 2.84	206050	88.35	352.615	0	24.615	0	0	54.7452	40437.2	0	0	11124.7	3010.65	10276.2	2020.66	10441.3	15747.8	494003	304006	432.546	0	27.4487	0	0	56.5389	41587	0	0	14720.9	3174.65	12805.2	1983.79	9607.82	19476.4	445121	238346
9.28_212.1647m/z		212.165	1	9.27545	0.311617	51	1.78258	Ctrl	Low	100 - 11	95058.2	2.62	70968.9	67771.7	68940.1	71324.3	70893.2	67079	49490.5	36642.8	48928.6	245171	48910.1	45222.7	65845.5	47832.9	97968.7	47719.9	52250.8	87056.3	79953.8	76876.3	71324.3	72342.1	69276.8	50897.7	38433	51243.8	324426	51574.5	56352	64644.1	44014.8	121165	42998.1	40965.5
9.28_229.1680n	229.168	230.175	1	9.27545	0.298067	8	1.82208	Ctrl	Low	100 - 9.98 - 0.0583	97771.5	9.45	91823.3	81352.7	79576.7	74112.9	75605.2	70521.7	50997.6	39929.3	54055.7	246104	49498.6	46097.4	65381.4	49876.2	101231	49269.1	53696.8	112638	95976	88737.4	74112.9	77150.4	72832.3	52447.7	41880.1	56613.5	325660	52195	57442.1	64188.5	45895	125200	44393.9	42099.1			M+H, M+Na
9.29_336.1167m/z		336.117	1	9.28898	0.18775	55	1.55606	High	Ctrl	100 - 13.3 - 0.144	36819.8	8.79	35760.7	31487.7	28285.8	30229.7	30932.7	28540.1	19140.2	18421	22596.5	34491.1	24016.1	59322.3	21164.4	22051.2	55835.1	38249.9	31143.1	43867.1	37147.7	31542	30229.7	31564.9	29475.2	19684.5	19321	23665.7	45640.9	25324.4	73921.5	20778.3	20291	69055.3	34465.1	24416.7
9.30_435.2293n	435.229	436.237	1	9.30253	0.51495	6	4066.81	High	QC	100 - 22.2 - 4.77 - 1.99	423462	22.85	11.9382	31.1171	44.06	455.894	40.437	41.3129	47253.1	16.923	27.1309	2255.2	3160.91	4656.6	4994.04	23975.4	5203.2	966314	698356	14.6444	36.7105	49.1321	455.894	41.2634	42.6665	48596.8	17.7498	28.4147	2984.22	3333.1	5802.59	4902.92	22061.6	6435.17	870697	547523			M+H, M+Na
9.34_218.1177m/z		218.118	1	9.3421	0.107217	72	8.13615	Low	High	100 - 9.59	9757.33	15.67	5101.65	4461.51	4963.79	4177.27	3870.33	3311.39	7487.51	8165.49	3321.18	13897.5	3660.65	19290.2	6321.12	0	4797.02	0	0	6258.11	5263.48	5535.21	4177.27	3949.43	3419.89	7700.41	8564.43	3478.33	18390.1	3860.06	24037.6	6205.79	0	5932.83	0	0
9.37_274.2015m/z		274.201	1	9.36923	0.12225	19	2.45328	Ctrl	Low	100 - 13.1	8339.77	16.99	6891.54	5259.85	5835.95	4456.31	5173.71	4520.33	4025.73	2365.57	3423.65	23544.1	2629.53	2379.83	5188.95	2243.48	7556.43	2001.72	1952.74	8453.73	6205.33	6507.77	4456.31	5279.45	4668.44	4140.2	2481.15	3585.65	31155.1	2772.77	2965.51	5094.27	2064.39	9345.58	1803.65	1530.98
9.38_202.1440m/z		202.144	1	9.38272	0.188867	31	1.15487	QC	Ctrl	100 - 7.39	20453.1	14.8	25919.4	21284	20831.9	18000.8	18623.4	18059.2	17380.3	13356.3	15844.3	24260.6	17320.8	26293.5	17667.3	19697.7	16628.5	12093.5	22870.9	31794.8	25109.9	23230	18000.8	19004.1	18650.9	17874.5	14008.9	16594	32103.2	18264.3	32764.4	17345	18125.4	20565.7	10896.8	17931.1
9.38_462.2675m/z		462.268	1	9.38272	0.135767	24	1.66522	Low	High	100 - 25.6 - 1.65	39660.9	9.05	23929	27352.7	27762.5	31121.4	28826.9	25720.9	49131.2	16568.4	13491.7	45614.9	14358.7	55358.4	49265.8	51114.1	18376.9	21465.9	4311.91	29353.3	32269.4	30958.4	31121.4	29416	26563.6	50528.3	17377.8	14130.1	60360.6	15140.8	68982.1	48366.9	47034	22728	19341.9	3380.61
9.38_480.2784m/z		480.278	1	9.38272	0.243433	18	1.56152	Low	High	100 - 26.1 - 5.06	67213.8	4.94	49765	52664.7	54340.4	53882.6	56900.5	50552.9	85153.4	33608.7	30889.7	84423	26045.8	86000.3	89595.4	89800.2	38176.8	37898.3	6300.18	61045.8	62131.3	60595.9	53882.6	58063.4	52209.2	87574.8	35250.7	32351.4	111714	27464.6	107165	87960.7	82632.1	47216	34148.2	4939.45
9.38_485.3336m/z		485.334	1	9.38272	0.284033	34	Infinity	High	QC	100 - 22.5	66692.4	120.83	0	0	0	0	0	0	13650.7	0	0	776.225	0	3768.86	0	2052.97	3964.75	170732	90020.4	0	0	0	0	0	0	14038.9	0	0	1027.15	0	4696.38	0	1889.1	4903.49	153838	70577.4
9.38_498.2886m/z		498.289	1	9.38272	0.2987	16	1.57503	Low	High	100 - 28.1 - 5.8 - 0.277	160723	3	123449	118380	119054	128276	124779	123061	206991	74244.5	62540.5	201614	59081.7	218109	204978	205261	79698.3	100305	22913.1	151432	139659	132759	128276	127329	127093	212877	77871.8	65499.8	266789	62300.1	271786	201238	188876	98568.7	90380.1	17964.2
9.38_515.2921n	515.292	533.326	1	9.38272	0.419633	38	1.56048	Low	High	100 - 29.1 - 7.58 - 1.54	1.4927e+06	6.53	1.34914e+06	1.23213e+06	1.24465e+06	1.22643e+06	1.15063e+06	1.12262e+06	1.88841e+06	747422	589156	1.82671e+06	583701	2.00631e+06	1.8881e+06	1.9801e+06	770678	872225	203256	1.65497e+06	1.45361e+06	1.38793e+06	1.22643e+06	1.17414e+06	1.1594e+06	1.94211e+06	783938	617034	2.41722e+06	615498	2.50007e+06	1.85365e+06	1.82205e+06	953154	785918	159356			M+H, M+NH4, M+Na, M+K
9.40_237.1486m/z		237.149	1	9.3962	0.259617	48	1.14096	Low	High	100 - 8.68	26018.1	4.73	23495.5	23788.4	23756.7	23593	23081.7	20941.2	23245.5	19627.3	21095.2	33975.3	25362.4	29033.6	23658.4	23497.3	27660.6	19320.1	20736.7	28821.5	28064.4	26491.5	23593	23553.5	21627.3	23906.5	20586.3	22093.4	44958.3	26744	36178.8	23226.7	21621.7	34209.8	17408.4	16257.9
9.41_231.0936m/z		231.094	1	9.40867	0.149267	1	2.64046	High	QC	100 - 16.1	14040.6	10.77	5564.79	5844.4	5239.89	5115.63	5822.39	4317.83	9410.38	11674.2	19445.5	9857.34	6042.7	15334.1	8143.13	8650.52	21190.1	7949.55	18372.3	6826.24	6894.95	5843.09	5115.63	5941.38	4459.3	9677.96	12244.5	20365.6	13043.9	6371.86	19107.8	7994.55	7960.01	26207.4	7162.94	14404.1
9.41_347.1606m/z		347.161	1	9.40867	0.16285	91	1.69523	High	Low	100 - 16.6 - 0.484	48162.9	7.72	43865.4	39453.9	42020.7	34645.3	33813.8	30825	36165.1	31403.6	43769.9	19919.9	26612.1	30855.6	27764.7	83051.1	15153.6	41476.7	52970.1	53808.9	46545.8	46858	34645.3	34504.8	31835	37193.5	32937.9	45841	26359.3	28061.7	38449.2	27258.1	76421.8	18741.5	37372.6	41529.4
9.44_163.1483m/z		163.148	1	9.43833	0.150933	5	3.21149	Ctrl	Low	100 - 4.69	5698.99	8.41	2825.9	2773.22	3333.13	3412.73	3179.51	3096.7	2194.16	1132.28	2271.18	17198.4	1601.62	1215.02	2507.05	1248.32	5012.14	2135.43	1769.92	3466.49	3271.72	3716.83	3412.73	3244.49	3198.17	2256.55	1187.59	2378.65	22758	1688.87	1514.04	2461.31	1148.68	6198.88	1924.13	1387.65
9.44_361.2010m/z		361.201	1	9.43833	0.337967	194	1.30253	High	QC	100 - 21.4 - 1.45	194977	4.59	159733	151113	146322	148599	153121	139257	146073	133566	149837	190308	137509	138352	187494	105144	320884	147200	206679	195942	178276	163166	148599	156251	143819	150226	140092	156928	251828	144999	172400	184073	96751.5	396860	132635	162040
9.45_180.1516n	180.152	198.185	1	9.45187	0.244267	14	3.37577	Ctrl	Low	100 - 9.86	37869.5	4.14	21898.6	21243.9	22374.2	22396.2	23428.2	20879.5	15238.8	5929.31	13862.8	116447	9155.82	9664.44	14833.9	8504.96	34758.1	12717.6	10987.1	26862.6	25062.6	24949.9	22396.2	23907.1	21563.6	15672.1	6219	14518.8	154090	9654.57	12042.9	14563.2	7826.07	42987.9	11459.2	8614.05			M+H, M+NH4
9.45_215.1888n	215.189	216.196	1	9.45187	0.367683	1	3.47738	Ctrl	Low	100 - 12.2	259980	11.54	203885	172703	173676	155650	157254	150787	106146	41050.2	97724.3	795001	68766.9	61254.6	94268.2	55563.6	241219	86252	75804.6	250103	203747	193669	155650	160467	155727	109164	43055.8	102349	1.052e+06	72512.9	76329.4	92548.2	51128.3	298334	77717.4	59432			M+H, M+Na
9.47_258.1601m/z		258.16	1	9.4654	0.192317	23	1.4762	QC	Low	100 - 13.9	44362.3	11.35	54210.4	44395	43770	41928.9	41131.9	40737.5	56845.6	30738.4	39917.9	27274.9	34137	35135.4	20882.4	63373.6	13082.3	29539.9	35236.1	66499	52375.1	48808.7	41928.9	41972.5	42072.3	58462	32240.2	41806.8	36092	35996.6	43782.2	20501.4	58314.9	16179.8	26616.9	27625.7
9.47_333.2061m/z		333.206	1	9.4654	0.460417	143	1.90644	Ctrl	High	100 - 18	86338.6	2.97	63931.4	62560.9	63019.9	62850.3	62250.7	58623.3	49451.8	174903	75789.8	45210	45197.4	62861	84423.1	77180.1	40490.6	40261	23219.3	78423.6	73806.4	70274.6	62850.3	63523	60544.1	50858	183448	79376.1	59824.9	47659.4	78331.2	82882.8	71019.4	50077.6	36277.2	18204.3
9.48_461.2088n	461.209	462.216	1	9.47785	0.191267	10	Infinity	High	QC	100 - 14.5	54951.6	126.01	0	0	0	0	0	0	2720.44	0	0	0	0	0	0	370.474	0	144264	75171.6	0	0	0	0	0	0	2797.8	0	0	0	0	0	0	340.902	0	129989	58935.7			M+H, M+NH4
9.50_120.0448m/z		120.045	1	9.50495	0.218267	9	3.57857	High	Low	100 - 2.06	9713.41	3.49	2696.55	2712.51	2920.39	2859.45	2916.15	2852.78	4005.15	3905.01	3898.73	1308.5	2994.05	1465.76	3683.16	4283.8	1325.86	8388.99	24855	3307.81	3200.09	3256.58	2859.45	2975.75	2946.25	4119.04	4095.79	4083.21	1731.5	3157.15	1826.49	3615.96	3941.86	1639.78	7558.91	19486.7
9.50_340.2121m/z		340.212	1	9.50495	0.18865	57	105.864	High	QC	100 - 18.7	29998.6	61.43	0	263.059	703.163	282.345	0	451.647	5408.41	608.198	0	856.909	405.66	1671.03	1959.2	5036.6	1754.4	59179.8	54023.6	0	310.345	784.11	282.345	0	466.445	5562.19	637.913	0	1133.92	427.757	2082.28	1923.45	4634.56	2169.8	53324	42355.4
9.52_275.0485m/z		275.049	1	9.52113	0.175117	17	1.99743	Ctrl	High	100 - 11.3 - 0.841	27327.5	5.39	15094.9	16441.5	16418.8	16820.7	15709.7	17642.5	27605.7	28207.4	19953.4	33543.4	15585.7	21880.4	34676.1	10913.3	14454.1	25786.8	3571.15	18516.7	19396.9	18308.9	16820.7	16030.8	18220.6	28390.7	29585.6	20897.6	44386.9	16434.7	27265.2	34043.5	10042.2	17876.5	23235.2	2799.84
9.53_253.1435m/z		253.143	1	9.53463	0.214667	39	4.29264	High	QC	100 - 9.91	27724.7	6.28	6558.23	5892.66	6283.51	6568.94	6331.64	7117.01	6616.68	5519.4	6901.24	7832.56	6284.82	11444.6	8038.82	6541.7	14800.3	47842.7	41714.1	8044.87	6951.88	7006.86	6568.94	6461.05	7350.2	6804.82	5789.06	7227.8	10364.5	6627.18	14261.1	7892.15	6019.52	18304.6	43108.7	32704.6
9.53_331.1555m/z		331.156	1	9.53463	0.162667	165	1.5088	Ctrl	Low	100 - 19.1	27331.5	6.99	29992.6	25033.6	26200.6	25874.8	25573.2	25313	43617.6	16594	29604.2	19510.1	19032.2	21478.7	13833.1	33654.8	6630.71	25260.3	26577.8	36791.4	29533.5	29216.8	25874.8	26095.8	26142.3	44857.8	17404.7	31005.1	25817.1	20068.9	26764.6	13580.7	30968.4	8200.68	22760.8	20837.5
9.55_279.2047m/z		279.205	1	9.54713	0.122033	11	3.04883	Ctrl	Low	100 - 12.9	6336.75	15.34	2329.6	2837.82	2646.55	3589.27	3093.7	3292.46	1430.32	520.386	1387.55	22008.7	2529.25	502.653	3203.36	864.797	8790.29	275.059	546.291	2857.68	3347.93	2951.21	3589.27	3156.93	3400.34	1470.99	545.811	1453.2	29123.4	2667.03	626.357	3144.91	795.767	10871.6	247.842	428.301
9.55_363.2168m/z		363.217	1	9.54713	0.4328	209	1.40878	Low	High	100 - 22.9 - 3.1	1.27681e+06	3.73	1.08919e+06	984195	1.01449e+06	1.03133e+06	991501	1.04088e+06	820004	1.20802e+06	802024	1.91598e+06	1.4826e+06	1.24852e+06	1.09931e+06	574414	1.53697e+06	510780	1.00314e+06	1.33609e+06	1.16111e+06	1.13128e+06	1.03133e+06	1.01176e+06	1.07499e+06	843320	1.26704e+06	839975	2.53535e+06	1.56337e+06	1.55579e+06	1.07925e+06	528562	1.90088e+06	460239	786478
9.55_386.2804m/z		386.28	1	9.54713	0.16265	12	10.1432	Ctrl	Low	100 - 22.2	22068.5	13.12	6337.29	4889.19	4881.01	6316.67	5846.87	4879.72	2140.75	328.986	4664.97	81139.2	3221.29	3305.76	0	2270.06	14433.1	232.283	582.09	7773.85	5768.03	5442.9	6316.67	5966.36	5039.6	2201.62	345.059	4885.72	107369	3396.77	4119.31	0	2088.86	17850.5	209.298	456.368
9.56_211.1694m/z		211.169	1	9.56063	0.158933	35	3.55387	High	QC	100	9097.52	6.47	2736.98	2438.65	2704.63	2589.47	2298.57	2591.05	5573.23	7252.08	8199.43	10229.9	4094.43	8857.33	5786.13	4243.89	16422.6	8069.57	7654.04	3357.4	2877	3015.98	2589.47	2345.55	2675.94	5731.7	7606.4	8587.42	13536.8	4317.47	11037.1	5680.56	3905.13	20311	7271.09	6000.89
9.56_664.1619m/z		664.162	1	9.56063	0.3122	4	3.99081	High	QC	100 - 36 - 3.71	134727	11.45	35139.2	38381.3	31557.4	27624.1	36687.1	33166.4	51827.8	22285	42592.9	59977.5	50109.5	39485.2	43173.9	30582.6	103232	307326	97766	43104.6	45280.4	35190.2	27624.1	37436.9	34253.1	53301.5	23373.8	44608.3	79366.1	52839.1	49202.5	42386.2	28141.4	127675	276916	76650.2
9.57_262.1076m/z		262.108	1	9.57415	0.132917	70	9.58905	Ctrl	High	100 - 11	16198.4	16.98	5228.39	7487.99	8970.7	7979.49	7415.96	8362.11	15476.2	17572.1	10877.4	20867.8	5180.02	10599.8	7952.9	1538.46	4528.18	465.879	224.504	6413.58	8833.97	10003.4	7979.49	7567.53	8636.09	15916.2	18430.6	11392.2	27613.6	5462.19	13208.5	7807.8	1415.66	5600.33	419.78	176.015
9.57_300.2168m/z		300.217	1	9.57415	0.16265	29	1.83491	Ctrl	High	100 - 11.7	26812.3	5.64	22604	20656.1	22040.5	22023	19631.8	20181.7	27718.1	18855.2	37531.3	23144.8	26169.1	20410.3	23656.9	15564	13069.6	13078.4	16737.3	27727.9	24369.1	24577.8	22023	20033.1	20843	28506.3	19776.4	39307.2	30626.7	27594.6	25433.3	23225.3	14321.7	16164.1	11784.3	13122.3
9.57_324.2415n	324.241	325.249	1	9.57415	0.268917	2	4.7831	Ctrl	Low	100 - 17.9 - 1.99	75055.3	6.55	44983.7	38103.4	40523.7	43629.5	44546.8	40428.5	12568.4	9759.64	22792.7	255101	16552.8	19310.5	11212.1	23257.8	114440	19937.5	19575.2	55180.7	44952.6	45188.7	43629.5	45457.2	41753.1	12925.8	10236.5	23871.2	337566	17454.5	24062.8	11007.5	21401.3	141536	17964.7	15347.3			M+H, M+Na
9.60_369.2751m/z		369.275	1	9.60098	0.46175	29	1.60726	Low	Ctrl	100 - 19.7 - 0.467	141996	7.9	107978	90210.6	91950	90873.9	88923.9	88963.3	97834.8	112754	85095.5	57701.1	224203	167285	34499.5	50691.8	101341	151246	123002	132454	106426	102535	90873.9	90741.3	91878.1	100617	118262	89122.1	76353.9	236417	208453	33870.1	46645.5	125336	136280	96435.7
9.61_486.2337m/z		486.234	1	9.61343	0.1491	52	1.61906	Low	High	100 - 21.1 - 0.622	31795	6.81	26301.6	23045.5	21755	24787.6	22759.8	23731.8	11379.5	35450.1	32254.3	30449.6	20696	60222.9	14466.1	26215.4	18699.3	26411.1	7225.89	32263.8	27188	24259.4	24787.6	23225	24509.4	11703.1	37182.1	33780.5	40292.8	21823.4	75043.9	14202.2	24122.8	23126.8	23797.7	5665.22
9.65_336.1167m/z		336.117	1	9.65405	0.3094	65	1.39643	High	Ctrl	100 - 14.4 - 1.32	322762	8.01	302107	259386	254224	250650	249422	246903	199334	180015	246580	298603	200452	524301	185766	173327	530068	337145	250507	370590	306012	283490	250650	254519	254993	205002	188810	258248	395131	211371	653332	182376	159491	655573	303785	196401
9.65_650.1823m/z		650.182	1	9.65405	0.241817	3	4.26313	High	QC	100 - 37.8 - 3.95	114197	7.75	28287.8	26151.5	28704.9	24317.2	28762.4	24498.3	31385.2	13235.9	31382.1	58372.3	38595.2	49575.7	41946.7	36525.7	95257.7	248121	76881.7	34700.1	30852.3	32009.3	24317.2	29350.3	25301	32277.7	13882.6	32867.1	77242.1	40697.6	61776.4	41181.3	33610.1	117812	223570	60276.5
9.67_195.1380m/z		195.138	1	9.6676	0.838967	47	1.12397	High	Ctrl	100 - 10.4	81070.3	4.51	77978.4	67984	71982.4	74778.8	73215.8	72620	77087.5	73975.8	74859.4	62591	73751.1	65321.6	81016.2	79565.6	60818.2	86152.3	97745	95654.7	80204.3	80268.8	74778.8	74712.1	74999.4	79279.4	77590.1	78401.7	82824.5	77768.5	81397.3	79538.1	73214.4	75218.3	77627.5	76633.7
9.67_212.1414n	212.141	230.175	1	9.6676	0.6217	17	1.19987	QC	Low	100 - 11.2	102992	10.22	144625	110859	98492.9	89578.3	87534.2	86865.1	96043	93318.8	94399.3	76317.8	84930.6	77469.1	95110.1	95135.9	71982.5	94318.8	112437	177409	130786	109831	89578.3	89323.1	89711.2	98774	97878.1	98866.2	100989	89557.1	96534.3	93374.9	87541.9	89026	84985.9	88152.3			M+H, M+NH4, M+Na
9.67_234.1526m/z		234.153	1	9.6676	0.162	3	5.99419	High	Ctrl	100 - 5.3	17662.6	14.66	10219.4	7830.46	7965.69	7898.6	7129.72	6930.26	2261.13	2628.11	2937.31	3959.94	3172.7	3832.37	5001.27	18717.8	15294.7	7284.55	29353.4	12536	9238	8882.68	7898.6	7275.43	7157.33	2325.42	2756.51	3076.3	5240.05	3345.53	4775.52	4910.02	17223.7	18916	6563.75	23013.5
9.68_130.0502m/z		130.05	1	9.68007	0.176617	72	1.06637	Low	High	100 - 1.94	5953.94	8.83	5450.29	6595.18	5093.5	5635.34	5699.79	5544.04	4920.52	4839.95	5669.72	6944.99	4556.91	7618.09	5686.82	4765.46	5065.42	5247.49	7255.04	6685.77	7780.68	5679.85	5635.34	5816.28	5725.69	5060.43	5076.41	5938.01	9190.06	4805.14	9492.9	5583.07	4385.07	6264.77	4728.25	5688.07
9.71_272.1858m/z		272.186	1	9.70982	0.108917	34	2.81957	Ctrl	Low	100 - 13.3	6211.81	7.91	4153.25	3943.58	4012.13	3907.67	3595.58	3334.12	2129.23	1442.2	2154.2	19121.6	1271.13	1171.35	4166.83	2194.42	6236.1	1561.79	1379.1	5094.72	4652.45	4474	3907.67	3669.06	3443.36	2189.77	1512.66	2256.14	25303	1340.37	1459.62	4090.8	2019.25	7712.64	1407.25	1081.24
9.74_420.2230m/z		420.223	1	9.73698	0.107333	45	3.1137	Ctrl	High	100 - 18.2 - 0.698	14310.5	6.86	12095.6	10475.5	11562.1	10257.3	10565.5	10432.3	4869.89	5314.31	13715.6	33342.3	13733.1	11529.7	10043.9	3194.65	4955.95	5287.63	4945.71	14837.5	12358.5	12893.1	10257.3	10781.5	10774.1	5008.36	5573.95	14364.6	44120.6	14481.2	14367.2	9860.69	2939.65	6129.38	4764.42	3877.52
9.74_461.2088n	461.209	462.216	1	9.73698	0.216	13	Infinity	High	QC	100 - 16.7	69495.5	128.43	0	0	0	0	0	0	3895.24	0	0	0	0	0	0	1111.72	0	187867	89003.7	0	0	0	0	0	0	4006	0	0	0	0	0	0	1022.98	0	169277	69780.4			M+H, M+NH4
9.75_209.1175m/z		209.117	1	9.74943	0.2161	75	1.853	Ctrl	High	100 - 12.6	15275.6	5.85	12531.9	12326.1	11462.3	12147.9	11055	10920.6	9999.39	15467	9503.89	26132.2	13536.4	15376.4	10774.3	8165.31	6964.03	8266.82	9578.67	15372.6	14541.8	12781.9	12147.9	11280.9	11278.4	10283.7	16222.6	9953.61	34579.8	14273.8	19160.5	10577.7	7513.53	8612.92	7448.82	7509.84
9.75_257.1993n	257.199	258.207	1	9.74943	0.403083	1	2.80813	Ctrl	Low	100 - 10.6	36618	20.17	34362.9	28169.5	24721.3	21864.9	21195	21891.1	15561.5	9090.77	14916	106904	9144.25	8185.6	21790.1	10886.6	34832.9	8496.64	11371.4	42152.4	33233	27567.2	21864.9	21628.1	22608.4	16004	9534.92	15621.8	141462	9642.37	10200.1	21392.6	10017.6	43080.4	7655.9	8915.33			M+H, M+Na
9.82_315.1340m/z		315.134	1	9.81603	0.282467	58	1.86202	High	Ctrl	100 - 18.7 - 0.242	167444	6.95	129378	116449	111890	107770	112168	108712	90262.7	75845.2	110302	83292.9	103018	127041	105122	237755	116162	158621	157237	158706	137381	124771	107770	114460	112274	92829.3	79550.8	115522	110219	108629	158306	103204	218777	143666	142926	123276
9.83_457.2912m/z		457.291	1	9.82953	0.418467	28	343.658	High	QC	100 - 22.2 - 3.23	283103	56.01	222.495	1100.28	1383.54	322.08	843.214	1071.17	17793.6	1224.71	1014.58	3100.17	2630.56	10054.3	2979.9	17748.8	16885.2	573238	524542	272.931	1298.05	1542.8	322.08	860.448	1106.26	18299.6	1284.55	1062.59	4102.34	2773.85	12528.7	2925.53	16332.1	20883.1	516516	411249
9.84_266.1865m/z		266.187	1	9.84298	0.310667	22	2.73471	Low	High	100 - 14.7 - 0.967	383113	9.24	342505	302461	290209	269913	277666	274510	325337	367269	357365	440300	376784	455252	317303	102222	216421	162204	79524	420145	356829	323617	269913	283341	283505	334588	385213	374275	582634	397308	567290	311514	94062.8	267664	146154	62348.1
9.84_345.2063m/z		345.206	1	9.84298	0.366183	118	1.69163	High	Ctrl	100 - 22.7 - 2.65	1.06955e+06	9.87	893757	750793	732003	655052	697438	657143	482525	699937	497359	849227	823933	827341	692158	740974	1.27469e+06	831143	1.4314e+06	1.09636e+06	885750	816269	655052	711692	678674	496245	734134	520894	1.12375e+06	868816	1.03095e+06	679530	681827	1.5765e+06	748901	1.12224e+06
9.87_257.1173m/z		257.117	1	9.87147	0.216967	38	9.59981	Low	High	100 - 12	21317.2	5.26	9952.79	11000.5	10981	11646.4	10989.6	11392.7	16485.6	8614.01	11286.5	23790.6	11010.9	33374.2	19566.3	3259.51	3397.34	2022.33	203.149	12208.9	12977.9	12245.2	11646.4	11214.2	11766	16954.4	9034.86	11820.6	31481.3	11610.7	41587.7	19209.3	2999.32	4201.73	1822.22	159.272
9.87_354.1007m/z		354.101	1	9.87147	0.177367	75	15.7795	Low	High	100 - 14.5 - 0.343	27210.1	12.51	18838.2	16437.5	17152.9	15406.7	13519.1	14057.5	22507.8	13260.6	16257.4	34621.5	13612.1	42196.4	25821.9	3294.93	2561.18	610.071	431.4	23108.5	19392.2	19127.5	15406.7	13795.3	14518.1	23147.8	13908.4	17026.7	45813.5	14353.6	52581	25350.8	3031.92	3167.59	549.705	338.225
9.91_346.1531n	346.153	347.16	1	9.91065	0.270017	10	2.59617	High	Ctrl	100 - 18.2 - 1.37	206665	9.71	142702	128793	120496	113377	111432	115673	73076.2	75678.5	114748	54912.6	60848.7	123101	60007	339743	89004.3	194657	203254	175051	151944	134367	113377	113709	119463	75154.1	79375.9	120177	72663.9	64163.4	153397	58912.2	312624	110078	175396	159355			M+H, M+Na
9.94_224.1051n	224.105	225.112	1	9.94025	0.21465	22	2.30302	Low	High	100 - 10.4	36780.7	6.43	25653.1	25600.7	22878.4	25331.4	22452.3	22824.3	38893.1	23606.6	28266.8	28435.2	46815.1	38788.3	24738.7	13880.1	24019.9	10043.2	15939.5	31468.3	30202.5	25512.1	25331.4	22911.1	23572.1	39999	24759.9	29604.3	37627.3	49365.3	48334.1	24287.3	12772.1	29707.1	9049.38	12496.8			M+H, M+Na
9.97_436.2366m/z		436.237	1	9.96627	0.471033	127	746.79	High	QC	100 - 22.2 - 3.88 - 0.677	476347	31.59	422.543	320.778	445.905	1084.31	803.261	750.362	52438	340.063	210.072	7385.76	4802.6	8977.58	6302.29	27567.9	10058.5	1.21027e+06	657490	518.327	378.438	497.236	1084.31	819.678	774.947	53929	356.677	220.013	9773.32	5064.22	11187	6187.3	25367.4	12440.1	1.09052e+06	515483
9.98_271.0536m/z		271.054	1	9.97983	0.1619	30	1.21976	Ctrl	High	100 - 13 - 0.287	21159.7	4.69	18304.1	18628.1	17927	19741	19890.6	19955.3	36662.7	20173.1	18413.7	9389.38	10466.1	15791.1	27214.5	13192.6	10739.1	31772.6	13685.6	22453.3	21976.6	19990.8	19741	20297.1	20609.1	37705.1	21158.6	19285	12424.6	11036.3	19677.3	26718	12139.6	13281.8	28628.7	10729.7
9.98_288.0570n	288.057	289.064	1	9.97983	0.243217	7	1.29163	Ctrl	High	100 - 14.2 - 2.47	75480.9	3.03	73922.5	69755.2	71261.4	69201.9	67669.5	69801.4	131621	72792.3	62966.8	34544	38126.9	50954.4	92663.5	44130.6	37093	104339	48190.8	90679.4	82293.8	79464.9	69201.9	69052.4	72088.4	135363	76348.8	65946.3	45710.8	40203.9	63494.3	90972.9	40608	45875.6	94015.1	37782.4			M+H, M+Na
9.98_501.3172m/z		501.317	1	9.97983	0.389733	29	584.251	High	QC	100 - 26.7 - 4.34	365120	63.24	0	425.842	568.254	1788.16	309.588	657.776	68403.5	444.165	515.679	2546.54	1686.49	8650.54	6713.5	23303	13263.1	929625	494290	0	502.389	633.669	1788.16	315.915	679.327	70348.6	465.865	540.08	3369.75	1778.36	10779.4	6591.01	21442.9	16403.4	837638	387532
10.01_328.2250n	328.225	346.259	1	10.007	0.35255	18	118.885	High	QC	100 - 16	85542.3	45.87	416.004	407.234	617.035	619.918	1128.19	1128.84	12265	3182.01	1282.36	2042.73	982.731	2165.39	861.021	1042.24	3141.53	169761	168224	510.305	480.436	688.067	619.918	1151.24	1165.82	12613.8	3337.48	1343.04	2703.07	1036.26	2698.3	845.311	959.047	3885.36	152963	131891			M+NH4, M+Na
10.01_430.2803m/z		430.28	1	10.007	0.522117	50	11.2366	High	QC	100 - 21.9 - 8.97	133821	10.61	10036.2	12245.3	14662.3	12410	10066.3	12036.3	35316.1	8768.26	12021.7	7880.23	12803	15065.4	12432.5	17802.8	18052.4	311670	187760	12311.2	14446.5	16350.2	12410	10272	12430.7	36320.3	9196.65	12590.5	10427.6	13500.4	18773	12205.7	16381.8	22326.7	280830	147207
10.03_288.2171m/z		288.217	1	10.033	0.278483	35	1.23275	Low	High	100 - 14.7 - 0.486	90175.6	5.9	82649.7	75385.8	74763.2	74329.1	69850.8	71553.4	89243.4	38674.3	103936	74883.8	121421	50862.5	98243.4	106437	41051.5	65046.5	80065.2	101385	88936.5	83369.7	74329.1	71278.4	73897.8	91781	40563.8	108854	99091.2	128035	63379.8	96450.9	97940.9	50771.4	58610.2	62772.5
10.03_442.3165m/z		442.317	1	10.033	0.175233	41	4.49362	Ctrl	Low	100 - 29.9 - 2.25	57416.7	3.78	30680.8	28221	28508.4	28563.1	28110.2	27545.5	7664.04	96957.7	106908	18137.1	13635.3	5929.74	18767	9165.81	51166.3	18336.8	11352.6	37635.6	33293.8	31790.2	28563.1	28684.7	28448	7881.97	101695	111967	24000.1	14378.1	7389.06	18424.6	8434.17	63281	16522.4	8900.63
10.10_162.1410n	162.141	180.175	1	10.0996	0.160133	5	2.32544	Ctrl	Low	100 - 7.36	14190.5	7.33	8335.51	7700.55	9423.57	9331.44	9350.62	9950.52	6716.05	4273.2	8089.2	37683.4	5800.79	6616.26	5889.79	5541.7	18366.8	6431.01	7939.82	10225	9084.74	10508.4	9331.44	9541.72	10276.5	6907.02	4481.98	8471.98	49865.1	6116.78	8244.53	5782.33	5099.35	22715.5	5794.67	6224.95			M+H, M+NH4
10.10_198.1855m/z		198.185	1	10.0996	0.22525	22	2.25156	Ctrl	Low	100 - 9.99	23595.9	4.35	16149.4	14439	15253.5	15924.1	16204.7	15890.5	11886.6	7380.58	13232.2	61884.4	9941.85	11240.3	10257.3	9026.68	29525.7	9565.09	14030.6	19810.2	17034.5	17009.4	15924.1	16535.9	16411.2	12224.6	7741.17	13858.3	81889.5	10483.4	14006.5	10070.1	8306.14	36516.6	8618.62	11000.2
10.10_226.1803m/z		226.18	1	10.0996	0.413783	32	2.12793	Ctrl	Low	100 - 13.6	546968	3.87	409470	367069	378208	386104	376707	393789	264930	184948	315865	1.42213e+06	240101	277230	253795	217400	685739	253069	341731	502289	433050	421746	386104	384405	406691	272463	193984	330811	1.88186e+06	253180	345456	249165	200047	848103	228028	267923
10.10_243.1836n	243.184	244.191	1	10.0996	0.469567	5	2.08588	Ctrl	Low	100 - 13.5 - 0.129 - 0.0767 - 0.00671	799796	7.29	741677	620648	614006	567729	555091	582892	395771	284258	468493	2.05066e+06	363904	415445	370953	315458	1.00724e+06	379284	504694	909802	732211	684688	567729	566436	601991	407024	298146	490662	2.71357e+06	383727	517686	364185	290277	1.24573e+06	341754	395689			M+H, M+Na, M+K
10.10_386.2540m/z		386.254	1	10.0996	0.278483	86	Infinity	High	QC	100 - 19.2	42482.6	113.33	0	0	0	0	0	0	1984.97	235.629	0	0	0	0	0	1364.31	410.694	88138.5	80016.7	0	0	0	0	0	0	2041.41	247.141	0	0	0	0	0	1255.41	507.935	79417.2	62734.4
10.12_300.2167m/z		300.217	1	10.1156	0.25145	29	2.40306	Ctrl	High	100 - 12.3	51786.7	8.01	48453.8	42592.2	46423.7	41365.4	39003.6	42197.2	45996.6	37730.7	50174.4	73245.2	42974.6	40527.7	52865.3	21911.7	19726.3	20254.7	24308.6	59437.5	50248.3	51767.9	41365.4	39800.7	43579.7	47304.5	39574.1	52548.7	96922.9	45315.6	50501.6	51900.8	20162.6	24396.9	18250.5	19058.4
10.12_315.1340m/z		315.134	1	10.1156	0.374383	60	1.36881	High	Ctrl	100 - 18 - 0.769	201084	5.3	170380	162317	154072	151710	147440	161492	153919	121526	168499	143672	179043	169976	190021	256095	169790	181028	197421	209002	191494	171808	151710	150453	166783	158295	127463	176472	190116	188796	211807	186554	235653	209992	163115	154781
10.13_298.2014m/z		298.201	1	10.1291	0.224983	38	9.40891	Ctrl	Low	100 - 18.3	15244.2	10.22	6101.38	6589.59	8023.12	7048.43	6485.75	6343.63	7491.3	2778.91	5034.72	45671.7	2043.26	1266.98	1550.31	2662.56	4953.66	2434.32	495.238	7484.46	7774.09	8946.72	7048.43	6618.31	6551.48	7704.32	2914.68	5272.95	60435.8	2154.56	1578.78	1522.03	2450.03	6126.55	2193.45	388.275
10.17_347.2218m/z		347.222	1	10.1673	0.402917	169	1.21642	High	QC	100 - 23.1 - 3.18	4.13347e+06	8.25	3.95834e+06	3.36928e+06	3.3034e+06	3.30884e+06	3.20124e+06	3.24725e+06	4.18331e+06	3.21187e+06	2.71754e+06	3.66524e+06	2.50611e+06	4.36551e+06	3.54745e+06	1.80192e+06	5.41683e+06	2.95456e+06	6.36057e+06	4.85563e+06	3.97491e+06	3.68367e+06	3.30884e+06	3.26667e+06	3.35364e+06	4.30226e+06	3.36879e+06	2.84613e+06	4.85009e+06	2.64263e+06	5.43987e+06	3.48273e+06	1.65809e+06	6.69938e+06	2.66221e+06	4.98679e+06
10.17_388.2490m/z		388.249	1	10.1673	0.252083	52	1.56094	High	QC	100 - 19.6 - 10.2	69841.5	22.3	74563	47502.4	42740.4	35587.6	31443.4	36622.6	60614.8	45450.2	34672.1	48224	34974.5	54418.9	51399.1	25904.7	62018.2	79241.9	112201	91465.2	56041.1	47660.6	35587.6	32086.1	37822.5	62338.3	47670.7	36312.8	63813.2	36879.7	67811.4	50461.3	23836.9	76702.4	71401	87967.7
10.18_213.1730n	213.173	214.18	1	10.1807	0.836	4	2.81578	Ctrl	Low	100 - 12	721781	12.09	697449	586122	553492	528196	514300	525754	360432	190830	335891	1.99997e+06	249922	206494	312589	235010	719574	327027	320634	855549	691479	617208	528196	524811	542980	370680	200153	351785	2.64649e+06	263536	257312	306886	216251	889949	294668	251382			M+H, M+Na, M+K
10.18_215.1647m/z		215.165	1	10.1807	0.42625	36	2.61962	Ctrl	Low	100 - 7.86	24010.9	10.05	21247	17638.9	17312.7	16804.4	16327.6	17018.9	11785.7	6834.26	11639.9	65783.8	8846.55	7470.73	11180.1	8701.36	24211.4	10204.3	11230.5	26063.3	20809.5	19305.7	16804.4	16661.2	17576.5	12120.8	7168.17	12190.6	87049.4	9328.45	9309.28	10976.1	8006.79	29944	9194.63	8804.93
10.18_259.2380m/z		259.238	1	10.1807	0.509183	0	4.17579	QC	Low	100 - 11.3	17877.3	44.94	34359.6	21157.8	17528.2	12365.6	11296.2	10556.2	10920.2	3014.91	6409.21	35447.2	3942.45	2549.24	6351.84	4133.2	10006.7	3603.1	4127.45	42148.3	24961	19546	12365.6	11527.1	10902.1	11230.7	3162.21	6712.49	46906	4157.21	3176.61	6235.95	3803.27	12376.1	3246.58	3235.99
10.18_400.2696m/z		400.27	1	10.1807	0.535883	65	12.9016	High	QC	100 - 19.3	103116	11.99	7253.33	6933.36	7453.48	9431.16	8722.97	8160.71	32511.7	14328.9	16585.1	19039.9	12120.6	17959.3	14341.6	10480.1	15100.8	251198	135686	8897.53	8179.65	8311.51	9431.16	8901.24	8428.09	33436.2	15028.9	17369.9	25194.8	12780.9	22379.2	14079.9	9643.55	18676.2	226342	106380
10.19_161.1327m/z		161.133	1	10.1931	0.374383	11	2.67226	Ctrl	Low	100 - 6.62	10306.7	6.59	6630.69	6987.87	6896.72	7661.49	7425.3	7851.22	5296.98	2790.67	5122.95	28016.2	4069.89	3144.86	4356.01	3784.66	10160.8	6305.93	6081.67	8133.76	8243.96	7690.65	7661.49	7577.06	8108.47	5447.6	2927.01	5365.36	37072.8	4291.59	3918.82	4276.53	3482.56	12566.6	5681.96	4768.13
10.19_179.1433m/z		179.143	1	10.1931	0.429967	23	2.40694	Ctrl	Low	100 - 8.12	18862.8	4.93	13463.2	12309.3	13571.6	13830.2	13707.8	14307.5	9566.39	5982.85	9458.99	50443.1	7802.01	6660.78	9047.77	7458.88	18037.5	14588.4	13641.4	16515.1	14521.9	15133.9	13830.2	13988	14776.3	9838.41	6275.15	9906.58	66749.6	8227.02	8300.01	8882.69	6863.49	22308.3	13144.9	10695.1
10.19_197.1539m/z		197.154	1	10.1931	0.453383	72	2.37193	Ctrl	Low	100 - 6.22	29198.8	3.05	22187.2	21609.9	20748	22545.2	21515	22341.6	14869.7	10145.2	14929.3	76851	13094.4	10143.8	13692.2	12391.9	29695.3	15102.1	15054.8	27216.6	25494.4	23136.4	22545.2	21954.7	23073.6	15292.5	10640.9	15635.8	101694	13807.7	12640.3	13442.4	11402.8	36726.4	13607.8	11803.2
10.19_501.3172m/z		501.317	1	10.1931	0.307883	29	4671.4	High	QC	100 - 25.7 - 3.81	248073	63.05	0	26.7031	0	0	291.925	0	51603.7	0	295.664	883.157	423.4	2160.89	1694.18	17319.4	5113.9	620225	349636	0	31.5031	0	0	297.891	0	53071	0	309.654	1168.65	446.464	2692.69	1663.27	15936.9	6324.73	558854	274120
10.22_213.1487m/z		213.149	1	10.2177	0.169567	34	1.90878	Ctrl	High	100 - 8.38	35721.6	2.81	29582.9	28215	27827.1	28500	27231.1	28645.8	38846.2	33032.5	33161.1	37846.6	31591.6	30794.6	32934	15874.6	20574.3	20470.6	17938.1	36288.9	33286.7	31030.5	28500	27787.6	29584.4	39950.8	34646.4	34730.3	50081.1	33312.5	38373.2	32333.1	14607.5	25445.8	18445.1	14063.8
10.22_230.1522n	230.152	253.141	1	10.2177	0.23745	18	2.09095	Ctrl	High	100 - 10.1	76769.5	1.85	60678.4	61142.4	58280.3	59531.7	60215.9	61168.8	83624.4	69486.5	68888.4	85078.8	66993	69756.6	63576.4	28217.3	46121.5	37398.5	35122.9	74433.2	72133	64989.4	59531.7	61446.5	63173	86002.3	72881.4	72148.1	112582	70642.3	86923.8	62416.5	25964.9	57041.7	33697.9	27536.9			M+NH4, M+Na
10.22_288.2534m/z		288.253	1	10.2177	0.171867	20	1.58159	Ctrl	High	100 - 16.8	26206.7	11.71	28350.5	23313.7	22649.7	21811.8	20952.9	21527.8	21918.3	21106.1	27931.7	33870.6	23908.3	29375.6	22783.6	14263.7	22841.2	14107.8	15066.5	34777.1	27504.4	25257.1	21811.8	21381.1	22233.1	22541.5	22137.2	29253.4	44819.8	25210.7	36605	22367.9	13125.1	28249.3	12711.8	11812.4
10.23_416.2049n	416.205	434.239	1	10.2312	0.388283	18	2.39177	Low	Ctrl	100 - 21 - 3.34 - 0.0276	397256	5.32	327163	311202	302270	295192	281631	291650	90241.8	143097	175188	255845	484484	412925	294360	347935	511976	293927	403753	401326	367142	337067	295192	287387	301206	92807.8	150089	183477	338550	510876	514546	288990	320162	633197	264843	316549			M+NH4, M+Na, M+K
10.24_331.1905m/z		331.191	1	10.2447	0.2143	107	1.78328	High	Low	100 - 17.1	38361.4	7.44	30471.9	26718	24280.8	26297.1	26803.2	27310.2	16682.2	31820.8	25493.2	22543.5	19209.8	27403.8	17921.3	34683.3	20862.9	49876.8	48022.5	37379.4	31520.6	27076	26297.1	27351	28205	17156.6	33375.5	26699.5	29831	20256.2	34147.9	17594.4	31914.8	25802.6	44941.5	37650.5
10.27_332.1527m/z		332.153	1	10.2728	0.174667	74	4.35788	Ctrl	High	100 - 12.1 - 0.276	20557.7	7.54	18271.8	16803.8	14845.2	16994.1	15668.4	15596.1	14396.4	16589	9759.46	41485.8	6557.99	31524.1	23061.3	4744.76	6109.06	4150.94	3864.66	22413.7	19824.3	16554.1	16994.1	15988.6	16107.1	14805.8	17399.5	10221.3	54896.7	6915.23	39282.2	22640.6	4366.02	7555.51	3740.2	3029.96
10.30_130.0654m/z		130.065	1	10.2986	0.297017	18	1.33965	Low	QC	100 - 5.43	15190.3	9.25	10482	10343.3	10478.4	12862.4	11936.7	11931.6	13151.3	17318.4	12460.8	15255.2	14966.9	17880.5	12723.5	14164.2	15825.1	10129.2	7764.87	12858.1	12202.6	11684.6	12862.4	12180.6	12322.6	13525.3	18164.6	13050.4	20186.7	15782.2	22281	12491.4	13033.6	19572.1	9126.93	6087.78
10.30_190.0866m/z		190.087	1	10.2986	0.2713	53	1.32125	Ctrl	High	100 - 10.8	16759.6	12.88	17588.6	13851.4	13459.7	13534.6	12540.4	13130.9	15123.6	20681.8	13733.4	17499.5	15625.5	20117.6	12357.4	15055	17698.1	10118.8	7866.66	21575.6	16341.2	15009.2	13534.6	12796.7	13561.1	15553.7	21692.3	14383.3	23156.4	16476.7	25068.6	12131.9	13853.2	21888.5	9117.53	6167.59
10.30_255.1129m/z		255.113	1	10.2986	0.18845	62	2.1967	High	Ctrl	100 - 13.7 - 1.94	22978.4	8.8	15167	12018.7	11395	13736.8	13202.9	12799.6	11568.2	7910.53	12088	10274.8	14552.4	12569.4	14821.9	18489.9	11356.7	35037.2	27029.7	18605.1	14179.1	12706.7	13736.8	13472.7	13219	11897.2	8297.01	12660	13596.3	15345.1	15662.7	14551.5	17014	14045.7	31570.3	21191.7
10.31_230.2116m/z		230.212	1	10.3122	0.174983	40	2.98037	Ctrl	Low	100 - 11.8	4312.82	20.4	3914.69	2825.15	2415.54	2362.5	2560.39	2770.97	1431.28	1201.09	1468.35	13150.6	1137.04	1086.55	2117.64	1441.78	3490.07	1004	889.607	4802.09	3332.98	2693.61	2362.5	2612.72	2861.76	1471.97	1259.77	1537.83	17401.7	1198.97	1353.95	2079.01	1326.7	4316.42	904.654	697.467
10.31_237.1487m/z		237.149	1	10.3122	0.847733	48	2.12708	High	Ctrl	100 - 12.1	292428	3.34	217086	200566	202644	217269	209828	210542	105871	137807	157799	148438	240235	188510	170450	385463	262651	248601	272999	266295	236618	225972	217269	214116	217440	108882	144540	165266	196423	253321	234902	167340	354694	324839	224002	214036
10.31_430.1840n	430.184	448.218	1	10.3122	0.407333	29	4.73018	High	Ctrl	100 - 21.8 - 3.37 - 0.187	782873	5.32	464995	432249	404520	412772	416212	409122	121771	216844	156607	166801	293123	257481	247643	1.28023e+06	563629	676357	611275	570402	509947	451087	412772	424718	422526	125234	227439	164018	220722	309091	320848	243125	1.17804e+06	697081	609432	479249			M+NH4, M+Na
10.35_397.3062m/z		397.306	1	10.3531	0.1346	18	12.1474	Ctrl	Low	100 - 20	12537.8	13.88	7497.31	7238.31	6217.31	5458.42	7835.42	7869.19	1931.8	341.452	4865.54	43012.3	1859.27	670.161	566.987	581.923	20648.5	3990.4	1581.7	9196.82	8539.41	6933.03	5458.42	7995.56	8127.02	1986.73	358.134	5095.77	56916.7	1960.55	835.089	556.642	535.473	25537.5	3595.55	1240.08
10.37_130.0502m/z		130.05	1	10.3667	0.176833	74	1.89365	Low	High	100 - 3.17	15079.5	7.28	11410.1	11449.6	10903.1	12739.9	13015	12635.6	10815.6	10370.5	12855.6	19678.9	12148.8	20880.9	12208.7	6551.62	7795.66	8360.35	9145.07	13996.6	13507.7	12158.3	12739.9	13281	13049.6	11123.2	10877.2	13464	26040.5	12810.6	26019.7	11986	6028.65	9641.45	7533.1	7169.89	HMDB0000267	Pyroglutamic acid	M+H
10.37_258.1840n	258.184	281.173	1	10.3667	0.311167	13	2.15871	Ctrl	High	100 - 12.2 - 8.81 - 1.51	38534.4	12.97	20418.5	24592.4	24697.9	27158.9	29287.4	29064.5	38679.4	41508.6	24690.8	49258.5	23218.3	36014.4	25968.7	16197.1	27094.2	17264.8	10846.6	25047	29012.9	27541	27158.9	29886	30016.8	39779.3	43536.6	25859.2	65182.1	24483.1	44877.6	25494.9	14904.2	33509.3	15556.4	8503.93			M+H, M+Na
10.37_329.1298n	329.13	330.137	1	10.3667	0.150817	12	2.58248	Low	High	100 - 13	25006.4	10.97	23948.2	22479.9	19524.7	17885.6	19435.9	19742.3	16981.2	18093.6	20768.3	38587	20047.8	36469.7	18501.7	7385.48	11261.8	9844.57	10240.6	29376.9	26520.8	21772.3	17885.6	19833.1	20389.1	17464.1	18977.6	21751.1	51060.9	21139.9	45445	18164.2	6795.95	13928.2	8870.45	8028.78			M+H, M+Na
10.38_173.1174m/z		173.117	1	10.3803	0.28405	67	7.15312	High	Low	100 - 4.43	24011	7.87	4472.04	3530.2	3469.02	3243.79	3152.88	3390.61	5694.18	3411.11	3398.88	2838.1	3054.6	3472.42	3543.13	4652.43	3116.98	45192.1	43082.5	5485.77	4164.77	3868.37	3243.79	3217.32	3501.71	5856.09	3577.77	3559.71	3755.55	3221	4326.99	3478.48	4281.06	3854.99	40720.3	33777.4
10.38_195.1378m/z		195.138	1	10.3803	0.56495	47	3.52707	High	QC	100 - 7.9	63072.5	6.76	16325	16314.8	18207.7	19811.6	17996.2	18639.1	22244.4	16962.2	17475.3	17678	20210.9	17658.2	18819.7	24134.4	18532.8	109086	100536	20025.6	19247.4	20303.7	19811.6	18364	19249.8	22876.9	17790.9	18302.2	23392.6	21311.8	22003.9	18476.4	22208	22920.9	98292.2	78822.3
10.38_277.2165m/z		277.217	1	10.3803	0.393	25	60.3431	High	QC	100 - 17.5	60986.2	12.42	596.625	456.078	756.519	1315.01	1691.74	1247.97	7758.55	1260.49	1736.21	4469.9	2043.17	2624.15	2376.53	3106.37	3597.72	126214	111027	731.869	538.059	843.607	1315.01	1726.31	1288.86	7979.17	1322.08	1818.36	5914.87	2154.47	3269.96	2333.17	2858.42	4449.56	113725	87047
10.38_295.2271m/z		295.227	1	10.3803	1.09217	66	50.9515	High	QC	100 - 18.5 - 0.72	339344	26.78	3494.79	6160.31	7213.81	7512.36	6775.57	8803.95	49392.7	7628.32	5508.48	9530.65	7019.23	14972.4	13521.9	20110.5	14621.2	736498	586146	4287	7267.64	8044.24	7512.36	6914.04	9092.4	50797.2	8001.01	5769.13	12611.6	7401.59	18657.2	13275.2	18505.2	18083.1	663622	459548
10.38_330.2408n	330.241	348.275	1	10.3803	2.94363	11	92.1598	High	QC	100 - 18.6 - 1.47 - 0.0256	2.59454e+06	8.62	24293.6	27150.5	27611.3	28418.1	30722.1	30720.1	354960	29798.5	32017.9	69701.8	36219.8	69282.8	46184.7	130783	90174.1	5.50577e+06	4.65144e+06	29800.6	32030.9	30789.8	28418.1	31350	31726.6	365054	31254.4	33533	92233.9	38192.8	86333.4	45342.1	120344	111525	4.96098e+06	3.6468e+06			M+NH4, M+Na, M+K
10.39_235.1331m/z		235.133	1	10.3938	0.20375	22	1.32046	Low	High	100 - 8.85	24166.5	2.73	19992.3	18625.4	20025.5	19775	19609.2	19241.1	14298.4	18262.3	23913.2	20089.6	31126.1	23365.2	18008.3	21063.4	18608.2	17512.2	16022.6	24524.2	21973.4	22330.8	19775	20009.9	19871.5	14705	19154.6	25044.8	26583.9	32821.6	29115.4	17679.8	19382.1	23014.1	15779.3	12562
10.39_312.2300n	312.23	313.237	1	10.3938	0.297633	35	112.223	High	QC	100 - 17.3	72241.4	25.24	242.276	401.028	1307.73	358.477	702.944	849.923	7881.85	438.114	108.959	5767.32	1089.01	1272.27	755.195	2662.8	1680.53	152114	132509	297.196	473.114	1458.28	358.477	717.31	877.77	8105.97	459.519	114.115	7631.69	1148.33	1585.38	741.417	2450.25	2078.43	137062	103889			M+H, M+NH4
10.42_298.2260n	298.226	299.233	1	10.4197	0.16305	1	7.67694	Ctrl	Low	100 - 12 - 0.19	25407.2	2.49	15306.8	16349.2	15645.6	15404.1	15348.6	15707.3	5667.75	2140.97	8764.54	85055.7	3544.67	3333.94	3050.05	1429.12	42966.1	7536.82	1630.73	18776.6	19288	17446.7	15404.1	15662.3	16221.9	5828.92	2245.57	9179.27	112551	3737.76	4154.43	2994.4	1315.04	53139.3	6791.06	1278.52			M+H, M+Na
10.45_297.1850m/z		297.185	1	10.4494	0.3125	48	3.06096	Ctrl	High	100 - 21.2 - 1.53	284963	9.41	264137	202114	206898	200579	198688	188587	232764	425915	301814	179357	232791	258095	155135	85611.1	85762	102804	98206.9	324012	238445	230715	200579	202749	194766	239383	446724	316096	237336	245472	321612	152305	78777.4	106068	92631.1	76995.8
10.45_314.1884n	314.188	315.196	1	10.4494	0.338567	24	3.48101	Ctrl	High	100 - 20.7 - 1.29	271599	7.24	227682	182643	188417	181208	192674	170411	217153	427680	292770	148794	214023	219398	155349	82383.9	76420.2	82576.2	70711.8	279294	215473	210107	181208	196612	175995	223328	448575	306624	196893	225682	273392	152514	75807.8	94514.4	74405.3	55439.2			M+H, M+NH4
10.50_228.1597m/z		228.16	1	10.5026	0.1359	44	1.55418	Low	Ctrl	100 - 5.71	15456.5	6.33	12652.4	13707.2	12135	11180.6	12219.6	11294.6	9387.05	9616.33	9954.8	10822.2	10352.2	18962.6	17054.5	11670.9	11978.2	12627.6	14516.8	15520.4	16171.1	13532	11180.6	12469.3	11664.7	9653.97	10086.2	10425.8	14320.7	10916.2	23629.3	16743.4	10739.3	14814.3	11378.1	11381.4
10.50_230.1342n	230.134	248.168	1	10.5026	0.285567	3	1.42008	High	Low	100 - 12.5 - 2.83 - 1.05	113927	7.24	117626	108120	105014	94485.8	106542	101601	70737.9	51872	106224	153609	68022.3	81859.7	90796.6	77623.9	115850	81428.3	180807	144290	127555	117103	94485.8	108720	104930	72749.3	54406.3	111250	203265	71727.7	102005	89140	71427.7	143280	73371	141756			M+H, M+NH4
10.53_373.2739m/z		373.274	1	10.5297	0.4462	21	2.8019	Ctrl	High	100 - 22.9 - 2.26	174563	4.69	103216	92579.4	94806.6	93416.9	95389.6	90189.4	26441.1	134256	431023	106533	59036	52124	89785.4	27487.5	90630.9	75909.7	55179.3	126613	109221	105720	93416.9	97339.1	93144.4	27193	140815	451419	140972	62251.9	64951.8	88147.3	25293.4	112090	68398.5	43261.5
10.53_391.2845m/z		391.284	1	10.5297	0.232383	98	2.51863	Ctrl	High	100 - 21.5 - 0.631	52832.2	5.9	41151.1	35846.4	35684.2	36743.5	37416.3	35187.7	18967.7	40278.9	116765	35316.8	25919	22499.5	32672.7	17779.2	29869.8	18989.6	17267.6	50479.4	42289.9	39792.1	36743.5	38181	36340.7	19507	42246.8	122291	46733.4	27330.9	28036.6	32076.6	16360	36942.1	17110.6	13538.1
10.54_333.2062m/z		333.206	1	10.5433	0.363667	144	1.6223	High	Low	100 - 21.1 - 1.79	153842	4.06	122964	114788	114698	110032	111839	111463	85186	142536	150735	98253.7	77011.2	107047	100429	96457.9	96534.1	183740	238635	150838	135421	127901	110032	114125	115115	87608.3	149500	157867	130016	81206.3	133392	98596.5	88758.4	119391	165559	187094
10.54_499.2971n	499.297	500.304	1	10.5433	0.22865	28	2.90751	Low	High	100 - 27.7 - 5.2 - 0.231	185623	5.9	113346	112864	124255	121567	110288	106556	152643	105934	103171	143356	85719	123254	347897	111928	39703	62657.8	41081.7	139039	133152	138559	121567	112542	110047	156983	111110	108053	189699	90388.4	153587	341549	102994	49103.6	56457.8	32208.7	HMDB0000951	Taurochenodesoxycholic acid	M+H, M+NH4
10.56_290.1730n	290.173	308.207	1	10.5556	0.351233	16	1.36718	High	Ctrl	100 - 17.3 - 0.702	172125	4.28	157178	142419	151352	150246	144186	140650	153604	126122	123682	100184	136931	125751	150540	160559	111094	191134	225713	192807	168019	168775	150246	147132	145258	157972	132284	129534	132571	144390	156698	147793	147743	137398	172221	176963			M+H, M+NH4, M+Na
10.60_243.2069m/z		243.207	1	10.5963	0.2558	2	3.15021	Ctrl	Low	100 - 8.46 - 0.0459	48295.8	12.58	38162.6	31300.3	29618.7	25517.2	27599.7	26469	31235.8	10440.9	27923.7	123583	17328.8	15185.9	13478.2	5213.61	73876.9	15574.9	7218.45	46813.4	36926.6	33028.3	25517.2	28163.7	27336.3	32124	10951	29245.1	163533	18272.7	18923.2	13232.3	4797.44	91368.9	14033.8	5659.38
10.61_228.1498m/z		228.15	1	10.6124	0.353783	12	1.36178	High	Ctrl	100 - 12.2 - 0.67	40178.1	8.65	44134.3	37549.9	36518.5	34575.6	34570.2	33241.8	37594.7	29769.1	28854.3	21798.3	35435.8	33444.9	39572.1	41368.9	27803	39466.2	52074.3	54138.8	44299.6	40722.4	34575.6	35276.7	34331	38663.7	31223.5	30219.7	28844.9	37366.1	41675.8	38850.1	38066.7	34386	35561	40827.1
10.61_314.2326m/z		314.233	1	10.6124	0.2315	24	2.42245	Low	High	100 - 17.5 - 0.225	71902.7	7.35	54929.1	47563.7	50542.9	55248.4	47438.3	47529.4	72443.9	35903.7	51222.2	51497.8	56426.5	65927.6	93353.9	35422.2	18812.8	27672.8	36819.4	67380.6	56113.4	56361.2	55248.4	48407.9	49086.7	74503.9	37657.9	53646	68145.2	59500.3	82152.4	91650.7	32594.7	23267.2	24934.6	28867
10.61_377.2323m/z		377.232	1	10.6124	0.353667	193	1.97117	High	Ctrl	100 - 22.7 - 2.06	129332	9.77	117313	102645	93080.7	93159.5	93803.7	94211.8	40844	53240.5	72681.7	95681.4	133763	80654.4	77373.3	158374	175883	75817	107254	143906	121096	103796	93159.5	95720.8	97298.6	42005.4	55841.6	76120.9	126612	141049	100504	75961.6	145732	217527	68314.9	84089
10.62_444.1634n	444.163	462.197	1	10.6249	0.2451	19	2.23416	High	Ctrl	100 - 20.7 - 2.61 - 0.0195	186023	3.55	126343	122001	124133	123946	114984	117786	88415.5	74137.5	74616.8	95882.6	126693	138978	94177.8	198099	138550	183704	223739	154983	143931	138423	123946	117334	121645	90929.5	77759.7	78147.6	126878	133594	173181	92459.5	182286	171355	165527	175415			M+NH4, M+Na
10.64_254.1520n	254.152	255.159	1	10.6385	0.390817	17	1.37444	QC	High	100 - 12.9	107593	11.35	130189	110108	108385	99978.2	99509.3	97386.3	57972.5	74924.2	156237	95645.8	150026	74229.1	70505.1	86582.2	97439.3	54410	74692.9	159701	129900	120862	99978.2	101543	100577	59620.9	78584.8	163630	126565	158198	92496.9	69218.7	79670.9	120510	49026.1	58560.5			M+H, M+Na
10.64_269.0810m/z		269.081	1	10.6385	0.1757	95	2.74021	Low	High	100 - 12	12600.3	7.75	7039.19	7037.61	7353.3	6778.42	6950.79	5818.84	4788.18	8880.62	3938.6	9275.5	6645.28	24158.5	6996.98	4120.37	10924.1	2584.45	764.134	8634.85	8302.64	8199.79	6778.42	7092.85	6009.49	4924.33	9314.5	4124.97	12273.9	7007.28	30103.9	6869.32	3791.47	13510.7	2328.72	599.093
10.65_326.1059m/z		326.106	1	10.652	0.190767	55	1.53016	Low	Ctrl	100 - 13.3 - 0.641	21186.2	7.03	19649.1	19673.5	18660.6	16256.8	17682.2	18349.5	18386.5	14753.2	13188	9055.28	12626.9	29600.2	21331.4	18679.8	31177.5	11194.7	7064.6	24103.2	23209.9	20808.7	16256.8	18043.6	18950.7	18909.4	15474	13812.1	11982.5	13314.8	36884.8	20942.2	17188.7	38559.4	10087	5538.77
10.68_293.2112m/z		293.211	1	10.6792	0.9457	31	24.341	High	QC	100 - 16.2	99313.6	24.09	2881.52	3229.55	4402.82	4289.43	5666.8	4010.43	18993.4	8816.6	5323.67	5943.78	4928.31	8694.4	7679.1	7498	8337.8	230073	151346	3534.71	3810.07	4909.66	4289.43	5782.62	4141.83	19533.4	9247.35	5575.59	7865.19	5196.77	10834.1	7538.99	6899.48	10312	207307	118658
10.68_346.2591m/z		346.259	1	10.6792	0.49935	45	1686.63	High	QC	100 - 17.3	95212.4	100.05	0	0	0	151.112	0	187.597	8388.45	0	0	370.694	0	558.338	278.727	316.723	485.633	245674	134374	0	0	0	151.112	0	193.743	8626.97	0	0	490.527	0	695.746	273.642	291.441	600.618	221364	105351
10.71_313.0707m/z		313.071	1	10.7052	0.12145	130	3.86939	Ctrl	High	100 - 13.8	13681.9	7.94	4943.54	6071.48	5797.42	5594.61	6250.73	5673.45	7988.73	8934.69	4234.27	33569.7	5948.5	11162.6	2614.15	260.405	13089.4	793.911	0	6064.15	7162.84	6464.81	5594.61	6378.48	5859.33	8215.89	9371.22	4434.63	44421.7	6272.54	13909.7	2566.45	239.619	16188.6	715.353	0
10.71_346.1684m/z		346.168	1	10.7052	0.244917	73	2.20663	Low	High	100 - 16.6 - 3.39 - 0.145	194854	6.04	168028	169854	188085	186771	166619	164837	122436	144639	91322.9	309032	77800.7	310969	195793	91396.9	98292.7	95686.6	67839.6	206117	200386	209737	186771	170024	170238	125917	151706	95644.2	408931	82038.8	387499	192221	84101.3	121566	86218.4	53187.4
10.72_237.1598m/z		237.16	1	10.7188	0.23135	53	1.69287	Low	High	100 - 13.2 - 13.5	43633.5	2.33	42020.5	38410.5	36914.2	37150.6	36968.2	35288.8	39678.6	40478.1	38977.5	41120.2	45815.7	47484.6	37600	24962.9	35712.7	25031.8	17392	51545.8	45314.9	41163.6	37150.6	37723.7	36445	40806.8	42455.7	40821.9	54412.9	48311.5	59170.6	36914	22970.3	44168.5	22554.9	13635.6
10.75_551.3226n	551.323	552.33	1	10.7459	0.659417	1	298.444	High	QC	100 - 27.5 - 5.23 - 0.293	855887	45.67	1172.15	2179.13	3211.71	1984.87	4498.65	4160.49	155304	9263.02	13625.1	65440.8	20151.5	42739.7	19835.2	53156.7	50500.6	2.30797e+06	1.01192e+06	1437.86	2570.83	3581.43	1984.87	4590.59	4296.8	159720	9715.58	14269.9	86595.6	21249.3	53258	19473.3	48913.6	62457.8	2.0796e+06	793363			M+H, M+Na
10.77_232.1334m/z		232.133	1	10.7735	0.353683	45	2.7414	Low	Ctrl	100 - 11.5	63773.2	6.29	36143.5	38477.4	36611.3	41432.8	41542	41042.1	30632.6	23116.1	17065.8	22237.6	58906.8	65959.7	66453.1	19767.3	43950.9	22951.5	12587	44336.7	45393.8	40825.8	41432.8	42391	42386.8	31503.6	24245.5	17873.3	29426.2	62115.7	82192.4	65240.6	18189.4	54357.2	20680.4	9868.39
10.77_272.1854m/z		272.185	1	10.7735	0.164667	33	1.32621	High	Low	100 - 16	15252.2	7.06	14949.1	14757.7	13395.4	13614.3	12369.8	13304.8	11109.6	13515.6	14124.1	12406.3	8927.34	13188.7	12385.7	11957	19104.4	12033.8	17913.7	18337.7	17410.5	14937.4	13614.3	12622.6	13740.7	11425.5	14175.9	14792.4	16416.9	9413.64	16434.4	12159.8	11002.6	23627.8	10843.1	14044.6
10.79_412.3057m/z		412.306	1	10.7871	0.124	50	1.58586	Ctrl	High	100 - 24.9 - 0.523	16868.9	12.64	14369.5	14048.8	15956	17463.1	12279	13484	11297.2	20116.4	31752.6	4309.45	11694.6	7571.12	13340.4	4578.92	23566.6	6537.06	7865.84	17626.8	16574.2	17792.8	17463.1	12530	13925.8	11618.5	21099.3	33255.1	5702.54	12331.6	9434.38	13097	4213.42	29146.5	5890.22	6166.95
10.80_261.0694m/z		261.069	1	10.8006	0.2039	30	1.29328	Low	QC	100 - 11.5 - 1.27	21942.5	8.84	14329.1	18219.2	16723	16594.9	18480	17453.1	24497.6	12391.3	15731.5	16512.9	20983.6	19817.9	25026	13225.3	24899.8	29463.3	3727.47	17577.3	21494.2	18648.1	16594.9	18857.7	18024.9	25194.2	12996.7	16475.9	21851	22126.6	24695.1	24569.4	12169.6	30795.4	26547.9	2922.4
10.80_341.2478m/z		341.248	1	10.8006	0.124	44	3.28923	Ctrl	Low	100 - 16.7	10724.5	21.66	7009.08	5293.18	4004.44	4059.97	4914.39	5551.07	3176.38	14816.6	19057.5	5847.71	5391.77	1654.18	2735.58	454.86	12507.9	1076.23	1347.51	8597.91	6244.64	4465.42	4059.97	5014.83	5732.95	3266.7	15540.5	19959.2	7738.07	5685.48	2061.27	2685.66	418.551	15469.4	969.736	1056.47
10.80_359.2583m/z		359.258	1	10.8006	0.1375	26	3.05674	Ctrl	Low	100 - 18.7	14977	16.74	10598.7	8328.3	7890.86	6988.77	7154.25	9534.22	5540.44	19779.7	27491	7096.77	7530.11	2282.73	4886.11	1426.27	17079.3	1191.08	2089.22	13001.2	9825.34	8799.23	6988.77	7300.46	9846.61	5697.98	20746.1	28791.8	9390.91	7940.3	2844.51	4796.96	1312.42	21123.2	1073.22	1637.98
10.83_351.2146m/z		351.215	1	10.8267	0.243617	118	27.2773	High	QC	100 - 14.2	49199.9	42.47	1000.21	1083.72	1961.03	3108.56	1978.21	1690.43	10598.6	2868.93	1784.82	557.023	1288.96	5809.34	3350.57	4618.1	2074.19	102560	87547.2	1226.94	1278.52	2186.77	3108.56	2018.64	1745.82	10899.9	3009.1	1869.28	737.089	1359.18	7239.03	3289.44	4249.47	2565.3	92411.6	68638.5
10.84_192.1385m/z		192.138	1	10.8402	0.551417	40	1.43307	High	Ctrl	100 - 11.6	68254.8	12.14	61439.1	54277.4	57883.1	70554.9	52618.5	51949	67482.2	43815.2	48870.4	30345.9	51171.7	59977.8	74547.9	78852	33245	62012	98910.4	75366.3	64033.9	64546.4	70554.9	53693.9	53651	69401.1	45955.9	51182.9	40155.6	53959.2	74738.4	73187.7	72557.8	41116.5	55875.9	77547.4
10.84_253.1436m/z		253.144	1	10.8402	0.690817	39	2.59135	High	Ctrl	100 - 10.8	142768	6.2	77792.8	72119.8	75091.8	79377.3	70850.5	67142.1	45111.1	35960.3	84624.8	54679.6	101909	53591.4	50467.6	101361	83817.5	166032	219861	95427.1	85083.6	83736.2	79377.3	72298.5	69342	46393.9	37717.2	88629.2	72355.6	107461	66780.3	49546.8	93270	103663	149603	172375
10.86_266.1388m/z		266.139	1	10.8564	0.2025	55	3.59041	Low	High	100 - 14	41882.4	8.66	32588.9	34492.9	33174.8	37181.3	31803.5	28597.1	50150.3	35882	40186.6	25407.8	42583.1	48457.9	34606	13158.2	22302.7	7551.05	3648.27	39976.3	40693.1	36993.8	37181.3	32453.5	29534	51576.3	37635	42088.2	33621.2	44902.8	60383.4	33974.6	12107.9	27583.3	6803.88	2860.3
10.87_230.1653n	230.165	269.128	1	10.8699	0.175267	12	1.71668	Ctrl	High	100 - 14	33595.4	8.73	29177.1	34505.9	33911.2	30563.3	32982.4	27697.7	25809.8	51715.1	31474.5	25382	29127.1	25795.4	41234.4	28154	17795.8	19575.5	12754.6	35791.1	40708.4	37815	30563.3	33656.4	28605.2	26543.7	54241.7	32963.8	33587.1	30713.7	32143.7	40482.1	25906.7	22009.4	17638.5	9999.81			M+K, M+HCOO
10.87_251.1280m/z		251.128	1	10.8699	0.245867	103	1.49999	Low	High	100 - 12.5	41294.1	5.11	34977.6	34786.5	38092.3	37049.4	34998	32990.3	29642.4	21584.2	36735.8	31460.8	42834.7	42543.9	38503.7	31880.7	32868.5	21745.2	23624.2	42906.4	41039.5	42477.3	37049.4	35713.3	34071.2	30485.3	22638.7	38474.2	41631	45168	53013.9	37801.2	29335.9	40650.8	19593.5	18521.7
10.88_233.1108m/z		233.111	1	10.8834	0.404883	2	1.58551	High	Ctrl	100 - 12.4 - 1.73	33881.5	13.07	33593.5	26096.9	28219.5	32978.2	25095.8	25896.4	32853.7	18777.3	21948.4	11898.9	24445	29696.4	36493.4	39569.1	15926.9	30480.1	49550.1	41208.6	30787.9	31468.1	32978.2	25608.7	26744.9	33787.9	19694.7	22986.9	15745.4	25776.6	37004.7	35827.6	36410.6	19697.9	27464.1	38848.1
10.88_261.1520m/z		261.152	1	10.8834	0.218667	3	7.06969	Low	High	100 - 11.1	29487.5	7.01	21564.1	21066.1	22190.5	21568	18889.1	18863.1	25366.8	23955.1	23827.3	28782.6	22491	33094.3	32877.3	4014.32	4917.65	4199.58	3552.37	26452.3	24852.7	24745	21568	19275.1	19481.1	26088.1	25125.5	24954.8	38087	23716.2	41238.8	32277.5	3693.89	6082.01	3784.04	2785.12
10.88_389.2691m/z		389.269	1	10.8834	0.271767	55	6.20224	Ctrl	High	100 - 22.8	54676	12.85	37552.9	33351.3	29321.8	26680.6	30501.3	28035.9	6646.32	78263.2	96971.4	36823	6556.76	9323.97	14153.7	3346.08	12217.7	1505.63	18192.7	46065.5	39346.2	32697.2	26680.6	31124.7	28954.5	6835.3	82086.9	101560	48726.6	6913.93	11618.6	13895.5	3078.99	15110.5	1356.65	14263.3
10.90_297.1850m/z		297.185	1	10.8958	0.283967	48	3.13764	Ctrl	High	100 - 19.5 - 0.411 - 0.946	94536.6	6.63	68687.6	62871.6	63093.1	56548	60213.1	59853.7	73337.4	145803	106392	52613.7	37830.3	44091.9	28838.4	40498.3	20225.4	34831.8	24963.9	84257.9	74172.9	70356.2	56548	61443.7	61814.8	75422.7	152926	111427	69621.9	39891.1	54942.9	28312.2	37265.6	25014.2	31385.2	19572.1
10.90_315.1958m/z		315.196	1	10.8958	0.188917	45	2.01529	Ctrl	High	100	18955.9	11.66	14354.8	12019.8	14369.6	15368	12008.4	11809	17234.9	28382.8	20271.1	9934.88	8666.24	15830	8484.81	12554.7	4202.54	10657.7	10209.3	17608.8	14180.4	16023.8	15368	12253.8	12195.9	17725	29769.5	21230.3	13146.5	9138.33	19725.8	8330.01	11552.6	5197.59	9603.15	8004.23
10.90_346.2145n	346.215	347.222	1	10.8958	0.3139	54	1.52713	Ctrl	High	100 - 20.3 - 0.54	94170.1	3.98	71065.3	67036.6	70766.3	68741.6	63871.5	66956.7	139061	77522.7	81574.9	78521.5	36468.3	87598.7	92053.5	20717.7	75804.9	61758.2	88378.2	87174.6	79086.7	78912.8	68741.6	65176.9	69150.5	143016	81310.2	85434.9	103905	38454.9	109157	90374	19063.9	93753.4	55647.2	69290			M+H, M+Na
10.90_551.3226n	551.323	552.33	1	10.8958	0.458583	1	506.967	High	QC	100 - 27.7 - 5.94 - 0.403	695734	53.27	675.295	1467.97	1574.97	2996.92	636.043	882.883	142350	1807.69	6123.24	26566.2	14308.8	38311.6	19014.1	53236.4	32074.4	1.61394e+06	1.08368e+06	828.373	1731.84	1756.28	2996.92	649.042	911.81	146398	1896.01	6412.98	35154.2	15088.3	47740.1	18667.2	48986.9	39668.7	1.45424e+06	849627			M+H, M+Na
10.91_258.2066m/z		258.207	1	10.9093	0.146767	8	1.95452	Ctrl	Low	100 - 10.4	15881.3	7.69	13060	14040.8	15241.4	13785.2	12366.2	12762.4	9168.6	4130.49	7647.29	42578.6	6457.15	6372.45	11546.6	7322.18	17773.8	7014.4	9305.13	16020.5	16564.7	16996	13785.2	12618.9	13180.6	9429.31	4332.3	8009.16	56342.8	6808.89	7940.72	11335.9	6737.7	21982.1	6320.32	7295.38
10.91_322.0955n	322.095	323.103	1	10.9093	0.2456	9	2.95007	High	Ctrl	100 - 18.8 - 0.972 - 0.0539	108390	15.76	47256.4	59895.5	67892.7	75527.8	57068.8	59655.2	72303	25353.8	23715.6	25593.6	39585.8	167971	36760.2	137108	125313	121605	49534.8	57968.7	70661.8	75708.3	75527.8	58235.1	61609.8	74358.9	26592.5	24837.8	33867.1	41742.2	209308	36089.5	126164	154983	109572	38836.1			M+H, M+Na
10.91_618.1563m/z		618.156	1	10.9093	0.405033	18	4.4997	High	Ctrl	100 - 37.1 - 3.14	179289	3.03	52946.6	55163.8	52813.4	52629	50143.2	53063.8	51876.8	13703.6	40075.8	53722.4	48386.3	57201.4	58796.5	49828.3	108747	428589	129991	64948.7	65079.7	58893.2	52629	51167.9	54802.4	53352	14373.2	41972.1	71088.9	51022	71278.7	57723.7	45850.9	134496	386180	101915
10.92_238.1207n	238.121	239.128	1	10.9228	0.18995	12	2.9855	Low	High	100 - 10.5	30534.2	14.28	12929.7	14616.4	17398.8	22584.4	14522.7	14971.1	18280.4	6367.44	12909.9	15656.9	34063.7	31877.1	25661.8	9837.22	9454.29	6991.22	14627.3	15860.6	17243.7	19401.7	22584.4	14819.5	15461.6	18800.2	6678.53	13520.8	20718.2	35919.3	39722.1	25193.6	9051.98	11692.8	6299.44	11468			M+H, M+Na
10.92_240.1958m/z		240.196	1	10.9228	0.162933	28	1.82874	Ctrl	Low	100 - 6.42	11837	14.66	7845.96	10116.4	11038.8	12325.3	9562.75	10354.8	7243.39	2194.56	4996.86	32913.2	5125.03	4976.88	9316.34	5098.39	13461.9	3982.21	7397.22	9624.51	11934.8	12309.5	12325.3	9758.19	10694.1	7449.35	2301.78	5233.31	43552.9	5404.21	6201.7	9146.36	4691.43	16649.3	3588.17	5799.54
10.92_373.2742m/z		373.274	1	10.9228	0.379033	26	7.34762	Ctrl	High	100 - 24 - 1.97	235962	20.68	143067	109800	95795	76903.4	105950	100215	27924.6	344709	375415	195800	28867.4	24628.2	47648.7	21766.7	57761.8	23687.2	25240.7	175498	129537	106823	76903.4	108116	103499	28718.6	361550	393179	259095	30439.9	30689.2	46779.3	20029.2	71438.2	21343.3	19789.2
10.92_391.2844m/z		391.284	1	10.9228	0.430167	98	6.5071	Ctrl	High	100 - 24.7 - 2.49	428091	17.79	267656	222943	187427	159102	209429	194616	71652.6	617550	664816	358346	71310.7	66917.5	105244	59681.5	114369	34351	54752.4	328329	263017	209004	159102	213709	200992	73690	647722	696274	474186	75195.3	83385.9	103324	54917.5	141448	30952	42926.8
10.94_178.1228m/z		178.123	1	10.9363	0.334783	41	1.47409	High	Ctrl	100 - 10.1	36502.9	13.31	27316.1	24755.5	29441.1	36166.6	28361	27758.8	33798.1	23094.9	25176.8	16982.3	25784.3	29899.3	39451.6	41660.4	18138	35001.2	51211.9	33508.2	29205.4	32830.3	36166.6	28940.6	28668.3	34759.1	24223.2	26368.2	22472	27188.8	37257.6	38731.8	38335	22432.5	31537.8	40151
10.94_218.1542m/z		218.154	1	10.9363	0.162933	15	19.2845	Low	Ctrl	100 - 9.63	13582.2	53.86	4808.44	3892.91	3235.77	1738.88	942.574	664.879	2463.24	259.214	0	94.7824	10415.3	21947.6	8383.78	624.525	5525.01	0	106.777	5898.43	4592.67	3608.26	1738.88	961.837	686.663	2533.28	271.878	0	125.422	10982.6	27349	8230.81	574.673	6833.18	0	83.7149
10.94_316.1945m/z		316.195	1	10.9363	0.176467	4	2.52844	Ctrl	High	100 - 38 - 1.41 - 0.114	96673.7	15.43	51818.9	66178.2	71728.9	78880.9	61518	56578.7	57755.6	121987	91246.6	115705	69613.7	47193.3	63482.2	31680.4	25858.7	33998.1	61400.9	63565.3	78073.9	79986.1	78880.9	62775.3	58432.5	59397.9	127947	95564.3	153109	73405.8	58807.6	62323.9	29151.6	31981.3	30634	48139.3
10.95_313.1799m/z		313.18	1	10.9499	0.254033	55	4.22696	Ctrl	High	100 - 19.6	97419.3	5.57	64665.8	61538.4	62150.9	55653.3	60324.9	57034.3	86470.3	92434.8	139587	71185.4	45739.8	27442.3	52902.9	20710.4	32842	23936.5	14699.8	79324.4	72600.1	69305.5	55653.3	61557.8	58903	88929.1	96950.9	146192	94197.1	48231.4	34195.9	51937.7	19057.2	40618.1	21568	11524.9
10.95_331.1905m/z		331.191	1	10.9499	0.297183	107	3.56841	Ctrl	High	100 - 19.6	162300	10.1	124623	110986	101365	93414.2	104805	101415	138665	160675	226991	122868	82017.3	48184.6	94779.3	41104	64366.4	46152	30307.1	152873	130936	113034	93414.2	106947	104738	142608	168525	237732	162587	86485.1	60042.8	93050	37822.9	79606.6	41585.2	23761.3	HMDB0000053	Androstenedione	M+HCOO
10.95_407.2794m/z		407.279	1	10.9499	0.215767	39	30.483	Ctrl	High	100 - 24.4 - 1.48	57463.1	8.66	28800.7	26224.3	24160.6	25705.6	22923.3	23394.6	5817.77	101949	113714	8371.95	704.037	3565.63	8093.51	1912.64	5627.71	0	0	35329.4	30938.2	26941.9	25705.6	23391.8	24161.1	5983.2	106930	119095	11078.3	742.388	4443.14	7945.84	1759.97	6960.19	0	0
10.96_289.1799m/z		289.18	1	10.9624	0.162983	51	3.47869	Ctrl	High	100 - 14.2	18565.9	9.06	11387.3	10765.3	11641.1	12194.6	9954.84	9659.64	14806.5	28045.2	19600.4	11811.3	6252.54	10481.6	9383.38	4704.72	3697.26	7749.17	5196.99	13968.6	12700.4	12981.1	12194.6	10158.3	9976.13	15227.6	29415.4	20527.9	15629.5	6593.14	13061.2	9212.18	4329.17	4572.66	6982.39	4074.53	HMDB0000153	Estriol	M+H
10.98_184.1699m/z		184.17	1	10.9759	0.0965333	31	4.86239	High	Ctrl	100 - 9.49	2251.21	39.08	227.054	613.008	593.759	936.002	681.557	502.686	799.662	320.392	294.099	437.786	0	648.889	1338.69	7243.9	344.948	382.158	1033.84	278.523	723.198	662.111	936.002	695.486	519.157	822.401	336.046	308.015	579.307	0	808.581	1314.27	6665.67	426.622	344.344	810.551
10.98_967.6873n	967.687	968.695	1	10.9759	0.360717	1	1.63801	Low	High	100 - 61	890791	24.95	821616	732119	604421	369473	617202	566503	273115	643188	640608	687725	1.59532e+06	678164	398893	330235	919779	690835	234453	1.00786e+06	863720	674000	369473	629816	585064	280881	674612	670921	910042	1.68222e+06	845061	391615	303875	1.13756e+06	622477	183815			M+H, M+NH4
10.98_968.2476m/z		968.248	1	10.9759	0.229367	15	3.85015	Ctrl	Low	100 - 5.33	171621	28.12	109340	106875	75528.2	44838.2	96723	81996.5	52231.2	206647	154421	273186	82547.5	18810.3	32368.1	37969.2	114959	71864.5	22227.9	134125	126086	84222.8	44838.2	98699.8	84683.1	53716.4	216743	161729	361497	87044.1	23439.5	31777.5	34938.4	142178	64753.5	17427.1
10.98_968.4701m/z		968.47	1	10.9759	0.281033	10	5.69508	Ctrl	Low	100 - 0.822	552647	22.08	387804	351460	282264	197244	298783	360493	250868	699158	590308	670254	122911	30466.2	137741	171303	476882	267922	116452	475713	414636	314757	197244	304890	372304	258001	733317	618241	886924	129606	37964	135228	157629	589795	241411	91299.9
10.98_968.5827m/z		968.583	1	10.9759	0.281033	116	5.40332	Ctrl	Low	100 - 1.13	592453	25.21	425576	435623	274371	224527	314491	315368	283540	752129	630300	703843	191447	14171.4	123319	176830	483516	259651	170367	522047	513928	305956	224527	320918	325701	291603	788876	660126	931371	201876	17659	121069	162714	597999	233958	133571
11.00_228.1598m/z		228.16	1	11.0031	0.14925	44	5.12745	Low	High	100 - 5.14	16407.8	7.19	11082.3	9371.62	10117.5	9231.42	9758.98	10613	5743.51	11266.3	14191.1	17566.5	13722.1	18051	17450.3	2879.16	2151.75	2531.32	5237.75	13594.5	11056.2	11282.2	9231.42	9958.43	10960.8	5906.82	11816.7	14862.6	23245.2	14469.6	22493.4	17131.9	2649.34	2661.22	2280.84	4106.48
11.00_299.2008m/z		299.201	1	11.0031	0.280733	45	7.63303	Ctrl	Low	100 - 29.3 - 0.363	36666.3	13.63	14661.4	13246.2	15635.2	19565.9	15016.6	15350.8	20015.4	79708.2	36862.3	10079.4	2068	7225.93	5116.99	5890.4	1374.27	6883.96	7285.22	17984.8	15627.3	17435.1	19565.9	15323.5	15853.8	20584.5	83602.5	38606.6	13337.7	2180.65	9004.24	5023.63	5420.22	1699.66	6202.8	5711.73
11.00_317.2116m/z		317.212	1	11.0031	0.280733	122	8.83955	Ctrl	High	100 - 19.5 - 0.918	172913	9.67	92355.1	77103.5	83677.4	76762.8	70905.8	74592.5	78306.4	400124	160252	52968.2	30621.9	29822.1	19775.6	15624.9	9895.17	32794.7	19930.2	113290	90963	93310.2	76762.8	72354.9	77036.4	80533	419673	167835	70091	32290	37161.3	19414.8	14377.7	12238.1	29549.6	15625.6
11.00_460.2727m/z		460.273	1	11.0031	0.279183	45	Infinity	High	QC	100 - 22.4	41921.3	121.03	0	0	0	0	0	0	10364.9	0	0	0	0	1057.37	0	846.59	928.536	105173	60737.1	0	0	0	0	0	0	10659.6	0	0	0	0	1317.59	0	779.013	1148.39	94766	47618.9
11.02_211.1331m/z		211.133	1	11.0193	0.13585	64	8.25064	High	QC	100 - 9.18	12274.7	14.29	1521.77	1401.98	1410.19	1900.89	1331.69	1359.81	3811.13	2075.71	1992.36	1536.69	1004.06	2393.68	2375.74	2791.39	1414.96	22775.4	22116.9	1866.73	1653.99	1572.53	1900.89	1358.91	1404.36	3919.49	2177.12	2086.63	2033.45	1058.75	2982.77	2332.39	2568.57	1749.99	20521.8	17340
11.02_351.1803m/z		351.18	1	11.0193	0.161733	125	4.06677	Ctrl	High	100 - 16	22724.2	11.77	9330.51	9500.29	11120.6	12369.2	9372.86	10284.6	9005.83	17161.7	35230.6	29498.6	28634.9	17236.8	11417.8	12686.9	4865.07	1356.75	3442.33	11445.6	11208	12400.8	12369.2	9564.41	10621.6	9261.91	18000.2	36897.6	39034.4	30194.7	21478.8	11209.4	11674.2	6016.98	1222.5	2698.84
11.05_314.2327m/z		314.233	1	11.0463	0.306167	24	2.45053	Ctrl	High	100 - 14.4	41736.3	10.99	27850	26224.3	31058.2	34886.4	27070.6	28387.2	35170.6	23753.7	48786.1	59234.9	25202.1	33105.1	48443	23194.2	12849.6	13399.1	18683.2	34163.1	30938.2	34633.6	34886.4	27623.9	29317.2	36170.7	24914.3	51094.6	78383.5	26574.9	41252.3	47559.2	21342.7	15892.1	12073.2	14647.9
11.05_348.1924n	348.192	349.2	1	11.0463	0.227583	22	15.8346	High	Low	100 - 15.5	42840.9	25.48	2326.48	3509.9	4210.68	4925.09	2956.58	4063.43	9423.02	12635.4	5895.2	2445.87	674.779	3386.41	4055.41	7415.5	3430.21	78296.6	82221.4	2853.86	4140.81	4695.4	4925.09	3017	4196.57	9690.96	13252.8	6174.16	3236.53	711.536	4219.81	3981.42	6823.57	4242.39	70549.2	64463			M+H, M+NH4, M+K
11.05_360.1530m/z		360.153	1	11.0463	0.322933	189	1.31234	High	Low	100 - 15.5 - 0.526	82740.1	8.37	79278.2	73622.1	81660	90305.4	73278.8	74439.6	90853.9	85901.1	85786.5	46728.1	47926.2	51868.9	89347.6	98809.7	44877.5	76398.9	110874	97249.2	86855.9	91060.5	90305.4	74776.4	76878.6	93437.4	90098	89845.8	61833.6	50536.9	64633.9	87717.4	90922.4	55503.3	68839.2	86927.4
11.06_285.2539m/z		285.254	1	11.0588	0.1594	2	6.94371	Ctrl	Low	100 - 13.6	18111.2	7.11	7706.34	7407.24	8731.93	8806.47	7755.92	8136.34	6203.91	737.509	3817.22	61686	690.782	734.456	6399.61	1887.46	15548	1473.25	1507.05	9453.24	8738.71	9737.13	8806.47	7914.43	8402.93	6380.31	773.541	3997.84	81627	728.412	915.206	6282.85	1736.8	19229.4	1327.47	1181.55
11.06_340.2307m/z		340.231	1	11.0588	0.522033	4	1.30265	High	Low	100 - 19.7 - 2.31 - 0.0308	154024	11.57	150035	130406	139028	156909	118050	120557	175181	137922	139613	105820	83343.8	107682	163692	171756	77672.6	144920	221748	184045	153847	155033	156909	120463	124507	180162	144661	146219	140028	87883.8	134182	160705	158046	96063.3	130580	173854
11.07_295.1729m/z		295.173	1	11.0723	0.227467	3	1.73096	Ctrl	Low	100 - 11.9 - 1.92	28080.8	13.31	18130.2	18937.9	23671.2	24958.9	19582.3	19844.2	31163.6	29274.9	31268.7	20616	8657.47	13968.9	26041.6	28342	11215.8	21356.6	31538.7	22240	22342	26396.2	24958.9	19982.5	20494.4	32049.7	30705.2	32748.3	27280.4	9129.08	17406.7	25566.4	26079.6	13871.4	19243.4	24726.9
11.07_333.2063m/z		333.206	1	11.0723	0.22515	143	1.53517	Ctrl	High	100 - 15.4	23342.4	3.3	17278.1	16525.9	16738.2	17512	17205	16017.3	19267.9	36025	27656	10420.7	13085.1	13656.1	19266.6	12914.3	8979.98	21878.3	17047.7	21194.7	19496.5	18665.1	17512	17556.7	16542.1	19815.7	37785.1	28964.7	13789.3	13797.9	17016.8	18915.1	11883.5	11106.2	19713.5	13365.7
11.07_876.3373m/z		876.337	1	11.0723	0.184183	7	70.9128	Low	Ctrl	100 - 1.51	164774	27.99	130679	77082.7	104122	57143.3	82321.6	87838.3	276.28	2472.08	2590.75	3955.35	271913	143334	79074.9	48855.6	197539	144115	38515.9	160301	90938.6	116109	57143.3	84004.1	90716.2	284.136	2592.85	2713.34	5233.98	286725	178609	77632.2	44955.8	244311	129854	30197.1
11.09_246.2429m/z		246.243	1	11.0858	0.22745	45	2.00795	Ctrl	Low	100 - 11.9	33945.2	10.62	25568.8	22467.5	25688.9	28321.6	22349	21737	27367.8	27500.2	34572	46341	12436.7	16588.8	21690.7	22214.1	25016.4	21771.5	50091	31364.8	26506.1	28646.1	28321.6	22805.7	22449.2	28146	28843.7	36207.9	61321.4	13114.2	20671.3	21294.9	20440.9	30939.5	19617.3	39272.1	HMDB0000806	Myristic acid	M+NH4
11.09_969.4745m/z		969.475	1	11.0858	0.0518667	82	60.8058	Low	Ctrl	100	82875.6	39.52	3910.09	5431.34	6277.54	0	543.416	172.439	1362.83	1102.58	165.982	2820.43	237191	11410.7	24.676	14941	21444.4	20322.4	7547.09	4796.44	6407.64	7000.2	0	554.522	178.089	1401.58	1156.45	173.836	3732.18	250112	14218.9	24.2258	13748.3	26521.9	18311.5	5917.04
11.09_973.4823m/z		973.482	1	11.0858	0.363583	49	15.9818	Low	Ctrl	100 - 5.5 - 0.267	591616	14.63	389689	343229	330981	246286	312317	309338	32684.8	40402.8	46020.5	28964.4	928602	509362	336884	283207	493142	410389	218621	478025	404925	369082	246286	318700	319474	33614.2	42376.8	48198.1	38327.6	979186	634717	330737	260601	609905	369781	171402
11.10_328.2255n	328.225	351.215	1	11.0982	0.227467	15	111.187	High	QC	100 - 12	51092.9	64.85	0	221.097	636.567	1126.74	431.121	341.604	17233.8	4838.3	2739.15	2130.88	319.913	1800.11	1657.29	3198.73	865.949	63533.1	136774	0	260.839	709.846	1126.74	439.932	352.796	17723.8	5074.68	2868.77	2819.72	337.34	2243.12	1627.05	2943.4	1070.98	57246.5	107233			M+NH4, M+Na
11.10_876.1348m/z		876.135	1	11.0982	0.211283	14	57.2341	Low	Ctrl	100 - 1.4	201488	33.44	108572	105029	70508.7	52546.1	145719	99328.5	1927.23	6160.71	5993.58	0.157088	285439	236081	82944.4	46776.7	203868	155896	40594.3	133183	123909	78625.4	52546.1	148698	102583	1982.03	6461.71	6277.19	0.207869	300988	294181	81431.1	43042.8	252138	140470	31826.6
11.10_876.2353m/z		876.235	1	11.0982	0.129717	1	182.013	Low	Ctrl	100 - 0.972	139927	30.76	124016	72445.1	118778	54665	129420	94451.3	0	2053.31	1021.78	0	173022	178569	68189.1	70238.5	200961	151408	39371.3	152128	85467.3	132451	54665	132065	97545.9	0	2153.63	1070.13	0	182448	222515	66944.9	64631.8	248543	136426	30867.8
11.12_255.1956m/z		255.196	1	11.1241	0.18535	19	2.24852	Low	High	100 - 11.6	21928.3	6.48	20755.7	17774.4	18999.2	17638.8	19596.9	18077.3	16585.6	21600.4	19961.2	12332.1	18067.1	27982	19735.8	9619.79	13210.6	12800.9	3378.1	25460.6	20969.4	21186.3	17638.8	19997.4	18669.6	17057.2	22655.8	20905.7	16318.6	19051.3	34868.4	19375.8	8851.91	16338.5	11534.3	2648.49
11.14_175.1483m/z		175.148	1	11.1374	0.468033	6	3.54776	Ctrl	Low	100 - 11.1	46264.3	11.57	22926.8	21242.2	24325.3	29679.5	24129.7	24508.2	27772.1	17894.5	26496.4	112894	9277.87	12503.9	17339.5	19446.5	30485.8	16043.1	29240.8	28124	25060.5	27125.6	29679.5	24622.9	25311.2	28561.8	18768.8	27750.2	149389	9783.26	15581.2	17023.1	17894.2	37704	14455.6	22925.2
11.14_211.1694m/z		211.169	1	11.1374	0.576483	35	3.25793	Ctrl	Low	100 - 13.9	111964	9.23	64470.9	57761.1	64145	73723.1	59747.4	59289.6	69809.1	46872.2	67117	264058	24871.4	31928.9	46299.5	49711.6	74510.7	42722.7	74403.5	79085.3	68143.8	71529.2	73723.1	60968.5	61232.2	71794.1	49162.2	70292.9	349419	26226.3	39786.7	45454.8	45743.5	92152.8	38495.3	58333.6
11.14_219.1745m/z		219.174	1	11.1374	1.55652	56	1.70932	Ctrl	Low	100 - 14.5	398562	12.03	273784	256447	288700	366033	287598	292264	444205	410694	408374	330974	171281	188309	339920	397669	182887	309791	487727	335846	302544	321934	366033	293476	301840	456835	430760	427698	437966	180611	234652	333718	365926	226189	279137	382386
11.14_227.1887n	227.189	228.196	1	11.1374	1.95043	1	3.23483	Ctrl	Low	100 - 13.8	3.51696e+06	14.33	2.61286e+06	2.06268e+06	2.14117e+06	2.24312e+06	1.79185e+06	1.82126e+06	2.28807e+06	1.49389e+06	2.16759e+06	8.11829e+06	862870	1.01094e+06	1.38784e+06	1.49071e+06	2.26137e+06	1.33022e+06	2.26278e+06	3.20516e+06	2.43345e+06	2.38765e+06	2.24312e+06	1.82847e+06	1.88093e+06	2.35313e+06	1.56687e+06	2.27015e+06	1.07426e+07	909873	1.25973e+06	1.36252e+06	1.37172e+06	2.7968e+06	1.19859e+06	1.77406e+06			M+H, M+Na, M+K
11.14_259.2381m/z		259.238	1	11.1374	0.403083	0	Infinity	Ctrl	Low	100 - 11	5406.38	87.4	0	0	0	214.74	0	0	4523.33	1958.44	2831.47	12312.3	0	0	0	0	0	0	435.115	0	0	0	214.74	0	0	4651.95	2054.13	2965.46	16292.4	0	0	0	0	0	0	341.137
11.14_264.2324m/z		264.232	1	11.1374	2.27823	10	1.72677	Ctrl	Low	100 - 17.7	1.25895e+06	10.14	1.10109e+06	922521	988071	1.12262e+06	891268	912052	1.4258e+06	1.30895e+06	1.26902e+06	1.03205e+06	549265	595583	1.04239e+06	1.19069e+06	570845	951756	1.47842e+06	1.35069e+06	1.08835e+06	1.10182e+06	1.12262e+06	909483	941935	1.46634e+06	1.3729e+06	1.32907e+06	1.36567e+06	579186	742156	1.02337e+06	1.09565e+06	706005	857580	1.15911e+06
11.14_273.2536m/z		273.254	1	11.1374	0.8472	4	686.017	Ctrl	Low	100 - 15	6538.39	89.16	0	0	0	898.031	0	0	6854.03	1590.17	3082.7	14626.7	0	0	28.5928	0	0	62.2865	737.713	0	0	0	898.031	0	0	7048.92	1667.86	3228.57	19354.9	0	0	28.0712	0	0	56.1233	578.379
11.14_455.3846m/z		455.385	1	11.1374	0.32005	17	138.736	Ctrl	Low	100 - 26.7	48173.2	37.12	6073.51	4319.37	6912.42	9496.89	4040.04	4056.86	12372.2	3054.19	10103.5	167163	0	0	1041.69	2684.87	7547.98	0	6557.27	7450.27	5095.79	7708.16	9496.89	4122.61	4189.78	12724	3203.41	10581.6	221201	0	0	1022.68	2470.56	9335.14	0	5141.01
11.15_193.1590m/z		193.159	1	11.1508	0.60255	36	3.07378	Ctrl	Low	100 - 11.7	88453.2	8.62	50545.4	45989.5	52630.6	57759.6	47623.3	47598.5	54579.3	37787.6	55936.1	205510	22426.5	27348.7	36554.8	38207.2	58268.6	34094.4	56072.1	62003.2	54256.2	58689.3	57759.6	48596.6	49158	56131.2	39633.8	58582.9	271944	23648.2	34079.2	35887.8	35157.4	72065	30720.8	43961.4
11.15_211.1331m/z		211.133	1	11.1508	0.227667	64	10.7169	High	QC	100 - 6.21	13704.3	25.87	1189.03	917.221	1279.72	1866.83	1046.68	1373.04	4014.45	2867.6	1871.53	1260.34	620.572	1683.46	2109.65	2867.81	1858.59	26926.2	23164.8	1458.56	1082.09	1427.04	1866.83	1068.07	1418.03	4128.6	3007.7	1960.09	1667.76	654.377	2097.76	2071.16	2638.89	2298.65	24261.9	18161.6
11.15_229.1816m/z		229.182	1	11.1508	0.441983	23	3.93136	Ctrl	Low	100 - 5.82	60827.7	12.96	35973.6	30763.2	33023.1	36749.8	26650.8	28027.3	35833.6	22710.8	33866.8	150899	10283.8	15386.5	20747.1	23923.6	39737.5	20717.6	36257.4	44128.2	36292.9	36824.6	36749.8	27195.5	28945.6	36852.6	23820.4	35469.4	199680	10844	19173.1	20368.5	22013.9	49146.3	18667.6	28426.4
11.15_268.1884m/z		268.188	1	11.1508	0.36325	94	7.82012	Ctrl	Low	100 - 2.45	28290.1	35.24	7769.02	6742.58	9226.57	14296.4	6484.19	6660.98	20081	13424.5	18786.9	60868	683.331	2224.5	7944.99	9251.37	3264	4059.49	17483.4	9530.13	7954.58	10288.7	14296.4	6616.71	6879.22	20652	14080.4	19675.9	80544.5	720.555	2771.95	7800.03	8512.9	4036.82	3657.81	13707.3
11.16_244.2272m/z		244.227	1	11.1625	0.18725	51	6.29548	Ctrl	Low	100 - 8.04	15286.3	9.6	8164.72	6846	6817.14	7852.85	6379.94	7623.43	6463.43	2327.59	5292.04	47062.2	1424.07	1919.39	3940.97	2778.82	8945.44	2805.59	3486.71	10015.5	8076.59	7601.91	7852.85	6510.33	7873.2	6647.22	2441.31	5542.46	62275.8	1501.65	2391.75	3869.06	2557.01	11063.5	2527.98	2733.63
11.18_252.1595m/z		252.159	1	11.175	0.148767	19	1.56724	High	Low	100	11897.6	10.09	7989.42	9255.2	9088.27	10585.1	8286.29	9397.51	5806.88	7672.92	9680.59	11660.7	6634.38	8469.01	7670.86	11544.2	12233.3	8775.62	15037.1	9800.48	10918.9	10134.5	10585.1	8455.63	9705.42	5972	8047.8	10138.7	15430.2	6995.78	10553.2	7530.9	10622.7	15129.8	7907.27	11789.4
11.18_269.1285m/z		269.128	1	11.175	0.20065	57	2.31793	Low	Ctrl	100 - 13.1	18838.3	5.87	17991.1	16708.5	18923.2	19243.6	16961.4	18739.6	8081.64	7137.99	11001.1	6288.17	16854.6	15135.3	24525.1	28662.5	15238.3	15453.1	10319.1	22069.4	19711.8	21101.6	19243.6	17308	19353.6	8311.44	7486.73	11521.7	8320.91	17772.8	18860.1	24077.6	26374.5	18846.3	13924	8090.32
11.18_449.3262m/z		449.326	1	11.175	0.119	24	3.76463	Low	Ctrl	100 - 22.4	19170.2	19.36	8093.1	9597.48	13823.1	10028.8	9303.83	9599.33	3447.7	2581.88	10580.8	3758.3	32904.7	9666.06	14939.8	9467.9	17456.2	4553.08	567.652	9927.67	11322.7	15414.4	10028.8	9493.98	9913.85	3545.74	2708.03	11081.5	4973.22	34697.1	12044.9	14667.3	8712.14	21589.3	4102.55	445.048
11.19_268.1544m/z		268.154	1	11.19	0.2412	48	1.30577	QC	High	100 - 11.5	44847.4	4.68	51630.4	41658.5	45620.2	47224.3	42246.2	40704.9	18701.1	45112.4	53110.7	61591.6	37972.3	41622.7	40520.1	47173.8	41738.4	17093.1	31376.6	63334.1	49146.7	50871.9	47224.3	43109.6	42038.6	19232.8	47316.4	55623.8	81501.9	40040.8	51866.1	39780.8	43408.2	51620.9	15401.8	24599.7
11.20_253.1436m/z		253.144	1	11.2035	0.387733	40	1.93968	High	Low	100 - 10.1	58908.6	19.2	48663.2	33116.5	33911.6	39033.3	29954	31470.1	32891.2	40877.8	74294.2	49823.6	40531	23255	27324.7	35456.8	31092.2	76270.7	92814.6	59694.3	39069.3	37815.4	39033.3	30566.2	32501.2	33826.5	42875	77809.7	65929.8	42738.9	28978.1	26826.1	32626.6	38453.9	68723.8	72768.1
11.20_969.8134m/z		969.813	1	11.2035	0.19025	429	17.0764	Low	Ctrl	100 - 3.12	301147	28.43	241645	258110	165371	109029	204478	173844	9968.96	31598.7	12227.9	16745.7	375961	350093	177386	138760	346445	318315	109840	296422	304506	184409	109029	208657	179540	10252.4	33142.5	12806.6	22159	396441	436252	174150	127684	428473	286818	86116.6
11.22_158.1542m/z		158.154	1	11.217	0.723667	55	1.4711	Ctrl	Low	100 - 8.06	112307	8.93	126010	88973.6	93144.2	107358	91585	94230.8	119847	120104	110404	98873.7	62553.8	71573.1	94899.4	139161	65495.8	92196.9	120743	154574	104967	103867	107358	93456.8	97318.2	123254	125971	115628	130836	65961.3	89187.3	93167.9	128053	81003.3	83074	94664.2
11.22_244.1908m/z		244.191	1	11.217	0.16155	17	4.05188	Ctrl	Low	100 - 7.73	12280.3	8.9	8020.77	7265.04	6945.75	6760.54	6327.34	6450.48	5823.68	4933.54	7824.49	30539.3	2492.62	2669.36	3930.29	2975.79	7261.6	3768.87	3963.79	9838.93	8570.95	7745.33	6760.54	6456.65	6661.82	5989.28	5174.57	8194.73	40411.6	2628.4	3326.29	3858.58	2738.26	8980.95	3395.94	3107.68
11.23_311.2219m/z		311.222	1	11.2306	0.656567	64	11.061	High	QC	100 - 31.7	97529.9	20.32	9168.49	7469.69	7333.01	12205.1	8445.94	8282.39	22811.7	8466.34	8947.61	14766	6883.03	13824.4	17266.9	17416.9	10853.6	191083	170766	11246.8	8812.39	8177.17	12205.1	8618.55	8553.76	23460.4	8879.98	9371	19539.3	7257.97	17226.6	16951.9	16026.6	13423.5	172176	133883
11.27_225.1124m/z		225.112	1	11.2728	0.174917	57	1.57474	Low	High	100 - 9.01	13611.2	14.29	16671.3	13487.2	12904.4	13171.4	11489.4	11563.8	9965.56	15487.6	10192	9189.75	15811.6	13739.5	11282.5	9548.24	10701.6	6653.66	7670.23	20450.4	15911.5	14389.9	13171.4	11724.2	11942.7	10248.9	16244.3	10674.3	12160.5	16672.9	17120.8	11076.7	8786.07	13235.5	5995.28	6013.59
11.27_279.0935m/z		279.093	1	11.2728	0.323233	32	1.33895	Ctrl	Low	100 - 15.9	29372.7	11.99	33352.4	26384.5	24244.2	28354	25850.5	25442.2	27277.1	30452.9	38053.8	21706.9	17438.7	20945	27427.9	30346.4	19608.3	26537.9	40695.5	40912.9	31127.2	27035.1	28354	26378.8	26275.8	28052.7	31940.8	39854.5	28723.9	18388.6	26099.5	26927.5	27924	24251	23912	31906
11.27_314.2326m/z		314.233	1	11.2728	0.241767	24	1.71147	Ctrl	Low	100 - 15.8	46840.1	18.69	37596.3	27437.8	25185.2	29969.3	24356.5	23569.7	50946.5	24184.4	56155.5	56074.2	19424.9	21203.2	41477.2	31415.7	15414.3	29702.1	33282.6	46118.7	32369.8	28084.4	29969.3	24854.3	24342	52395.1	25366	58812.7	74201	20483.1	26421.3	40720.4	28908	19063.9	26763.1	26094.1
11.29_447.2606m/z		447.261	1	11.2864	0.561967	37	252.867	High	QC	100 - 23.3	74302.9	58.54	500.813	0.082765	244.307	465.957	551.887	0	16034.2	2097.05	2425.81	2868.29	262.015	1077	770.57	891.775	0	239107	57213.2	614.339	0.0976422	272.431	465.957	563.166	0	16490.1	2199.51	2540.6	3795.51	276.287	1342.05	756.511	820.591	0	215447	44856.1
11.29_576.3299m/z		576.33	1	11.2864	0.415867	29	1298.67	High	QC	100 - 27.9 - 16.6	132875	107.04	613.894	0	0	0	0	0	6272.1	0	0	2294.65	0	3568.72	1459.64	12972.7	3084.29	309271	206170	753.053	0	0	0	0	0	6450.45	0	0	3036.43	0	4446.98	1433	11937.1	3814.57	278669	161641
11.31_317.2113m/z		317.211	1	11.3124	0.173717	131	5.64024	Ctrl	High	100 - 19	36194	2.56	30937.9	30143.8	29203.8	31156.2	30064.9	29475.2	6232.8	106738	24699.5	7105.81	16366.8	6017.88	17263.2	3886.98	5983.55	8895.47	6902.42	37951	35562.2	32565.7	31156.2	30679.3	30441	6410.03	111953	25868.2	9402.86	17258.3	7498.89	16948.2	3576.71	7400.29	8015.26	5411.61
11.31_342.2279m/z		342.228	1	11.3124	0.48535	46	13.281	High	QC	100 - 25.2 - 2.92	72586.3	17.22	5658.1	4269.94	6001.57	6687.09	4418.53	5757.19	19215.2	6790.72	3130.17	7488.87	1216.77	5976.29	9534.99	12527	5094.59	138758	133965	6940.7	5037.47	6692.46	6687.09	4508.83	5945.82	19761.6	7122.49	3278.29	9909.75	1283.05	7447.06	9361.02	11527	6300.84	125028	105031
11.31_354.2067m/z		354.207	1	11.3124	0.147683	50	5.18258	Low	High	100 - 21.8	23816.7	8.89	18602.2	16048.2	16471.3	18885.4	15700	15468	14741.1	17098.2	9609.8	18396	15136.1	33167.7	23146.4	7747.11	8337.39	1168.59	1129.08	22819	18932.9	18367.4	18885.4	16020.8	15974.8	15160.3	17933.6	10064.5	24342.7	15960.7	41330.3	22724	7128.71	10311.5	1052.96	885.214
11.34_237.1487m/z		237.149	1	11.3394	0.753533	46	1.37931	High	QC	100 - 13.1	280725	5.94	224359	192022	197069	211190	200297	196219	199584	166763	206869	248678	230235	227418	190021	138784	168923	433440	381753	275217	226538	219755	211190	204391	202648	205259	174910	216657	329067	242776	283386	186554	127706	208919	390551	299300
11.34_254.1520n	254.152	255.159	1	11.3394	0.567967	17	1.69861	High	Ctrl	100 - 15.3 - 0.235	568226	11.27	451710	372366	358711	370881	339307	337774	332438	262529	349252	393880	434464	367850	319736	256189	271214	929750	815750	554104	439300	400005	370881	346241	348841	341891	275356	365778	521207	458130	458378	313903	235739	335430	837751	639562			M+H, M+Na
11.34_308.2220m/z		308.222	1	11.3394	0.238933	35	92.0172	High	Low	100 - 13.3	33921.1	41.09	671.232	259.523	445.043	429.74	279.003	715.732	2741.07	255.33	0.171465	8905.07	0	0.000420031	1105.92	1652.02	1655.05	73190.7	59186.8	823.389	306.173	496.275	429.74	284.705	739.183	2819.01	267.805	0.179579	11783.8	0	0.000523401	1085.74	1520.15	2046.92	65948.5	46403.4
11.34_353.2302m/z		353.23	1	11.3394	0.834833	122	24.1876	High	QC	100 - 15.3	305008	15.21	11263	11034	11325.4	15810.3	14036.1	12191.8	57071.4	20481.3	7269.4	18098.1	9006.21	25841.6	19021.6	29147.6	22380.1	657864	510641	13816.2	13017.4	12629.1	15810.3	14323	12591.2	58694.2	21481.9	7613.39	23948.6	9496.81	32201.2	18674.5	26820.9	27679.1	592768	400351
11.35_512.3351m/z		512.335	1	11.3528	0.5197	35	1.84116	High	QC	100 - 23.6 - 1.73 - 2.5 - 0.433	214131	6.95	125146	114159	113036	128150	106498	110823	129703	180410	227057	231354	203871	187643	177731	221476	191319	283163	160565	153514	134680	126048	128150	108674	114454	133391	189224	237801	306143	214976	233822	174488	203797	236618	255144	125886
11.36_276.2172m/z		276.217	1	11.365	0.25355	18	2.37084	High	QC	100 - 25.2	41214.7	15.26	22359.4	16253.1	16755.4	18028.7	16122	14785.2	30906.1	17273.8	33232.8	30883.7	25855.2	18216.8	50707.8	59891	19490.5	39674.4	45802.8	27427.9	19174.7	18684.2	18028.7	16451.5	15269.6	31784.9	18117.8	34805.4	40867.4	27263.7	22700	49782.6	55110.3	24105.3	35748.6	35910.2
11.38_135.0807m/z		135.081	1	11.3784	0.429567	52	1.34728	High	Ctrl	100 - 3.6	32439.2	9.43	34565.4	27651.6	26877	31108.1	28516.1	29559.7	26483.1	25384.6	23106.3	21336.1	25246	22096.1	28887.2	31588.6	22420.3	35001.9	40746	42400.8	32622.1	29971	31108.1	29098.9	30528.2	27236.2	26624.9	24199.7	28233.3	26621.2	27534	28360.1	29067.1	27728.9	31538.5	31945.5
11.38_224.1890n	224.189	225.196	1	11.3784	1.39697	5	1.19761	High	Low	100 - 13.4	1.37089e+06	9.71	1.56898e+06	1.27158e+06	1.27638e+06	1.37582e+06	1.24658e+06	1.22706e+06	1.30082e+06	1.28492e+06	1.16352e+06	975221	1.03415e+06	1.02309e+06	1.3768e+06	1.46225e+06	913367	1.37047e+06	1.73746e+06	1.92464e+06	1.50015e+06	1.42332e+06	1.37582e+06	1.27206e+06	1.26726e+06	1.33781e+06	1.3477e+06	1.21858e+06	1.29048e+06	1.09049e+06	1.27487e+06	1.35168e+06	1.34553e+06	1.12963e+06	1.23486e+06	1.3622e+06			M+H, M+Na
11.38_536.3349m/z		536.335	1	11.3784	0.266117	41	54.0795	High	QC	100 - 23.1	57074.1	22.7	1349.37	1534.97	1238	815.991	1393.91	0	9890.66	6575.15	5141.88	8180.23	6320.38	6359.6	4136.4	7057.39	4864.5	150367	66007.2	1655.25	1810.88	1380.52	815.991	1422.4	0	10171.9	6896.39	5385.19	10824.6	6664.67	7924.7	4060.93	6494.05	6016.28	135488	51750.8
11.39_242.2116m/z		242.212	1	11.3918	0.12045	31	2.29462	Ctrl	Low	100 - 6.82	8822.26	13.84	9105.59	7814.84	7247.8	9008.2	6871.97	6591.68	3422.6	2218.63	4290.8	25357	1248.01	2426.75	7859.51	2603.19	10897.3	4770.11	4145.09	11169.7	9219.58	8082.14	9008.2	7012.42	6807.65	3519.92	2327.03	4493.84	33554	1315.99	3023.98	7716.12	2395.39	13477.4	4298.11	3249.82
11.40_516.2806m/z		516.281	1	11.4043	0.1725	10	3.74072	Ctrl	High	100 - 23.9 - 0.613	57170.3	8.68	37434.7	32335.4	37726.6	39630.6	34309.2	32241.7	65603.9	79168.1	42903.9	41005.2	32254.8	34178.4	39843.6	19677.8	29408.3	6573.42	5473.32	45920.5	38147.8	42069.6	39630.6	35010.4	33298.1	67469.3	83036	44934.1	54260.8	34011.9	42589.8	39116.6	18107.1	36371.4	5922.98	4291.18
11.40_549.3072n	549.307	550.314	1	11.4043	0.602517	1	433.921	High	QC	100 - 27.2 - 3.88 - 0.227	508657	67.16	0	826.414	613.824	2070.11	1117.08	2405.97	94731.6	6856.26	5094.02	60907.7	23868	53923.1	14398.1	32068.5	54760.6	1.11647e+06	831332	0	974.964	684.486	2070.11	1139.91	2484.8	97425.2	7191.24	5335.06	80597	25168.2	67193.6	14135.4	29508.7	67726.4	1.00599e+06	651778			M+H, M+Na
11.43_239.1885n	239.189	240.196	1	11.4302	0.160417	1	4.99985	Ctrl	Low	100 - 9.02	13879.8	11.79	8812.53	7509.35	6144.2	7721.37	7113.22	7949.43	1670.23	960.321	2680.1	50208.4	2225.21	2194.29	3908.61	2529.47	16320.2	1936.76	2002.47	10810.2	8859.18	6851.51	7721.37	7258.59	8209.89	1717.73	1007.24	2806.92	66439	2346.42	2734.31	3837.29	2327.56	20184.4	1745.12	1569.97			M+H, M+Na
11.43_271.1785n	271.178	272.186	1	11.4302	0.36305	11	1.31548	High	Ctrl	100 - 15	245362	7.87	264972	230660	227240	228406	214228	217261	153484	179801	181254	231538	175233	225432	210543	224859	291837	212257	252497	325037	272122	253400	228406	218606	224379	157848	188586	189830	306386	184779	280912	206702	206910	360936	191254	197962			M+H, M+Na
11.49_221.1538m/z		221.154	1	11.4858	0.25585	34	1.95833	Ctrl	High	100 - 12.7	50404.6	2.82	42842.8	40264.2	39710.3	42137.6	41015.7	41450.6	41637.8	54742.9	60107.8	45129.8	53263.7	46578.9	39348.9	26562	24838.6	31339.1	20214.8	52554.5	47501.8	44281.6	42137.6	41854	42808.7	42821.8	57417.5	62952	59718.7	56165.2	58042	38631	24441.8	30719.6	28238.1	15848.7
11.49_238.1570n	238.157	239.164	1	11.4858	0.285633	5	2.16038	Ctrl	High	100 - 14	147500	10.39	153117	131274	123087	122326	119170	117703	126144	162749	175648	125458	143513	131096	114313	73030.3	64739.4	84165.8	51164	187826	154871	137256	122326	121606	121559	129731	170701	183960	166015	151331	163359	112227	67200.8	80067.9	75837.6	40113.4			M+H, M+Na
11.50_582.3405m/z		582.341	1	11.4983	0.657233	65	3494.75	High	QC	100 - 27.8 - 3.43	216546	113.71	0	0	0	0.364956	0	371.414	14826.1	0	0	0	0	1500.84	507.092	9257.05	411.368	464124	392393	0	0	0	0.364956	0	383.584	15247.7	0	0	0	0	1870.19	497.84	8518.12	508.769	418199	307642
11.51_324.1939n	324.194	347.183	1	11.5118	0.417117	18	60.6195	High	QC	100 - 16	158071	32.89	1678.28	2683.26	1754.87	3971.61	2493.84	3063.73	27756	5646.81	1736.45	10910.3	6390.16	18360	5369.67	8317.23	16185.9	296343	311439	2058.72	3165.59	1956.88	3971.61	2544.81	3164.12	28545.2	5922.7	1818.61	14437.3	6738.25	22878.4	5271.7	7653.33	20018.3	267020	244174			M+H, M+Na, M+K
11.51_389.2690m/z		389.269	1	11.5118	0.147183	55	3.74881	Ctrl	High	100 - 22.8	24330.3	13.96	20778.5	17384.2	14664.8	18112.7	16607.6	14383.9	3643.94	25806.5	49979.6	17891.1	18065.6	9793.96	5615.24	9379.41	15522.3	1058.84	0	25488.6	20509.1	16353	18112.7	16947.1	14855.2	3747.55	27067.3	52344.6	23674.7	19049.7	12204.3	5512.79	8630.72	19197.5	954.065	0
11.51_407.2793m/z		407.279	1	11.5118	0.200267	38	3.30142	Ctrl	High	100 - 22.2 - 0.301	42597.8	11.65	38351.2	33632.6	29197.2	30827.5	29763.3	28601.2	7497.4	45596.9	87776	29521	37416.9	21435.1	16118.1	17838.6	32176.6	1596.21	0	47044.8	39678.1	32558.3	30827.5	30371.6	29538.3	7710.59	47824.6	91929.5	39064.1	39455.1	26710.3	15824	16414.7	39795.2	1438.27	0
11.53_238.2167m/z		238.217	1	11.5253	0.187883	85	5.33799	Ctrl	Low	100 - 10.6	10951.9	15.1	7923.4	6507.28	5608.04	5922.9	5631.77	5466.26	3650.66	187.453	2253.92	37715.6	1886.58	989.065	3279.42	1376.58	10779.1	2365.94	992.182	9719.5	7676.98	6253.63	5922.9	5746.87	5645.36	3754.47	196.611	2360.57	49907.7	1989.35	1232.48	3219.59	1266.7	13331.2	2131.83	777.887
11.53_344.1896m/z		344.19	1	11.5253	0.147183	31	1.52179	Ctrl	High	100 - 12.6	29244	5.83	30682.7	27598.8	28088.9	28823	26084.5	26738.1	17812.4	17164.9	40954.1	41044.5	31444	21121.3	23374.6	12014.7	23713	14223.6	26916.1	37638	32559.8	31322.4	28823	26617.6	27614.2	18318.9	18003.5	42892	54312.8	33156.9	26319.2	22948.1	11055.6	29327.6	12816.2	21102.7
11.54_315.1957m/z		315.196	1	11.5388	0.338733	58	5.61055	Ctrl	High	100 - 19	79317.1	11.04	56693.8	52822	43796.2	43558.9	48016.1	45315.6	31154.8	175743	79091.5	31279.3	43145.4	35362.5	22947.8	10202.1	16334.2	15848.3	14163.9	69545.3	62316.9	48837.9	43558.9	48997.5	46800.3	32040.7	184329	82834	41390.7	45495.7	44065.2	22529.1	9387.72	20201.7	14280.1	11104.8
11.55_252.1592m/z		252.159	1	11.5524	0.147233	26	2.53043	Low	High	100 - 3.25	16376.8	3.94	13917.4	13301.9	12471.8	12653.5	13286.3	13111.1	13867.3	17128	14004.2	17243.3	19645.6	17712.5	11772.2	7107.62	9941.11	5437.85	3401.09	17072.3	15692.9	13907.5	12653.5	13557.8	13540.7	14261.6	17964.8	14666.9	22817.5	20715.7	22071.5	11557.4	6540.27	12294.9	4899.77	2666.51
11.55_349.1991m/z		349.199	1	11.5524	0.84835	130	44.9903	High	QC	100 - 17.3	126881	65.17	1849.71	1194.6	2485.94	6419.47	2400.31	2571.1	18406.6	5002.16	1411.93	5844.48	3106.46	13994.8	7930.9	10942.9	6435.98	296737	193408	2269	1409.33	2772.11	6419.47	2449.36	2655.34	18930	5246.55	1478.74	7733.8	3275.68	17438.9	7786.2	10069.4	7959.84	267375	151635
11.55_421.3062m/z		421.306	1	11.5524	0.2572	4	4.709	High	Ctrl	100 - 22.6 - 1.16	74693.2	13.31	22196.1	23390.1	16551.6	17458.3	20150	19383.3	760.459	26216.1	21630.7	14840	2634.19	45035.3	34770.3	3812.07	70174.3	147560	77226.8	27227.5	27594.5	18457	17458.3	20561.8	20018.4	782.082	27496.9	22654.2	19637.2	2777.69	56118.5	34135.9	3507.78	86789.6	132959	60547.1
11.58_252.1387m/z		252.139	1	11.5784	0.134867	14	3.06885	High	Low	100	9836.5	9.97	6531.75	5388.9	5103.12	5056.82	5257.09	5578.5	341.172	8977.6	9693.81	3305.04	0	3590.03	6025.8	3618.59	16506.7	11317.8	7902.96	8012.39	6357.57	5690.58	5056.82	5364.53	5761.28	350.873	9416.22	10152.5	4373.45	0	4473.54	5915.86	3329.74	20415	10197.9	6196.05
11.61_549.3071n	549.307	550.314	1	11.607	0.393317	1	478.576	High	QC	100 - 28.1 - 4.22 - 0.399	575909	63.43	0	2178.35	806.368	1517.13	1683.02	1035.43	96703.6	5744.47	8498.25	67938.4	32410.6	62654.1	14708.3	34363.2	67491.8	1.28759e+06	914194	0	2569.91	899.196	1517.13	1717.41	1069.35	99453.3	6025.13	8900.37	89900.5	34176.1	78073.3	14440	31620.2	83472	1.16018e+06	716743			M+H, M+Na
11.65_245.1861m/z		245.186	1	11.6466	0.108933	128	5.5094	Ctrl	Low	100 - 8.12	5514.69	11.93	4154.62	3015.1	3300.41	3732.13	3298.77	3248.08	1651.9	334.682	1195.83	18876.3	335.62	0	2667.26	344.108	6127.86	408.911	119.039	5096.4	3557.07	3680.34	3732.13	3366.19	3354.5	1698.87	351.033	1252.41	24978.4	353.903	0	2618.59	316.64	7578.77	368.449	93.3288
11.65_424.3057m/z		424.306	1	11.6466	0.164517	31	13.4766	Ctrl	High	100 - 21.4	28773.3	5.44	14001.9	13280.6	12916.9	14937.9	14545.8	14145.9	2383.48	56334.5	43155.7	13219.5	4984.38	3522.43	4473.23	6172.63	2367.57	0	0	17175.9	15667.8	14403.9	14937.9	14843	14609.4	2451.25	59086.8	45197.8	17492.9	5255.9	4389.31	4391.62	5679.92	2928.14	0	0
11.66_298.1839m/z		298.184	1	11.6602	0.228767	2	1.87984	Ctrl	High	100 - 19.8 - 0.389	24971.5	2.52	24442.2	20126.2	21484.9	21911.4	23183.3	21200	23063	15417.3	22267.9	39137.7	22808.1	22893.8	21869.2	9682.01	14793.1	10138.4	18521.9	29982.9	23743.9	23958.2	21911.4	23657.1	21894.6	23718.8	16170.5	23321.6	51789.5	24050.5	28527.9	21470.2	8909.16	18295.6	9135.18	14521.5
11.66_308.2219m/z		308.222	1	11.6602	0.178083	35	4.01169	Ctrl	Low	100 - 14.1	8398.58	13.07	6511.79	5041.75	5927.87	6248.57	4793	5011.73	1604.93	526.325	419.4	31043.7	692.002	361.85	5226.74	602.58	12929.1	2411.38	538.886	7987.91	5948.02	6610.27	6248.57	4890.96	5175.94	1650.57	552.04	439.246	41079	729.697	450.902	5131.37	554.48	15990.4	2172.78	422.496
11.66_508.2909m/z		508.291	1	11.6602	0.579833	34	Infinity	High	QC	100 - 28.6	176228	117.09	0	0	0	0	0	0	4884.84	0	0	0	0	0	0	0	0	394308	310603	0	0	0	0	0	0	5023.74	0	0	0	0	0	0	0	0	355291	243518
11.69_246.1127m/z		246.113	1	11.6899	0.228783	63	2.93811	High	Ctrl	100 - 11.6	30317.9	11.1	20087.4	15565.1	17074.7	17670.2	15872.4	14923.2	11088.7	12119.3	9797.07	8270.32	22705.3	13791.4	12916.8	53825.7	21881.4	26199.1	19365.6	24640.9	18362.9	19040.3	17670.2	16196.8	15412.2	11404	12711.4	10260.7	10943.8	23942.2	17185.5	12681.1	49529.2	27062.3	23606.7	15182.9
11.69_254.2116m/z		254.212	1	11.6899	0.367317	63	3.2357	Ctrl	Low	100 - 12.4	62245.8	4.63	44953.5	39689.4	40895.5	41250.2	42611.8	40188.6	24077.6	12159.8	26522.4	186223	19134.3	16966.3	21611.1	17738.1	70021.3	20623.4	25653.2	55143.6	46823.7	45603.3	41250.2	43482.7	41505.4	24762.2	12753.9	27777.5	246423	20176.6	21141.7	21216.8	16322.2	86600.4	18582.7	20112.6
11.69_271.2148n	271.215	272.222	1	11.6899	0.29805	15	2.65039	Ctrl	Low	100 - 15 - 0.187	105303	10.25	97577.8	76233	77554.9	69833.3	72928.5	69382.5	41317.2	27621.5	49960.5	302315	35705.3	43845	39643.7	34003.8	131680	36635.3	42015.8	119697	89936.1	86482.8	69833.3	74418.9	71655.7	42492.1	28971	52324.6	400042	37650.3	54635.3	38920.4	31289.5	162858	33010.2	32941.1			M+H, M+Na
11.72_219.1381m/z		219.138	1	11.7159	0.218967	35	2.39262	High	QC	100 - 11.2	970.945	45.07	0	273.932	320.8	946.537	433.774	459.802	554.87	490.131	139.621	499.699	333.533	682.421	308.813	443.556	281.351	1691.33	1467.55	0	323.172	357.729	946.537	442.64	474.867	570.648	514.077	146.228	661.234	351.702	850.365	303.178	408.15	347.968	1523.97	1150.58
11.72_344.2570n	344.257	367.246	1	11.7159	0.363567	7	1220.54	High	QC	100 - 24.8	80944.3	113.82	0	0	222.863	175.046	0	0	4246.09	0	0	27.7454	0	556.196	189.18	1055.59	566.932	184183	137972	0	0	248.518	175.046	0	0	4366.82	0	0	36.7146	0	693.076	185.728	971.328	701.166	165958	108172			M+NH4, M+Na
11.73_633.2558m/z		633.256	1	11.7295	0.272033	7	1.32771	High	Ctrl	100 - 36.1 - 6.94 - 0.142	314343	2.09	279996	272450	278758	287626	287482	278383	242695	197444	291263	215618	178820	327534	225317	368643	331869	260945	295916	343466	321423	310848	287626	293357	287504	249596	207091	305045	285320	188561	408141	221206	339217	410447	235124	232003
11.74_373.2740m/z		373.274	1	11.743	0.323967	20	6.34296	Ctrl	High	100 - 25.9 - 2.97	376566	8.38	230104	215346	192711	188033	228569	216062	79517.3	714059	512703	199985	151689	76453.4	138556	84337.7	93265.8	33429.6	26437.1	282265	254055	214895	188033	233240	223141	81778.4	748946	536964	264634	159952	95268.7	136028	77605.6	115349	30121.7	20727.1
11.74_391.2842m/z		391.284	1	11.743	0.218867	98	3.44849	Ctrl	High	100 - 22.2 - 0.464	54794.8	8.08	42837.7	37879.5	35951	34966.4	41237.3	36920.6	20064.5	97414.5	69382.8	32317.5	27474.4	17666.7	26628.3	20986	18405.2	11499.5	12667.3	52548.3	44688.5	40089.6	34966.4	42080.1	38130.3	20635	102174	72665.9	42764.7	28971	22014.5	26142.5	19310.9	22763	10361.6	9931.35
11.74_426.3215m/z		426.322	1	11.743	0.337433	148	6.78169	Ctrl	High	100 - 26.4 - 3.95 - 0.176	838818	6.71	465893	459928	459611	511213	433657	422588	228285	1.64786e+06	1.15074e+06	328382	127220	181096	328203	249605	187775	42467.8	14906.7	571503	542602	512520	511213	442519	436434	234776	1.72837e+06	1.20519e+06	434537	134150	225664	322215	229681	232234	38265.6	11687.1
11.74_816.5746n	816.575	817.582	1	11.743	0.215133	20	20.3781	Ctrl	High	100 - 51.1 - 13.4 - 2.08	606716	10.02	192291	212264	181486	168555	222019	195866	63390.8	1.37964e+06	815089	168747	74764.7	39333.9	78992.3	40227.8	55607.4	8427.14	14829.4	235880	250420	202378	168555	226556	202284	65193.3	1.44704e+06	853659	223297	78837.4	49014.1	77551.1	37016.7	68773.7	7593.27	11626.5			M+H, M+Na, M+K
11.76_413.2437m/z		413.244	1	11.7565	0.232533	49	2.26266	Ctrl	QC	100 - 25.5 - 1.06	45137.6	6.18	19324.8	19341.3	18143.3	20450.2	21445.2	20988.9	43973.9	21151.7	45031.6	70393.2	58700.6	44176.3	9796.73	36862.7	8463.76	23002.1	39715.7	23705.4	22817.9	20231.9	20450.2	21883.5	21676.6	45224.3	22185.1	47162.5	93148.9	61898.3	55048.1	9617.99	33920.2	10467.7	20726	31137.8
11.77_408.2878n	408.288	431.277	1	11.769	0.28435	105	4.07476	Ctrl	High	100 - 34.1 - 1.37	88215.7	11.39	90560.9	70972.8	61749.4	58589.3	77070.9	74534	24116.8	153352	117552	57842.3	43559.4	39357.8	49357.9	32446.4	35938.4	9155	9057.51	111090	83730.4	68857.9	58589.3	78646.1	76976	24802.6	160844	123114	76540.7	45932.2	49043.8	48457.4	29856.4	44447.6	8249.12	7101.24			M+Na, M+K
11.78_576.3299m/z		576.33	1	11.7825	0.392133	29	209.251	High	QC	100 - 29.4 - 19.1	122233	68.23	0	644.641	1129.38	871.782	0	859.081	11971.5	923.318	1732.87	7865.55	501.273	3333.24	3243.66	15589.1	2099.24	289221	182023	0	760.517	1259.39	871.782	0	887.228	12311.9	968.428	1814.87	10408.2	528.579	4153.56	3184.48	14344.7	2596.28	260603	142709
11.80_496.3642m/z		496.364	1	11.7961	0.148583	13	19.1517	High	Low	100 - 31.5	19618	12.89	3172.43	4290.68	3023.92	3873.39	3660.03	3786.3	5783.05	567.953	570.966	606.157	390.505	899.227	1783.32	401.64	71398.7	5797.39	874.282	3891.56	5061.94	3372.02	3873.39	3734.83	3910.36	5947.49	595.701	597.984	802.106	411.777	1120.53	1750.78	369.58	88303.9	5223.74	685.451
11.82_209.1175m/z		209.117	1	11.8233	0.189133	75	1.51314	Low	High	100 - 11.7	17061.1	7.8	17191.7	14925.2	15911.1	16626.7	15716.9	13762.9	15579.8	7974.69	20645.7	16990.1	24094.2	15942.8	11146.4	13610.6	12817.4	6715.71	11957.5	21088.8	17608.1	17742.8	16626.7	16038.1	14213.8	16022.9	8364.31	21622.6	22482.4	25406.7	19866.3	10943	12524.2	15852.3	6051.19	9374.86
11.82_225.1253m/z		225.125	1	11.8233	0.0668333	144	18.6194	Ctrl	QC	100 - 1.91	2948.88	30.22	0	0	152.917	318.642	147.36	331.341	175.911	1385.54	2003.51	8230.56	1027.6	1921.14	1738.89	1448.79	5656.31	596.189	0	0	0	170.521	318.642	150.372	342.198	180.913	1453.23	2098.31	10891.2	1083.57	2393.94	1707.16	1333.14	6995.57	537.196	0
11.82_307.2268m/z		307.227	1	11.8233	0.189133	39	1.74027	High	Ctrl	100 - 15.4	30984.5	8.75	22630.6	21691.4	24103.1	23946.9	25241.4	19659.8	2395.02	27418.4	24411	16993	1740.68	31887.1	47157.2	7516.78	42536.4	36781.8	37103	27760.6	25590.4	26877.8	23946.9	25757.2	20304	2463.12	28758	25566.2	22486.3	1835.5	39734.6	46296.8	6916.77	52607.9	33142.2	29089.4
11.82_324.2298n	324.23	325.237	1	11.8233	0.148583	15	2.4461	High	Ctrl	100 - 15.1	29200.1	9.53	21043.2	17426.1	18788.8	18443.1	17065.9	16061.3	3233.62	18729.5	15868.2	9918.31	2075.23	29623.4	38767.3	6573.63	34346.4	36451.3	39429	25813.4	20558.5	20951.8	18443.1	17414.7	16587.6	3325.57	19644.5	16619.1	13124.6	2188.28	36913.7	38060	6048.91	42478.6	32844.4	30913			M+H, M+Na
11.85_281.1750m/z		281.175	1	11.8493	0.1361	80	1.97735	Ctrl	High	100 - 11.3 - 3.75	17004.2	5.96	16062.6	13428.5	14453.1	14582.3	14802.3	14152.8	20199	19475	14990.8	13352.1	11016.4	18305.8	16253	7090.61	13674.1	7054.12	6579.22	19703.7	15842.3	16116.9	14582.3	15104.8	14616.5	20773.3	20426.5	15700.1	17668.3	11616.5	22810.9	15956.5	6524.62	16911.7	6356.12	5158.22
11.85_539.1113m/z		539.111	1	11.8493	0.254617	62	1.56453	Low	High	100 - 24.4 - 35.1 - 6.01	53503.5	14.27	41172.7	38498.8	32466.7	27728.8	36577.7	31692.4	11455.3	21157.9	27531.8	113767	71020.9	65358.5	24131	28410.6	95808.2	5245.36	7327.06	50505.9	45419	36204.2	27728.8	37325.2	32730.8	11781	22191.6	28834.6	150544	74889.7	81443.3	23690.8	26142.8	118493	4726.33	5744.53
11.88_269.0921m/z		269.092	1	11.8791	0.1088	46	1.26762	Ctrl	QC	100 - 11.5	7079.72	11.34	6170.43	6004.22	5806.64	5715.85	5407.28	4405.84	7965.05	9211.36	3532.94	7609.55	3752.36	10300	2867.5	5886.22	11779.7	5071.69	524.664	7569.16	7083.49	6475.08	5715.85	5517.79	4550.2	8191.53	9661.4	3700.12	10069.5	3956.77	12834.8	2815.18	5416.36	14568.9	4569.85	411.345
11.89_233.1538m/z		233.154	1	11.8926	0.122317	44	1.47207	High	Low	100 - 10.2	8744.49	14.14	6544.44	8954.23	7552.58	5537.33	8741.43	7689.31	4975.38	5669.9	8483.93	5274.02	4982.93	6552.94	6284.95	6745.81	13179.9	8659.45	6392.84	8027.95	10563.8	8422.01	5537.33	8920.08	7941.25	5116.85	5946.92	8885.38	6978.93	5254.37	8165.62	6170.28	6207.34	16300.5	7802.6	5012.09
11.89_308.2217m/z		308.222	1	11.8926	0.1863	35	5.1253	Ctrl	Low	100 - 15.3	11598.7	10.58	7032.81	5818.76	5470.1	6575.98	5683.16	5534.98	1308.83	38.3296	1294.7	43753.1	506.374	711.545	5571.18	2065.2	13041.5	2118.14	1250.56	8627.02	6864.7	6099.81	6575.98	5799.31	5716.33	1346.05	40.2023	1355.96	57896.9	533.958	886.657	5469.54	1900.35	16129.4	1908.55	980.459
11.89_329.1743m/z		329.174	1	11.8926	0.26675	91	3.05607	Ctrl	High	100 - 16.5	44357.5	8.09	30532.2	30875	26255.4	25974.8	28057.2	26056.8	21013.2	75326	58122.7	22968	21668.5	24256.5	19508.3	19162.5	12937	14130.7	11828.1	37453.3	36424.8	29277.9	25974.8	28630.6	26910.6	21610.7	79006.2	60873.1	30392.8	22848.9	30226	19152.4	17632.8	16000.1	12732.5	9273.46
11.89_535.3278n	535.328	536.335	1	11.8926	0.405483	20	16.0341	High	QC	100 - 27.1 - 5.23 - 0.3	323504	4.65	21274.3	20725.5	19874.7	19011.3	20928.3	19241.9	139393	42574.9	63359.4	85641.9	32164.1	46567.6	36512.8	55269.6	37609.9	795412	405723	26096.9	24451	22162.7	19011.3	21356	19872.4	143356	44654.9	66357.5	113327	33916.2	58028	35846.6	50857.8	46514.8	716706	318093			M+H, M+Na
11.91_193.1225m/z		193.123	1	11.9051	0.18915	76	2.4228	Low	High	100 - 2.14	22914.3	5.14	15939.1	15322.2	15221.5	17350.1	16700	15799	17657.6	12693.9	20608.4	21855.9	29691.3	20664.5	18387.1	7446.17	11779.8	7670.66	10934.5	19552.3	18076.4	16973.7	17350.1	17041.3	16316.7	18159.7	13314.1	21583.5	28921.2	31308.7	25750	18051.7	6851.8	14568.9	6911.65	8572.81
11.91_239.2118m/z		239.212	1	11.9051	0.229417	9	4.54672	Ctrl	Low	100 - 10.3 - 0.742	29146.3	9.05	20612.5	17190.6	18264.6	16429.2	17366.7	16276.5	8399.74	1683.52	6706.12	99796	3178.16	1953.39	14099.7	4465.49	33952.1	4441.22	3616.77	25285	20280.6	20367.1	16429.2	17721.6	16809.8	8638.59	1765.77	7023.45	132057	3351.29	2434.12	13842.4	4109.05	41991	4001.76	2835.61
11.91_252.1363n	252.136	253.144	1	11.9051	0.375783	14	3.12587	Low	High	100 - 15 - 0.0336	1.0016e+06	9.38	849164	705519	689486	704672	684696	662020	731334	545809	886533	919201	1.31968e+06	901362	783750	290182	453366	197581	340558	1.04165e+06	832338	768857	704672	698690	683711	752129	572476	928483	1.21635e+06	1.39156e+06	1.12319e+06	769450	267018	560711	178030	267003			M+H, M+Na, M+K
11.91_352.2847m/z		352.285	1	11.9051	0.14825	50	1.40026	Low	Ctrl	100 - 19	18797.2	7.65	15970.7	15378.7	14154.2	13554.2	13630.5	13282.8	1878.82	23681.7	19933.6	8202.3	1570.37	19931.5	34889.9	3109.64	26039.7	16600.2	12752.1	19591	18143.1	15783.6	13554.2	13909	13718	1932.24	24838.7	20876.9	10853.8	1655.91	24836.7	34253.3	2861.42	32205.1	14957.6	9997.85
11.93_317.2115m/z		317.211	1	11.9321	0.228583	120	2.59935	Ctrl	High	100 - 58.9	31229.6	8.17	24450.9	20976.1	20513.6	19771.1	22525.7	20341.4	27302.3	32088.8	27770.5	37757	18264.8	20438.9	15807.1	5509.82	10828.7	16549	15170	29993.5	24746.6	22875.1	19771.1	22986.1	21007.8	28078.7	33656.5	29084.6	49962.5	19259.8	25469	15518.7	5070.01	13392.7	14911.5	11893.6	HMDB0006254	4-Hydroxyretinoic acid	M+H
11.93_367.2463m/z		367.246	1	11.9321	0.14825	76	389.981	High	QC	100 - 29.1	25073.8	19.82	0	0	0	203.783	0	181.987	1952.2	0	205.842	0	478.076	697.404	538.665	1299.38	0	57213.9	41782.1	0	0	0	203.783	0	187.95	2007.71	0	215.582	0	504.119	869.036	528.837	1195.66	0	51552.6	32757.9
11.95_292.1544m/z		292.154	1	11.9456	0.145883	58	1.97166	Low	High	100 - 14.5	28339.9	3.94	24432.6	24486.7	22898.8	21684.3	23687.3	21755.3	28911.9	29412.5	26859.3	28099	29906.5	31155.8	23957.4	13492.2	27366.1	10139.7	6496.72	29971	28888.3	25534.8	21684.3	24171.4	22468.1	29734	30849.5	28130.3	37182.4	31535.6	38823.3	23520.3	12415.2	33845.6	9136.33	5093.53
11.95_359.2582m/z		359.258	1	11.9456	0.133433	26	4.54237	Ctrl	High	100 - 17.3	14598.9	11.22	6868.56	8650.36	9023.22	9276.62	9180.02	9620.84	11146	4789.11	27124.7	15335.9	31877.7	1255.29	7300.66	2769	3856.94	4752.4	1477.42	8425.54	10205.3	10062	9276.62	9367.64	9936.06	11463	5023.09	28408.2	20293.4	33614.2	1564.22	7167.46	2547.97	4770.16	4282.15	1158.32
11.95_376.2615n	376.262	377.269	1	11.9456	0.29135	14	3.62179	Ctrl	High	100 - 24.7 - 2.36 - 0.0374	287361	3.66	204050	204722	191859	185941	198247	196785	246645	117322	495044	290435	618998	37304.8	168707	60776.3	69373.8	130034	57185.6	250304	241521	213945	185941	202299	203233	253658	123054	518469	384323	652717	46485.6	165629	55925	85799.6	117167	44834.5			M+H, M+NH4, M+Na, M+K
11.98_315.1957m/z		315.196	1	11.9841	0.2829	55	2.61273	Ctrl	High	100 - 22.4	73461.3	5.8	46918.1	46891.6	49300.2	41229.2	45722.4	45622.8	36182.9	144104	82409.3	31149.3	43309.2	35991.7	27832.6	39891.8	26243	28523	17809	57553.6	55320.5	54975.5	41229.2	46656.8	47117.6	37211.7	151144	86308.8	41218.8	45668.4	44849.3	27324.8	36707.5	32456.6	25700.6	13962.6
12.00_226.1228m/z		226.123	1	11.9976	0.3076	23	1.13986	High	Ctrl	100 - 18.5	77315.7	5.18	75546.5	65950.7	70688.5	73591.9	67375.8	69509.3	23244.5	79157.8	103168	65746.4	22054.3	86505.5	106847	43112.2	93332.2	94589.9	78228.6	92671.6	77805.5	78825.9	73591.9	68752.8	71786.7	23905.4	83025.2	108050	86999.9	23255.7	107795	104898	39670.9	115431	85230.3	61332.5
12.01_254.1750m/z		254.175	1	12.0111	0.131967	11	1.266	Low	High	100 - 6.22 - 3.65	21705.6	9.27	22360.1	17851.5	20255.1	18918.4	17481.5	18897.8	12089.6	17538.8	23768.9	27725.6	17902.3	25022.9	22191.7	14520.2	22305.5	14003.2	17751.4	27428.8	21060.3	22586.9	18918.4	17838.8	19517	12433.3	18395.7	24893.6	36688.3	18877.5	31181	21786.8	13361.1	27586.8	12617.6	13917.4
12.03_242.1752m/z		242.175	1	12.026	0.237233	44	1.98209	Low	High	100 - 10.8	39919.7	4.23	33364.3	29683	30199.8	30283.4	31280	31159.5	19380.6	26953.4	34677.2	59031.8	27932.1	47385.8	44441.1	22289.1	21201.6	18456.8	18613.3	40927.5	35018.6	33676.3	30283.4	31919.3	32180.4	19931.7	28270.3	36318.1	78114.7	29453.6	59047.6	43630.3	20509.9	26221.6	16630.5	14593.1
12.03_242.2115m/z		242.211	1	12.026	0.5229	31	3.28484	Ctrl	Low	100 - 12.6	86779.7	11.03	74379.8	62831.8	61242.3	57214.7	57422.9	56240.6	34644.1	18738.2	33772.1	259964	24717.6	19666.1	34871.1	26267.6	97732.2	30781.5	34601.9	91240.4	74126	68292.3	57214.7	58596.5	58083.3	35629.2	19653.7	35370.1	344002	26064	24505.9	34234.8	24170.8	120873	27735.7	27128.5
12.03_269.1284m/z		269.128	1	12.026	0.242083	57	1.63687	High	QC	100 - 14.8 - 0.0872	46462.6	5.82	26469.4	29099.2	27271.8	27236.2	29433.7	30799.3	27539.7	26561.3	41308.9	25081.3	48718.6	25332.9	43834.8	52845.7	41851.5	46831	44322.3	32469.5	34329.9	30411.3	27236.2	30035.3	31808.5	28322.8	27859	43263.6	33189.2	51372.5	31567.4	43035	48627.4	51760.7	42197.1	34749.4
12.03_305.0745m/z		305.074	1	12.026	0.198817	36	1.40997	High	Ctrl	100 - 10.6 - 0.176	50173.4	7.36	45471	37589.8	40202	39769.3	37243.4	40053.9	26533.6	32675.9	31704.1	51425.8	37171.9	55371.8	27327.2	27895.9	82743.3	55702.3	34352.1	55778.4	44346.7	44829.9	39769.3	38004.6	41366.3	27288.1	34272.3	33204.3	68050	39196.7	68998.8	26828.6	25669.2	102335	50190.6	26932.6
12.03_328.2483m/z		328.248	1	12.026	0.552633	50	2.30164	High	QC	100 - 18.8	131488	6.54	61728.8	57760.8	56581.8	60757	52629.6	53309.8	95096	53248.5	88918.6	139208	60009.2	67957.7	93646.5	28744.5	17765.9	231542	247899	75721.6	68143.5	63095.3	60757	53705.3	55056.5	97800	55850.1	93126.1	184210	63278.1	84682.2	91937.9	26450	21972.4	208631	194357
12.03_343.2957m/z		343.296	1	12.026	0.29305	12	1.22251	High	QC	100 - 19.6 - 1.14	130823	6.77	103847	99489.4	98486.4	113936	113326	112983	129449	124257	108944	111790	132866	120508	109903	123188	110422	148295	141386	127388	117373	109824	113936	115642	116685	133130	130327	114099	147927	140104	150165	107898	113354	136567	133621	110849
12.05_266.1883n	266.188	284.222	1	12.0518	0.2015	16	3.1585	Ctrl	Low	100 - 14.2	16162.9	7.66	8669.98	7723.45	7727.46	7161.29	7038.01	7438.74	7343.92	3865.18	3911.58	49531	4088.48	5077.49	6185.87	1924.26	25074.5	12674.3	10461	10635.3	9111.76	8617.03	7161.29	7181.85	7682.46	7552.75	4054.02	4096.67	65542.7	4311.19	6327.06	6073.01	1770.66	31011.4	11420.2	8201.63			M+NH4, M+Na
12.07_105.0709m/z		105.071	1	12.0652	0.281733	5	4.30721	QC	Ctrl	100 - 1.82	7321.14	6.22	7977.88	6730.3	7173.25	7739.63	7191.33	7114.47	1619.3	1982.11	1508.79	1688.77	1743.36	2092.84	1597.78	1651.06	2222.95	1777.53	2586.89	9786.33	7940.09	7999.02	7739.63	7338.3	7347.57	1665.34	2078.95	1580.19	2234.7	1838.33	2607.89	1568.63	1519.27	2749.29	1601.65	2028.16
12.07_121.0650m/z		121.065	1	12.0652	0.400533	34	2.98774	QC	Ctrl	100 - 2.96	15030.1	8.39	14591.6	13131.2	14494.1	16841.7	15456.3	15665.4	4957.65	5640.92	4624.82	4898.96	4691.43	5604.45	5342.45	5338.45	5794.52	5543.8	7657.04	17899.3	15491.6	16162.6	16841.7	15772.2	16178.7	5098.62	5916.52	4843.66	6482.62	4946.99	6983.71	5244.98	4912.32	7166.51	4995.24	6003.25
12.07_236.1414n	236.141	237.149	1	12.0652	0.362083	7	1.65092	High	Ctrl	100 - 12.9	100210	4.21	86335.5	79980.4	77903.4	79119.8	76732.3	79134.3	42669.2	60606	64019.8	75504.2	110914	80397.9	73111.2	98238.9	127423	75591.6	99587.4	105906	94357	86871.4	79119.8	78300.5	81727.1	43882.5	63567	67049.1	99912	116956	100184	71777.3	90397.2	157594	68111.8	78078.1			M+H, M+HCOO
12.07_267.1229m/z		267.123	1	12.0652	0.2546	81	3.58266	QC	Low	100 - 13.1	77936.7	6.59	84466	74766.5	75270.1	84591.9	73663.7	74862.2	21210.7	26671	19957.4	20652.8	20238.5	24396.2	20626.9	20775.9	24871.5	19926.5	30291.3	103613	88206	83935	84591.9	75169.2	77315	21813.8	27974.1	20901.7	27329.1	21340.9	30400.1	20250.6	19117.5	30760.4	17954.8	23748.9
12.07_386.1732n	386.173	404.207	1	12.0652	0.457267	68	3.50667	QC	Ctrl	100 - 24.1 - 3.92 - 0.272	6.89325e+06	9.18	8.054e+06	6.8282e+06	6.72961e+06	7.05455e+06	6.37776e+06	6.31537e+06	1.83181e+06	2.33507e+06	1.80831e+06	1.88783e+06	2.02643e+06	2.28591e+06	1.89558e+06	1.84819e+06	2.33156e+06	1.9048e+06	2.64097e+06	9.8797e+06	8.05559e+06	7.50431e+06	7.05455e+06	6.5081e+06	6.52229e+06	1.88389e+06	2.44915e+06	1.89388e+06	2.49809e+06	2.13681e+06	2.84847e+06	1.861e+06	1.70066e+06	2.88361e+06	1.71632e+06	2.07056e+06			M+H, M+NH4, M+Na, M+K
12.07_418.2225m/z		418.223	1	12.0652	0.3918	137	3.28857	QC	Low	100 - 24.2 - 2.78 - 0.181	373872	24.46	222389	392350	409068	503199	353040	363185	178309	169032	120065	84514.6	59341.1	153211	128513	165407	71535.3	64144.3	168790	272801	462876	456158	503199	360255	375084	183379	177290	125746	111835	62573.6	190916	126168	152204	88472.9	57797.2	132335
12.07_432.2384m/z		432.238	1	12.0652	0.32135	117	4.77989	QC	Low	100 - 24.9	266040	26.82	381781	246219	258501	314030	194991	200718	110732	91537.7	60881.8	40347.9	30203.9	63214.7	73556	82003.5	35429.2	30729.9	86818.2	468324	290477	288258	314030	198976	207295	113881	96010	63762.6	53390.9	31849.2	78771.9	72214	75457.7	43817.8	27689.2	68066.9
12.07_433.1998n	433.2	478.198	1	12.0652	0.346067	5	1.28369	High	Ctrl	100 - 25.4 - 1.22	107409	4.87	105928	112908	107902	100172	99486	102766	45104.9	58480.8	91841.6	139262	130412	94935.6	71531.8	144100	146466	73796.2	65274.7	129940	133203	120323	100172	101519	106133	46387.5	61338	96187.5	184280	137516	118299	70226.7	132598	181146	66494.1	51176.5			M+H, M+HCOO
12.09_240.1383m/z		240.138	1	12.0901	0.213733	18	1.18043	High	QC	100 - 18.9	28334.1	7.46	26677.9	24643.8	23499.2	24665.8	23202.4	21330.3	7121.12	30543.1	38388.9	24783.7	7449.55	32068.4	36578.1	12701.3	37618.1	35951.6	27065.2	32725.3	29073.6	26204.4	24665.8	23676.6	22029.2	7323.61	32035.3	40205.5	32795.3	7855.35	39960.5	35910.7	11687.5	46525	32394.2	21219.5
12.10_226.1803m/z		226.18	1	12.104	0.241083	32	2.39885	Ctrl	Low	100	13634.5	6.04	10831.2	11058.1	9742.02	11310.9	9868.67	10549.3	7367.48	4534.62	8595.94	34039.9	6942.29	4148.79	5960.19	6361.97	20891.8	6686.48	7472.64	13286.4	13045.8	10863.5	11310.9	10070.4	10895	7576.98	4756.17	9002.7	45043.8	7320.46	5169.81	5851.44	5854.14	25838.4	6024.86	5858.67
12.10_257.1992n	257.199	258.207	1	12.104	0.279383	4	2.23899	Ctrl	Low	100 - 13.7	86378.6	10.83	86647.6	74405	69982.5	69393.3	66282.4	65639.9	46384.2	29363.5	52992.1	216775	45613.3	30100.6	40023.7	42861.2	129955	39960.8	46742	106289	87779.5	78038.7	69393.3	67637.1	67790.6	47703.1	30798.1	55499.6	286850	48098	37508.4	39293.5	39439.9	160724	36006.7	36646.5			M+H, M+Na
12.10_315.1957m/z		315.196	1	12.104	0.131017	55	3.4208	Ctrl	High	100 - 17.4	48560.4	3.76	25279.7	27434.4	26138.9	25343.2	27064.1	25175.8	34367.9	76820.3	55570.9	27482.3	31557.9	23515.5	22386.8	15988.6	13724.8	16846.8	10222.2	31010.2	32365.8	29148	25343.2	27617.2	26000.6	35345.1	80573.5	58200.5	36366.4	33277	29302.6	21978.3	14712.4	16974.5	15179.8	8014.34
12.10_351.1803m/z		351.18	1	12.104	0.14725	106	3.78793	Ctrl	High	100 - 15.6	23892.9	5.79	11409.5	11577.1	9840.03	10953	10555.4	11075.7	7784.5	17825.7	34325.7	35635.6	40136.7	15409.3	9912.24	10226.7	10601.3	1058.7	3343.84	13995.8	13658.2	10972.8	10953	10771.1	11438.6	8005.85	18696.6	35950	47155.3	42323	19201.5	9731.39	9410.34	13111.4	953.945	2621.63
12.10_534.3194m/z		534.319	1	12.104	0.34875	26	125.851	High	QC	100 - 26.7	192053	29.26	905.221	1343.57	1243.99	1978.46	2059.04	1625.93	45512.6	4184.45	8454.71	47575.8	26798	42102.5	6209.81	15610.8	55114	428773	268713	1110.42	1585.09	1387.19	1978.46	2101.12	1679.21	46806.7	4388.89	8854.77	62955.4	28257.8	52464	6096.51	14364.7	68163.4	386346	210676
12.10_536.3347m/z		536.335	1	12.104	0.294083	41	60.0402	High	QC	100 - 25.6 - 7.01 - 0.228	165720	23.16	2220.87	2956.34	3743.68	2673.94	3023.87	1942.23	39480.4	10439.3	7733.28	33340.4	19306.2	21575.1	10087.2	16618.2	30640.9	411282	204339	2724.3	3487.75	4174.64	2673.94	3085.67	2005.86	40603	10949.4	8099.21	44118.2	20357.9	26884.8	9903.16	15291.7	37895.8	370586	160205
12.13_310.1605n	310.16	311.168	1	12.131	0.161983	2	1.90438	Ctrl	High	100 - 12.9	21201	6.6	13983.9	15921.6	15347	14037.6	13516.2	13886.2	9225.17	13532.8	17864.3	44181.7	21107.9	16937.8	11486.4	7922.02	14101.8	5659.39	16847.8	17153.8	18783.5	17113.7	14037.6	13792.5	14341.1	9487.49	14194	18709.6	58464.1	22257.7	21106.2	11276.8	7289.66	17440.7	5099.4	13209			M+H, M+Na
12.13_344.2565n	344.256	362.29	1	12.131	0.7397	7	55.6028	High	QC	100 - 20.9 - 1.41	395808	26.93	4003.91	6963.75	6047.8	8499.9	9379.65	7815.95	58787.4	5661.86	10419.4	29583.4	17189.1	31705.8	16873.3	40292.5	48285.4	816305	678349	4911.53	8215.51	6744.01	8499.9	9571.34	8072.04	60459	5938.49	10912.5	39146.7	18125.4	39508.6	16565.4	37076.2	59718	735532	531837			M+NH4, M+Na
12.14_309.2424m/z		309.242	1	12.1434	0.3637	27	9.678	High	Low	100 - 30.4	55516.7	14.43	5745.76	8269.76	6978.89	6931.73	5616.38	6698.06	9305.18	4326.63	3764.25	23370.2	4284.8	4597.84	8326.52	9440.78	13661.7	107460	91504.6	7048.22	9756.28	7782.29	6931.73	5731.16	6917.52	9569.77	4538.02	3942.37	30925	4518.21	5729.38	8174.6	8687.19	16896.5	96826.7	71741.1
12.16_382.2590m/z		382.259	1	12.1569	0.272283	93	2.91097	Low	High	100 - 21.2 - 1.75	162490	6.16	110720	101585	102882	113830	99262.6	95537.5	130995	145141	131235	146557	119472	190746	177251	54701.3	85081.4	54072.6	29424.1	135818	119845	114725	113830	101291	98667.7	134719	152232	137445	193934	125980	237689	174017	50334.8	105226	48722.1	23069	HMDB0006754	11b,21-Dihydroxy-3,20-oxo-5b-pregnan-18-al	M+NH4
12.17_316.2483m/z		316.248	1	12.1694	0.2561	28	1.16151	Low	QC	100 - 17.7 - 0.227	68466.9	5.11	63903.9	57401.8	59060.4	60814.9	55866.3	56630.9	66298.2	32162.2	77790.8	61284.6	81352.9	40935.3	83112.4	90057.7	31352.5	56546.2	69470	78389.8	67720	65859.3	60814.9	57008.1	58486.4	68183.3	33733.5	81471.8	81095.8	85784.5	51009.6	81596	82869	38775.9	50951	54465.6
12.18_326.2095n	326.21	349.199	1	12.1829	0.29715	15	14.0693	High	QC	100 - 15.8	87292.5	8.67	5637.31	6235.36	6329.29	6965.44	6514.28	5545.16	8650.13	7456.13	5652.03	8465.98	11564.1	12097.1	8369.63	5758.14	10582.3	210304	122526	6915.19	7356.19	7057.9	6965.44	6647.41	5726.84	8896.1	7820.41	5919.48	11202.7	12194.1	15074.2	8216.93	5298.51	13087.9	189494	96062.3			M+H, M+NH4, M+Na
12.21_497.0012m/z		497.001	1	12.2126	0.270883	4	Infinity	High	Ctrl	100 - 7.02 - 1.72	110807	8.86	41272.2	36295.6	34793.1	37689.4	31659.8	35295.4	0	0	0	0	4781.54	7584.18	6402.93	115257	107450	95453.7	125068	50627.9	42819.8	38798.3	37689.4	32306.8	36451.8	0	0	0	0	5042.01	9450.66	6286.11	106057	132891	86008.6	98055
12.24_172.1697m/z		172.17	1	12.2387	0.2055	189	1.89146	Ctrl	QC	100 - 7.99	17588	6.22	10438.7	9016	9195.14	9233.23	8812.12	9096.67	9233.19	16241.7	12941.8	31935.5	8344.59	11727.7	13814.3	11813.9	24321.5	10514.5	10931.9	12805	10636.7	10253.7	9233.23	8992.21	9394.72	9495.73	17035.2	13554.1	42259.1	8799.16	14613.8	13562.3	10870.8	30080.2	9474.09	8570.82
12.24_307.2169m/z		307.217	1	12.2387	0.16325	6	18.2121	Ctrl	Low	100 - 93.6	10770.8	21.41	2099.6	3195.68	1984.64	2255.97	3235.79	2558.08	181.231	106.633	363.299	42432	350.551	228.724	1194.96	943	9224.33	3526.9	2160.87	2575.54	3770.11	2213.11	2255.97	3301.92	2641.89	186.385	111.843	380.49	56148.8	369.646	285.013	1173.15	867.727	11408.4	3177.92	1694.16
12.27_315.1957m/z		315.196	1	12.2658	0.406483	58	2.25488	Ctrl	High	100 - 18.1	69242.1	5.04	53868.4	53154.9	49048.7	47395.8	53032.2	51755.2	38733.9	133864	70581.3	33789.9	75788.6	69294.1	40671	35891.7	34332	33929	18677.7	66079.4	62709.7	54695.1	47395.8	54116.1	53451	39835.3	140404	73921.1	44713	79917.1	86347.5	39929	33026.8	42460.9	30571.8	14643.6
12.29_254.2115m/z		254.211	1	12.293	0.28295	63	3.51827	Ctrl	Low	100 - 11.3	29553.8	16.42	21902.4	19776.4	18086.8	13461	16332.9	16964.4	6675.62	4378.73	7470.86	99690.2	10566.6	5515.54	9118.17	5711.32	40438.4	8418.44	5976.08	26867.3	23331.3	20168.9	13461	16666.7	17520.2	6865.44	4592.66	7824.38	131917	11142.2	6872.92	8951.81	5255.42	50013	7585.44	4685.35
12.31_269.1284m/z		269.128	1	12.3054	0.242333	57	1.36903	High	QC	100 - 15.5	29353.8	8.38	23062.1	22192.2	20082.9	18425.4	22495	22390.2	18156.2	18969.5	30841.5	18767.7	36697.3	18468.3	29243	33110.1	25077.2	30474.8	28753.1	28289.9	26181.3	22394.8	18425.4	22954.7	23123.8	18672.5	19896.3	32300.9	24834.6	38696.3	23013.3	28709.5	30467.1	31014.8	27459.3	22542.9
12.31_400.2695m/z		400.27	1	12.3054	0.726283	65	377.225	High	QC	100 - 18.7	168037	63.84	0	541.259	385.423	769.753	282.799	693.499	5481.54	523.909	1433.92	892.243	5302.95	0	800.89	8899.61	488.725	375908	286851	0	638.552	429.792	769.753	288.579	716.221	5637.4	549.506	1501.77	1180.67	5591.82	0	786.278	8189.21	604.441	338712	224896
12.33_242.2844m/z		242.284	1	12.3326	0.555117	8	172.239	Ctrl	High	100 - 15.2	30168.2	46.19	0	2097.74	3967.63	14675.7	193.999	0	106862	10061.1	3289.49	460.207	400.307	152.782	254.907	0	169.273	199.066	332.271	0	2474.82	4424.37	14675.7	197.964	0	109900	10552.7	3445.15	608.976	422.113	190.382	250.256	0	209.352	179.368	260.506
12.33_447.3106m/z		447.311	1	12.3326	0.176733	41	4.41545	Ctrl	High	100 - 25.8	47802.9	7.48	31700.2	28669.1	27160.7	25752.5	26684.7	27537.7	40439.3	57954.6	58274.5	34543.2	27433.2	12316.5	25929.7	7684.7	18381	11546.9	5692.53	38886.1	33822.5	30287.3	25752.5	27230	28440	41589.2	60786.1	61032	45709.9	28927.6	15347.6	25456.6	7071.29	22733.1	10404.3	4463.04
12.36_254.1883n	254.188	255.196	1	12.3623	0.486917	11	1.13157	High	Ctrl	100 - 12.4	92497.8	9.99	111261	92520.1	88126.5	86613.9	87287.8	85287.3	88039.2	90197.2	81114.7	67620.9	81453.1	75888.2	92237.3	99388.4	73292.6	89244.2	108066	136482	109151	98271.4	86613.9	89071.7	88081.7	90542.5	94603.9	84953	89480.4	85890.1	94564.4	90554.4	91454.9	90646.3	80413.5	84725.4			M+H, M+NH4, M+Na
12.36_328.2252n	328.225	346.259	1	12.3623	0.76385	18	178.694	High	QC	100 - 17.9	443494	22.5	572.698	2200.45	1884.01	3492.82	3347.6	3393.57	60044.2	2203.46	3015.12	11115.9	12614.7	14905.1	9394.29	35780	17531.1	781850	938813	702.519	2595.99	2100.9	3492.82	3416.02	3504.76	61751.5	2311.11	3157.8	14709.3	13301.8	18573.2	9222.89	32924	21681.9	704487	736045			M+NH4, M+Na
12.36_453.3689m/z		453.369	1	12.3623	0.1891	24	2.26661	Ctrl	Low	100 - 24.5 - 0.599	21771.1	33.28	28661.3	23046.7	22415.3	13560.3	13675.5	13949.7	10907.8	8949.15	14629	52598.5	10180.4	12730.7	5904.35	7018.99	31329.8	8467.44	7847.54	35158.3	27189.4	24995.6	13560.3	13955	14406.7	11217.9	9386.38	15321.2	69601.7	10735	15863.7	5796.62	6458.71	38747.9	7629.59	6152.6
12.39_299.2008m/z		299.201	1	12.3884	0.25705	44	3.76862	Ctrl	High	100	157013	9.3	107096	84563	84983.3	87984.7	87835.3	91922.5	111969	262165	169748	84169.3	51750.6	78916.2	28264.6	38633	29098.5	59872.8	39048.9	131372	99763.5	94766.4	87984.7	89630.5	94934.3	115153	274974	177781	111378	54569.6	98337.6	27748.9	35549.2	35988.2	53948.4	30615	HMDB0006547	Stearidonic acid	M+Na
12.40_342.2407n	342.241	360.275	1	12.4019	0.473933	8	109.395	High	QC	100 - 19.9	421895	7.24	3752.84	3662	3598.83	4103.25	4299.67	3723.15	44784.8	4924.87	6330.21	9651.81	9093.14	14902.8	11407.9	13530.6	24828.2	825111	824109	4603.55	4320.26	4013.12	4103.25	4387.55	3845.13	46058.2	5165.49	6629.75	12771.9	9588.48	18570.4	11199.8	12450.5	30706.8	743466	646115			M+NH4, M+Na
12.40_377.3163m/z		377.316	1	12.4019	0.176783	1	13.3743	High	Ctrl	100 - 21.9	37639	10.6	4378.89	5207.54	4338.97	4452.8	3829.4	4892.24	335.501	5237.48	3776.58	1907.56	173.476	17030	9627.45	902.162	27261.7	60807.9	61584.4	5371.51	6143.61	4838.46	4452.8	3907.67	5052.53	345.041	5493.36	3955.29	2524.21	182.925	21221	9451.79	830.149	33716.5	54791	48283.2
12.43_258.1656n	258.166	276.199	1	12.429	0.2429	1	1.61724	Ctrl	High	100 - 15 - 0.797	55061.1	5.03	49283.2	43904.4	44178.1	43827.9	47735.1	46735.7	37433.1	29932	64512.8	88366.6	43568.7	43952.2	38839.7	18735.6	38751.8	31444.3	47253.7	60454.9	51796.3	49263.8	43827.9	48710.7	48267	38497.5	31394.3	67565.5	116932	45942.1	54768.8	38131.1	17240	47927.2	28332.9	37047.7			M+H, M+NH4
12.43_297.1853m/z		297.185	1	12.429	0.1606	26	4.24796	Ctrl	High	100 - 15.6	14040	4.87	7372.73	6440.06	6710.1	7429.51	7477.69	8007.68	4972.85	35547.5	12820.8	2818.98	3655.88	3921.43	4020.04	3364.19	2929.92	5135.82	1790.55	9044	7597.68	7482.55	7429.51	7630.51	8270.05	5114.26	37284.3	13427.4	3730.25	3855.03	4886.5	3946.69	3095.65	3623.65	4627.64	1403.82
12.44_267.2199n	267.22	268.227	1	12.4414	0.201233	1	5.54465	Ctrl	Low	100 - 15	40955.4	7.92	34625.9	29324	29307	30505.3	28225	28390.3	32418.3	3048.94	15415.5	112939	8327.93	4013.34	9818.14	7464.16	26198.3	17424.8	24924.4	42475	34595	32680.7	30505.3	28801.8	29320.5	33340.1	3197.9	16144.9	149448	8781.59	5001.02	9639.01	6868.35	32401.4	15700.6	19541.1			M+H, M+Na
12.44_584.3348m/z		584.335	1	12.4414	0.21455	49	4.64689	Ctrl	QC	100 - 28.9 - 3.62	78109.7	5.44	16783.4	16689.4	17771.4	16813.8	15192.7	17603.5	64693.7	46863.1	56878.2	144004	33722.1	31636.7	23101.7	32225.9	16569.5	42384.5	16366.2	20587.9	19689.4	19817.2	16813.8	15503.2	18180.2	66533.2	49152.7	59569.6	190555	35559	39422.6	22680.2	29653.5	20492.7	38190.5	12831.4
12.45_251.1279m/z		251.128	1	12.455	0.161667	104	1.51466	High	Ctrl	100 - 11.1	21528.7	6.89	17645.9	14739.7	14982.9	16642.6	16280.4	15507.7	14988.1	13494.1	12392.2	15979.6	13475.1	17583.3	11829.9	18348.9	26578	19062	22125.9	21645.9	17389.2	16707.7	16642.6	16613.2	16015.8	15414.3	14153.4	12978.6	21145.2	14209.2	21910.5	11614	16884.3	32871	17175.8	17347.1
12.45_534.3196m/z		534.32	1	12.455	0.216883	34	51.6198	High	QC	100 - 26.6 - 7.34 - 0.27	107637	23.48	1676.64	2297.17	1285.16	2318.44	2450.47	2483.24	24361.7	3411.46	3850.23	30191.2	18580.3	28073.7	5722.44	8210.31	38196.1	242065	142076	2056.7	2710.09	1433.1	2318.44	2500.55	2564.6	25054.4	3578.13	4032.42	39951	19592.4	34982.6	5618.04	7554.94	47239.9	218113	111390
12.47_381.2249m/z		381.225	1	12.4685	0.37985	200	2561.26	High	QC	100 - 20.2	103539	26.45	1.12302	0.0664279	241.361	0	0	0	5792.66	17.7706	0	0	438.99	604.455	756.179	2500.03	841.12	194953	215862	1.37758	0.0783686	269.146	0	0	0	5957.37	18.6389	0	0	462.903	753.213	742.383	2300.47	1040.27	175663	169239
12.48_259.2018m/z		259.202	1	12.4821	0.189817	23	4.84259	Ctrl	Low	100 - 12.3	31270.8	9.59	23923.1	19833.6	19850.9	19456.5	18565.8	19056.6	7096.83	1723.39	9047.7	107215	4220.25	1383.16	13768.9	3189.49	37841.2	3310.06	2664.43	29346.1	23398.7	22136.1	19456.5	18945.2	19681	7298.63	1807.59	9475.83	141874	4450.14	1723.56	13517.7	2934.89	46800.9	2982.53	2088.96
12.48_327.0082m/z		327.008	1	12.4821	0.441817	16	1.04193	Low	QC	100 - 6.97	44142.3	4.82	53027.4	42966.6	40504.4	38496.8	40195.5	39004.9	45314.2	45882.1	42971.1	40085.4	46590	42717.5	43119.4	46909.8	30619.5	41551.5	54875.2	65047.8	50689.9	45167.2	38496.8	41017	40282.8	46602.7	48123.8	45004.5	53043.6	49127.9	53230.4	42332.7	43165.3	37869.3	37440	43023.1
12.48_560.3350m/z		560.335	1	12.4821	0.23045	63	4.17427	High	QC	100 - 28.5 - 3.78	119927	7.56	31172.3	29045.9	27206	28855.8	25380.4	30719.8	91009	55140.7	79755.5	151707	43689.1	48393.3	39457.3	64926.9	35579.4	230342	148860	38238.6	34266.9	30337.9	28855.8	25899.1	31726.3	93596.8	57834.7	83529.4	200749	46069	60302.9	38737.4	59744.3	44003.6	207549	116708
12.50_309.2122m/z		309.212	1	12.4956	0.297833	2	5.46365	High	QC	100 - 14.8 - 15.7 - 2.24	74730.5	11.03	11120.7	13518.4	14207.7	13853.2	13568.6	15797.9	23948.7	23027	12344.4	17150.1	20447.2	29193	20697.6	6920.21	14100.1	139118	138783	13641.6	15948.4	15843.3	13853.2	13845.9	16315.5	24629.7	24152	12928.5	22694.1	21561.1	36377.4	20320	6367.82	17438.6	125353	108808
12.50_375.2522n	375.252	393.286	1	12.4956	0.47165	7	1.67717	High	Ctrl	100 - 22.5 - 2.74 - 0.0284	772596	9.48	651720	546587	531260	541826	500769	529944	437138	470057	396904	538526	753192	337761	420923	748192	970415	614279	757501	799454	644838	592417	541826	511003	547307	449567	493023	415685	712612	794221	420885	413243	688469	1.20018e+06	553496	593893			M+H, M+NH4, M+Na
12.51_647.2712m/z		647.271	1	12.5081	0.201867	6	4.2006	High	Ctrl	100 - 36.9 - 4.94	229009	5.71	123842	118329	111336	107975	109168	120510	39503	58743.7	79150	40676.1	43399.9	136823	39725.3	448813	87129	200283	179811	151914	139598	124152	107975	111399	124459	40626.2	61613.7	82895.3	53825.3	45764.1	170495	39000.5	412988	107759	180465	140975
12.52_386.2670n	386.267	409.256	1	12.5229	0.391067	27	217.887	High	QC	100 - 21.9 - 1.77	133417	23.77	387.274	544.167	699.66	819.461	618.775	604.583	30708.5	807.082	2209.35	12196	6737.44	6833.54	4245.03	3732.63	9561.09	371576	148798	475.062	641.983	780.203	819.461	631.421	624.391	31581.7	846.514	2313.9	16138.6	7104.45	8515.28	4167.58	3434.68	11824.9	334809	116660			M+NH4, M+Na
12.54_415.2017m/z		415.202	1	12.5365	0.255567	153	2.7104	High	Low	100 - 26.4 - 2.65	144437	7.7	106408	91889.7	99414.3	87095.3	88740.4	92710.1	9748.34	25992.2	130907	255030	36017.8	107603	16248.7	75448.3	89851.5	166153	246293	130529	108407	110859	87095.3	90554.1	95747.7	10025.5	27262.1	137101	337473	37979.9	134084	15952.3	69425.8	111126	149712	193098
12.58_282.1658n	282.166	300.2	1	12.576	0.52365	3	1.52468	Ctrl	High	100 - 16.7 - 2.89 - 0.418	673655	5.95	652496	557385	577551	580474	573957	618859	521282	421235	692079	1.06003e+06	644774	574097	584072	303901	444121	374279	645035	800405	657576	644037	580474	585687	639135	536104	441815	724827	1.4027e+06	679897	715383	573416	279643	549276	337244	505718			M+H, M+NH4
12.59_915.3690m/z		915.369	1	12.5893	0.174033	2	2.04628	Ctrl	High	100 - 50.8 - 12.3 - 0.854	130885	12.29	130227	132422	148340	101216	119859	127961	63316.9	45659.5	121989	292574	141536	116872	109647	34208	137666	56133.4	27842	159747	156225	165416	101216	122309	132154	65117.3	47890.3	127762	387153	149246	145635	107647	31477.4	170261	50579	21828.6
12.63_294.2197n	294.22	295.227	1	12.6318	0.586967	48	41.3449	High	QC	100 - 18 - 0.29	567827	7.99	12192.2	12940.8	14150.8	16289.9	12128.6	14701.1	70375.3	15822.1	10460.6	27204.2	19534.8	22461.6	19703.6	32926.4	19949.2	1.18514e+06	1.03329e+06	14955.9	15266.9	15779.8	16289.9	12376.5	15182.8	72376.4	16595.1	10955.6	35998.4	20599	27989.4	19344.1	30298.1	24672.6	1.06787e+06	810120			M+H, M+NH4
12.63_614.1819m/z		614.182	1	12.6318	0.8187	5	1.29737	High	Ctrl	100 - 38.6	3.61443e+06	5.28	3.65596e+06	3.34196e+06	3.24907e+06	3.14181e+06	3.459e+06	3.41922e+06	2.43584e+06	2.26469e+06	3.36014e+06	3.08322e+06	3.84268e+06	2.97473e+06	3.55318e+06	3.38344e+06	4.56423e+06	4.20435e+06	2.30568e+06	4.48471e+06	3.94269e+06	3.6231e+06	3.14181e+06	3.5297e+06	3.53125e+06	2.5051e+06	2.37534e+06	3.51914e+06	4.07992e+06	4.052e+06	3.70681e+06	3.48835e+06	3.11337e+06	5.64492e+06	3.78833e+06	1.80769e+06
12.63_655.2073m/z		655.207	1	12.6318	0.3319	2	1.2105	Low	Ctrl	100 - 34.1	237284	13.15	344308	264814	225871	185107	190563	169454	170110	155583	234975	223416	261779	202138	247935	177790	290814	258456	119943	422357	312415	251873	185107	194458	175006	174947	163185	246094	295639	276039	251884	243411	163599	359671	232882	94037
12.63_657.2036m/z		657.204	1	12.6318	0.866783	10	1.22732	High	Ctrl	100 - 43 - 9.52 - 1.09	4.93069e+06	13.27	6.95657e+06	5.4892e+06	4.96611e+06	3.93774e+06	4.06712e+06	3.81544e+06	3.58334e+06	3.22001e+06	4.86278e+06	4.40363e+06	5.49616e+06	4.21029e+06	5.04848e+06	4.61337e+06	6.34991e+06	5.71173e+06	3.04776e+06	8.5335e+06	6.4759e+06	5.5378e+06	3.93774e+06	4.15024e+06	3.94045e+06	3.68523e+06	3.37733e+06	5.09288e+06	5.82716e+06	5.79555e+06	5.24645e+06	4.95637e+06	4.24512e+06	7.85339e+06	5.14655e+06	2.38949e+06
12.63_661.1748m/z		661.175	1	12.6318	0.439167	12	1.30575	Low	Ctrl	100 - 40.4 - 7.11 - 8.42 - 2.44	621937	14.16	717124	596282	613762	517618	520154	503504	411688	355793	554962	582775	710591	517848	637372	523790	916331	500230	275762	879684	703466	684417	517618	530785	520001	423395	373176	581222	771166	749299	645291	625743	481980	1.13329e+06	450732	216202
12.63_675.2135m/z		675.214	1	12.6318	0.439167	2	1.24165	High	Ctrl	100 - 51.3 - 9.66	475242	9.57	544098	480840	431446	418452	455337	460979	330224	313377	448246	439160	525131	396958	496916	457555	616429	547827	279159	667436	567272	481113	418452	464643	476083	339614	328688	469457	581125	553737	494650	487849	421031	762382	493620	218865
12.63_733.2555m/z		733.256	1	12.6318	0.439167	1	1.35261	Low	Ctrl	100 - 43.5 - 5.11	414068	11.45	328951	363001	370169	405276	442419	436974	266913	271885	377638	308062	441570	354082	446550	348167	365626	395524	250547	403518	428251	412782	405276	451460	451292	274502	285169	395507	407647	465624	441222	438403	320375	452196	356387	196433
12.64_277.2163m/z		277.216	1	12.6433	0.519617	61	13.5898	High	QC	100 - 18.3	122953	5.87	8330.78	8669.01	8850.1	9198.93	9475.27	9760.45	28700.4	15365.7	11073.7	20903.3	11645.5	8620.3	10508.5	8703.73	9854	245047	228207	10219.2	10227.3	9868.9	9198.93	9668.92	10080.2	29516.5	16116.4	11597.7	27660.6	12279.9	10741.8	10316.8	8008.97	12187.2	220799	178918
12.64_312.2303n	312.23	335.219	1	12.6433	0.466183	35	27.5695	High	QC	100 - 18.1 - 0.402	229084	16.61	8015	7424.46	5647.73	8236.52	9272.28	11260	72982.3	16716.5	8257.42	16538.9	18707.7	19697.2	14228	9860.9	4768.3	468539	433168	9831.86	8759.03	6297.88	8236.52	9461.78	11629	75057.6	17533.2	8648.15	21885.3	19726.8	24544.7	13968.4	9073.77	5897.31	422177	339611			M+Na, M+K
12.66_378.2407m/z		378.241	1	12.6566	0.38735	39	1.3651	Low	High	100 - 16.7	134650	4.65	111966	102140	99286.8	106800	110726	104277	94281.9	138388	105235	141869	152361	149000	102588	86850.9	124916	95399.4	87383.6	137346	120500	110716	106800	112989	107694	96962.8	145150	110214	187731	160661	185669	100716	79918.2	154492	85959.7	68510.2
12.67_330.2640m/z		330.264	1	12.6698	0.53245	52	98.5682	High	QC	100 - 19.2 - 2.22	2.16871e+06	1.13	21889.9	22202.6	21629.8	22243	21854.6	22192.8	216797	15273.7	19272.2	49331.1	38332.6	53415.9	41014.3	105881	57056.2	4.4926e+06	4.0193e+06	26852	26193.6	24119.8	22243	22301.2	22919.9	222961	16020	20184.1	65278.1	40420.7	66561.6	40266	97429.5	70565.6	4.04806e+06	3.1512e+06
12.67_344.2795m/z		344.279	1	12.6698	0.187	59	95.8699	High	Low	100 - 17.7	62647.9	54.79	427.203	1040.29	1112.02	1552.91	517.937	2080.24	10553.4	5833.96	10635	2334.65	1132.05	0	828.352	4397.41	0	100263	145931	524.043	1227.29	1240.03	1552.91	528.522	2148.4	10853.5	6118.99	11138.2	3089.36	1193.72	0	813.238	4046.39	0	90341.7	114413	HMDB0000252	Sphingosine	M+HCOO
12.70_330.0951m/z		330.095	1	12.699	0.265617	66	4.70541	High	QC	100 - 2.12	15655	31.85	4053.7	3477.08	2098.36	2153.91	3376.82	4802.3	0	0	7909.16	25357.3	19700.9	16598.7	7717.01	270.288	56773.4	5151.45	425.055	4972.61	4102.09	2339.92	2153.91	3445.83	4959.64	0	0	8283.41	33554.4	20774	20683.7	7576.21	248.713	70215.7	4641.71	333.25
12.75_275.2008m/z		275.201	1	12.7504	0.557133	15	188.35	High	QC	100 - 16.7	79211	38.83	224.315	880.938	156.003	611.027	215.428	435.606	12435.3	1271.35	1587.79	1056.79	812.635	1546.6	844.982	1485.38	345.48	167741	147272	275.163	1039.29	173.961	611.027	219.83	449.879	12788.9	1333.46	1662.92	1398.42	856.902	1927.22	829.565	1366.81	427.28	151143	115464
12.75_293.2114m/z		293.211	1	12.7504	0.557917	22	43.9982	High	QC	100 - 17	142209	13.58	2306.99	2737.38	3559.88	3666.48	3439.55	3682.65	21373.3	4135.17	4042.32	4267.45	3746.3	4413.26	4927.97	3257.68	2059.65	320800	242720	2829.94	3229.43	3969.68	3666.48	3509.85	3803.31	21981.1	4337.21	4233.59	5646.97	3950.38	5499.37	4838.06	2997.64	2547.32	289057	190296
12.75_310.2145n	310.214	328.248	1	12.7504	0.53055	28	61.6186	High	QC	100 - 17.3	178728	25.07	2550.09	4207.86	3219.85	2691.93	2586.61	2146.97	50004.2	7442.65	3023.88	6922	3333.62	7311.93	6746.34	5418.35	686.279	380557	328250	3128.15	4964.23	3590.51	2691.93	2639.47	2217.32	51426	7806.28	3166.97	9159.64	3515.22	9111.4	6623.26	4985.84	848.771	342901	257354			M+NH4, M+Na
12.75_343.2635m/z		343.263	1	12.7504	0.22565	28	2.61223	Ctrl	High	100 - 28.2 - 0.868	77439.8	3.62	47162.2	45044.7	48035.9	49036	46570	44673.9	48698.2	73468.5	120808	66784.1	92847.4	8366.53	17123.3	8437.54	7026.45	63454.7	39661.8	57853.1	53141.7	53565.7	49036	47521.8	46137.7	50083	77058	126525	88373.1	97905.1	10425.5	16810.9	7764.03	8690.11	57175.8	31095.5
12.75_361.2741m/z		361.274	1	12.7504	0.212183	10	3.99852	Ctrl	High	100 - 20.3	53961.7	6.05	32966.5	31635.3	31411.6	28739.5	32985.9	28931.3	33418.3	50245.8	87335.8	44846.9	61414.4	5359.26	12456.9	5385.4	3100.5	31246.4	14249.4	40439.4	37321.8	35027.6	28739.5	33660	29879.3	34368.5	52700.6	91468.5	59344.3	64759.9	6678.18	12229.7	4955.52	3834.62	28154.6	11171.7
12.75_404.3007m/z		404.301	1	12.7504	0.27705	41	Infinity	High	QC	100 - 20.5	52850.6	123.18	0	0	0	0	0	0	7161.51	0	0	1621.92	3011.49	790.932	0	0	1161.91	154544	55697.1	0	0	0	0	0	0	7365.14	0	0	2146.24	3175.53	985.581	0	0	1437.02	139251	43667.4
12.75_994.4538m/z		994.454	1	12.7504	0.208867	22	17.0959	Ctrl	High	100 - 59.4 - 13.7 - 1.21	157007	12.42	80872.4	106246	89561.7	78938.7	103465	88669.7	75577.5	116287	283019	153144	250027	11525.8	30690.6	0	2530.82	34204.8	0	99204.7	125344	99871.8	78938.7	105580	91574.9	77726.6	121969	296411	202650	263647	14362.3	30130.6	0	3130.05	30820.2	0
12.80_651.1456m/z		651.146	1	12.8033	0.77955	4	12.446	High	Ctrl	100 - 40.6 - 37.6 - 14.3 - 2.69 - 0.205	1.07064e+07	17.06	2.62513e+06	3.92838e+06	4.88666e+06	5.51919e+06	4.94886e+06	4.76535e+06	980179	862217	969491	629026	1.46092e+06	1.66148e+06	2.31315e+06	1.30993e+07	1.09939e+07	8.81395e+06	9.91847e+06	3.2202e+06	4.63452e+06	5.4492e+06	5.51919e+06	5.05e+06	4.92148e+06	1.00805e+06	904343	1.01537e+06	832368	1.5405e+06	2.07038e+06	2.27095e+06	1.20537e+07	1.35969e+07	7.94181e+06	7.77624e+06
12.82_649.1510m/z		649.151	1	12.8167	0.519067	36	32.9472	High	Ctrl	100 - 36.4	430203	18.37	80445.2	141613	182930	219354	184981	180100	17591.9	14233.3	12823.5	7580.72	34004	51095.6	73926.5	535430	437646	348725	399010	98680.7	167069	203989	219354	188761	186001	18092.2	14928.7	13430.3	10031.3	35856.3	63670.2	72577.7	492691	541268	314219	312830
12.83_351.2164m/z		351.216	1	12.8302	0.14655	136	130.922	High	QC	100 - 15.1	26091.7	84.21	0	287.353	249.777	422.264	0	236.362	3301.14	408.044	495.368	2039.15	1289.63	3558.28	0	2014.2	1314.2	47444.1	53594.3	0	339.005	278.53	422.264	0	244.107	3395.01	427.98	518.808	2698.33	1359.88	4433.98	0	1853.42	1625.36	42749.5	42018.8
12.85_317.2478m/z		317.248	1	12.855	0.226317	79	1.57505	High	Ctrl	100 - 18.9	48435.4	8.97	43207.4	34173.8	37759.5	39320.2	35814	34882.3	41127.3	19333.8	20861.2	41684.8	40295	49108.4	28387.9	31027.8	66921.2	58083.6	37709	53001.8	40316.6	42106.3	39320.2	36545.9	36025.2	42296.7	20278.4	21848.3	55160	42490	61194	27870	28551.1	82766.3	52336.3	29564.5
12.87_394.2957m/z		394.296	1	12.8685	0.226533	56	2.8239	Ctrl	High	100 - 23.2 - 0.981	54136.8	10.89	52327.1	42615.4	42915.9	38859.9	40962.2	41470.1	37332.7	54961.8	73356.5	50896.2	126074	12833	18829.2	12508.2	7309.22	42777.2	14089.1	64188.8	50275.6	47856.3	38859.9	41799.3	42828.8	38394.3	57647.1	76827.7	67349.2	132941	15991.2	18485.7	11509.7	9039.84	38544.4	11046.1
12.88_359.2581m/z		359.258	1	12.882	0.186033	25	2.02234	Ctrl	High	100 - 22.3	40709.4	6.19	31900.1	26493	28813.5	28142.8	29802.3	28924.5	30066.1	40740.6	52423.2	39607.9	77146	8743.78	12364.2	11333.2	9505.96	41066.3	18614.1	39131.3	31255.2	32130.4	28142.8	30411.4	29872.2	30921	42731	54903.9	52411.7	81348.4	10895.6	12138.6	10428.5	11756.7	37002.8	14593.8
12.96_255.2198n	255.22	256.227	1	12.9634	0.5464	1	2.58723	Ctrl	Low	100 - 15.1	279136	8.69	280739	218653	222419	188723	186740	188389	129947	98488.1	139409	748697	113154	97068.3	113447	91264	222755	119693	153615	344377	257956	248024	188723	190556	194562	133643	103300	146006	990725	119318	120957	111378	83979	275497	107849	120437			M+H, M+Na
12.96_315.2775n	315.278	316.285	1	12.9634	0.2267	4	2.09786	Ctrl	High	100 - 16.6	37285.1	14.85	41555	29034.4	30276.6	29768.3	36196.7	31218.9	24133.3	28665.6	27992.7	68348.7	30476.4	23127.9	30882.6	17976.5	12307.8	20350	20457.3	50974.8	34253.4	33762	29768.3	36936.5	32241.7	24819.5	30066.2	29317.2	90443.5	32136.5	28819.7	30319.1	16541.6	15221.9	18336.3	16038.9			M+H, M+Na
12.98_135.1171m/z		135.117	1	12.9769	0.2154	28	4.39362	High	QC	100 - 5.33	11783.2	7.82	2445.13	2389.63	2839.16	2760.89	2778.99	2877.51	4889.26	12342.8	7134.22	18445.4	4093.73	14221.3	5448.87	5506.72	21582	12879.3	7164.69	2999.4	2819.18	3165.99	2760.89	2835.79	2971.79	5028.29	12945.8	7471.81	24408.2	4316.73	17721.1	5349.45	5067.15	26692	11604.9	5617.24
12.98_153.1276m/z		153.128	1	12.9769	0.318833	185	4.17908	Ctrl	QC	100 - 7.83	19431.4	13.04	5758.3	4198.32	4790.05	4115.86	4336.9	4698.65	8507.5	24506.2	12918.2	31793.7	6144.05	25310.1	9546.67	8793.5	32481.8	16464	10787.9	7063.61	4952.98	5341.47	4115.86	4425.54	4852.6	8749.41	25703.5	13529.5	42071.5	6478.74	31539	9372.49	8091.57	40172.6	14834.9	8457.87
12.98_209.1902m/z		209.19	1	12.9769	0.372367	8	5.92304	Ctrl	QC	100 - 14.5	229019	8.74	45048.6	35384.3	39081	38428.5	37076.6	36975.4	94510.4	293402	150301	377861	60906.1	294856	107611	96946.8	388469	195813	112635	55260.3	41744.7	43579.9	38428.5	37834.3	38186.8	97197.8	307736	157413	500010	64223.9	367421	105648	89208.2	480448	176438	88307.5
12.98_250.2167m/z		250.217	1	12.9769	0.318867	5	8.31563	Ctrl	QC	100 - 14.7	65942.5	3.17	7729.57	7772.27	7700.6	7979.94	8038.73	8358.56	25566.2	85261.3	39134	113808	15529.5	89820.6	29346	25855.4	118420	51380	27480.6	9481.73	9169.35	8587.07	7979.94	8203.02	8632.43	26293.2	89426.8	40985.8	150599	16375.4	111926	28810.6	23791.6	146459	46295.9	21545.2
12.98_309.2064m/z		309.206	1	12.9769	0.2005	65	10.8217	High	QC	100 - 16.1	29762.1	17.15	2449.6	1738.28	3097.65	2085.02	3848.55	3282.33	5009.02	3291.02	2455.58	3546.77	3950.8	5041.95	3671.55	3241.78	1817.7	66045.5	47943.5	3004.88	2050.75	3454.24	2085.02	3927.2	3389.87	5151.45	3451.81	2571.78	4693.32	4166.02	6282.78	3604.56	2983.01	2248.08	59510.3	37588.5
13.00_249.1850m/z		249.185	1	13.0027	0.212517	231	2.06285	Low	High	100 - 14.5	34900.8	8.22	24108	23725.3	27375.6	28346.8	28869.6	25875.3	14469.1	18211.5	20786.3	47235	51399	29601.2	23702	12361.5	15462.2	11955.3	27895.9	29572.9	27990	30527	28346.8	29459.6	26723.1	14880.6	19101.2	21769.9	62504.4	54198.9	36886.1	23269.6	11374.8	19123.2	10772.3	21870.8
13.00_312.1759n	312.176	313.183	1	13.0027	0.256083	4	2.40757	Low	High	100 - 17.3 - 1.05	119948	7.6	95993.3	81333.9	90368.9	81686.4	86589.1	78718.7	48458.2	61294.5	71919	177645	185671	99145.9	75025.8	30830	46142.8	35244.2	87067.5	117753	95953.9	100772	81686.4	88358.7	81297.9	49836.1	64289.1	75322.1	235071	195785	123546	73657	28369.1	57068.1	31756.8	68262.3			M+H, M+Na
13.00_374.2542m/z		374.254	1	13.0027	0.395883	52	1200.18	High	Low	100 - 21.7	94100.2	116.64	0	0	268.487	203.814	0	0	2534.21	0	0	281.808	0	235.215	0	243.811	0	208238	167918	0	0	299.394	203.814	0	0	2606.27	0	0	372.907	0	293.101	0	224.35	0	187633	131651
13.02_211.1330m/z		211.133	1	13.0162	0.25315	64	1.83102	Low	High	100 - 10.4	57470.3	7.38	58575.8	50055.2	54397.6	49784.6	49459.7	48947	34657.7	33189.1	75051.9	66981.7	87027.2	44710.7	40673	31511.3	36206.1	21477.1	36353.4	71853.9	59052.7	60659.7	49784.6	50470.6	50550.8	35643.2	34810.6	78603.3	88634.5	91767.9	55714.1	39930.9	28996	44778.7	19352	28501.7
13.06_653.9200m/z		653.92	1	13.0555	0.545683	1	Infinity	High	Ctrl	100 - 14.2 - 1.48	396631	8.9	286691	218515	219967	170982	166590	169066	0	0	0	0	43978	52076.8	50813.6	402099	379123	353715	451586	351679	257794	245289	170982	169995	174606	0	0	0	0	46373.7	64893	49886.5	370002	468889	318715	354051
13.06_679.9436m/z		679.944	1	13.0555	0.610267	1	29150.9	High	Ctrl	100 - 15.8	512415	8.47	542525	373386	355525	279884	282703	280492	70.312	0	0	0	104617	114504	96702.8	531054	453073	480983	584550	665506	440504	396452	279884	288481	289682	72.3113	0	0	0	110316	142684	94938.5	488663	560348	433390	458297
13.07_342.2640m/z		342.264	1	13.0689	0.321867	38	2.26391	Low	High	100 - 19.6 - 1.24	307983	2.84	220515	215884	232056	228503	229104	230536	162993	140031	343468	237236	376572	239925	307452	130592	113079	172916	127573	270502	254690	258769	228503	233786	238089	167628	146872	359720	313927	397085	298971	301842	120168	139853	155806	100020
13.08_180.1385m/z		180.138	1	13.0824	0.212517	44	1.15648	Low	High	100 - 9.61	18557.1	5.01	18548.6	16506	16820.7	16884.9	16144.7	16527.5	4752.77	20839.6	30757.5	13348.6	4813.38	19652.5	31205.3	8424.92	18262.1	22708.3	14789.2	22753.3	19473	18757.1	16884.9	16474.7	17069	4887.92	21857.8	32212.9	17663.7	5075.58	24489	30636	7752.42	22586	20461.4	11595
13.08_479.2052m/z		479.205	1	13.0824	0.15945	119	2.75267	High	Ctrl	100 - 62.9 - 11	76478.7	15.8	37752.3	55972.3	69234.6	68449.2	74674.9	78125.1	27930.3	17860.8	35352.4	29990.1	65001.4	71396.2	87900.9	75347.8	52486.5	113478	64602.7	46310.1	66033.5	77204.8	68449.2	76201.1	80684.8	28724.5	18733.5	37025.2	39684.9	68542.3	88966.9	86297.2	69333.3	64913.9	102249	50649.6
13.14_279.2322m/z		279.232	1	13.1356	0.146517	33	1.20607	Ctrl	High	100 - 15	22135.6	5.79	19390.3	20966	22936.6	21066	20525.4	22039.9	34142.1	20321.7	19923.6	14154.8	29196.4	10173.2	22054	17557.5	15168.7	19766.1	20921.4	23785.7	24734.7	25577	21066	20944.9	22762.1	35113	21314.6	20866.3	18730.5	30786.8	12676.9	21651.7	16156	18760.2	17810.3	16402.7
13.14_414.2044n	414.204	432.238	1	13.1356	0.413317	45	1.39215	Low	High	100 - 25.5 - 3.51 - 0.269	1.48105e+06	7.41	1.57417e+06	1.33883e+06	1.40373e+06	1.30667e+06	1.2987e+06	1.36056e+06	1.70376e+06	1.03022e+06	771417	1.00358e+06	1.90417e+06	1.67608e+06	862902	1.15102e+06	1.29907e+06	1.16522e+06	640128	1.931e+06	1.57948e+06	1.56532e+06	1.30667e+06	1.32524e+06	1.40513e+06	1.7522e+06	1.08055e+06	807919	1.328e+06	2.00789e+06	2.08857e+06	847158	1.05914e+06	1.60666e+06	1.04992e+06	501871			M+H, M+NH4, M+Na, M+K
13.14_423.2645n	423.265	446.254	1	13.1356	0.287533	21	2.24847	Low	High	100 - 25.3 - 1.01	159775	24.54	62352.1	142387	138492	129240	136350	131866	252564	169009	102923	104542	193829	175498	109998	105426	79766.3	60160.2	38884.9	76486.3	167981	154435	129240	139137	136186	259745	177266	107793	138336	204388	218689	107991	97010.5	98652.8	54207.4	30486.4			M+Na, M+K
13.14_460.2696m/z		460.27	1	13.1356	0.335767	59	1.64247	QC	High	100 - 27.2 - 0.547	142981	11.36	173342	140237	147653	135641	129341	131673	161502	90933.4	57069.4	46651.2	142805	131350	80708.1	112148	107883	82436.2	45742.6	212636	165445	164650	135641	131984	135987	166094	95376.1	59769.9	61731.9	150584	163675	79235.6	103196	133427	74279.1	35863
13.16_354.2640m/z		354.264	1	13.1624	2.62307	125	16.8508	High	Low	100 - 67.4 - 0.283	1.19252e+06	7.05	97441.7	93849.7	88922.3	88936.6	105950	100791	160827	313282	229546	113031	78646.4	57669.7	75992.1	75170.7	67960.5	2.66017e+06	1.96677e+06	119530	110720	99158.8	88936.6	108115	104093	165400	328588	240408	149570	82930.6	71862.2	74605.7	69170.4	84051.6	2.39695e+06	1.54198e+06	HMDB0001085	Leukotriene B4	M+NH4
[truncated: 720 more rows]
[truncated: 7 more columns]

## Sheet: S9-negative
Supplementary Table S2. The metabolome of maternal blood at gestational day 14.5.
													Normalised abundance											Raw abundance
													Ctrl				Low			High				Ctrl				Low			High
[truncated: 1,631 more rows]
