# Supplementary material for: Impact of PFOS Exposure on Murine Fetal Hematopoietic Stem Cells, Associated with Intrauterine Metabolic Perturbation
Source: Environ Sci Technol. 2025 Mar 13;59(11):5496–509. doi: 10.1021/acs.est.5c02623 (PMC11948485; doi:10.1021/acs.est.5c02623)
Supplement: Supplementary file 4 — es5c02623_si_004.xlsx [file es5c02623_si_004.xlsx]

## Sheet: S10-Positive
Supplementary Table S3. The metabolome of amniotic fluids at gestational day 14.5.
													Normalised abundance																		Raw abundance
													Ctrl				High				Low				QC						Ctrl				High				Low				QC
Compound	Neutral mass (Da)	m/z	Charge	Retention time (min)	Chromatographic peak width (min)	Identifications	Max Fold Change	Highest Mean	Lowest Mean	Isotope Distribution	Maximum Abundance	Minimum CV%	Pos_AF_C1	Pos_AF_C2	Pos_AF_C3	Pos_AF_C4	Pos_AF_H1	Pos_AF_H2	Pos_AF_H3	Pos_AF_H4	Pos_AF_L1	Pos_AF_L2	Pos_AF_L3	Pos_AF_L4	Pos_AF_QC1	Pos_AF_QC2	Pos_AF_QC3	Pos_AF_QC4	Pos_AF_QC5	Pos_AF_QC6	Pos_AF_C1	Pos_AF_C2	Pos_AF_C3	Pos_AF_C4	Pos_AF_H1	Pos_AF_H2	Pos_AF_H3	Pos_AF_H4	Pos_AF_L1	Pos_AF_L2	Pos_AF_L3	Pos_AF_L4	Pos_AF_QC1	Pos_AF_QC2	Pos_AF_QC3	Pos_AF_QC4	Pos_AF_QC5	Pos_AF_QC6	Accepted Compound ID
1.49_194.1154n	194.115	195.123	1	1.48732	0.815217	5	2.16979	Low	High	100 - 7.97 - 0.748 - 0.00114	1.5183e+06	13.54	637931	1.14169e+06	637784	912028	640246	532020	612356	1.01436e+06	938698	950329	1.4772e+06	2.70699e+06	1.08122e+06	1.05806e+06	1.20598e+06	1.3058e+06	1.46449e+06	1.4182e+06	757903	1.43865e+06	637784	1.02322e+06	703393	518270	543298	1.16957e+06	1.02065e+06	1.14144e+06	1.83078e+06	138572	1.23862e+06	1.22568e+06	1.41841e+06	1.56146e+06	1.77457e+06	1.75861e+06
8.91_174.1004n	174.1	175.108	1	8.91383	0.218433	34	1.32888	Ctrl	High	100 - 1.44 - 0.585 - 0.381 - 0.0118	3.42321e+06	6.38	3.37504e+06	3.84772e+06	3.22223e+06	3.24784e+06	2.48724e+06	2.37588e+06	3.41702e+06	2.02388e+06	4.06467e+06	3.54445e+06	3.163e+06	172876	2.68517e+06	3.03885e+06	2.94495e+06	2.64372e+06	2.66162e+06	2.97652e+06	4.00977e+06	4.84852e+06	3.22223e+06	3.6438e+06	2.73255e+06	2.31448e+06	3.03167e+06	2.33356e+06	4.41953e+06	4.25725e+06	3.92009e+06	8849.6	3.07607e+06	3.52028e+06	3.46371e+06	3.16133e+06	3.22516e+06	3.69097e+06
0.98_386.1728n	386.173	404.207	1	0.975367	1.92142	55	2.45045	Low	QC	100 - 23.3 - 2.01	5.69413e+06	0.87	2.38641e+06	2.00203e+06	2.85676e+06	2.66525e+06	2.4529e+06	3.02692e+06	3.19461e+06	2.6057e+06	2.75898e+06	2.4476e+06	2.46828e+06	1.51016e+07	2.31182e+06	2.30923e+06	2.33748e+06	2.35632e+06	2.30311e+06	2.3243e+06	2.83521e+06	2.52275e+06	2.85676e+06	2.99019e+06	2.69483e+06	2.94869e+06	2.83434e+06	3.00441e+06	2.99986e+06	2.93983e+06	3.05908e+06	773060	2.64836e+06	2.67507e+06	2.74923e+06	2.81765e+06	2.79075e+06	2.8822e+06
6.83_515.2913n	515.291	533.325	1	6.83345	0.2345	45	9.63329	Low	High	100 - 29.7 - 6.49 - 1.24 - 0.148	3.74856e+06	1.66	2.82255e+06	2.76863e+06	112837	273063	243253	100668	1.11532e+06	97258.6	5.35046e+06	6.71573e+06	2.9065e+06	21546.7	1.9968e+06	1.90313e+06	1.95543e+06	1.9513e+06	1.92303e+06	1.95899e+06	3.35337e+06	3.48875e+06	112837	306353	267245	98066.4	989542	112140	5.81758e+06	8.06629e+06	3.60219e+06	1102.99	2.28749e+06	2.20463e+06	2.29988e+06	2.33334e+06	2.33019e+06	2.4292e+06
0.96_414.2041n	414.204	432.238	1	0.95775	0.175767	37	1.31224	High	QC	100 - 26 - 4.06	5.17096e+06	2.35	4.145e+06	3.93626e+06	5.05625e+06	3.56773e+06	4.73357e+06	4.9586e+06	6.12264e+06	4.86902e+06	6.57621e+06	5.1798e+06	3.70959e+06	488424	3.88106e+06	3.82021e+06	3.88924e+06	3.96926e+06	4.02114e+06	4.06249e+06	4.92453e+06	4.96008e+06	5.05625e+06	4.00269e+06	5.20044e+06	4.83045e+06	5.43215e+06	5.61404e+06	7.15034e+06	6.22148e+06	4.59751e+06	25002.7	4.44605e+06	4.42544e+06	4.57433e+06	4.74638e+06	4.87254e+06	5.03759e+06
2.36_244.0881n	244.088	245.095	1	2.35748	0.2849	28	1.03984	Ctrl	Low	100 - 10.6 - 4.31 - 0.208	275161	3.2	237823	231646	376809	254366	245047	277620	218170	345246	287812	298222	472437	0	268200	259282	261489	261927	265895	282695	282548	291897	376809	285378	269216	270445	193565	398073	312940	358196	585519	0	307243	300358	307550	313208	322194	350549
0.93_358.2718n	358.272	376.306	1	0.92835	0.10705	11	4.9902	High	Low	100 - 22.3	4.04009e+06	2.57	2.28858e+06	366916	2.48359e+06	3.66371e+06	3.24197e+06	6.32721e+06	6.39713e+06	194028	1.44608e+06	267551	1.52477e+06	10.1353	3.26546e+06	3.07816e+06	3.07192e+06	3.13718e+06	3.21215e+06	3.22706e+06	2.71898e+06	462351	2.48359e+06	4.11037e+06	3.56173e+06	6.16368e+06	5.67569e+06	223717	1.57233e+06	321356	1.88974e+06	0.51883	3.74084e+06	3.56582e+06	3.61304e+06	3.75139e+06	3.89226e+06	4.00163e+06
7.02_268.0807n	268.081	269.088	1	7.02055	0.255433	17	1.52536	High	Ctrl	100 - 12 - 1.4	713313	1.66	499936	433136	379278	558191	850896	854142	425189	723027	527491	760518	838522	107729	602386	593852	620161	596469	598951	593573	593956	545795	379278	626243	934820	832067	377238	833659	573543	913461	1.03923e+06	5514.71	690080	687933	729403	713249	725767	736047
7.07_532.3178n	532.318	533.325	1	7.0654	0.18555	8	9.34192	Low	High	100 - 29.9 - 6.78 - 1.46 - 0.205	4.48256e+06	1.72	3.19906e+06	2.96071e+06	330670	328178	373379	149221	1.26877e+06	127961	5.75404e+06	8.47726e+06	3.67976e+06	19188.4	2.26704e+06	2.2334e+06	2.28732e+06	2.2014e+06	2.21125e+06	2.19105e+06	3.80069e+06	3.73079e+06	330670	368187	410205	145364	1.12569e+06	147541	6.2564e+06	1.01821e+07	4.56054e+06	982.264	2.59707e+06	2.58723e+06	2.69024e+06	2.6324e+06	2.67944e+06	2.71696e+06
7.88_117.0789n	117.079	118.086	1	7.88425	1.07853	43	1.2379	High	QC	100 - 4.42 - 0.618	3.23061e+07	3.09	2.37138e+07	2.32491e+07	2.96858e+07	2.978e+07	2.98073e+07	3.45909e+07	3.24257e+07	3.24005e+07	2.73413e+07	2.57353e+07	2.7641e+07	4.57353e+07	2.71975e+07	2.60494e+07	2.62611e+07	2.66717e+07	2.54139e+07	2.49918e+07	2.81736e+07	2.92962e+07	2.96858e+07	3.34106e+07	3.27471e+07	3.36969e+07	2.87689e+07	3.73582e+07	2.97283e+07	3.09107e+07	3.42571e+07	2.34121e+06	3.11568e+07	3.01764e+07	3.0887e+07	3.18937e+07	3.07948e+07	3.09905e+07
8.51_161.1052n	161.105	162.112	1	8.50553	0.52125	17	1.23622	High	Low	100 - 0.884 - 0.0121	4.53404e+07	4.65	4.3306e+07	4.15916e+07	4.25865e+07	4.82308e+07	4.74421e+07	4.68666e+07	4.34337e+07	4.36192e+07	4.46038e+07	4.06483e+07	5.20179e+07	9.43658e+06	4.28796e+07	4.66579e+07	4.30467e+07	4.17341e+07	4.16761e+07	3.8607e+07	5.14503e+07	5.24096e+07	4.25865e+07	5.41108e+07	5.21213e+07	4.56554e+07	3.85354e+07	5.02935e+07	4.84978e+07	4.88229e+07	6.44687e+07	483063	4.91218e+07	5.40497e+07	5.06294e+07	4.9905e+07	5.05002e+07	4.78737e+07
9.55_215.0558n	215.056	216.063	1	9.55198	0.184883	4	1.33748	High	Low	100 - 3.91 - 0.19	175878	7.33	197248	183860	114924	188449	213002	231584	111811	147115	149418	178589	192957	5034.6	190494	169467	172591	177983	164099	153435	234344	231682	114924	211424	234010	225599	99201.3	169625	162463	214504	239142	257.724	218225	196316	202993	212829	198843	190264
10.25_146.1055n	146.105	147.113	1	10.2513	0.21485	27	1.22994	Ctrl	Low	100 - 0.803 - 0.413	5.68274e+06	5.27	5.77732e+06	6.18698e+06	5.6565e+06	5.11017e+06	4.81342e+06	4.71551e+06	5.051e+06	4.44485e+06	6.94017e+06	6.14943e+06	5.28043e+06	111304	5.06523e+06	5.38511e+06	4.82132e+06	5.00054e+06	4.5915e+06	5.31869e+06	6.86383e+06	7.79622e+06	5.6565e+06	5.73318e+06	5.28816e+06	4.59364e+06	4.48137e+06	5.12497e+06	7.54608e+06	7.3861e+06	6.54434e+06	5697.69	5.80261e+06	6.23825e+06	5.6706e+06	5.97957e+06	5.56366e+06	6.59532e+06
10.18_174.1116n	174.112	175.119	1	10.1799	0.28805	25	1.12744	High	Low	100 - 1.89 - 2.75 - 0.0431	6.02215e+06	6.86	6.05252e+06	5.61518e+06	6.85182e+06	5.20932e+06	6.54531e+06	4.71666e+06	7.0682e+06	5.75842e+06	7.07911e+06	7.71575e+06	5.88662e+06	684267	5.53626e+06	6.46494e+06	6.24898e+06	6.00473e+06	5.63954e+06	5.49072e+06	7.19078e+06	7.07569e+06	6.85182e+06	5.84442e+06	7.19087e+06	4.59476e+06	6.27108e+06	6.63953e+06	7.69715e+06	9.26742e+06	7.29563e+06	35028	6.34221e+06	7.48916e+06	7.34975e+06	7.18037e+06	6.8336e+06	6.80865e+06
7.64_148.0524n	148.052	166.086	1	7.64217	0.206283	29	1.16795	High	Low	100 - 0.089	1.85066e+06	8.28	1.8132e+06	1.50533e+06	1.2503e+06	1.77048e+06	2.23924e+06	1.28499e+06	2.28938e+06	1.58904e+06	1.55856e+06	1.91082e+06	2.62189e+06	246867	1.49337e+06	1.66709e+06	1.7622e+06	1.52235e+06	1.85262e+06	1.65538e+06	2.1542e+06	1.89687e+06	1.2503e+06	1.98633e+06	2.4601e+06	1.25178e+06	2.0312e+06	1.83218e+06	1.69463e+06	2.2951e+06	3.24945e+06	12637.2	1.71077e+06	1.9312e+06	2.07261e+06	1.82041e+06	2.24488e+06	2.05272e+06
5.90_225.0749n	225.075	226.082	1	5.89662	0.434533	10	1.54327	High	Low	100 - 13.4 - 1.48	894055	2.48	693039	671441	578401	810964	922773	1.00129e+06	846437	805714	783581	733429	785995	14291.3	736448	686763	721010	722604	726692	733527	823375	846083	578401	909833	1.01379e+06	975417	750979	928999	851991	880925	974129	731.581	843658	795564	848016	864080	880555	909593
4.56_136.0385n	136.038	137.046	1	4.55617	0.606233	28	2.50101	High	Ctrl	100 - 1.81 - 0.212	883700	1.76	423627	237199	368794	383727	1.11481e+06	1.27282e+06	564669	582502	746322	960652	1.15469e+06	114427	691834	671646	686821	689686	684168	708993	503297	298894	368794	430510	1.22476e+06	1.23993e+06	500988	671632	811479	1.15384e+06	1.43107e+06	5857.57	792549	778052	807805	824717	829027	879170	HMDB0000157
0.92_314.2456n	314.246	332.279	1	0.922167	0.131083	81	3.06572	QC	Low	100 - 19.7 - 0.0301	7.07519e+06	1.99	6.04926e+06	1.91847e+06	7.39076e+06	5.52279e+06	6.03176e+06	8.95298e+06	8.95649e+06	1.24489e+06	3.80896e+06	1.48162e+06	3.93385e+06	6927.99	7.29652e+06	6.94941e+06	6.99867e+06	7.06468e+06	7.1909e+06	6.95095e+06	7.18691e+06	2.41747e+06	7.39076e+06	6.1961e+06	6.62667e+06	8.72159e+06	7.94642e+06	1.43538e+06	4.1415e+06	1.77958e+06	4.87545e+06	354.647	8.35872e+06	8.05038e+06	8.23149e+06	8.44784e+06	8.71344e+06	8.61936e+06
0.87_350.2455n	350.245	392.279	1	0.86915	0.0714	52	1.75017	High	Ctrl	100 - 6.85	89476.9	7.75	41162.5	45006.7	51475.1	66854.8	94635	93638.8	56682.6	112951	102019	99080.2	129915	0	64620.5	62343.4	68065.5	72346.7	71746.4	76876.4	48903.6	56713	51475.1	75005.5	103969	91218.7	50290.2	130234	110926	119006	161011	0	74027.8	72220.2	80055.2	86511.2	86937.3	95328.8	HMDB0000268
0.98_222.1468n	222.147	240.181	1	0.9815	0.3502	6	1.57675	High	Low	100 - 10.9 - 1.09	4.10009e+06	0.93	2.85807e+06	3.84743e+06	3.28114e+06	3.38431e+06	3.40087e+06	4.62256e+06	4.2491e+06	4.12782e+06	4.03605e+06	3.49354e+06	2.85699e+06	14788.7	3.32432e+06	3.26792e+06	3.30743e+06	3.32286e+06	3.24866e+06	3.28905e+06	3.39557e+06	4.84815e+06	3.28114e+06	3.79691e+06	3.7363e+06	4.50309e+06	3.76991e+06	4.75943e+06	4.38842e+06	4.1961e+06	3.54083e+06	757.038	3.80826e+06	3.78564e+06	3.89004e+06	3.97343e+06	3.93651e+06	4.07851e+06
1.03_212.1412n	212.141	213.148	1	1.02695	0.17045	34	1.62473	QC	Low	100 - 39.2 - 0.426	14566.9	2.71	10694.5	10052.1	9751.17	7404.16	10813.3	9950.01	6459.66	10990.7	10140.9	10149	9976.28	5596.75	14799.5	14478.9	15056.1	14518.6	13882.5	14665.6	12705.8	12666.7	9751.17	8306.84	11879.8	9692.85	5731.17	12672.4	11026.2	12190	12364.2	286.5	16954	16772.8	17708.2	17361.1	16821.9	18185.7
1.03_128.1195n	128.119	173.117	1	1.02695	0.0956	65	3.83668	QC	Low	100 - 18.3	4758.82	17.96	1114.23	1408.27	1319.63	1714.66	1239.82	1376.83	850.722	1500.61	928.9	1403.91	1640.54	988.039	2723.43	2724.2	4820.86	6115.6	6250.34	5918.48	1323.78	1774.56	1319.63	1923.7	1362.11	1341.24	754.781	1730.22	1010	1686.24	2033.21	50.5782	3119.9	3155.78	5670.06	7312.94	7573.73	7339.07
1.02_212.1776n	212.178	245.211	1	1.02072	0.08245	70	2.69612	QC	Low	100 - 10.8	26827.9	4.91	14491.8	13756.4	9659.33	3030.68	21247.7	7617.06	10177.6	14988.9	10780.2	10786	16840.2	1395.85	28520.3	26745.9	27035.5	27495.4	24531.9	26638.2	17217.2	17334.5	9659.33	3400.16	23343.3	7420.2	9029.78	17282.4	11721.3	12955.1	20871	71.4543	32672.2	30983.1	31797.8	32878.7	29726	33032.1
1.02_184.1099n	184.11	217.143	1	1.02072	0.107917	26	1.29712	QC	Ctrl	100 - 74.3 - 9.9	6191.6	6.47	4953.8	4281.4	4602.85	5255.27	4945.1	5297.36	3741.95	7110.88	4304.9	4413.43	5671.86	7148.35	5900.42	6295.46	5554.79	6488.07	6647.67	6263.21	5885.44	5394.99	4602.85	5895.97	5432.83	5160.45	3319.95	8198.93	4680.74	5300.98	7029.46	365.927	6759.38	7292.82	6533.27	7758.34	8055.18	7766.55
0.86_334.2530n	334.253	357.242	1	0.863767	0.113133	28	1.87208	High	Ctrl	100 - 15.9	44586.4	6.14	18237.7	23612	23273.1	30143.2	54231.5	50990	25613.6	47510.4	47892.3	50016.9	68923.8	0	31354.4	28484.7	33968.9	32947.4	32698.6	33217.3	21667.6	29753.4	23273.1	33818.1	59580.3	49672.2	22725	54780.1	52073.5	60075.5	85421.2	0	35918.9	32997.4	39952.5	39398.1	39621.9	41190.4
1.55_150.0891n	150.089	151.096	1	1.54892	0.287017	4	2.90917	QC	High	100 - 5.19 - 0.124	161846	21.03	44610.9	167756	78784.8	51991.4	42280.8	54034.6	55432.3	70784.9	61718.2	80292.9	32307.8	156837	96222	95212.3	149028	181638	227569	221409	53000.6	211389	78784.8	58329.9	46451	52638.1	49180.9	81615.9	67106.5	96440.2	40040.9	8028.55	110230	110296	175279	217200	275752	274553
0.89_375.2521n	375.252	393.286	1	0.893083	0.52385	5	1.83114	QC	Low	100 - 23.5 - 2.88 - 0.00646	2.37655e+07	1.97	1.71528e+07	1.71666e+07	1.66754e+07	1.45117e+07	1.87486e+07	2.04106e+07	2.34931e+07	1.35698e+07	2.27676e+07	1.4939e+07	1.35826e+07	624861	2.42541e+07	2.377e+07	2.44176e+07	2.33858e+07	2.33806e+07	2.3385e+07	2.03786e+07	2.16316e+07	1.66754e+07	1.62809e+07	2.05977e+07	1.98831e+07	2.08437e+07	1.56461e+07	2.47553e+07	1.79433e+07	1.68337e+07	31986.9	2.77849e+07	2.75358e+07	2.87188e+07	2.79644e+07	2.8331e+07	2.8998e+07
1.74_745.5995n	745.6	768.589	1	1.7375	0.433883	27	3.41538	Low	High	100 - 35.1 - 5.55	193720	24.31	121898	27866.3	20701	255150	215832	98.3853	8296.27	2651.99	32733.7	176552	468546	97046.6	64556.3	53346	67098.2	64246.2	70566.4	103521	144823	35114.3	20701	286257	237120	95.8426	7360.65	3057.77	35591.5	212057	580696	4967.86	73954.3	61797.4	78917.6	76824.7	85507.4	128369
2.12_809.5925n	809.593	810.6	1	2.1154	0.4469	151	3.20123	Ctrl	High	100 - 49.5 - 19.5 - 5.32	3.42044e+06	10.83	5.59388e+06	5.56506e+06	696738	1.82609e+06	1.4966e+06	520678	192365	2.06426e+06	726589	2.29308e+06	3.42073e+06	1240.66	1.80174e+06	1.7879e+06	1.67481e+06	1.67067e+06	1.47142e+06	1.36147e+06	6.64589e+06	7.01253e+06	696738	2.04871e+06	1.6442e+06	507221	170671	2.38012e+06	790024	2.75422e+06	4.2395e+06	63.51	2.06404e+06	2.07115e+06	1.96982e+06	1.99776e+06	1.78297e+06	1.68825e+06
2.30_711.5796n	711.58	734.569	1	2.30192	0.8729	46	2.96238	Low	High	100 - 41.4 - 6.03 - 0.306	1.36579e+06	19.35	477787	147006	410243	1.26224e+06	1.46771e+06	64922	292370	19176.2	670058	1.34988e+06	3.40512e+06	38093.1	656290	541929	675413	617422	749602	932081	567641	185242	410243	1.41612e+06	1.61247e+06	63244.1	259398	22110.4	728557	1.62135e+06	4.22016e+06	1950.01	751831	627784	794387	738305	908316	1.15581e+06
2.64_292.1135n	292.114	310.147	1	2.63738	0.13785	6	2.85992	Ctrl	QC	100 - 7.31 - 0.0479	56657.5	18.76	55529.1	60191.3	28554.4	82355.3	33308.4	22102.7	24849.8	24424.6	15187.9	8330.67	64674.4	0	14154	16866.5	19545.5	19837	26408.8	22053.3	65972.2	75847.1	28554.4	92395.7	36593.6	21531.4	22047.4	28161.9	16513.9	10006	80154.6	0	16214.5	19538.6	22988.5	23720.8	32000.4	27346.7
2.27_735.5790n	735.579	758.568	1	2.26602	1.11295	30	2.92708	Low	High	100 - 45.1	3.58096e+06	12.59	2.30718e+06	1.01811e+06	835852	3.72123e+06	4.03068e+06	229117	513052	120707	1.65522e+06	3.97399e+06	8.69107e+06	3583.06	1.92041e+06	1.66612e+06	1.94378e+06	1.76044e+06	2.03613e+06	2.37015e+06	2.74108e+06	1.28293e+06	835852	4.1749e+06	4.42822e+06	223196	455192	139177	1.79972e+06	4.77317e+06	1.07713e+07	183.419	2.19998e+06	1.93007e+06	2.28618e+06	2.1051e+06	2.46724e+06	2.93905e+06
3.20_219.1106n	219.111	220.118	1	3.20393	0.683567	29	1.38541	Ctrl	Low	100 - 9.94 - 1.07	2.54538e+07	5.39	2.4542e+07	2.31883e+07	2.87761e+07	2.53089e+07	2.00264e+07	2.36208e+07	2.08535e+07	2.09106e+07	2.19117e+07	2.34729e+07	2.60355e+07	2.07073e+06	2.22671e+07	2.17097e+07	2.3141e+07	2.26005e+07	2.50572e+07	2.41461e+07	2.91574e+07	2.92195e+07	2.87761e+07	2.83945e+07	2.20016e+07	2.30103e+07	1.85018e+07	2.41102e+07	2.38247e+07	2.81934e+07	3.22673e+07	106002	2.55087e+07	2.51491e+07	2.72173e+07	2.70253e+07	3.03625e+07	2.99419e+07
3.40_713.5708n	713.571	758.568	1	3.39958	1.70308	2	3.09743	Ctrl	High	100 - 44.7 - 0.482	1.04278e+07	4.02	1.59443e+07	1.60064e+07	2.48019e+06	7.28047e+06	6.00513e+06	1.71255e+06	1.17289e+06	4.57586e+06	2.58847e+06	6.79833e+06	1.11068e+07	3.13294e+06	4.8994e+06	4.75701e+06	4.84237e+06	4.5001e+06	4.43696e+06	4.77913e+06	1.89429e+07	2.01697e+07	2.48019e+06	8.16807e+06	6.59741e+06	1.66829e+06	1.04062e+06	5.27602e+06	2.81445e+06	8.1655e+06	1.37653e+07	160377	5.61264e+06	5.51065e+06	5.69535e+06	5.38116e+06	5.37639e+06	5.92625e+06
3.85_282.0964n	282.096	283.104	1	3.84633	0.3541	31	1.58782	High	Low	100 - 10.8 - 0.785	319262	2.8	245907	234634	233593	272741	303623	372043	347052	254329	289659	259911	254707	0	237941	234099	237415	236615	243818	252475	292153	295663	233593	305992	333569	362428	307913	293244	314948	312181	315673	0	272580	271186	279236	282941	295441	313075
4.15_113.0589n	113.059	227.125	1	4.15412	0.676667	8	1.55719	High	Low	100 - 0.782 - 0.168	6.01242e+06	4.66	5.04292e+06	4.85832e+06	5.40178e+06	5.26333e+06	5.25436e+06	6.77445e+06	6.51234e+06	5.50855e+06	5.37862e+06	4.9872e+06	4.58503e+06	493407	5.01692e+06	4.74517e+06	4.78321e+06	4.7363e+06	5.50102e+06	5.32939e+06	5.99132e+06	6.12197e+06	5.40178e+06	5.90501e+06	5.7726e+06	6.59936e+06	5.77791e+06	6.35142e+06	5.84819e+06	5.99014e+06	5.68249e+06	25257.7	5.74727e+06	5.49693e+06	5.62577e+06	5.66359e+06	6.66575e+06	6.60859e+06
6.22_513.2758n	513.276	531.31	1	6.21775	0.338383	10	10.7383	Low	High	100 - 27.6 - 3.19	336178	3.29	215224	206943	15419.2	14111.1	15118	16923.8	75459.5	17725.1	428275	664603	184102	67731.4	143698	137851	139184	141559	142866	151179	255700	260770	15419.2	15831.4	16609.1	16486.4	66949.5	20437.2	465666	798258	228168	3467.2	164617	159690	163702	169275	173115	187466
6.42_499.2967n	499.297	517.331	1	6.42243	0.44935	22	8.12766	Low	High	100 - 27 - 4.14	490535	2.01	491575	460078	65877.1	70095.2	63454.6	54357.4	87068.8	36534.3	477802	1.14353e+06	339946	862.407	280098	265896	277204	270061	269299	269130	584023	579744	65877.1	78640.8	69713.1	52952.5	77249.6	42124.6	519516	1.3735e+06	421314	44.147	320873	308021	326033	322935	326317	333728
6.50_651.1462n	651.146	669.18	1	6.50472	0.5886	2	1.51391	Ctrl	Low	100 - 33.9 - 26.8 - 2.59	327875	13.16	292768	385204	296528	336998	245231	303840	145599	439842	267725	318559	280014	0	217861	224505	242559	268921	263870	318627	347827	485396	296528	378084	269418	295988	129179	507144	291098	382622	347038	0	249577	260072	285285	321572	319739	395106
6.75_227.0906n	227.091	455.188	1	6.74792	0.160733	19	1.33879	High	Low	100 - 17.6 - 2.45 - 0.0155	300515	7.25	364395	298180	112437	230448	389286	278160	248329	286285	204030	332172	361670	0	239627	258182	279960	276951	294565	282404	432925	375737	112437	258543	427681	270971	220324	330091	221843	398972	448238	0	274511	299085	329275	331174	356933	350188
6.14_165.0650n	165.065	166.072	1	6.13573	0.178583	10	2.73746	High	Ctrl	100 - 4.89	27460.9	2.7	3983.86	4473.42	14148.8	17520	26432.8	25847.1	29123.5	28440.2	23758.6	7743.02	12654.4	0	16226.5	15503	15959.3	15538.6	16303.3	16576.5	4733.09	5636.96	14148.8	19656	29039.8	25179	25839	32791.9	25832.8	9300.18	15683.3	0	18588.7	17959.1	18770.5	18580.8	19755.2	20555.3
3.19_446.2068n	446.207	469.196	1	3.19155	0.25315	19	1.76643	Ctrl	Low	100 - 18.3 - 1.72	812014	16.25	654087	715405	791776	1.08679e+06	779366	855375	595114	657845	578083	364412	896275	0	459949	476446	516207	555134	668125	701031	777098	901482	791776	1.21928e+06	856235	833268	528000	758504	628552	437696	1.1108e+06	0	526907	551928	607138	663821	809588	869297
8.03_71.0735n	71.0735	143.154	1	8.03128	1.31292	2	19.4015	Low	Ctrl	100 - 3.86 - 0.0726	934479	17.02	44112.9	41578.9	60407	46562.7	119402	140908	165146	114992	58628.7	53996.8	54855.5	3.57044e+06	44558.3	44872.9	44417.9	44414.7	46999	78054	52408.9	52393.6	60407	52239.4	131179	137267	146522	132587	63747.2	64855.8	67985.5	182772	51044.9	51981.9	52242.1	53110.5	56950.1	96789
7.80_286.1892n	286.189	287.197	1	7.79605	0.1074	2	1.98956	High	Low	100 - 14.2	1.82629e+06	5.9	1.14385e+06	1.27755e+06	1.10714e+06	2.23354e+06	1.39346e+06	2.04118e+06	1.56347e+06	2.30705e+06	1.3626e+06	1.07024e+06	1.23891e+06	0	1.46859e+06	1.37719e+06	1.50103e+06	1.41492e+06	1.27998e+06	1.33733e+06	1.35897e+06	1.60984e+06	1.10714e+06	2.50584e+06	1.5309e+06	1.98843e+06	1.38715e+06	2.66006e+06	1.48156e+06	1.28547e+06	1.53545e+06	0	1.68238e+06	1.59538e+06	1.76544e+06	1.69194e+06	1.55099e+06	1.65832e+06
2.21_785.5926n	785.593	786.6	1	2.20828	1.44008	139	2.52949	Low	High	100 - 46.8 - 31.7 - 8.74 - 1.14	4.76766e+06	4.85	5.81172e+06	3.69853e+06	1.62846e+06	5.30159e+06	4.83894e+06	752613	955803	991960	2.3515e+06	5.73093e+06	1.05559e+07	432292	3.60992e+06	3.33315e+06	3.58347e+06	3.34486e+06	3.45391e+06	3.7716e+06	6.9047e+06	4.66052e+06	1.62846e+06	5.94794e+06	5.3162e+06	733162	848012	1.14374e+06	2.5568e+06	6.88344e+06	1.30825e+07	22129.2	4.13545e+06	3.8612e+06	4.2147e+06	3.99973e+06	4.1852e+06	4.67688e+06
8.51_102.0317n	102.032	125.021	1	8.5094	0.24315	28	1.44196	High	Low	100	164527	6.5	128610	129463	156209	146361	157274	177885	176418	146529	163774	143203	142086	7335.17	145288	153659	144685	139599	140082	125833	152797	163137	156209	164204	172786	173288	156523	168950	178072	172002	176095	375.491	166439	178003	170171	166930	169741	156037
1.73_809.5925n	809.593	810.6	1	1.72518	0.988867	151	3.51846	Low	High	100 - 49.2 - 17.2 - 3.11	3.20757e+06	10.7	2.44893e+06	1.26111e+06	652182	2.65479e+06	3.01426e+06	135319	253270	243703	1.19719e+06	3.59596e+06	8.03687e+06	244.297	1.71603e+06	1.56971e+06	1.83842e+06	1.59555e+06	1.79975e+06	2.08627e+06	2.90948e+06	1.58912e+06	652182	2.97845e+06	3.31156e+06	131821	224708	280993	1.30171e+06	4.31912e+06	9.96055e+06	12.5057	1.96584e+06	1.81839e+06	2.16226e+06	1.90793e+06	2.18081e+06	2.58703e+06
8.77_393.2081n	393.208	787.423	1	8.77	0.112267	28	1.64749	High	Low	100 - 16.1	468718	6.22	356612	324120	386773	396893	419449	509748	454296	491380	371685	379322	387009	0	395691	366062	337189	362287	399466	379230	423679	408424	386773	445280	460819	496573	403062	566567	404134	455605	479643	0	453294	424055	396585	433218	484045	470255
9.02_246.1215n	246.122	229.118	1	9.0181	0.232333	17	1.17743	High	Low	100 - 10.5 - 0.121	166329	3.98	167319	157521	157382	144368	156655	168779	168201	171681	169664	203746	190320	1327.22	149840	152464	148801	145575	170735	159243	198786	198492	157382	161968	172106	164417	149232	197951	184477	244720	235874	67.9409	171653	176618	175013	174077	206885	197465
8.76_131.0694n	131.069	263.146	1	8.75892	0.4193	10	1.34463	High	Low	100 - 4.99 - 0.667	1.33236e+07	4.22	1.22022e+07	1.17849e+07	1.30436e+07	1.26089e+07	1.25235e+07	1.37826e+07	1.36314e+07	1.33569e+07	1.2699e+07	1.26614e+07	1.2467e+07	1.80772e+06	1.29049e+07	1.24865e+07	1.175e+07	1.23258e+07	1.26967e+07	1.12849e+07	1.44971e+07	1.48501e+07	1.30436e+07	1.41461e+07	1.37586e+07	1.34264e+07	1.20941e+07	1.54007e+07	1.38077e+07	1.52076e+07	1.54511e+07	92538.1	1.47835e+07	1.44647e+07	1.38197e+07	1.4739e+07	1.5385e+07	1.39935e+07
9.20_129.0425n	129.043	147.076	1	9.2049	0.300067	33	1.08747	Ctrl	High	100 - 0.607 - 0.536	4.87869e+06	6.85	5.47848e+06	5.26596e+06	4.41355e+06	4.35677e+06	5.38335e+06	3.46359e+06	5.17116e+06	3.92693e+06	5.74416e+06	6.15755e+06	6.30075e+06	1.11716e+06	4.3052e+06	4.917e+06	4.95052e+06	4.87947e+06	4.40206e+06	5.10795e+06	6.50879e+06	6.63564e+06	4.41355e+06	4.88792e+06	5.9143e+06	3.37407e+06	4.58798e+06	4.5278e+06	6.24565e+06	7.39585e+06	7.80888e+06	57187.8	4.93193e+06	5.69598e+06	5.82256e+06	5.8348e+06	5.33411e+06	6.33399e+06
9.33_132.0534n	132.053	133.061	1	9.32745	0.161033	51	1.04935	Ctrl	QC	100 - 0.905 - 0.417 - 0.564	227146	7.36	239331	241177	228350	199724	245078	204380	241858	204290	297632	272687	247384	48778.8	217559	204093	198917	229311	208427	240472	284341	303907	228350	224073	269250	199098	214582	235549	323616	327525	306597	2497.01	249231	236426	233956	274207	252558	298192
8.49_125.0146n	125.015	126.022	1	8.4885	0.261083	14	1.48564	High	Low	100 - 0.216	479524	4.33	390967	382301	314605	329959	470969	507851	445373	493902	398847	391987	479476	20783.3	395818	417412	398714	388926	385982	365667	464494	481738	314605	370186	517421	494726	395146	569476	433668	470817	594241	1063.91	453440	483541	468947	465072	467706	453436
9.49_257.1027n	257.103	258.11	1	9.48947	0.885117	27	1.32864	High	Low	100 - 8.72 - 1.31	2.64321e+07	2.01	2.16293e+07	2.12598e+07	1.38788e+07	2.55101e+07	2.95332e+07	2.97359e+07	2.22728e+07	2.41864e+07	2.283e+07	2.45297e+07	2.96826e+07	2.53401e+06	2.25636e+07	2.21431e+07	2.13778e+07	2.21738e+07	2.26117e+07	2.20456e+07	2.56971e+07	2.67894e+07	1.38788e+07	2.86202e+07	3.24461e+07	2.89674e+07	1.9761e+07	2.78873e+07	2.48232e+07	2.94627e+07	3.67873e+07	129717	2.58484e+07	2.56511e+07	2.51435e+07	2.65151e+07	2.73992e+07	2.73371e+07
10.08_188.1277n	188.128	189.135	1	10.0824	0.386083	18	1.20426	Ctrl	Low	100 - 7.5 - 17.5	1.52932e+06	8.22	1.68619e+06	1.80628e+06	1.13708e+06	1.48774e+06	1.12105e+06	975827	1.779e+06	1.23678e+06	1.73497e+06	1.42751e+06	1.76702e+06	150215	1.37135e+06	1.5065e+06	1.46864e+06	1.33616e+06	1.20996e+06	1.28108e+06	2.0033e+06	2.27609e+06	1.13708e+06	1.66912e+06	1.23161e+06	950607	1.57837e+06	1.42602e+06	1.88644e+06	1.71458e+06	2.18997e+06	7689.57	1.57098e+06	1.74517e+06	1.72734e+06	1.59777e+06	1.46614e+06	1.58858e+06
0.89_484.2822n	484.282	485.289	1	0.887683	0.450717	7	1.74085	Ctrl	High	100 - 31.2 - 7.59	5.04132e+06	5.69	3.9604e+06	6.91829e+06	3.53056e+06	5.75604e+06	2.78535e+06	1.7576e+06	3.23508e+06	3.80554e+06	3.94102e+06	4.26629e+06	4.06035e+06	0	2.93432e+06	2.98249e+06	2.98151e+06	2.92056e+06	2.84173e+06	3.33086e+06	4.70521e+06	8.71774e+06	3.53056e+06	6.45778e+06	3.06006e+06	1.71218e+06	2.87024e+06	4.38783e+06	4.28509e+06	5.12425e+06	5.03222e+06	0	3.36149e+06	3.455e+06	3.50671e+06	3.49236e+06	3.44342e+06	4.13035e+06
0.87_647.6211n	647.621	648.628	1	0.86915	0.0827667	64	1.59195	Ctrl	High	100 - 43.1 - 19	270219	5.99	323707	272671	146684	337814	283671	108100	112986	174208	153668	174456	384913	0	217759	199092	199668	205945	206334	231828	384585	343593	146684	378999	311650	105307	100244	200864	167084	209539	477044	0	249459	230633	234839	246266	250021	287473
1.03_228.1750n	228.175	251.164	1	1.02695	0.1015	2	1.79042	Ctrl	Low	100 - 68.8 - 49.5	19369.9	4.31	22668.3	24068.6	14330.3	16412.6	14324.5	12967.7	9921.27	19047	11033	13607.3	15628.7	3005.51	18924.3	17647.8	18785.6	19407	17590.2	19311.6	26931.4	30328.8	14330.3	18413.5	15737.3	12632.5	8802.39	21961.5	11996.3	16343.8	19369.5	153.853	21679.2	20443.7	22094.7	23206.6	21314.6	23946.9
1.03_202.1569n	202.157	244.191	1	1.03318	0.101783	15	1.42722	QC	High	100 - 10.9	36198.1	4.07	58801	48047.6	17711.3	10563.1	30204.5	25987.4	19518.1	25740.6	12756.8	45324.4	18564.2	37640.3	35160.5	35375.9	34248.3	37909.7	36946.6	37547.7	69859.4	60544.8	17711.3	11850.9	33183.5	25315.8	17316.9	29679.3	13870.5	54439.3	23007.6	1926.82	40279.1	40980.3	40281.2	45331.9	44769.3	46560.2
1.03_279.2046n	279.205	312.238	1	1.02695	0.08875	4	1.19709	QC	High	100 - 42.3 - 3.52	27527	6.15	20610.2	25773.3	31883.6	28081	25965.2	20287.1	20812.9	24914.9	17553.1	22539.5	25799.6	31517.2	29694.8	25652.4	25488.8	27851.1	27583.8	28891.4	24486.2	32476.9	31883.6	31504.5	28526.2	19762.8	18465.7	28727.2	19085.5	27072.3	31975	1613.38	34017.7	29716.4	29978.7	33303.9	33424.1	35826.1
0.86_313.2618n	313.262	346.295	1	0.863767	0.0714	4	2.48108	QC	Low	100 - 18.5	66354.7	3.76	21819.5	26329.9	90485.9	61381.1	39644.5	48903.3	32698.2	14639.1	46791.7	20549.9	39635.6	0	69760.4	66518.4	62568.8	68180.9	65065.9	66033.8	25923	33178.3	90485.9	68864.4	43554.6	47639.4	29010.7	16879	50876.8	24682.5	49122.7	0	79916	77056.6	73590.3	81529.8	78842.3	81883.6
0.55_156.1626n	156.163	157.17	1	0.548633	0.1478	5	10.0725	High	Low	100 - 5.39 - 2.29	10594	11.28	1133.78	1155.61	1385.23	1398.22	7264.6	9191.09	13434.3	12486	1527.86	1336.32	1342.91	0	1143.11	1009.85	1049.6	1205.59	1271.57	3922.39	1347	1456.18	1385.23	1568.68	7981.11	8953.55	11919.2	14396.5	1661.25	1605.06	1664.35	0	1309.52	1169.84	1234.48	1441.63	1540.8	4863.87
0.56_111.0432n	111.043	112.05	1	0.558083	0.15425	6	1.49254	Ctrl	Low	100 - 3.65	4079.01	14.88	3518.59	4233.09	4867.31	3697.07	3005.45	3715.41	4433.05	2972.37	4432.1	3391.82	3107.81	0	1442.14	2595.37	2627.75	3935.29	3372.41	4127.61	4180.31	5334.12	4867.31	4147.8	3301.87	3619.39	3933.11	3427.19	4819.04	4073.93	3851.69	0	1652.09	3006.55	3090.63	4705.76	4086.46	5118.35
0.82_997.2807n	997.281	998.288	1	0.8208	0.317517	4	2.49243	QC	Low	100 - 22.6 - 23.4 - 17.5 - 13.2 - 6.49 - 2.63 - 0.901 - 0.18	875459	28.08	917396	552262	1.01179e+06	640124	899337	716930	764368	282822	425186	528466	451336	0	1.12009e+06	1.27139e+06	949551	492062	644750	774920	1.08993e+06	695905	1.01179e+06	718164	988038	698401	678166	326097	462306	634742	559367	0	1.28315e+06	1.47281e+06	1.11681e+06	588400	781264	960922
0.56_200.2253n	200.225	201.233	1	0.558083	0.219217	2	227.38	High	Ctrl	100 - 11.9	20939.3	24.7	11.2428	70.7537	58.7715	227.59	14704.2	18675	25411.3	24966.9	425.948	554.352	639.52	0	10.4844	3.0272	6.84536	34.5058	256.29	6498.64	13.3572	89.1568	58.7715	255.336	16154.5	18192.3	22545.5	28787.1	463.135	665.834	792.594	0	12.0107	3.50679	8.05118	41.2615	310.554	8058.48
0.73_195.1623n	195.162	178.159	1	0.733833	0.318333	10	1.59187	High	Low	100 - 11.4	141600	1.32	105879	95759.9	128855	120448	132850	143423	164277	125850	128189	115035	112584	0	114876	112302	110809	112847	114345	113765	125791	120667	128855	135133	145953	139716	145750	145107	139381	138169	139532	0	131599	130094	130328	134941	138555	141072
0.83_662.4459n	662.446	680.48	1	0.827017	3.54758	22	5.63254	Low	QC	100 - 43.8 - 1.43 - 0.124	2.72883e+07	1.51	5.60761e+06	5.56987e+06	5.73942e+06	5.55152e+06	5.28878e+06	5.21056e+06	5.91983e+06	4.77279e+06	5.2065e+06	5.13843e+06	5.50201e+06	9.33064e+07	4.97815e+06	5.06439e+06	4.98665e+06	4.76146e+06	4.7312e+06	4.54674e+06	6.6622e+06	7.0186e+06	5.73942e+06	6.22833e+06	5.81041e+06	5.0759e+06	5.25222e+06	5.50309e+06	5.66105e+06	6.17178e+06	6.81896e+06	4.7764e+06	5.70286e+06	5.86672e+06	5.86505e+06	5.69369e+06	5.73294e+06	5.63808e+06
0.84_466.2717n	466.272	467.279	1	0.8394	0.0907333	24	1.45839	High	Low	100 - 16.5 - 0.312	43535.2	9.3	31965.5	44197.5	46223.2	46194.7	35712.9	47265.9	47436.8	43725.1	46122.5	38923.4	34360.4	0	29720.6	26916.6	27863.5	32574.7	34071.1	32209	37977.1	55693.2	46223.2	51826.6	39235.2	46044.4	42087.1	50415.7	50149.2	46751	42584.8	0	34047.2	31180.9	32771.7	38952.4	41285	39940
0.84_609.1766n	609.177	610.184	1	0.8448	0.4677	3	2.29876	QC	Low	100 - 55.2 - 37.1 - 14.1 - 5.05 - 1.13 - 0.102	1.01561e+06	32.89	998812	534332	1.06109e+06	551765	1.05611e+06	715830	884987	312895	523109	629512	593075	21528.1	1.40525e+06	1.31988e+06	1.14544e+06	547609	752862	922595	1.18665e+06	673312	1.06109e+06	619033	1.16027e+06	697329	785182	360772	568779	756110	735031	1102.03	1.60982e+06	1.52899e+06	1.34721e+06	654823	912266	1.14404e+06
0.88_398.2092n	398.209	416.243	1	0.87535	0.0479	28	1.8687	High	Low	100 - 14.9	12097.9	9.08	8679.16	2938.47	9456.73	9970.38	11320.2	11572.5	13722.5	11776.4	8630.14	10765.9	6499.66	0	4594.46	5995.15	10229.3	5996.01	7173.12	4906.74	10311.4	3702.77	9456.73	11185.9	12436.7	11273.4	12174.9	13578.3	9383.59	12931	8055.4	0	5263.31	6944.94	12031.2	7169.94	8691.89	6084.49	HMDB0249084
0.90_344.2560n	344.256	345.263	1	0.899167	0.117983	13	12.782	Ctrl	Low	100 - 10.5	95587.6	6.48	9811.12	353.797	355456	16730	28503.2	95265.6	12123.3	19426.8	17274.4	9090.29	3548.61	0	46315.8	41284.6	42799.7	45222.2	39009.9	40945.4	11656.2	445.82	355456	18769.6	31314.5	92803.4	10756.1	22399.4	18782.5	10918.4	4397.99	0	53058.3	47825.2	50338.9	54076.1	47269.4	50773.4
0.92_290.2093n	290.209	291.217	1	0.91605	0.0646667	7	2.55634	QC	High	100 - 1.76	34512.7	6.28	3851.54	17360.6	41441.4	20760.2	20752.6	16039.1	6883.68	10327.8	24474.3	9341.38	20753.5	0	35723.3	33000.5	36040.5	35350.5	30778.6	36182.5	4575.87	21876	41441.4	23291.2	22799.4	15624.6	6107.37	11908.1	26611	11220	25721	0	40923.8	38228.7	42389	42271.7	37295.4	44867.3
0.93_345.3237n	345.324	390.321	1	0.933933	0.0639667	1	3.72677	High	Low	100 - 5.31	9079.62	10.78	5954.45	5292.69	5456.56	6697.19	9578.64	11367.8	14005.8	1366.29	2671.37	3216.32	3857.61	0	6248.37	6564.51	6098.31	1712.66	2815.16	5773.29	7074.27	6669.33	5456.56	7513.68	10523.4	11074	12426.3	1575.35	2904.59	3863.14	4780.95	0	7157.99	7604.51	7172.53	2047.97	3411.22	7159.03
0.95_276.1945n	276.194	294.228	1	0.94545	0.0593167	3	2.47606	QC	High	100 - 57.8	9939.38	18.92	4015.09	8884.74	7391.34	2737.75	3125.1	860.62	1739.34	10331.7	7040.78	7048.75	8962.59	0	7046.3	10951	10799.4	9951.83	12319	8568.74	4770.18	11195.7	7391.34	3071.52	3433.32	838.378	1543.18	11912.6	7655.47	8466.29	11107.8	0	8072.08	12686	12701.7	11900.3	14927.3	10625.5
0.95_224.1776n	224.178	257.211	1	0.951633	0.0592833	78	2.94463	QC	High	100 - 12.8	4761.26	3.81	1696.62	4240.77	925.423	301.899	2490.43	334.975	735.146	2907.16	3444.7	4955.39	4707.37	0	4842.23	4614.21	4874	4465.15	4933.35	4838.59	2015.7	5343.79	925.423	338.705	2736.06	326.318	652.24	3352	3745.44	5951.93	5834.11	0	5547.15	5345.23	5732.56	5339.36	5977.9	5999.98
1.03_224.1412n	224.141	257.175	1	1.02695	0.133467	34	1.32164	QC	Low	100 - 46.6 - 2.38	7662.23	6.23	6406.28	5551.81	6765.3	6475.58	6571.57	6406.17	5225.47	6300.36	6666.79	5242.93	6652.62	4627.68	7919.46	7277.86	8106.67	8064.72	7693.26	6911.42	7611.07	6995.84	6765.3	7265.05	7219.72	6240.6	4636.17	7264.4	7248.83	6297.31	8244.98	236.893	9072.36	8430.86	9534.67	9643.67	9322.15	8570.35
0.98_120.0785n	120.079	103.075	1	0.9815	0.1504	7	1.57193	High	Low	100 - 3.12	29576.5	8.21	19278.5	24265.8	24254.4	23617.2	22081.8	36006.8	30200.6	30016.6	30591.4	24595.6	20073.4	1.1792	20925.6	20418.8	22030.8	21651.4	19796.7	24834.4	22904.1	30577.3	24254.4	26496.6	24259.7	35076.2	26794.7	34609.5	33262.1	29541.8	24878.1	0.0603636	23971.9	23653.6	25911.5	25890.4	23988.3	30795.3
1.02_274.2167n	274.217	297.206	1	1.02072	0.07	10	1.83274	QC	Low	100 - 23.3	6451.13	10.05	5635.69	5543.57	4682.83	3504.23	7920.37	4231.52	5137.68	5529.38	4210.84	4067.87	5801.03	0	7253.43	6237.09	6837.8	6880.32	5533.56	5964.6	6695.57	6985.45	4682.83	3931.45	8701.55	4122.15	4558.27	6375.45	4578.46	4885.94	7189.55	0	8309.36	7225.21	8042.28	8227.39	6705.18	7396.26
1.03_168.1150n	168.115	186.149	1	1.02695	0.126667	126	2.29603	Low	High	100 - 3.53	12191.9	3.08	5998.67	6782.82	7753.28	13231.8	5365.92	5067.22	5385.38	5421.36	4858.85	9366.58	16422.2	18119.8	9488.45	7658.46	8190.33	8416.98	8876.18	7966.76	7126.81	8547.03	7753.28	14845	5895.16	4936.26	4778.04	6250.9	5283.04	11250.2	20353	927.563	10869.8	8871.76	9633.06	10064.9	10755.5	9878.99
1.02_352.2237n	352.224	353.231	1	1.02072	0.0952833	280	3.04684	Ctrl	Low	100 - 15.7	29669.6	5.72	24933	23888.7	56990.2	12866.6	14039.1	19019.6	11891	17562.7	11434.6	12744.5	14772.2	0	15979.8	16335.7	17559.6	17027.7	14879.1	16850.4	29622	30102.2	56990.2	14435.3	15423.7	18528	10550	20250	12432.9	15307.5	18308.1	0	18306.1	18923.7	20652.8	20361.4	18029.5	20894.9
1.02_314.1265n	314.127	347.16	1	1.02072	0.262417	6	1.34927	Ctrl	Low	100 - 17.4 - 0.525	169363	1.11	190199	178883	147379	160992	103587	187865	151303	146727	160114	232077	109023	874.902	138081	136840	139592	140647	140676	138298	225968	225411	147379	180620	113803	183010	134240	169178	174093	278749	135118	44.7866	158183	158518	164181	168184	170462	171493
1.02_168.1148n	168.115	337.237	1	1.02072	0.173567	125	1.53861	QC	Low	100 - 3.55 - 26.1	10034.3	8.61	9368.61	12567.1	9841.11	7387.53	11417.7	7358.05	4476.81	9454.94	6861.31	7569.64	10320.6	1335	8782.67	10157.2	11193.2	9535.04	9795.42	10742.1	11130.5	15835.8	9841.11	8288.18	12543.9	7167.89	3971.94	10901.7	7460.33	9091.92	12790.9	68.3392	10061.2	11766.4	13164.9	11401.9	11869.4	13320.5
1.02_318.2192n	318.219	301.216	1	1.02072	0.0636	167	1.40993	Low	Ctrl	100 - 17.3 - 13.1 - 9.78	12196.9	9.17	7777.43	7846.05	8132.91	10846.4	13520.2	10836.7	4538.52	7335.89	12773	11853.7	23934.8	226.003	11683.3	10140.7	9618.78	12292.6	10465.6	10950.9	9240.09	9886.82	8132.91	12168.8	14853.6	10556.6	4026.68	8458.37	13888.1	14237.6	29663.8	11.5692	13384.1	11747.2	11313.1	14699.3	12681.4	13579.5
1.19_269.1627n	269.163	252.159	1	1.18913	0.12995	11	4.80949	Ctrl	High	100 - 28.5 - 3.18	16620.6	1.78	18541.3	22546.8	8839.72	16554.6	4148.73	3055.34	2981.84	3637.28	3419.26	8616.01	7336.26	58.6482	10237.5	10198.6	10458.8	9898.68	10287.8	10204.1	22028.3	28411.2	8839.72	18572.8	4557.91	2976.38	2645.56	4193.83	3717.78	10348.7	9092.25	3.00223	11727.9	11814.3	12301.1	11836.7	12466	12653.4	HMDB0241692
1.23_229.1678n	229.168	212.165	1	1.22555	0.1258	8	2.26699	Low	High	100 - 28.9	14487.3	7.3	12238.3	9967.58	4605.83	4842.14	7210.19	6121.14	6141.96	6089.01	3737.06	6883.41	4975.11	42353.8	7575.51	7201.32	8257.53	7939.83	8455.28	8797.01	14539.9	12560.2	4605.83	5432.47	7921.33	5962.94	5449.3	7020.71	4063.32	8267.69	6165.94	2168.11	8678.33	8342.2	9712.1	9494.34	10245.5	10908.5
1.24_331.2035n	331.203	349.237	1	1.23835	0.107517	13	4.30221	Ctrl	Low	100 - 17.3	24601.7	8.14	29700.2	29653.6	24228.5	14824.6	5999.49	6834.29	4880.64	6686.04	5793.5	5939.57	11140.5	0	12957.1	12794.4	13030.2	10407.5	12855.5	12761.2	35285.8	37366.5	24228.5	16632	6591.22	6657.66	4330.22	7709.09	6299.3	7134.04	13807.1	0	14843.4	14821.3	15325.5	12445.1	15577.4	15824.2
1.23_324.2147n	324.215	342.249	1	1.22555	0.1564	2	1.60752	Ctrl	Low	100 - 12.6	21576.8	4.01	1545.4	45624	21607.2	17530.6	37879.5	13618.4	2273.29	20455.4	7249.95	18546.7	27893	0	14092.3	13430.3	14623.1	14303.3	14747.1	15071.1	1836.04	57490.9	21607.2	19667.8	41615.5	13266.4	2016.92	23585.3	7882.9	22276.6	34569.4	0	16143.9	15558.1	17199	17103.7	17869.5	18688.6
1.32_252.1209n	252.121	270.155	1	1.32127	0.182267	6	8.2393	QC	High	100 - 5.81	13558.9	43.25	896.243	15076.4	4595.07	2380.82	1656.05	2011.66	646.677	2268.19	1217.79	5415.37	3977.59	0	5250.14	5308.3	12028.4	17661.5	20958.7	20146.6	1064.79	18997.8	4595.07	2671.08	1819.39	1959.67	573.747	2615.25	1324.11	6504.42	4929.65	0	6014.45	6149.28	14147.2	21119.4	25396.3	24982.3
1.33_222.0563n	222.056	445.12	1	1.3276	0.0568333	4	Infinity	Low	Ctrl	100 - 28.3	148974	200	0	0	0	0	0	0	0	0	0	0	0	595898	0	0	0	0	0	0	0	0	0	0	0	0	0	0	0	0	0	30504.3	0	0	0	0	0	0
1.35_114.0429n	114.043	147.076	1	1.34837	0.16195	18	1.61144	Ctrl	Low	100 - 0.563	61201	3.06	46009.5	48059.1	73084.4	77651.2	47251	73812.8	81474.6	39400.2	63228.4	45973.9	36990.4	5723.65	55988.1	51827.5	52530.1	53217.6	54907.9	52324.6	54662.3	60559.2	73084.4	87118	51911.3	71905.1	72286.3	45429	68748.5	55219.5	45844.3	292.996	64138.7	60038.3	61783.2	63636.9	66533.6	64883.9
1.36_271.2511n	271.251	272.258	1	1.36003	0.826867	10	1.6073	High	Low	100 - 16.8	1.67759e+06	3.6	1.36731e+06	1.46391e+06	1.61745e+06	1.35667e+06	1.56609e+06	2.01461e+06	1.72511e+06	1.40457e+06	1.50628e+06	1.32703e+06	1.31368e+06	27954.1	1.33595e+06	1.30054e+06	1.29778e+06	1.27174e+06	1.26477e+06	1.19977e+06	1.62446e+06	1.84468e+06	1.61745e+06	1.52207e+06	1.72055e+06	1.96254e+06	1.53056e+06	1.61948e+06	1.63778e+06	1.59391e+06	1.62812e+06	1430.98	1.53044e+06	1.50658e+06	1.52638e+06	1.52073e+06	1.53256e+06	1.48775e+06
1.37_252.1573n	252.157	253.165	1	1.36632	0.179033	4	1.51973	QC	Low	100 - 11.1 - 0.388	135320	2.68	53376.1	181626	119137	42035.9	220089	68773.6	37948.9	148889	51504.8	145547	158645	470.514	139029	132609	131278	137242	139328	132433	63414.2	228867	119137	47160.8	241796	66996.2	33669.2	171671	56001.4	174817	196618	24.0859	159269	153618	154403	164112	168828	164221
1.40_298.1416n	298.142	321.131	1	1.40242	0.10935	9	1.56697	High	Low	100 - 11.1	19983.5	3.94	15170.9	13027	19683.3	18878.3	17315.2	21735.9	25492.8	15390.1	19700	16490.9	14809.2	11.5847	15140	16183.9	15471.9	16629.3	16442.1	16641.7	18024	16415.3	19683.3	21179.9	19023	21174.2	22617.8	17744.9	21419.9	19807.3	18353.8	0.593027	17344.1	18747.9	18197.3	19885	19923.4	20636.2
1.43_161.1052n	161.105	162.112	1	1.42685	0.127283	11	1.55076	Low	Ctrl	100 - 4.2	16122.3	2.81	11638.8	10978.2	7750.43	11218.2	11982.8	16256.3	9489.8	26060.4	9918.73	10622.4	12469.7	31478.4	12591	12499.6	12456.8	13383.3	12691.3	12452.1	13827.7	13833.7	7750.43	12585.8	13164.7	15836.1	8419.59	30048	10784.7	12758.6	15454.4	1611.39	14423.9	14479.8	14651.1	16003.5	15378.4	15440.9
1.56_238.1416n	238.142	239.149	1	1.55523	0.497117	7	1.4866	Ctrl	High	100 - 10.3 - 0.976	1.06231e+06	8.94	890969	1.36799e+06	638800	1.35149e+06	779065	625886	571571	881847	666627	733179	1.75707e+06	694102	939684	924048	1.01689e+06	1.08184e+06	1.14514e+06	1.11877e+06	1.05853e+06	1.72381e+06	638800	1.51625e+06	855904	609710	507112	1.01678e+06	724826	880624	2.17764e+06	35531.4	1.07648e+06	1.07044e+06	1.19602e+06	1.29365e+06	1.3876e+06	1.38731e+06
1.40_296.1835n	296.184	314.217	1	1.39703	0.190917	3	2.03243	Ctrl	Low	100 - 11.8	54199.6	3.59	2676.47	102704	51848.2	59569.8	107806	27445.6	7150.25	33418.7	9413.2	29956.2	67300.3	0	34165.5	32067.3	32098.3	33924	35107.8	33548.7	3179.82	129417	51848.2	66832.3	118439	26736.3	6343.87	38532.2	10235	35980.5	83409.1	0	39139.3	37147.6	37752.4	40565.8	42541.1	41601.3
1.61_238.1417n	238.142	261.131	1	1.61052	0.15805	7	1.67076	Ctrl	High	100 - 4.87	37708.5	14.46	31143.4	49856.9	22988.8	46844.8	21536.3	20944.1	16798.2	30999.8	24671.5	25187.6	59670.9	0	29065.9	31394.2	38331.6	40612.5	42553.5	38043.2	37000.4	62824.8	22988.8	52555.9	23660.4	20402.8	14903.8	35743.2	26825.4	30253	73953.5	0	33297.3	36367.8	45083.7	48563.9	51563.3	47174.6
1.54_106.0629n	106.063	89.0596	1	1.54268	0.2312	5	2.31669	Low	High	100 - 2.56	13200.8	25.79	5151.97	12760.2	6475.61	6662.44	5168.62	5137.96	4616.81	7869.13	7233.06	7980.77	8238.29	29351	9115.3	9045.01	12109	13898.1	16995.4	15831.6	6120.87	16079.1	6475.61	7474.69	5678.4	5005.17	4096.14	9073.2	7864.54	9585.73	10210.2	1502.49	10442.3	10478	14242	16619.2	20593.8	19631.5
1.68_326.1939n	326.194	344.228	1	1.67657	0.7374	10	1.36211	Ctrl	Low	100 - 14 - 1.42	860258	5.77	871930	1.0514e+06	574132	943568	543034	780956	655113	799062	614665	303268	581556	1.02676e+06	642658	649742	687489	715607	739515	722476	1.03591e+06	1.32487e+06	574132	1.0586e+06	596593	760773	581233	921329	668328	364257	720755	52560.4	736214	752678	808590	855712	896093	895889
1.74_764.5346n	764.535	806.568	1	1.74288	1.01993	14	3.63087	Low	High	100 - 48.3 - 33.2 - 10.1	4.88017e+06	16.07	2.32663e+06	897055	556585	3.68028e+06	5.12039e+06	19915.8	195306	40703.8	1.50171e+06	4.50125e+06	1.35177e+07	0	1.81601e+06	1.61602e+06	1.95085e+06	1.68041e+06	2.04856e+06	2.47092e+06	2.76419e+06	1.13038e+06	556585	4.12897e+06	5.62541e+06	19401	173281	46932	1.63281e+06	5.40647e+06	1.67533e+07	0	2.08038e+06	1.87205e+06	2.29449e+06	2.00941e+06	2.4823e+06	3.064e+06
1.84_150.0892n	150.089	168.123	1	1.83543	0.1387	4	Infinity	Low	High	100 - 4.17	65857.7	200	0	0	0	52.0502	0	0	0	0	0	0	0	263431	0	0	66.7958	0	0	0	0	0	0	58.3959	0	0	0	0	0	0	0	13485.1	0	0	78.5619	0	0	0
1.74_811.6106n	811.611	834.6	1	1.7375	0.846267	164	3.80593	Low	High	100 - 49 - 22.5 - 2.56	1.34378e+06	6.89	1.57865e+06	950999	243820	1.42139e+06	1.20332e+06	28258	57933	122793	441334	1.46426e+06	3.26726e+06	202283	824288	770212	879747	786121	827571	923270	1.87554e+06	1.19835e+06	243820	1.59467e+06	1.32201e+06	27527.7	51399.6	141582	479864	1.75873e+06	4.0493e+06	10355	944286	892234	1.03471e+06	940032	1.00279e+06	1.14488e+06
1.89_167.0582n	167.058	168.065	1	1.89072	0.198583	16	6.91622	High	Low	100 - 0.815	41940.5	10.48	7314.05	7935.01	25017.5	16067.5	12417.6	75197.7	37882.8	42263.8	11245.2	7490.17	3945.12	1575.85	15079.1	12844.9	13080.9	13525.1	11506.8	11465.7	8689.57	9998.91	25017.5	18026.4	13642.4	73254.3	33610.5	48730.8	12226.9	8996.47	4889.42	80.6683	17274.2	14879.8	15385.2	16173.1	13943.1	14217.8
2.00_135.0320n	135.032	153.066	1	2.00072	0.48395	3	1.12511	High	Low	100 - 7.06	462814	3.51	499028	475275	410870	285784	379398	447547	467893	556417	506588	638528	479660	20618.1	457073	454268	439254	420614	427533	426254	592878	598894	410870	320626	416818	435980	415127	641556	550815	766939	594469	1055.45	523612	526236	516629	502964	518055	528567
1.68_282.1677n	282.168	300.202	1	1.67657	0.6913	5	1.75718	Ctrl	Low	100 - 11.9 - 0.818	985832	7.63	862803	1.18105e+06	515639	1.38383e+06	561782	602018	589261	670562	467320	293763	520890	962145	656643	635670	704926	748220	776808	766738	1.02507e+06	1.48825e+06	515639	1.55254e+06	617191	586459	522807	773166	508119	352840	645568	49252.7	752235	736376	829099	894710	941282	950776
2.21_793.5697n	793.57	835.604	1	2.21457	0.442167	107	4.45532	Ctrl	High	100 - 51.3 - 25.3 - 1.99	925683	12.25	1.47633e+06	1.60843e+06	138927	479043	289071	66891.9	18157.2	456962	114927	426960	680627	0	383529	380492	370790	349569	290108	295137	1.75398e+06	2.02678e+06	138927	537445	317582	65163.1	16109.5	526883	124961	512823	843540	0	439362	440772	436104	418010	351532	365977
2.40_149.0510n	149.051	172.04	1	2.39617	0.159733	14	1.60623	High	Low	100 - 4.31 - 3.31	28694.6	7.04	22015	21853.1	25961.5	23903.5	23246.6	35176.4	29281.9	27073.4	26881.5	22618.3	21958.2	0	21803.6	23010.2	24915.2	24735.9	25700.1	21891.3	26155.3	27537.1	25961.5	26817.7	25539.4	34267.3	25979.6	31216	29228.3	27167	27214.1	0	24977.7	26655.6	29304	29578.8	31141.6	27145.8
2.38_356.2045n	356.205	379.194	1	2.37687	0.159733	11	8.04536	Ctrl	Low	100 - 14	46548.7	8.68	81284.4	80013.5	10364.8	14532	7814.23	13606.1	18211.5	19068.7	10254.6	6811.09	6077.41	0	24494.7	23862	27163.4	28790.9	29809.8	27153	96571.1	100825	10364.8	16303.7	8584.95	13254.4	16157.7	21986.4	11149.9	8180.82	7532.08	0	28060.6	27642.4	31948.3	34427.7	36121.5	33670.5
2.41_400.2306n	400.231	423.22	1	2.409	0.193633	3	3.42306	Ctrl	Low	100 - 15.5 - 4.36	79314.6	5.61	134265	139343	18785.5	24864.6	13516.8	24424.6	33451	32152.1	19797.2	11209.8	11019.8	50655.8	38965.9	39159.2	42236.7	43899	44453.6	42861.9	159515	175586	18785.5	27895.9	14849.9	23793.4	29678.5	37071.8	21525.6	13464.1	13657.5	2593.1	44638.5	45363	49676.7	52493.8	53865.8	53149.9
2.30_203.1157n	203.116	204.123	1	2.29558	0.330767	25	1.78342	Ctrl	Low	100 - 9.87 - 0.773	638430	3.28	601929	593550	733327	624913	440605	514515	579021	489225	433003	485170	513750	0	457943	487516	487682	487661	500519	502729	715130	747933	733327	701099	484061	501217	513722	564082	470806	582740	636720	0	524609	564752	573588	583138	606495	623397
2.52_203.0794n	203.079	226.069	1	2.5199	0.128133	9	2.18938	High	Low	100 - 5.53	10453.3	3.71	4195.02	4468.32	8790.72	8175.03	6340.68	13396.1	15492.6	6583.7	8429.42	5588.28	5080.43	0	6754.35	6908.74	7013.14	7235.13	7367.22	6718.82	4983.96	5630.54	8790.72	9171.69	6966.05	13049.9	13745.4	7591.09	9165.34	6712.11	6296.46	0	7737.63	8003.26	8248.51	8651.67	8927.08	8331.52
2.29_759.5758n	759.576	760.583	1	2.28933	1.24423	113	2.44623	Low	High	100 - 45.6 - 24.1 - 1.33	6.5661e+06	5.09	8.50165e+06	5.44456e+06	1.99826e+06	6.46436e+06	7.23485e+06	964275	1.05162e+06	1.48594e+06	3.08013e+06	7.41111e+06	1.44379e+07	1.33524e+06	4.5877e+06	4.2557e+06	4.63363e+06	4.21755e+06	4.40113e+06	4.79615e+06	1.01005e+07	6.86069e+06	1.99826e+06	7.25246e+06	7.94842e+06	939353	933023	1.71331e+06	3.34904e+06	8.90152e+06	1.78938e+07	68351.3	5.25557e+06	4.92992e+06	5.44985e+06	5.04329e+06	5.33298e+06	5.94736e+06
2.77_131.0582n	131.058	132.065	1	2.76858	0.2228	56	1.16702	High	Ctrl	100 - 4.55 - 0.313	38565.9	2.62	31013.2	27583.3	36205.7	37383.8	33638.3	44003.3	39392.6	37229.4	38755.1	34006.7	35302.4	34701.5	34552.2	32136.1	32990.4	32965.5	34075.7	33023.2	36845.7	34757.8	36205.7	41941.4	36956.1	42866.1	34950.1	42926	42138.6	40845.6	43752.3	1776.39	39582.2	37227.3	38801.6	39419.6	41290.6	40949.7
2.88_725.5352n	725.535	758.569	1	2.87562	1.09985	71	3.68075	Ctrl	High	100 - 46 - 6.19	6.33837e+06	6.37	1.04615e+07	1.05481e+07	1.05008e+06	3.29378e+06	2.56006e+06	961364	464900	2.9018e+06	1.18565e+06	3.36235e+06	4.76243e+06	18132.2	2.48905e+06	2.59057e+06	2.53669e+06	2.40268e+06	2.22166e+06	2.24253e+06	1.2429e+07	1.32917e+07	1.05008e+06	3.69534e+06	2.81255e+06	936517	412470	3.34582e+06	1.28917e+06	4.03853e+06	5.90236e+06	928.198	2.85139e+06	3.00098e+06	2.98353e+06	2.87309e+06	2.69206e+06	2.78079e+06
2.94_793.5972n	793.597	794.604	1	2.9423	0.8113	61	4.18805	Ctrl	High	100 - 43.4 - 32 - 8.33	887314	5.74	1.42629e+06	1.36386e+06	165118	593993	463592	36165	33429.8	314285	105596	518208	1.02013e+06	11643	317626	338664	351774	317800	309909	353944	1.69452e+06	1.7186e+06	165118	666410	509316	35230.3	29659.8	362375	114815	622422	1.2643e+06	596.011	363865	392317	413739	380020	375526	438900
2.93_723.5572n	723.557	768.555	1	2.92967	0.858033	1	3.09266	Ctrl	High	100 - 39.6 - 0.533	814210	5.56	1.32086e+06	1.13507e+06	197825	603082	546090	104222	63053.7	339723	191948	659704	1.1499e+06	29.6246	399090	432546	449498	406853	418509	459159	1.56926e+06	1.43031e+06	197825	676607	599950	101528	55942.8	391705	208706	792372	1.42514e+06	1.5165	457188	501073	528677	486509	507120	569370
2.74_384.3239n	384.324	426.358	1	2.73875	0.439783	36	2.16143	Ctrl	High	100 - 14.3	94995.9	2.32	146896	133826	46019	53242.5	28866.8	67924.3	11568.7	67442.2	112484	63553.3	111399	1612.34	51224.4	51362.8	50402.6	49219.4	52812.1	50891.9	174522	168634	46019	59733.6	31713.9	66168.8	10264	77761.7	122304	76334.1	138063	82.5362	58681.5	59500	59281.1	58855.9	63994.1	63107.3
3.21_438.2211n	438.221	461.21	1	3.21012	0.238717	11	1.33446	Ctrl	Low	100 - 18.2	302245	8.85	223693	223198	435414	326675	223483	334980	306013	266068	293206	326412	286355	0	276415	282809	298330	293296	350652	293305	265762	281252	435414	366502	245525	326322	271502	306780	318804	392055	354896	0	316655	327613	350880	350720	424896	363705
3.20_462.1064n	462.106	504.14	1	3.20393	0.2649	9	1.59035	High	Low	100 - 23 - 2.72	339381	8.53	165901	178969	476886	320428	303101	425466	348144	280812	344071	268195	241333	0	276910	270940	288168	321633	328403	322978	197101	225519	476886	359493	332995	414470	308882	323780	374110	322130	299098	0	317222	313864	338929	384603	397936	400501
3.42_727.5494n	727.549	760.583	1	3.42488	2.14322	54	2.5709	Ctrl	High	100 - 43.7 - 17.8 - 3.92	1.06178e+07	3.97	1.58306e+07	1.57242e+07	3.39312e+06	7.52335e+06	6.73743e+06	2.51407e+06	1.65229e+06	5.61618e+06	3.10122e+06	7.18668e+06	1.17634e+07	7.27289e+06	5.82303e+06	5.64167e+06	5.71444e+06	5.28757e+06	5.30007e+06	5.51466e+06	1.88077e+07	1.98141e+07	3.39312e+06	8.44056e+06	7.40194e+06	2.44909e+06	1.46595e+06	6.47553e+06	3.37197e+06	8.63195e+06	1.4579e+07	372303	6.67073e+06	6.53546e+06	6.72104e+06	6.3228e+06	6.42226e+06	6.83832e+06
3.39_757.5652n	757.565	780.554	1	3.39325	0.309833	187	4.0332	Ctrl	High	100 - 12.8	156044	7.16	252033	232629	20278.9	119235	103033	6548.51	4275.46	40902.7	16203	106635	211788	141515	54329.8	62190.5	63400.3	59019	60502.8	67333.1	299432	293136	20278.9	133772	113195	6379.26	3793.3	47161.3	17617.6	128080	262481	7244.2	62239	72043.1	74568.3	70574.1	73313.1	83494.8
3.67_204.0214n	204.021	246.055	1	3.66945	0.394417	6	1.68713	QC	Low	100 - 5.71 - 0.0282	74015.6	5.09	66393.3	62933	69389.7	70624	45092.8	54094.6	55323.8	42563.8	74921	56342.9	44218.7	0	77665.7	74468.1	72340.9	70971.5	92084.4	56563.2	78879.5	79301.9	69389.7	79234.2	49540.2	52696.5	49084.6	49076.6	81461.9	67673.7	54802.7	0	88972.1	86265.8	85083.8	84866.7	111581	70139.9
3.85_400.1243n	400.124	418.158	1	3.8528	0.254367	48	1.34943	High	Low	100 - 18.5 - 1.38	232289	4.29	229422	211340	151356	203441	275228	265370	188646	199912	213189	229072	246296	0	193183	185827	192913	196281	203958	209346	272568	266310	151356	228243	302373	258511	167372	230501	231801	275139	305249	0	221306	215267	226895	234711	247142	259595
3.70_175.0844n	175.084	158.081	1	3.70065	0.24715	11	1.17365	High	Ctrl	100 - 6.08	23970.3	4.05	18213.9	17413.2	24649	21419	25801	28138.8	19608.9	22332.6	40568.5	26803.1	22629.7	2817.34	21278.4	22432.9	22736.4	22702.6	22978.7	24132.9	21639.3	21942.4	24649	24030.4	28345.8	27411.5	17397.5	25749.7	44110.3	32193.3	28046.2	144.221	24376.1	25986.9	26741.5	27147.4	27843.9	29925.4
3.17_767.6053n	767.605	806.568	1	3.17125	1.65247	1	3.73992	Ctrl	High	100 - 49.4 - 38.2 - 13.6	6.38316e+06	3.3	1.01159e+07	1.02506e+07	1.0489e+06	4.11731e+06	3.49839e+06	499583	267798	2.56128e+06	1.34569e+06	4.27836e+06	8.55709e+06	1.01088e+06	2.77163e+06	2.79293e+06	2.87655e+06	2.72744e+06	2.59969e+06	2.74864e+06	1.20183e+07	1.29167e+07	1.0489e+06	4.61927e+06	3.84343e+06	486672	237597	2.95319e+06	1.46317e+06	5.13875e+06	1.06053e+07	51747.2	3.17512e+06	3.23541e+06	3.38325e+06	3.26143e+06	3.15013e+06	3.40839e+06
3.19_445.2103n	445.21	468.199	1	3.19155	0.200933	32	1.85341	Ctrl	Low	100	147280	18.74	117467	127191	147402	197061	138487	157236	109758	107194	97603.6	60863.7	159391	0	77502	83129.5	94575	104075	119723	124204	139558	160274	147402	221086	152146	153172	97379.8	123596	106125	73103.7	197542	0	88784.5	96299.4	111234	124451	145072	154016
4.67_216.1110n	216.111	217.118	1	4.66937	0.32655	9	2.25905	High	Low	100 - 8.97	61916.5	2.76	31233.1	34594.2	71951.6	44672.6	45697.6	54688.7	110298	36981.2	51601.3	31113.5	26918.1	0	43151.8	41649.4	44251.3	43424.8	43606.8	45266.6	37106.9	43592.1	71951.6	50118.9	50204.7	53275.2	97859.4	42639.9	56106.3	37370.5	33361.2	0	49433.8	48247.8	52046.2	51926.7	52839.7	56131.8
4.64_159.0895n	159.089	142.086	1	4.63803	0.493317	23	1.51064	Low	Ctrl	100 - 5.06	26119.6	6.21	14832.9	16277.4	14426.1	23625.3	10684.5	21733	26219.9	20547	18478.1	18471	14861.7	52667.6	16825.7	16641.2	17408.9	17619.2	18397.1	19603.5	17622.5	20511.2	14426.1	26505.6	11738.3	21171.3	23262.9	23691	20091.3	22185.5	18419	2696.08	19275.1	19277.6	20475.5	21068.8	22292.3	24308.9
5.27_257.1011n	257.101	258.108	1	5.26507	0.473133	16	1.3779	High	Low	100 - 10.6 - 0.929	515571	3.51	474494	454031	379115	435326	523303	552225	520933	465822	517212	472088	502792	4590.16	427925	438172	440770	446024	443889	474369	563730	572125	379115	488398	574916	537953	462185	537098	562367	567027	623139	234.973	490221	507590	518412	533349	537874	588230
5.35_125.0951n	125.095	170.093	1	5.34975	0.3054	13	1.81298	High	Low	100 - 6.88 - 0.686	134956	2.69	109389	110112	119775	136236	121674	139276	164912	113963	105051	77799.2	91243	23661.6	112109	109078	109948	109969	110098	103481	129961	138752	119775	152845	133675	135676	146314	131401	114223	93445	113083	1211.25	128430	126359	129315	131500	133409	128319
5.45_184.1463n	184.146	202.18	1	5.4542	1.4155	117	7.81999	Low	QC	100 - 10.3	991466	1.45	127596	114636	153265	167543	132009	156307	176994	126846	136740	125869	117892	3.58536e+06	128959	128535	126650	125884	126779	123910	151592	144453	153265	187969	145029	152267	157034	146256	148678	151181	146110	183537	147732	148898	148959	150530	153622	153652
5.70_165.0650n	165.065	166.072	1	5.70127	0.409533	24	1.46082	High	Low	100 - 0.501	511919	3.28	434195	388864	508153	532996	448628	589336	575862	433849	498813	438778	443582	20552.9	469074	451109	456496	439241	436708	472809	515851	490008	508153	597976	492875	574105	510919	500233	542361	527018	549756	1052.11	537360	522576	536908	525238	529172	586295
5.64_262.1891n	262.189	295.223	1	5.63593	0.269333	1	1.40523	Ctrl	Low	100 - 13.5	2.29382e+06	6.56	2.83613e+06	2.58925e+06	1.58152e+06	2.16838e+06	1.79291e+06	2.07091e+06	2.04418e+06	2.66049e+06	1.51746e+06	2.68467e+06	2.32724e+06	0	1.8287e+06	2.10278e+06	2.04438e+06	1.99952e+06	2.04901e+06	2.23909e+06	3.3695e+06	3.26272e+06	1.58152e+06	2.43274e+06	1.96974e+06	2.01739e+06	1.81364e+06	3.06758e+06	1.64994e+06	3.22457e+06	2.88428e+06	0	2.09492e+06	2.43591e+06	2.4045e+06	2.391e+06	2.48285e+06	2.77653e+06
6.06_158.0439n	158.044	159.051	1	6.06403	0.133633	9	1.5191	High	Low	100 - 3.76 - 0.0918	19197.1	4.47	18321.2	17463.2	14953.9	17862	19290.1	22415	17355.7	17727.7	17765.8	14838.4	17944.3	0	18173.6	16885.9	17050	16485.6	16823.5	18347.4	21766.7	22005.4	14953.9	20039.7	21192.6	21835.7	15398.4	20440.2	19316.8	17822.5	22239.4	0	20819.3	19561	20053.3	19713.2	20385.5	22751.2
6.24_75.0684n	75.0684	76.0757	1	6.24227	0.63985	16	2.2047	High	Low	100 - 0.221 - 0.0706	258733	2.35	195712	94507.8	194454	394466	33239.4	254708	461215	285769	135400	264910	41063	28048.6	210519	201727	206709	205013	208492	215931	232518	119089	194454	442558	36517.8	248125	409201	329496	147221	318184	50891.7	1435.82	241165	233685	243121	245152	252636	267761
6.35_702.5666n	702.567	703.574	1	6.34797	0.482167	74	1.71264	Ctrl	High	100 - 42.9 - 12.6 - 1.7 - 0.031	4.19999e+06	4.14	5.09838e+06	5.18448e+06	2.37013e+06	4.14697e+06	3.23409e+06	2.08518e+06	1.87135e+06	2.61874e+06	2.13035e+06	3.24048e+06	4.81032e+06	1.14874e+06	2.89398e+06	2.8078e+06	2.80019e+06	2.65896e+06	2.65875e+06	2.93549e+06	6.0572e+06	6.53296e+06	2.37013e+06	4.65255e+06	3.55306e+06	2.03129e+06	1.66031e+06	3.01944e+06	2.31634e+06	3.89215e+06	5.9617e+06	58804.6	3.31528e+06	3.25263e+06	3.29345e+06	3.17954e+06	3.22169e+06	3.64008e+06
6.42_241.1063n	241.106	242.114	1	6.42243	0.156717	6	2.09102	High	Ctrl	100 - 8.2	43799.6	6.98	23773.6	18250.6	13430.1	28331.6	66208.9	36665.3	43275.7	29048.5	25038.3	30198.9	32550.5	0	28329.9	30350.8	31451.9	30293.4	32155.6	34803.5	28244.6	22997.6	13430.1	31785.6	72739	35717.7	38395.3	33493.3	27224.2	36272	40341.7	0	32454.1	35159.1	36992.1	36224.4	38963.9	43157.3
6.40_111.0432n	111.043	112.05	1	6.40362	0.145483	8	2.05074	High	Low	100 - 2.9	21374.2	4.64	6379.66	5136.55	16142.7	18036.6	21802.8	34103.8	21231.4	8358.99	14171.5	10779.6	15839.2	900.56	13216	13470.7	13887.3	14017.5	14463.8	14994.5	7579.45	6472.56	16142.7	20235.5	23953.2	33222.4	18837	9638.02	15408.7	12947.4	19630.5	46.1001	15140	15604.8	16333.6	16761.9	17526.3	18593.6
6.53_523.3635n	523.364	524.371	1	6.53072	0.300083	31	1.79474	Ctrl	High	100 - 27.5	526424	5.2	735446	674057	272172	424021	398174	209804	233710	331572	246605	601613	909085	277163	346219	331750	357512	347771	362241	386259	873757	849379	272172	475715	437445	204382	207353	382307	268135	722600	1.12668e+06	14188.1	396620	384308	420488	415860	438938	478972
6.57_509.3838n	509.384	510.391	1	6.57292	0.0991333	6	1.8106	Ctrl	High	100 - 23.5	27934.5	7.08	32000.5	33069.1	21756.4	24912.2	21590.5	11243.2	14133	14746.7	13989.8	25067.3	34396.3	19708.5	16674.1	14142.5	16537.6	15179.3	16040.8	17235	38018.6	41670.4	21756.4	27949.3	23720	10952.7	12539.1	17003.1	15211.2	30108.4	42629.3	1008.89	19101.5	16383	19450.7	18151.2	19437.1	21371.8	HMDB0011149
6.57_495.3323n	495.332	496.34	1	6.57292	0.320417	29	1.64924	Ctrl	QC	100 - 26 - 3.98 - 0.239	927758	3.3	1.37125e+06	1.18665e+06	514551	638580	696873	527955	477823	778725	447004	915247	1.31828e+06	430489	567853	530796	574258	550698	581053	570557	1.62913e+06	1.4953e+06	514551	716433	765605	514310	423936	897880	486030	1.09931e+06	1.63382e+06	22036.9	650519	614888	675413	658517	704080	707505
6.62_486.3120n	486.312	531.31	1	6.62347	0.244217	1	5.95828	Low	High	100 - 20.3	90741	3.24	39511.5	38143.7	13030.9	11796.5	14220.7	12151.1	26066.6	8479.2	42758.7	101993	46401.7	171811	28948.3	27317.8	29879.2	29418.1	29806.6	29290.9	46942.2	48064.9	13030.9	13234.7	15623.3	11837	23127	9776.62	46491.7	122505	57508.3	8795.06	33162.5	31645.7	35142.4	35177.8	36117.6	36321.5
6.52_543.3344n	543.334	544.342	1	6.51902	1.11948	14	2.07108	Low	QC	100 - 24.6	499592	2.33	555914	572126	212665	474632	327114	186118	144137	444614	247578	453358	617264	680168	249333	238821	244658	240204	241685	232640	660462	720937	212665	532497	359377	181308	127882	512646	269192	544530	765010	34818.1	285630	276656	287754	287232	292857	288480
6.74_886.5561n	886.556	904.59	1	6.74157	0.11095	44	3.24949	Ctrl	High	100 - 51 - 17.6 - 4 - 0.0781	352959	5.11	538955	531629	86366.8	254886	222252	45055.2	22401.3	144771	88379	279411	507012	0	208097	199341	214673	197163	188598	189909	640313	669905	86366.8	285960	244172	43890.8	19875	166922	96094.9	335602	628368	0	238391	230921	252488	235764	228530	235493
6.89_105.0789n	105.079	106.086	1	6.88615	0.0821	6	1.63607	High	Low	100 - 1.19	2773.35	4.45	1777.81	1894.74	2483.56	3980.02	1752.51	2441.41	4071.2	2828.27	1568.31	2876.88	2025.14	310.17	2711.94	2770.85	2432.04	2607.39	2586.19	2642.53	2112.16	2387.57	2483.56	4465.25	1925.36	2378.32	3612.07	3261.03	1705.23	3455.44	2509.87	15.8778	3106.73	3209.83	2860.44	3117.88	3133.77	3276.81
6.85_513.2759n	513.276	531.31	1	6.85417	0.13815	6	10.0343	Low	High	100 - 27.4	149269	3.35	86054.6	85508.3	24348.4	11343.1	11744.4	3841.27	42023.5	1894.07	227297	226391	118188	25199.9	74173.9	70313.2	69168.5	70349	67221	71836.8	102238	107749	24348.4	12725.9	12902.8	3741.99	37284.3	2183.89	247140	271919	146477	1289.99	84972	81452.6	81352.6	84122.4	81453.7	89079.5
7.07_497.2809n	497.281	498.288	1	7.0654	0.146133	1	11.3542	Low	High	100 - 26.5 - 1.44	88692.5	2.66	62734.4	57740.3	3961.59	3436.7	5197.48	1059.11	23908.3	1080.86	109399	173260	72111.5	0	41185.9	40151.3	41365.3	40281.4	42803.6	39865.3	74532.6	72758.6	3961.59	3855.68	5710.1	1031.74	21212	1246.24	118950	208103	89371.8	0	47181.6	46512.3	48651.9	48167.9	51866.4	49434.1
7.02_536.1609n	536.161	559.15	1	7.02055	0.108283	1	2.70346	High	Ctrl	100 - 21.1 - 2.05	47639.2	27.92	20190.9	12409.9	11396.1	26489.5	61854	61881.3	13167.4	53653.9	17369	46113.3	53485.8	0	13151.2	23407.9	25395.4	23135.3	26780.9	34154.8	23988.1	15637.8	11396.1	29718.9	67954.7	60282	11682.5	61863.7	18885.4	55386.8	66288	0	15065.7	27116.3	29868.8	27664.9	32451.2	42352.8
7.15_281.1481n	281.148	326.146	1	7.15343	0.108583	3	1.70626	QC	High	100 - 4.35	16773.9	11.87	19046.5	18754.9	10566	10446.6	10155.4	9626.51	6055	13486.2	10667.7	16340.7	17590.9	768.323	14629	14416.7	16169.5	18053.7	19093.1	18281.2	22628.5	23633	10566	11720.2	11157	9377.71	5372.14	15549.7	11599.1	19626.9	21801.4	39.3308	16758.7	16700.7	19017.8	21588.3	23135.6	22669.2
6.95_515.2914n	515.291	516.299	1	6.94943	0.100283	44	8.50933	Low	High	100 - 27.6 - 3.47	70234.5	2.94	49664	47711.2	5667.79	5834.74	6676.27	5628.4	18848.4	1862.26	66529.5	166062	48346.3	0	35575.2	34181.8	33654.6	32601.1	34540	34625.5	59004.1	60120.9	5667.79	6546.08	7334.74	5482.93	16722.8	2147.21	72337.8	199458	59918.3	0	40754.1	39597.1	39582.8	38984	41853.2	42936.5
7.22_141.9312n	141.931	142.938	1	7.217	2.27008	1	21.4492	Low	QC	100 - 3.18	205392	24.2	8979.56	7418.33	16920.7	11075.4	10097.1	10535.7	14741.6	7817.72	8550.58	7424.08	6013.28	799581	9731.35	11358.8	11840.8	10954.8	7503.74	6064.86	10668.3	9347.84	16920.7	12425.6	11092.9	10263.4	13079.1	9013.93	9297.08	8917.09	7452.6	40930.9	11148	13158.3	13926.6	13099.7	9092.51	7520.59
6.50_297.1072n	297.107	298.115	1	6.50472	0.243633	46	1.68307	High	Low	100 - 10.6 - 0.51	308982	2.82	226304	192909	268460	256951	317933	335357	327881	254757	272331	235150	217341	9508.69	244793	238882	255222	253235	257474	252329	268863	243084	268460	288277	349291	326689	290904	293738	296107	282440	269363	486.754	280429	276728	300179	302814	311989	312894
5.62_103.0996n	103.1	104.107	1	5.6211	0.937317	6	1.33642	High	Low	100 - 0.642 - 0.202	1.238e+07	1.99	1.29797e+07	1.15513e+07	1.07669e+07	1.15805e+07	1.13409e+07	1.25659e+07	1.32446e+07	1.23686e+07	1.02708e+07	1.22299e+07	1.20546e+07	2.49895e+06	1.10203e+07	1.14966e+07	1.13719e+07	1.113e+07	1.11238e+07	1.15673e+07	1.54208e+07	1.45557e+07	1.07669e+07	1.29923e+07	1.24595e+07	1.22411e+07	1.17509e+07	1.42611e+07	1.11675e+07	1.46894e+07	1.49399e+07	127922	1.26246e+07	1.33179e+07	1.33751e+07	1.33091e+07	1.3479e+07	1.43437e+07
7.32_303.0258n	303.026	607.059	1	7.31792	0.186483	2	1.49125	High	Low	100 - 14.9 - 17.5 - 1.14	76746.3	6.6	55392.9	60377.8	59529.9	65067.9	69256	82432.4	87541.9	67754.9	74764	65147.9	62512.8	3433.52	63953.7	62123.8	62341.5	57268.3	69223.9	69814.2	65810.3	76082.1	59529.9	73000.6	76086.7	80302	77669.4	78122.3	81291.2	78249.4	77475.7	175.763	73263.9	71965.8	73323	68480.6	83880.8	86571.4
7.32_250.0228n	250.023	501.053	1	7.31792	0.09705	3	1.54837	High	Low	100 - 1	36451.6	9.97	23702.3	27495.4	26488.7	30212.3	32674.1	41439.9	41398.5	30294	33574.2	31245.5	29347.8	0	27762.5	28925	25188.5	24220.6	31916.2	33301.9	28159.9	34647	26488.7	33895.6	35896.7	40368.9	36729.7	34929.4	36505.4	37529.1	36372.4	0	31804.1	33507.5	29625.5	28962.6	38673.8	41295.2
7.39_69.0578n	69.0578	111.092	1	7.39037	0.265983	7	10.7433	Low	High	100 - 3.19	251016	8.14	33633.4	33741	39744.2	37064.7	26374.4	23228	28010.7	15846.3	39652.6	30834.3	34544.5	899035	40220.4	33549.7	36220.7	33604.1	32002.1	34717.9	39958.6	42517.1	39744.2	41583.5	28975.7	22627.7	24851.8	18271	43114.4	37035.2	42812.9	46022	46075.6	38864.9	42601	40183.3	38778	43051.2
7.45_99.1048n	99.1048	117.139	1	7.45132	0.234633	27	11.9087	Low	Ctrl	100 - 3.15	236569	8.95	19215.5	18008.7	23298.4	18938.5	27827.8	28787.6	39411.9	25849.2	22030.1	18555.8	19457.5	886231	22179.8	19671	21324.2	18919.7	17206.2	20655.4	22829.3	22692.7	23298.4	21247.4	30572.5	28043.6	34967.2	29804.5	23953.4	22287.4	24114.8	45366.6	25408.7	22787.4	25080.5	22623.9	20849.3	25613.2
7.37_252.1209n	252.121	270.155	1	7.36657	0.0653167	4	3.16803	QC	High	100 - 7.44	5528.41	15.05	2968.36	4291.19	3981.45	3781.26	2502.34	1754.28	1578.28	1145.35	2064.25	2339.29	2442.19	8736.54	4646.03	3857.5	6204.62	6704.24	6630.92	5127.14	3526.6	5407.33	3981.45	4242.25	2749.15	1708.94	1400.29	1320.6	2244.47	2809.72	3026.74	447.228	5322.38	4468.63	7297.57	8016.84	8034.89	6357.79
6.12_132.0534n	132.053	133.061	1	6.12282	0.26465	46	1.59702	High	Low	100 - 3.85	41878.8	6.96	32876.9	33446.1	36790.5	43240.9	35106.3	59200.8	41054.2	32153.8	35604.3	36012	32609.8	666.282	29045.8	32390.7	31407.5	32882	33752.5	35790.9	39059.9	42145.4	36790.5	48512.6	38568.9	57670.8	36424.3	37073.7	38712.7	43254.1	40415.2	34.1073	33274.2	37522.2	36939.9	39319.8	40899	44381.7
5.22_187.0869n	187.087	210.076	1	5.22473	0.512067	1	1.47479	High	Low	100 - 7.75	31592.6	5.69	29155.4	15165.3	36557.2	11397.4	76533.5	17760.7	20969.8	11106.6	48400.5	11741	25545.6	0	24832	25926.9	26543.6	26654.2	28805.4	28529.9	34638.5	19109.8	36557.2	12786.9	84082	17301.6	18604.9	12806	52626.1	14102.1	31660.1	0	28446.9	30034.4	31219.2	31872.7	34904.4	35377.9
2.25_312.1784n	312.178	330.212	1	2.25155	0.236483	4	8.94575	Ctrl	Low	100 - 9.84	35323.1	15.26	59262.5	62610.8	8056.25	11362.8	6964.35	9020.27	15336.3	15743.4	7300.65	5484.43	3009.28	0	18594.5	17621.6	21393.1	22478.6	25644.6	25321.7	70407.7	78895.9	8056.25	12748.1	7651.24	8787.14	13606.8	18152.4	7938.03	6587.37	3729.58	0	21301.4	20413.3	25161.5	26879.6	31074.4	31399.6
7.62_314.2205n	314.22	353.184	1	7.62367	0.0924833	2	2.60899	High	Low	100 - 10.8 - 1	139557	25.29	42822.5	36019.4	67487.5	139173	80254.7	139383	167117	171474	55572.1	59239.2	99152.8	0	41667.2	68256.5	70024.3	57816.5	82800.3	89830.2	50875.9	45388	67487.5	156140	88170.2	135781	148271	197712	60423.7	71152.4	122886	0	47733	79070.1	82359.1	69136.1	100332	111392
7.65_191.0582n	191.058	209.092	1	7.6539	0.131967	23	1.26748	Ctrl	High	100 - 10.2	148578	6.71	182293	140074	77038.7	194908	146883	97235	145676	79100.9	136513	154738	163211	46407.7	130842	144753	138240	122668	145763	130199	216576	176507	77038.7	218670	161370	94722	129248	91204.3	148431	185857	202277	2375.63	149890	167685	162591	146685	176626	161451
7.70_130.1105n	130.111	131.118	1	7.69955	0.145183	24	1.31282	High	Ctrl	100 - 0.222	93739.2	2.12	73583.1	70495.9	70284	71248.6	69079.8	114663	104285	86928.6	98096.9	62042.6	65904.9	140527	78083.4	86218.9	76540.9	82613.3	69311.7	68840.4	87421.4	88831.9	70284	79934.9	75893.1	111700	92524.1	100230	106661	74519.6	81679.7	7193.66	89450.6	99878.2	90023.6	98787.8	83987.1	85363.9
7.74_131.0945n	131.095	132.102	1	7.74407	0.18335	63	1.13453	High	Low	100 - 0.279 - 0.374	945743	6.67	1.02599e+06	855664	741307	943800	1.18286e+06	777120	1.0445e+06	778486	908407	1.29912e+06	994522	132346	930725	816915	953106	976998	967466	881075	1.21894e+06	1.07822e+06	741307	1.05886e+06	1.29953e+06	757036	926706	897604	987715	1.56038e+06	1.23257e+06	6774.84	1.06622e+06	946336	1.121e+06	1.16828e+06	1.17231e+06	1.09256e+06
7.74_414.1688n	414.169	447.202	1	7.74407	0.0599167	63	1.2913	Low	High	100 - 15.3	20336.5	5.19	23723.5	17126.7	12627.5	16708.1	23092.3	10337.1	17632.5	11933.2	20672.4	33810.5	26862.9	0	21624.4	18708.3	19083.5	20334.1	19882.5	19634.9	28185.1	21581.4	12627.5	18745	25369.9	10070	15644	13759.1	22477.2	40609.9	33292.7	0	24772.4	21672.2	22445	24315.3	24092.3	24347.8
7.86_260.1735n	260.174	261.181	1	7.85997	0.16295	9	1.71177	High	Low	100 - 7.93	299599	5.75	220248	213598	229326	362063	252952	297736	322723	324987	226467	218819	254805	0	235232	207840	244377	234409	243595	229476	261669	269155	229326	406204	277900	290041	286328	374714	246239	262824	315795	0	269476	240767	287425	280303	295171	284556
7.88_468.3157n	468.316	491.305	1	7.88188	0.0609167	2	1.91936	High	Low	100 - 16.2	570777	4.56	211892	235234	240728	642528	453379	704814	308567	816349	266058	332269	591187	0	330068	317603	321278	341427	356169	348116	251741	296419	240728	720861	498096	686598	273768	941261	289286	399090	732692	0	378118	367920	377871	408273	431581	431673
8.07_243.0676n	243.068	276.101	1	8.0712	0.1027	1	1.38486	High	Ctrl	100 - 6.58 - 0.825	62957.8	4.75	40547.4	45811.3	53785.8	41701.3	91230.3	50308	54079.4	56213.4	67955.4	64856.8	66086.9	0	46474.2	47139.1	46021.8	51491.2	50820.7	48160.7	48172.9	57726.8	53785.8	46785.4	100228	49007.8	47980.6	64814.8	73888.2	77899.7	81905.2	0	53239.8	54607.2	54128.6	61572.4	61581	59720.6
8.08_134.0202n	134.02	152.054	1	8.08195	0.1561	2	1.20415	High	Low	100 - 0.0165	59051.9	4.73	60104.2	54661.9	51470.9	60849.5	66341.8	52727.9	57434.7	59703.1	66686.5	60028.7	69445.5	0	59249.1	55197.9	53925.1	59501.9	59488.8	54522.4	71407.6	68879.5	51470.9	68268	72885	51365.2	50957.5	68838.4	72508.5	72100.7	86067.8	0	67874.4	63942.7	63424	71151.5	72084.4	67609.2
8.11_93.0572n	93.0572	138.055	1	8.10522	0.162367	19	2.13133	High	Low	100 - 0.337 - 0.56	1.59216e+06	6.73	976432	961823	1.32069e+06	1.3211e+06	1.56975e+06	1.74304e+06	1.56583e+06	1.49e+06	1.14571e+06	886258	890129	65999.2	1.11843e+06	1.12215e+06	979655	1.12063e+06	960107	1.02789e+06	1.16006e+06	1.21199e+06	1.32069e+06	1.48216e+06	1.72457e+06	1.69799e+06	1.38924e+06	1.71799e+06	1.24574e+06	1.06449e+06	1.10319e+06	3378.53	1.28125e+06	1.29993e+06	1.15222e+06	1.34003e+06	1.16339e+06	1.27461e+06
8.10_137.0476n	137.048	160.037	1	8.09595	0.0987333	95	2.4924	High	Low	100 - 5.91 - 0.903	105659	10.98	48299.4	48129.1	61231.9	69110.1	94516.6	117245	113955	96921.6	63053.7	52737.5	53779.3	0	44322.5	47652	44903.4	54251.3	51471.7	62448.7	57382.8	60647.5	61231.9	77535.7	103839	114214	101103	111752	68558.6	63343.2	66651.7	0	50774.9	55201.3	52813.2	64872.9	62369.8	77438.1	HMDB0000875
8.15_85.0527n	85.0527	103.087	1	8.15438	0.171083	10	3.2604	Low	Ctrl	100 - 8.03	5226.83	1.07	1601.31	1612.23	1619.02	1579.93	1798.58	2746.91	3112.17	2869.96	1712.83	1234.81	1535.81	16423.9	1670.14	1320.75	1556.86	1500.15	2032.02	1601.05	1902.46	2031.58	1619.02	1772.55	1975.97	2675.92	2761.19	3309.11	1862.37	1483.13	1903.42	840.746	1913.27	1529.99	1831.1	1793.86	2462.26	1985.34
8.08_132.0244n	132.024	150.058	1	8.08195	0.171	1	1.23264	High	Low	100 - 0.823 - 0.268 - 0.202	1.25479e+06	3.84	1.2493e+06	1.13909e+06	1.0694e+06	1.2508e+06	1.41081e+06	1.11631e+06	1.24584e+06	1.24619e+06	1.37563e+06	1.23594e+06	1.42229e+06	38021.5	1.21404e+06	1.15465e+06	1.11569e+06	1.23076e+06	1.224e+06	1.17105e+06	1.48425e+06	1.43537e+06	1.0694e+06	1.40329e+06	1.54996e+06	1.08746e+06	1.10534e+06	1.43687e+06	1.49573e+06	1.48449e+06	1.76273e+06	1946.34	1.39078e+06	1.33758e+06	1.31222e+06	1.47172e+06	1.48316e+06	1.45213e+06
8.25_225.9442n	225.944	226.951	1	8.25113	0.382417	2	1.35337	High	Low	100 - 3.4 - 1.16	2.23426e+07	2.02	1.85739e+07	1.84475e+07	2.12945e+07	1.91592e+07	1.99599e+07	2.34734e+07	2.45059e+07	2.14312e+07	2.15846e+07	2.0062e+07	1.92115e+07	5.17749e+06	1.94259e+07	1.94825e+07	1.96014e+07	1.95614e+07	1.90811e+07	1.85891e+07	2.2067e+07	2.32457e+07	2.12945e+07	2.1495e+07	2.19285e+07	2.28667e+07	2.17422e+07	2.47104e+07	2.34691e+07	2.40966e+07	2.38099e+07	265038	2.22539e+07	2.2569e+07	2.30542e+07	2.33912e+07	2.31212e+07	2.3051e+07
8.08_103.0455n	103.046	104.053	1	8.08195	0.146367	3	1.2019	High	Low	100 - 3.86 - 4.06	62432.3	3.66	63216.7	57304.1	54319.6	62140.6	69640.7	55623.2	61677.8	62787.4	71221.2	62449.1	74107.7	0	60900.1	57742.7	56997.6	62318.7	61274.8	58289.9	75105.6	72209	54319.6	69716.5	76509.3	54185.6	54722	72394.7	77439.1	75007.9	91845.9	0	69765.8	66890.6	67037.8	74519.8	74248.6	72281
8.34_164.0473n	164.047	182.081	1	8.33877	0.1545	60	1.13938	Low	QC	100 - 6.63	53514.2	9.95	61719.1	57918.5	41497.7	51681.3	72388.1	32562.6	55334.4	41275.2	55527.8	75192.6	81001.3	2335.28	39290.2	46452.8	49843.5	44132.4	50597.4	51491.1	73326.3	72983.1	41497.7	57982.1	79527.6	31721	49094	47590.8	60375.6	90314.1	100389	119.544	45009.9	53812.1	58623.5	52772.9	61310.4	63850.3
7.80_143.0946n	143.095	144.102	1	7.79605	0.153533	15	1.67039	High	Low	100 - 0.381 - 0.538	1.87879e+07	3.71	1.31009e+07	1.3311e+07	1.57597e+07	1.81634e+07	1.56779e+07	2.08168e+07	1.9838e+07	1.88189e+07	1.63361e+07	1.33494e+07	1.34047e+07	1.90017e+06	1.51112e+07	1.4862e+07	1.49958e+07	1.46277e+07	1.36194e+07	1.4444e+07	1.55647e+07	1.67731e+07	1.57597e+07	2.03778e+07	1.72242e+07	2.02788e+07	1.76007e+07	2.16985e+07	1.77623e+07	1.60341e+07	1.66132e+07	97270.4	1.7311e+07	1.72165e+07	1.76373e+07	1.74916e+07	1.65031e+07	1.7911e+07
7.63_128.0585n	128.059	129.066	1	7.63068	0.122617	23	4.73369	Ctrl	Low	100 - 0.133	20678.4	3.22	3393.49	8518.74	56509.8	14291.5	6076.41	10979.3	54029.1	9206.11	168.048	16649.3	655.989	0	11856.8	11491.1	11791.3	12063.1	12644.8	11901.3	4031.68	10734.5	56509.8	16033.8	6675.72	10695.6	47935.9	10614.8	182.72	19997.6	813.004	0	13582.9	13311.6	13868.3	14424.9	15322.1	14758
7.62_243.0857n	243.086	282.049	1	7.61828	0.103483	12	1.84317	Ctrl	Low	100 - 1.85 - 0.435	83326.2	5.41	115845	98798.9	44354.8	74305.6	67718.7	47291.4	44893	56437.6	46310.8	56700.5	76314.8	1506.26	59413.1	66727.4	68087.3	66028.1	67704.6	61880.8	137632	124497	44354.8	83364.6	74397.7	46069.2	39830.1	65073.3	50354	68103.2	94581.3	77.106	68062.3	77298.7	80081	78955.4	82039.7	76733.8
7.61_187.0633n	187.063	205.097	1	7.609	0.158	24	1.26915	Ctrl	High	100 - 9.91	315366	12.74	393784	339779	222985	304915	285468	165217	339694	203563	307995	336962	433858	82966.9	254024	275817	313913	248482	296001	344321	467840	428156	222985	342089	313623	160947	301385	234710	334884	404726	537706	4247.12	291004	319514	369209	297131	358673	426967
2.24_783.5794n	783.579	806.569	1	2.23897	0.427867	194	3.87393	Ctrl	High	100 - 49.8 - 38.2 - 14.2	3.10322e+06	10.32	5.23478e+06	5.0612e+06	437007	1.6799e+06	1.27799e+06	351785	95317.4	1.47912e+06	522172	1.72617e+06	2.98269e+06	0	1.38226e+06	1.38261e+06	1.3023e+06	1.2384e+06	1.14057e+06	1.06679e+06	6.21926e+06	6.37763e+06	437007	1.88471e+06	1.40404e+06	342693	84567.9	1.70544e+06	567760	2.07331e+06	3.69662e+06	0	1.58348e+06	1.60165e+06	1.5317e+06	1.48087e+06	1.38206e+06	1.32285e+06
8.60_71.0735n	71.0735	143.154	1	8.59748	0.17725	3	6.74241	Low	Ctrl	100 - 4.66	93746.5	13.71	12777.4	12165.4	16608.4	14064.8	27312.5	29433.9	34324.4	24985.9	16269.1	16978.4	16192.6	325546	10667.4	11784	11889.1	12105.9	14162.4	24001.5	15180.4	15329.6	16608.4	15779.5	30006.3	28673.2	30453.5	28809.1	17689.5	20392.9	20068.5	16664.8	12220.3	13650.9	13983.3	14476	17161	29762.6
8.63_189.1113n	189.111	231.145	1	8.63435	0.117783	14	1.41076	Ctrl	Low	100 - 9.07 - 0.776	93826.9	5.21	111096	109614	52978.6	101619	55819.2	78603.9	109519	67113.8	97361.6	67152.9	82244.3	19272.4	78208.7	82374.7	87959.3	89022.7	81163.7	80413.7	131989	138124	52978.6	114008	61324.6	76572.4	97168	77383.1	105862	80657.6	101930	986.561	89594.1	95425	103453	106452	98348.5	99715.1
8.66_260.1372n	260.137	261.144	1	8.658	0.195917	15	1.34105	High	Low	100 - 10.6 - 0.511	167765	4.13	151854	137934	166404	130502	162660	170771	161506	176123	158134	176381	158972	6911.99	122311	146671	134141	147666	158776	136242	180412	173810	166404	146412	178703	166358	143292	203072	171940	211852	197023	353.828	140117	169907	157770	176577	192393	168943
8.66_147.1254n	147.125	192.123	1	8.658	0.105283	1	1.73992	High	Low	100 - 6.43	13871.6	12.41	11505.7	10027.6	12165.7	15137	12972.4	15232.9	10890.6	16390.5	10074.5	10374.8	10816.9	624.069	9274.16	11453	9821.12	11061.2	12991.5	10170.6	13669.5	12635.8	12165.7	16982.5	14251.9	14839.3	9662.38	18898.4	10954	12461.2	13406	31.9464	10624.3	13267.5	11551.1	13226.8	15742.2	12611.8
8.72_245.1012n	245.101	246.108	1	8.72098	0.0505333	5	1.66408	Ctrl	High	100 - 6.3 - 0.0816	10178	8.95	15790.7	11303	4971.34	8646.93	6599.06	7665.14	4026.18	6174.82	4458.52	6225.82	14449.7	0	6964.32	8844.83	7259.65	7835.23	7713.81	8417.23	18760.4	14242.9	4971.34	9701.13	7249.92	7467.04	3572.12	7119.64	4847.77	7477.86	17908.4	0	7978.17	10246.1	8538.44	9369.26	9347.06	10437.6
8.77_655.3468n	655.347	678.336	1	8.76688	0.0841333	6	1.76353	High	Low	100 - 18.8	405285	7.56	312785	271846	333782	326514	366184	438556	399193	417207	302462	308319	308480	0	344202	296062	279635	331457	330136	316042	371609	342553	333782	366321	402301	427222	354174	481045	328868	370323	382317	0	394310	342965	328893	396351	400036	391901
8.77_524.2775n	524.277	525.285	1	8.76688	0.0935	16	1.61165	High	Low	100 - 18.5 - 2.41	1.37004e+06	6.7	1.07247e+06	987886	1.13898e+06	1.14615e+06	1.25809e+06	1.49407e+06	1.32281e+06	1.4052e+06	1.10256e+06	1.1395e+06	1.1583e+06	0	1.19729e+06	1.08351e+06	996501	1.14928e+06	1.18201e+06	1.09246e+06	1.27417e+06	1.24484e+06	1.13898e+06	1.28588e+06	1.38217e+06	1.45546e+06	1.17363e+06	1.62022e+06	1.19882e+06	1.36866e+06	1.43555e+06	0	1.37159e+06	1.25517e+06	1.17204e+06	1.37429e+06	1.43228e+06	1.35468e+06
8.72_238.0988n	238.099	239.106	1	8.72098	0.249583	22	17.5956	QC	High	100 - 6.53 - 2.53	25552	27.19	1697.49	1134.35	2335.83	3160.32	1321.06	1425.46	1998.77	1063.45	14966.1	2997.32	2138.43	61144.2	3130	2763.46	6262.1	15004.8	64618.4	61533.3	2016.73	1429.4	2335.83	3545.61	1451.35	1388.62	1773.35	1226.17	16272.7	3600.09	2650.28	3130	3585.65	3201.27	7365.18	17942.6	78300.1	76302.9
8.93_383.1427n	383.143	406.132	1	8.93408	0.0924	20	1.55141	High	Low	100 - 13.4 - 1.2	150298	9.98	102814	105816	125206	123927	135033	144380	172225	149555	146686	150970	89857.3	0	119406	127403	101308	104694	103677	122891	122150	133339	125206	139036	148351	140649	152803	172439	159492	181330	111365	0	136788	147586	119153	125191	125629	152388
8.92_381.1328n	381.133	382.14	1	8.91772	0.10485	10	1.58525	QC	Low	100	31224.8	16.17	23508.7	29037.7	37812.3	27883.8	22135	17648.2	24473.8	15110.7	36219.6	23866.9	18701.8	0	37068.4	34532	31950.6	28868.9	32367.9	22561.1	27929.8	36590.4	37812.3	31283.3	24318.2	17192.1	21713.7	17422.9	39381.7	28666.6	23178.2	0	42464.8	40002.8	37578.7	34521	39221.2	27976.4
8.96_366.1426n	366.143	367.15	1	8.95672	0.113667	14	1.43966	High	Low	100 - 16.6 - 0.236	52896	2.69	51534.8	54134.1	44856.7	48727.4	52056.8	52861.6	51754.8	54910.9	53008.8	51151.7	42808.1	0	49133.7	49412.6	42564.4	45835.3	42391.1	47760.4	61226.7	68214.4	44856.7	54668	57191.2	51495.4	45918.1	63313	57636.7	61438.5	53054.5	0	56286.5	57240.8	50062.2	54809.2	51366.5	59224.2
9.02_263.0827n	263.083	246.079	1	9.02442	0.272483	1	1.33111	High	Low	100 - 7.88 - 2.07	81778.5	4.43	77273.5	75026	75655	68649.3	76348	83218.9	78662.6	88884.4	81705.8	84798.5	79240.9	0	67376.5	70090.4	67416.7	67311.8	73448.5	73901.6	91805.9	94540.3	75655	77018.7	83878.1	81068.1	69791.4	102485	88839.1	101852	98207.8	0	77185	81194.6	79292.2	80490.5	88999.8	91639.9
9.02_291.0954n	291.095	314.085	1	9.0181	0.0747167	12	1.14662	High	Low	100 - 7.85	11140	9.06	12280.3	11273.9	9386.06	10523.9	10780.4	11200	10064.4	12515.2	10540.3	12291.6	16030.2	0	9891.64	9455.33	10041.3	10156	12153.3	10403.6	14589.8	14206.2	9386.06	11806.9	11843.6	10910.6	8929.38	14430.2	11460.5	14763.5	19867.2	0	11331.6	10953.3	11810	12144.4	14726.6	12900.8
9.07_342.1162n	342.116	384.15	1	9.07075	0.10495	123	1.37498	Ctrl	Low	100 - 10.6	18251.8	2.61	27823.2	16799.8	13527.4	14856.5	16208	16806.8	17157	16351.4	19657.1	16240.3	17199.4	0	16179.8	15652.7	17399.7	16185.7	16798.7	16060.6	33055.8	21169.5	13527.4	16667.8	17806.5	16372.4	15222.1	18853.3	21373.3	19506.3	21316.2	0	18535.2	18132.5	20464.7	19354.6	20355.5	19915.6
9.13_260.1508n	260.151	283.14	1	9.12937	0.114883	16	3.21905	High	Low	100 - 9.83	27459	7.24	29540.1	35182	16563.6	12263.9	12933.1	36798.1	40279.3	19825.3	11235.2	9206.44	13678.9	0	16741.4	17732.3	18027.3	19808.5	19673.4	16965.2	35095.5	44332.8	16563.6	13759.1	14208.7	35847.1	35736.8	22858.9	12216.1	11057.9	16953.1	0	19178.6	20541.6	21202.8	23686.7	23838.8	21037.3
9.06_383.1426n	383.143	406.132	1	9.05977	0.156483	34	1.17904	Ctrl	High	100 - 13.9 - 1.92	90878.4	5.1	122465	102239	65449.2	73360.9	85489.8	66211.3	70468.6	86143.5	92452.2	104778	120634	0	94997.7	89237.9	96570.9	90212.7	88345.9	83925.1	145496	128831	65449.2	82304.7	93921.6	64500.1	62521.5	99324.6	100524	125849	149508	0	108827	103376	113582	107875	107051	104069
9.20_130.0458n	130.046	148.08	1	9.2049	0.324867	3	1.11202	Ctrl	High	100 - 1.88	292994	6.51	329898	317422	263665	260992	315585	204005	302201	232129	344927	372472	379119	53843.8	258229	297973	301497	291719	265874	297608	391940	399983	263665	292811	346711	198732	268120	267647	375040	447378	469863	2756.29	295821	345180	354605	348833	322168	369042
9.25_314.1201n	314.12	337.109	1	9.24865	0.0918	4	1.48636	High	Low	100 - 0.856	25040	3.53	20233.9	22327.1	26695.1	22989.3	21841.1	25445.3	31397	21476.7	22943.8	22234.5	22207.8	0	21896.9	20677.1	21891.7	20170.1	21855.7	21749.5	24039.1	28134.4	26695.1	25792.1	23995.2	24787.7	27856.2	24762.9	24946.9	26705.9	27523.4	0	25084.6	23952.9	25747.9	24119.1	26483.2	26969.9
9.27_172.0847n	172.085	190.119	1	9.2695	0.22155	20	1.48659	Ctrl	Low	100 - 0.722 - 0.532	291097	6.47	351461	352350	165414	295162	185506	165376	209673	225027	278235	198196	275309	31517.3	236584	245624	262333	267827	255915	225505	417558	443997	165414	331146	203803	161102	186027	259459	302527	238053	341207	1613.39	271025	284538	308543	320263	310100	279633
9.29_345.1171n	345.117	346.124	1	9.28577	0.0834333	31	1.64561	High	Low	100 - 8.62	18154.1	7.55	15869.2	12927.5	17709.9	13633.1	18124.1	18063.7	19890.1	16538.3	13754.3	15286.4	15086.6	0	13024.6	14864.1	14339.8	18230	15448.9	15614.5	18853.6	16290	17709.9	15295.1	19911.6	17596.9	17647	19068.9	14955.1	18360.6	18697.7	0	14920.7	17218.9	16865.7	21799.1	18720	19362.4
9.32_199.0957n	199.096	241.13	1	9.32353	0.0446333	2	1.41174	Ctrl	Low	100 - 6.55	2980.19	14.88	4003.41	3065.57	1878.09	2973.7	2558.03	3264.26	2206.01	3681.61	2666.38	2674.66	3102.96	0	2362.44	2803.92	2294.36	3300.4	2355.69	2856.35	4756.3	3862.93	1878.09	3336.23	2810.33	3179.89	1957.23	4244.95	2899.16	3212.54	3845.68	0	2706.36	3248.14	2698.51	3946.57	2854.47	3541.95
9.27_105.0425n	105.043	106.05	1	9.2695	0.18405	12	1.32183	Low	High	100 - 0.0543	88061.1	8.19	99855.2	102020	72782.3	71900.9	84445.5	49397.1	72281.2	60358.6	114714	84029.7	133375	20125.5	81914.6	83246.3	92191.9	90749.6	90921.5	74279.1	118634	128555	72782.3	80666.7	92774.3	48120.4	64129.7	69594.3	124729	100928	165300	1030.24	93839.4	96434.7	108432	108517	110172	92108.1
9.26_291.1583n	291.158	274.155	1	9.26412	0.3174	3	1.16435	Low	High	100 - 15.2	439510	4.9	309764	455374	403308	490648	504657	291839	396730	316664	697582	479779	579248	1430.23	409378	430753	455872	466738	439314	421250	368020	573818	403308	550465	554430	284297	351989	365117	758483	576264	717896	73.2142	468974	498995	536174	558118	532330	522361
9.44_175.0957n	175.096	214.059	1	9.43517	0.1084	20	1.49693	Ctrl	High	100 - 6.11 - 2.13	43739.3	11.73	47778.7	52809.3	37418.6	36950.5	23585.5	29137.9	41403.9	22749.6	66950.9	46940.2	40773	0	42025.3	44885.8	47337.7	50542.2	41072.2	35962.2	56764.1	66545	37418.6	41455.4	25911.8	28384.9	36734.6	26230.6	72796	56380	50532.3	0	48143.3	51996.9	55676.3	60437.7	49768.4	44594.1
9.45_158.0691n	158.069	176.103	1	9.4514	0.183233	6	1.39504	Ctrl	High	100 - 0.554 - 0.696	862357	11.25	998536	949706	792486	708701	514880	717914	692502	547345	978619	796549	858782	78433.8	958598	879145	898041	885257	741099	718272	1.18633e+06	1.19672e+06	792486	795102	565662	699360	614405	631096	1.06406e+06	956739	1.06434e+06	4015.07	1.09815e+06	1.01842e+06	1.05623e+06	1.05858e+06	898012	890677
9.47_342.1161n	342.116	365.105	1	9.46855	0.119267	127	1.75998	Ctrl	Low	100 - 10.9 - 0.806	171180	12.36	167440	142738	186138	188403	104018	193190	105972	142965	108461	128513	152075	0	172604	165420	170569	156816	130441	116386	198930	179865	186138	211372	114277	188197	94021	164841	117930	154357	188475	0	197731	191627	200615	187518	158059	144322
9.64_434.0469n	434.047	435.054	1	9.63505	0.155267	2	8.22944	QC	Ctrl	100 - 14.1	140277	18.94	12391.2	17598.8	19759.5	18433.5	25450.5	16578.2	18882.6	9698.55	33812.5	32536.3	17368.5	5381.11	33929.1	36259.7	74450.7	126991	276251	293782	14721.6	22176.3	19759.5	20680.9	27960.7	16149.7	16753.1	11182.6	36764.5	39079.5	21525.7	275.461	38868.4	42004.2	87565.2	151854	334742	364297
9.54_472.1585n	472.158	495.148	1	9.54347	0.0754833	12	1.32288	High	Low	100 - 4.06	59302.5	14.1	70005.5	58183.3	26896.9	61803.1	76106.9	81667.5	31932.5	47503.2	45588.4	65989.2	67735.8	0	66257.4	52294.7	54096	61348.4	47693.2	46652.5	83171	73316.8	26896.9	69337.8	83613.3	79556.8	28331.3	54771.7	49568.5	79259.9	83948.8	0	75902.9	60579.5	63625.1	73359.5	57791.3	57850.3
9.20_101.0476n	101.048	84.0443	1	9.2049	0.170867	15	1.22466	Low	High	100 - 3.57	36386.5	7.04	36680.2	34870.7	28986.5	28630.6	36264.8	22053.2	35153.3	25375	38578.3	39866.5	41993.6	25107.6	28603.7	32377.8	33660.8	32603	29143.1	33592.7	43578.4	43940.6	28986.5	32121.1	39841.6	21483.2	31188.9	29257.7	41946.4	47883.8	52045	1285.27	32767.8	37507.2	39590.2	38986.2	35313.5	41655.9
9.85_202.1318n	202.132	203.139	1	9.85103	0.20005	17	1.46468	Ctrl	Low	100 - 10 - 0.358	141927	5.12	174285	170572	107069	115781	107262	146322	169838	114287	133700	143155	110342	400.201	118702	116393	133572	128910	126140	124460	207062	214938	107069	129896	117841	142540	150685	131774	145372	171944	136753	20.4865	135982	134832	157101	154149	152848	154334
9.89_322.1376n	322.138	323.145	1	9.8904	0.13065	9	1.37492	High	Low	100 - 11.6 - 0.366	40651.4	12.12	45863.6	41084.5	24833	20588.7	26922.5	53794.6	34907.8	46980.7	41040	31013.2	46212	0	25621.7	27463.6	27005.9	31426.1	31421.9	35165.4	54488.9	51770.6	24833	23098.8	29577.9	52404.3	30971.1	54169.3	44623	37250	57273.2	0	29351.7	31814.6	31763	37578.8	38074.8	43606
9.89_290.9889n	290.989	291.996	1	9.8904	0.233	1	3.14425	QC	Ctrl	100 - 7.59	39382.5	19.66	10784.3	9977.58	15624	13715.1	15122.7	15545.9	20147.3	12666.8	21640.5	20027	14203	60393.8	12890.6	13835.2	22222.1	38461.2	69217.7	79668	12812.4	12572.8	15624	15387.1	16614.2	15144.1	17875.2	14605	23529.8	24054.5	17602.6	3091.59	14767.2	16027.1	26136.5	45991.4	83873.2	98790.4
9.96_308.1219n	308.122	309.129	1	9.9633	0.118817	7	1.50769	High	Low	100 - 9.77 - 0.317	46501.3	8.11	49686.9	35957	29606.4	29430.8	40918.4	62204.6	36873.1	46009.1	45984.6	34077.2	43309.4	0	40015.6	33233.7	36141.9	40856.1	40622.8	40275.7	59031.2	45309.4	29606.4	33018.9	44954.2	60596.9	32714.7	53049.1	49999.2	40930.3	53675.8	0	45840.9	38498.8	42508.3	48855.1	49223.9	49942.9
9.94_248.1008n	248.101	249.108	1	9.94415	0.195783	13	1.42196	Ctrl	Low	100 - 9.27 - 0.633	110778	4.42	119109	103699	117434	102870	112281	121546	118972	89003.3	108254	98835.5	98883.3	5646.99	102373	102251	96129.4	109142	107040	105534	141509	130671	117434	115412	123355	118404	105555	102622	117705	118712	122552	289.072	117277	118450	113063	130510	129704	130866
10.09_71.0735n	71.0735	72.0808	1	10.094	0.42525	3	4.36314	Low	Ctrl	100 - 1.7	112668	9.12	16776	15809.4	19773.9	50931.3	137932	91636.4	70887.7	92685.7	91635	34541.5	73605.8	250889	70468.8	78491.9	74220	66204.1	62456.8	63552.5	19930.9	19921.5	19773.9	57140.6	151536	89268.1	62893.3	106868	99635.1	41487.9	91223.8	12843.1	80727.5	90927	87293.9	79165.9	75680.8	78806.8
10.12_184.1211n	184.121	369.25	1	10.1181	0.20095	8	1.17455	Ctrl	Low	100 - 14.4	111076	6.23	126151	123041	101091	94021.5	83694.3	115977	110544	101329	100174	150076	123711	4313.43	95262.4	106058	106022	102675	90407.4	101044	149875	155044	101091	105484	91949	112980	98077.1	116834	108920	180257	153323	220.807	109130	122860	124697	122777	109549	125298
10.14_504.1687n	504.169	527.158	1	10.1359	0.06285	51	1.73482	QC	Low	100 - 11.3	23946.5	17.32	11773.5	10818.1	18483.2	40890.8	17395.8	24281.1	6456.43	20313.2	10493.7	10569.2	34151	0	26027.5	27608.2	28402.8	23573.4	19104.6	18962.5	13987.6	13631.9	18483.2	45876.1	19111.5	23653.5	5728.3	23421.4	11409.8	12694.8	42325.3	0	29816.6	31982.1	33405.9	28188.7	23149.6	23514
10.18_348.2232n	348.223	697.453	1	10.1822	0.0841833	1	1.44419	High	Ctrl	100 - 17.4	97183.4	21.55	67266	62365	104327	35211.8	107516	63021.3	139478	78718.5	114961	131672	57957.9	0	49898.3	63948.9	68902	66702.3	95713.3	75046.3	79916.3	78586.2	104327	39504.6	118120	61392.5	123748	90763.4	124997	158151	71830.6	0	57162.4	74080.1	81039.1	79761.6	115979	93059.4
10.18_522.3345n	522.335	523.342	1	10.1775	0.0873	21	1.36723	High	Ctrl	100 - 18.8	142831	18.68	105339	99799	144177	68554.2	157205	93987.7	198119	122012	168203	195064	99248	0	81541.9	98762.5	109057	104171	142641	115800	125149	125757	144177	76912	172710	91558.6	175776	140682	182888	234292	123004	0	93412.5	114409	128268	124566	172842	143596
10.26_83.0735n	83.0735	84.0807	1	10.256	0.317167	13	1.21631	Ctrl	High	100 - 4.93	112485	5.35	114014	122840	110779	102307	94284.1	90161	100138	85339.3	143187	124114	109405	45945.7	99779.2	108039	97387.8	100448	94528.1	107417	135457	154790	110779	114779	103583	87830.8	88844.8	98397.3	155688	149074	135591	2351.98	114305	125155	114543	120114	114543	133200
10.29_116.0666n	116.067	134.1	1	10.2907	0.148183	6	1.39121	Ctrl	High	100 - 0.0453	32961.5	9.29	36077.1	30676.3	36848.6	28244	23082	21493.6	27387.5	22807.9	28368.4	31196.3	43169.7	213.938	23328	29129.5	25199.4	28950.8	25793.2	29185.6	42861.9	38655.2	36848.6	31687.4	25358.6	20938.1	24298.8	26297.8	30845.1	37470	53502.7	10.9516	26724.1	33744.4	29638.3	34618.9	31254.4	36190.9
10.29_132.0898n	132.09	133.097	1	10.2907	0.175167	17	1.37543	Ctrl	High	100 - 0.911 - 0.319	563484	9.01	610212	521064	634818	487843	400669	375038	470286	392715	481359	544247	739583	13387.8	404054	499033	438625	505288	442912	497795	724971	656593	634818	547318	440187	365346	417249	452806	523384	653697	916608	685.326	462875	578092	515889	604217	536689	617279
10.25_130.0822n	130.082	148.116	1	10.2513	0.171017	2	1.22931	Ctrl	Low	100	448224	5.36	454408	491878	444099	402510	377023	370163	393907	345851	551443	490132	413610	3274.61	403419	435591	386589	392920	363193	415683	539866	619816	444099	451583	414208	360596	349484	398770	599587	588699	512610	167.629	462148	504600	454687	469848	440092	515458
10.11_178.1212n	178.121	357.25	1	10.1103	0.265167	5	1.17746	Ctrl	Low	100 - 14.2 - 0.19	269122	7.19	334428	305329	215184	221547	239362	302044	225833	221888	228628	384723	291173	9719.72	239760	272497	270486	250216	226413	244032	397322	384745	215184	248557	262970	294238	200365	255839	248588	462092	360867	497.557	274663	315668	318132	299205	274351	302607
9.84_152.0586n	152.059	170.092	1	9.8446	0.555217	41	1.42058	High	QC	100 - 6.34 - 0.186	675087	14.53	612884	564411	358529	466515	764892	559702	747783	627972	597156	887320	726606	120284	380148	423351	415415	475291	555547	601575	728146	711215	358529	523390	840333	545236	663452	724060	649291	1.06576e+06	900524	6157.38	435488	490420	488591	568346	673173	745970
10.50_237.9357n	237.936	238.943	1	10.4961	0.204383	7	22.076	Low	QC	100 - 1.5	265227	11.38	11116.4	13194.3	16944.3	13966.9	22840.9	24284.7	28932.7	23153.2	21585.7	18619.1	17212	1.00349e+06	7593.88	8565.44	8432.37	11034.8	18170	18289.1	13207	16626.2	16944.3	15669.7	25093.7	23657.1	25669.8	26695.9	23470.2	22363.4	21331.8	51369.1	8699.38	9922.42	9917.74	13195.2	22017.1	22679
10.50_183.9782n	183.978	184.985	1	10.5027	1.40092	2	10.3585	Low	QC	100 - 8.99	3.7985e+06	13.52	354732	355058	478508	414606	488295	549378	603249	442074	467276	427305	392370	1.3907e+07	310361	322878	322755	356526	443459	444246	421445	447409	478508	465153	536455	535179	535217	509717	508071	513238	486286	711908	355542	374031	379609	426328	537353	550877
10.55_666.2214n	666.221	684.255	1	10.547	0.155683	27	1.69736	High	Ctrl	100 - 26.5 - 6.49 - 0.721	420756	6.86	71400.8	80275.8	181559	658317	416220	423891	187091	655822	224821	134424	633099	0	366058	306227	330052	334895	357947	317473	84828.7	101156	181559	738576	457272	412936	165991	756171	244448	161457	784635	0	419348	354741	388190	400463	433736	393675
9.18_222.1240n	222.124	245.113	1	9.18098	0.110983	22	1.17604	High	QC	100 - 4.5	35183.4	8.66	34243.1	28031.6	32315.6	33483.7	38416.4	33047.4	38273	30996.8	29654.9	31449.4	27762.4	41866.3	26045.2	28949.2	32245.3	33450.5	29970.7	28840.6	40683.1	35322.6	32315.6	37565.9	42205.3	32193.3	33956.8	35739.7	32243.9	37774	34407.5	2143.16	29836.8	33535.5	37925.3	39999.7	36316.4	35763.2
10.76_150.0279n	150.028	151.035	1	10.7587	0.846183	1	3.17669	Low	QC	100 - 12.3 - 15.1 - 0.651	1.50861e+06	4.2	477329	422022	629486	510169	598480	612455	792155	497363	531898	436780	415963	4.64982e+06	475697	486951	454169	454204	472147	506238	567097	531790	629486	572367	657508	596626	702819	573466	578335	524619	515527	238026	544948	564096	534172	543131	572115	627749
10.76_128.0153n	128.015	129.023	1	10.7587	0.0931	3	1.62696	High	QC	100 - 46.7 - 14.8	1653.07	17.97	1176.84	933.461	1488.82	1054.5	1666.14	1605.33	2228.12	1112.67	1218.47	1098.54	787.589	981.268	667.036	938.594	1077.92	1043.19	1072.96	1296.57	1398.16	1176.26	1488.82	1183.06	1830.47	1563.84	1976.84	1282.92	1324.85	1319.46	976.104	50.2316	764.141	1087.29	1267.79	1247.43	1300.14	1607.78
9.18_148.0193n	148.019	166.053	1	9.17548	0.259783	3	1.40789	Ctrl	Low	100 - 4.76 - 0.0882	207969	4.13	248877	212599	170319	200082	174077	141634	171112	150054	189723	165097	210564	25485.3	167397	167443	167768	183303	180210	170408	295682	267896	170319	224475	191247	137974	151815	173014	206286	198298	260964	1304.61	191767	193971	197320	219191	218366	211310
9.17_176.0546n	176.055	199.044	1	9.17235	0.0805167	13	2.08732	High	Low	100 - 0.912	23348.2	5.71	17821.8	15173.5	22236.4	18524.7	20507.3	25159.8	31807.3	15918.4	19501.6	12707.3	12534.1	0	16945.7	15887.4	16618.7	18336.1	18397	17287.9	21173.5	19120.1	22236.4	20783.2	22529.9	24509.6	28220.2	18354.1	21204.1	15262.8	15534.2	0	19412.6	18404.3	19546.1	21926.1	22292.2	21437.4
9.06_278.0931n	278.093	279.1	1	9.05977	0.152583	16	1.56977	Low	Ctrl	100 - 9.42 - 3.12	76771	5.31	54504.4	54636.5	37469.8	49013.3	73285.1	59076.9	70127.8	73447.6	47033.6	58705.5	66793.9	134551	50768.9	48911.8	53736.4	51599.1	54997.8	56383.9	64754.7	68847.5	37469.8	54988.7	80513.1	57550.1	62219.1	84686.1	51139.8	70511.4	82781.4	6887.74	58159.6	56660.7	63202.1	61701.5	66642.5	69917.6
8.91_119.0582n	119.058	120.065	1	8.91383	0.226583	40	1.23334	Ctrl	Low	100 - 0.5	1.35184e+06	6.1	1.28218e+06	1.46099e+06	1.38817e+06	1.27603e+06	1.17641e+06	1.16717e+06	1.26786e+06	943975	1.79321e+06	1.16969e+06	1.2569e+06	164515	1.14462e+06	1.25397e+06	1.20945e+06	1.07615e+06	1.09039e+06	1.20313e+06	1.52331e+06	1.84099e+06	1.38817e+06	1.43159e+06	1.29243e+06	1.13701e+06	1.12487e+06	1.08842e+06	1.94977e+06	1.40492e+06	1.55774e+06	8421.6	1.31125e+06	1.45263e+06	1.4225e+06	1.28685e+06	1.32126e+06	1.49191e+06
9.02_103.0633n	103.063	207.134	1	9.0181	0.2468	82	7.69474	Low	Ctrl	100 - 13.8	16458.1	6.27	2066.64	1854.98	2029.05	2604.83	23872.6	4115.08	4310.56	6281.04	7409.1	2659.43	5524.89	50239	5752.78	5658.57	5772.77	5738.26	6641.81	5802.34	2455.31	2337.46	2029.05	2922.4	26227.1	4008.72	3824.43	7242.12	8055.94	3194.26	6847.31	2571.76	6590.25	6555.03	6789.65	6861.73	8048.08	7195.06
8.91_111.0684n	111.068	112.076	1	8.91383	0.14895	15	1.39568	Ctrl	High	100 - 4.5	67308.3	5.5	65232.7	75857.4	63593.1	64550.1	46318.9	44485.3	64801.9	37298.9	81304.9	66616.4	58878.8	5794.3	51517	56638.8	53328.2	50148.1	51987.8	57498.8	77500.6	95588	63593.1	72419.7	50887.3	43335.6	57493.8	43006.1	88403.2	80013.2	72971.9	296.613	59016.7	65611.8	62721.9	59966.4	62995.2	71300.1
8.91_73.0528n	73.0528	74.06	1	8.91383	0.352483	14	1.1697	Low	QC	100 - 2.68	50997.6	6.23	48027.3	55214.5	51883.1	48278.8	44491.1	44099.9	49708.8	36797.1	66948	44386.3	47168.5	45487.7	42553.8	46505.4	45078.2	40542.1	40645.4	46268.5	57059.6	69575.9	51883.1	54164.7	48879.2	42960.2	44102.9	42427.5	72792.8	53312.5	58458.6	2328.54	48748.6	53873.1	53018.7	48479.6	49251.3	57374.1
8.62_113.0476n	113.048	146.081	1	8.6219	0.194283	17	1.16547	Low	QC	100 - 5.03	42556.3	3.86	35930.6	38578.8	34183.1	37933.1	36851.8	46400.5	46062.1	35284.8	49332	46442.1	35627.8	38823.2	37340.7	34557.6	37074	35814.5	35771.4	38527.4	42687.8	48613.2	34183.1	42557.7	40486.5	45201.3	40867.4	40683.8	53638.8	55781.8	44155.5	1987.38	42776.7	40032.4	43604.6	42826.4	43345.3	47775
1.67_138.0429n	138.043	139.05	1	1.6704	0.09655	37	2.74107	Ctrl	Low	100 - 3.17	12712.8	5.22	21710.4	15107.4	7598.59	6434.83	2011.38	5103.81	6862.91	7971.64	8001.79	6777.44	2740.95	1031.38	10486.2	10491.5	10877	11601.3	11536.5	11772.6	25793.4	19036.8	7598.59	7219.34	2209.76	4971.9	6088.94	9191.41	8700.38	8140.4	3397.01	52.797	12012.8	12153.6	12792.9	13872.6	13979.2	14598.3
2.18_197.0688n	197.069	198.076	1	2.17658	0.142483	11	2.00959	High	Low	100 - 4.86	11770.6	6.62	6513.89	7049.97	6226.27	7170.79	8756.82	12038.7	14863.4	11423.7	6933.16	9488.22	7007.51	0	6655.87	8244.74	7829.46	7678.82	8311.59	7454.23	7738.92	8883.67	6226.27	8045.02	9620.49	11727.5	13187.2	13171.6	7538.45	11396.3	8684.81	0	7624.81	9550.93	9208.63	9182.23	10071.4	9243.44	HMDB0000181
17.97_657.4905n	657.49	680.48	1	17.9703	0.62075	1	5.41778	Low	QC	100 - 43.4	4.16178e+06	3.67	782795	727970	916690	818897	800582	911613	1.01328e+06	798035	854100	776123	768718	1.42482e+07	763593	776414	791024	733420	804846	739726	930011	917315	916690	918733	879543	888053	899006	920145	928666	932204	952715	729371	874755	899418	930363	877014	975256	917280
17.98_386.1728n	386.173	404.207	1	17.9833	2.98797	57	5.72087	Low	QC	100 - 15.7 - 1.11	5.37739e+06	4.22	946454	888329	1.13038e+06	1.01282e+06	932570	1.05479e+06	1.15423e+06	891553	1.02425e+06	954803	886934	1.86436e+07	974960	967836	952137	938033	942442	864357	1.12445e+06	1.11938e+06	1.13038e+06	1.1363e+06	1.02455e+06	1.02753e+06	1.02406e+06	1.02797e+06	1.11367e+06	1.14682e+06	1.09923e+06	954374	1.11689e+06	1.12117e+06	1.11986e+06	1.12169e+06	1.14199e+06	1.07183e+06
1.40_189.1025n	189.103	212.092	1	1.39703	0.19615	5	1.55168	Ctrl	Low	100 - 9.86	45008.2	2	61704.6	47305.1	38954.1	32068.9	27304.5	36844.4	28090.4	44365.8	38813.3	40965.2	30868.3	5377.82	39501.3	38280.4	37455.8	37517.8	37912.7	38559.6	73309	59609.2	38954.1	35978.6	29997.5	35892.2	24922.5	51154.3	42201.9	49203.5	38256.9	275.293	45251.8	44345	44053.7	44863.2	45939.9	47814.9
1.38_187.1208n	187.121	170.118	1	1.37797	0.128933	12	3.20256	Low	High	100 - 3.28	13713.3	6.35	10543.8	9383.68	4416.67	6163.13	4162.08	4302.63	4013.91	4649.3	4282.65	7374.09	4193.88	39002.6	7901.95	7804.52	8188.7	10911.4	10682.9	10997.2	12526.7	11824.4	4416.67	6914.51	4572.59	4191.43	3561.24	5360.7	4656.54	8857.05	5197.72	1996.56	9052.29	9040.95	9631.14	13047.8	12944.9	13636.8
1.33_462.1232n	462.123	463.13	1	1.33398	0.0631	1	Infinity	Low	Ctrl	100 - 39.8 - 24.6 - 6.08	813062	200	0	0	0	0	0	0	0	0	0	0	0	3.25225e+06	0	0	0	0	0	0	0	0	0	0	0	0	0	0	0	0	0	166484	0	0	0	0	0	0
1.32_310.1991n	310.199	328.233	1	1.32127	0.3267	1	1.68565	Ctrl	Low	100 - 13.1	90806.1	5.07	7146.93	174685	92268.9	89123.8	170365	47311.9	13018	71851	25790.7	67389	122301	0	58346.9	58770.2	63189.5	65048.7	65821.8	63465.7	8491.02	220120	92268.9	99989.3	187168	46089.1	11549.9	82845.1	28042.3	80941.2	151575	0	66840.9	68081	74320.3	77784.3	79758.3	78699.1
1.20_243.1834n	243.183	244.191	1	1.20192	0.16355	5	1.44876	QC	High	100 - 12.4	40986.2	3.86	65882	50076.4	20088	14897.2	36208.7	26489.9	22915.5	27547.7	14379.7	53918.3	21289.2	74285.7	39921.5	38766.1	40689.1	43312.6	41330.9	41897	78272	63101.2	20088	16713.4	39779.9	25805.3	20331.2	31762.9	15635.1	64761.5	26384.9	3802.72	45733.2	44907.7	47856.5	51792.6	50081.9	51953.4
1.20_230.1518n	230.152	213.149	1	1.20192	0.17565	21	2.04563	QC	High	100 - 12.2	9302.83	5.24	5292.2	7337.77	4330.05	2789.66	5597.49	3089.41	3403.94	6099.79	4752.11	5459.75	6208.03	3857.18	9256.79	9341.01	9679.35	8586.95	8992.4	9960.47	6287.47	9246.33	4330.05	3129.77	6149.57	3009.57	3020.06	7033.13	5166.99	6557.72	7693.96	197.451	10604.4	10820.9	11384.4	10268.2	10896.4	12351.2
1.19_378.2041n	378.204	379.211	1	1.18913	0.0863833	42	2.69128	Ctrl	High	100 - 20.2 - 0.595	31954.2	4.42	39112.6	37841.5	27642.3	23220.3	19559.3	9790.73	6364.57	11778.3	16726.4	47803.9	56322.8	0	26259.8	23626.5	24997.8	23399.8	25505.7	24855.1	46468.2	47684.1	27642.3	26051.2	21488.5	9537.69	5646.8	13580.5	18186.7	57417.4	69804	0	30082.6	27369.6	29401.2	27981.2	30906.1	30820.9
1.02_286.1779n	286.178	269.175	1	1.02072	0.08905	3	1.41686	Ctrl	Low	100 - 2.7	5913.06	9.05	7109.89	6109.59	5118.51	5314.24	5223.85	4971.84	5038.26	6960.91	5586.18	5406.1	5701.14	0	6250.35	4921.97	5140.21	5518.32	5164.57	5801.96	8447.01	7698.7	5118.51	5962.13	5739.07	4843.35	4470.07	8026.02	6073.88	6493.28	7065.74	0	7160.26	5701.74	6045.66	6598.73	6258.06	7194.59
1.00_194.1665n	194.167	239.164	1	1.00013	0.130017	18	1.99606	QC	Low	100 - 2.61	26854.2	4.69	18080.9	18136.7	14855.4	10216.5	20917.2	12341.2	12815.4	18574.1	15782.7	17278.7	20402.8	350.431	28415.6	26563.8	27500.3	27025.1	24631.7	26988.8	21481.3	22854	14855.4	11462.1	22980.2	12022.3	11370.2	21416.2	17160.6	20753.5	25286.3	17.9388	32552.3	30772.2	32344.5	32316.2	29847	33466.8
1.01_254.1518n	254.152	255.159	1	1.01267	0.107633	19	1.52249	Low	High	100 - 4.94	20386.7	7.71	23033.6	19126.1	17230.5	21578	11696.8	13374.4	13327.7	15162.6	17661.5	17907.4	16496.4	29481.5	17457.6	16663.7	15284.5	17479.4	14389.1	15728.6	27365.4	24100.8	17230.5	24208.6	12850.4	13028.8	11824.7	17482.7	19203.5	21508.7	20444.9	1509.17	19999	19303.7	17976.8	20901.6	17435.7	19503.8
1.02_172.1099n	172.11	155.107	1	1.02072	0.0762333	45	1.51509	Ctrl	Low	100 - 13.8	2802.79	7.96	2702.32	2180.25	2769.91	3558.7	2644.66	2189.3	1686.3	2242.31	2312.33	2348.61	2738.73	0	2529.81	2325.37	2348.6	2471.61	2185.3	2743.81	3210.53	2747.33	2769.91	3992.56	2905.5	2132.71	1496.13	2585.41	2514.21	2820.92	3394.27	0	2898.09	2693.77	2762.3	2955.52	2647.99	3402.4
1.01_218.1881n	218.188	219.195	1	1.01267	0.0763	4	3.16578	QC	Ctrl	100 - 3.71	4435.54	10.23	1289.57	3031.55	1131.96	151.286	3072.13	345.95	507.343	2193.75	2022.03	2276.3	2594.68	3748.28	4950.34	4666.42	4369.73	4811.72	3846.61	3968.44	1532.1	3820.06	1131.96	169.73	3375.13	337.009	450.127	2529.42	2198.57	2734.08	3215.74	191.876	5670.99	5405.71	5139.46	5753.79	4661.06	4920.98
0.95_275.2454n	275.245	320.243	1	0.94545	0.0839833	1	2.80746	QC	Low	100 - 14	90949.8	3.49	84202.6	31588	79442.1	71924.6	80583.9	119219	129539	28342	46751.9	30473.5	51537.8	819.966	92881.1	89663.9	91482.6	85194.7	93980.4	92496.2	100038	39804.1	79442.1	80693.3	88531.8	116137	114930	32678.7	50833.6	36601.9	63873.7	41.9745	106402	103869	107597	101875	113879	114698
0.95_293.2353n	293.235	276.232	1	0.94545	0.0839833	1	1.35611	High	Low	100 - 6.65 - 5.73	10084.2	11.56	5094.45	6420.07	5865.05	16025.2	11337.5	7684.21	7149.04	14166	7814.37	10846.2	10976.9	106.912	8195.29	8776.41	8063.33	6288.08	8797.04	7773.31	6052.54	8089.93	5865.05	17978.9	12455.7	7485.61	6342.8	16333.6	8496.59	13027.4	13604.3	5.47286	9388.34	10166.8	9483.69	7519.19	10659.6	9639.11
0.93_271.2510n	271.251	313.285	1	0.933933	0.0839833	12	1.66717	High	QC	100 - 2.59	12293.1	8.58	10138.2	12190	12367.4	10097.5	11339.5	13559.6	11515.5	12757.8	11920.3	11740.6	10898.5	846.083	7751.66	6602.51	7467.79	7907.01	8165.3	6347.44	12044.8	15360.6	12367.4	11328.5	12457.9	13209.1	10216.8	14709.9	12961	14101.7	13507.1	43.3114	8880.13	7648.53	8783.24	9455.09	9894.14	7870.99
0.92_126.1044n	126.104	253.216	1	0.922167	0.11335	70	2.94516	QC	Low	100 - 8.21	40277.9	4.62	26946.8	7869.42	37929.8	38051.6	32140.5	58667.6	54008.9	5900.95	20874.8	8636.87	25192.1	0	41669.6	41154.6	38767.3	37623.7	42543.1	39908.8	32014.6	9916.25	37929.8	42690.7	35310.5	57151.3	47918.1	6803.87	22697.3	10373.8	31222	0	47735.8	47674.6	45596.1	44989.9	51550.8	49487.9
0.92_208.1827n	208.183	191.179	1	0.922167	0.124783	20	3.15897	QC	Low	100 - 14.7	727981	2.79	596415	190016	735840	562499	600406	913192	917853	123560	386040	145166	390591	0	756324	700820	715012	720677	745338	729718	708579	239440	735840	631077	659624	889590	814341	142467	419743	174360	484081	0	866428	811848	840962	861775	903149	904869
0.92_152.1201n	152.12	135.117	1	0.922167	0.100033	208	3.20835	QC	Low	100 - 9.33	90337.1	2.11	74518	23329.4	90961.5	68681.2	76042.7	113143	112494	15024.4	46329.3	17329	48969.3	0	93033.2	91714	88082	88532	90880.7	89780.6	88532.2	29397.3	90961.5	77054.5	83542.7	110219	99807.2	17323.3	50374.1	20813.9	60690.4	0	106577	106244	103598	105865	110123	111330
0.88_474.2895n	474.289	492.323	1	0.8815	0.0770833	1	1.62823	High	QC	100 - 25.4 - 1.23	197775	4.19	114997	112299	148755	121051	167816	220738	211786	190758	181460	160555	155397	0	114340	124491	124601	126476	123083	115805	136624	141508	148755	135809	184368	215033	187902	219946	197303	192843	192592	0	130985	144214	146550	151238	149144	143602
0.88_337.3345n	337.335	338.342	1	0.8815	0.124583	13	1.32382	Ctrl	Low	100 - 23.2 - 0.478	278733	7.81	625708	271717	95901	121608	247655	65192.1	183753	437882	67921.9	634386	139904	0	248767	243293	273657	231020	223353	265175	743382	342390	95901	136434	272081	63507.2	163030	504884	73851.7	761963	173391	0	284982	281837	321862	276250	270644	328824
0.88_366.2403n	366.24	408.274	1	0.87535	0.0891333	52	2.04475	High	Ctrl	100 - 46.4 - 4.26	60179.5	5.64	27054.2	27755.9	33644	29270.9	68401.5	75248.4	30129.9	66938.3	73101.7	64210.2	87599.9	0	49004.6	55503.4	52909	54906.5	58005	55454.9	32142.1	34975.3	33644	32839.5	75147.9	73303.6	26732	77180.7	79483.8	77123.2	108568	0	56138.6	64296.6	62228.9	65656.4	70286.5	68765.6	HMDB0000949
0.88_238.2297n	238.23	256.264	1	0.87535	0.0482833	41	1.49409	High	Low	100 - 4.17	7412.66	12.24	4454.63	5186.82	9117.75	7089.99	8297.15	8277.04	7849.47	5226.99	7883.68	5605.11	6356.49	0	6927.45	5793.98	6439.72	5672.51	4918.11	5442.1	5292.39	6535.91	9117.75	7954.37	9115.49	8063.12	6964.24	6026.79	8571.96	6732.32	7877.96	0	7935.93	6711.9	7574.08	6783.1	5959.43	6748.34
0.87_432.1703n	432.17	450.204	1	0.86915	0.100767	5	1.4721	High	Low	100 - 22.4 - 25.4 - 4.6	125542	6.76	96300.5	86816.8	110644	100713	107495	131738	137211	125724	117929	107448	115747	0	82072.2	81317	89066.6	96356.1	92764.5	91318.2	114411	109398	110644	112991	118097	128334	121737	144962	128224	129056	143452	0	94020	94199.7	104756	115221	112406	113237
0.86_345.2184n	345.218	387.252	1	0.863767	0.0367	11	1.59725	High	Ctrl	100 - 43.1	6831.72	18.13	3631.09	3221.43	6448.83	3807.38	8272.72	7493.28	7119.86	4441	6859.86	6191.59	5862.3	0	5968.86	4317.39	4782.71	5664.62	3809.19	4142.67	4313.97	4059.33	6448.83	4271.56	9088.65	7299.62	6316.91	5120.53	7458.75	7436.75	7265.49	0	6837.79	5001.38	5625.18	6773.67	4615.72	5137.02
0.86_462.1232n	462.123	463.13	1	0.863767	0.160817	5	3.39156	QC	Low	100 - 39.4 - 24.4 - 6.63 - 1.03	307676	9.89	178091	92802.3	169871	88129.3	161989	144803	149790	66571.6	100986	139340	122547	0	294295	300449	295058	272504	360116	323631	211584	116940	169871	98873.6	177966	141060	132898	76757.9	109803	167362	151879	0	337138	348048	347033	325856	436363	401311
0.86_380.2927n	380.293	381.3	1	0.863767	0.0660667	35	2.45996	Ctrl	High	100 - 18.6 - 0.113	37690.7	7.74	45871.4	40363.5	32578.9	31948.8	19873.6	20973	11268.3	9171.71	31060.9	43085.8	40894.8	0	23670.8	22140.9	24290.2	26689.8	27222.1	25631.4	54498.2	50862.1	32578.9	35843.9	21833.7	20430.9	9997.55	10575.1	33772.6	51750.5	50683.3	0	27116.8	25648.6	28569	31915.3	32985.9	31783.6
0.85_536.1418n	536.142	554.176	1	0.851267	0.23035	1	2.36384	QC	Low	100 - 48.6 - 32.9 - 11.5 - 4.25 - 1 - 0.0834	1.27575e+06	28.47	1.17239e+06	608579	1.06744e+06	602506	1.13147e+06	809873	947968	336648	565010	844281	749485	0	1.6284e+06	1.73663e+06	1.3712e+06	896294	1.13264e+06	889326	1.39288e+06	766871	1.06744e+06	675960	1.24307e+06	788942	841060	388159	614338	1.01407e+06	928880	0	1.86546e+06	2.01176e+06	1.61274e+06	1.07178e+06	1.37246e+06	1.10279e+06
0.86_286.1417n	286.142	304.176	1	0.863767	0.0482833	5	8.29306	High	Low	100 - 6.66	8248.96	16.32	1374.74	1320	2901.97	2634.13	1860.12	26217.4	2114.49	2803.85	1487.4	1427.98	1063.34	0	2413.05	1961.46	2324.39	2564.41	2752.77	3181.18	1633.28	1663.34	2901.97	2955.27	2043.59	25539.8	1876.03	3232.87	1617.26	1715.15	1317.86	0	2764.33	2272.21	2733.83	3066.48	3335.61	3944.75
0.86_326.2454n	326.245	344.279	1	0.863767	0.07215	34	1.2268	Ctrl	Low	100 - 16.6	30719.2	4.34	21702.1	20825.2	50137.2	30212.4	29751	33483.1	25788.8	28977.6	35905.7	27388.8	36866	0	26014.6	23876.2	25836.3	26981.4	26521.1	26772.2	25783.5	26241.8	50137.2	33895.8	32685.3	32617.7	22880.4	33411.5	39040.4	32896.8	45690.1	0	29801.8	27658.8	30387.4	32264	32136.4	33198.2
0.86_232.1340n	232.134	233.141	1	0.863767	0.0545167	1	4.4324	Ctrl	High	100 - 3.59	9955.12	10.04	14487	13922.7	763.676	10647	1025.26	5982.21	860.246	1116.24	910.787	3739.95	5518.14	0	3398.38	3268.36	3723.29	3650.3	4210.49	4102.83	17211.5	17544	763.676	11945.1	1126.38	5827.6	763.231	1287.04	990.302	4492.07	6838.95	0	3893.1	3786.16	4379.15	4364.98	5101.98	5087.61
0.86_222.0563n	222.056	445.12	1	0.857567	0.235733	4	3.19729	QC	Low	100 - 27.4 - 16.9 - 1.83	63375.4	15.96	42788.9	22884.5	40365.6	22810.7	43604.5	34173.6	37559	13584.5	21218.3	32281.7	25786.5	0	70534.6	75323.7	63628.2	48604.2	67738.8	54422.9	50836	28836.8	40365.6	25591.7	47905.2	33290.4	33323.2	15663.1	23070.8	38773.7	31958.7	0	80802.9	87256.9	74836.3	58120.2	82081.2	67485.8
1.03_155.0946n	155.095	156.102	1	1.03318	0.0951	13	1.84097	Low	QC	100 - 3.41	9034.23	5.11	5867.08	5331.6	4785.87	5672.23	5213.02	6087.15	6205.98	5242.3	4456.09	4354.42	4197.7	23128.7	5064.4	5025.51	4754.05	5085.96	5053.25	4460.77	6970.47	6718.35	4785.87	6363.76	5727.18	5929.83	5506.1	6044.44	4845.12	5230.11	5202.45	1183.97	5801.66	5821.69	5591.48	6081.72	6123.18	5531.48
1.03_102.9483n	102.948	144.982	1	1.03318	0.351167	1	7.83077	Low	QC	100 - 0.0677	205442	9	25522.3	22952.9	31536.2	26107.2	24608.6	30654.6	35191.9	23729.3	27001.5	24816.7	24621	745330	28424	27897.5	28320.7	25663	24350.2	22755.9	30322.2	28922.9	31536.2	29290	27035.7	29862.3	31223.1	27360.2	29358.8	29807.4	30514.2	38153.8	32561.9	32317.2	33309.4	30687.5	29505.9	28218
1.03_167.1669n	167.167	212.165	1	1.03318	0.200117	8	3.84477	Low	High	100 - 44.6	21458.2	3.57	6947.2	5715.37	6310.36	4824.45	5645.87	6036.42	5645.02	4997.26	4584.93	5682.4	5070.73	70494.8	6163.52	5718.36	6124.76	6052.71	6294.8	5835.88	8253.72	7201.94	6310.36	5412.63	6202.72	5880.41	5008.4	5761.91	4985.21	6825.15	6284.45	3608.66	7060.78	6624.3	7203.63	7237.75	7627.6	7236.64
1.03_188.1547n	188.155	211.144	1	1.03318	0.145517	3	1.66527	Low	QC	100 - 1.68	7781.23	6.66	3959.72	3851.37	6046.55	7391.81	5188.13	5426.74	5245.74	4635.63	5162.21	2999.49	4525.1	18438.1	4946.59	4698.39	5232.25	4325.64	4529.74	4303.36	4704.4	4853.12	6046.55	8292.98	5699.84	5286.49	4654.15	5344.95	5612.89	3602.7	5608.21	943.857	5666.7	5442.74	6153.91	5172.54	5488.83	5336.28
1.03_198.1620n	198.162	199.169	1	1.03318	0.0829833	124	2.30292	QC	Low	100 - 5.35	13738.7	2.62	8673.84	9102.53	5398.61	2718.17	11561.6	5848.99	8238.46	12309.1	6174.67	9405.65	8282.74	0	14114.6	14156.7	13867.6	13564.1	13422.8	13306.3	10305.1	11470.1	5398.61	3049.56	12701.9	5697.83	7309.37	14192.5	6713.75	11297.2	10265.3	0	16169.4	16399.5	16310.4	16219.7	16264.8	16500.2
1.03_192.1360n	192.136	193.143	1	1.03318	0.126667	4	1.95864	QC	Ctrl	100	4061.35	10.98	1758.1	2140.78	2299.45	2095.89	2373.56	3748.11	3140.24	3839.81	1795.66	1875.76	1880.31	6685.5	3450.68	3267.04	3834.5	4306.26	4979.01	4530.65	2088.74	2697.6	2299.45	2351.41	2607.66	3651.24	2786.1	4427.35	1952.43	2252.99	2330.38	342.234	3953.02	3784.62	4509.94	5149.36	6033.21	5618.12
1.04_164.1048n	164.105	165.112	1	1.04492	0.101983	9	1.54941	High	Low	100 - 7.24	17364.6	3.48	12577.1	12093.7	16034.2	14290.5	15722.1	19302.2	17951	16483.2	17076	15257	11885.5	610.456	16232.6	15587.4	16058	16598.5	17115.5	15749	14942.4	15239.3	16034.2	16032.8	17272.7	18803.4	15926.6	19005.3	18566.8	18325.3	14730.4	31.2495	18595.7	18056.8	18886.6	19848.3	20739.4	19529.2
1.04_208.1310n	208.131	209.138	1	1.04492	0.108283	1	1.2394	Ctrl	Low	100 - 11.1	95353.1	2.94	76035.9	87277.5	84406.7	133692	81200.9	96504.1	99954.3	79020.1	90277.6	81928.3	69794.3	65740.2	89731.6	84816.3	85129.6	85692.2	87961.4	82545.4	90335.5	109978	84406.7	149992	89209.7	94010	88681.9	91111.2	98159.2	98404.5	86500	3365.27	102794	98253.4	100125	102470	106585	102358
0.55_113.1204n	113.12	155.154	1	0.548633	0.0646333	8	1.76679	High	Low	100 - 4.21	6508.6	4.29	3868.08	3814.19	4086.05	4171.44	6044.86	5998.42	7185.92	6805.22	5750.66	5042.58	3942.23	0	2761.62	3301.49	2867.87	4308.17	3425.68	7421.6	4595.53	4806.27	4086.05	4680.01	6641.06	5843.39	6375.52	7846.51	6252.71	6056.67	4885.83	0	3163.65	3824.54	3373.05	5151.65	4151	9202.98
0.55_721.5063m/z		721.506	1	0.55335	0.20785	200	1.42148	High	Low	100 - 45.4 - 3.04 - 0.272	327025	8.81	272649	273784	347488	336325	305926	289848	396976	315351	336656	301728	281854	0	261558	262087	263301	298099	275253	321972	323924	344995	347488	377328	336099	282357	352207	363604	366048	362407	349318	0	299635	303608	309682	356463	333533	399254
0.56_136.0617m/z		136.062	1	0.558083	0.237583	20	1.46617	Ctrl	Low	100 - 0.715	26288.6	11.05	26719	25370.9	30008.2	23056.3	19889.7	23218.9	29026.2	19876	27356.4	23883.4	20480.6	0	18749.7	23773.8	22794.5	30151.4	20404.4	23436.1	31743.8	31969.9	30008.2	25867.2	21851.4	22618.8	25752.7	22917.2	29744.7	28686.4	25382.8	0	21479.3	27540.2	26809.8	36054.6	24724.7	29061.4
0.56_284.3312m/z		284.331	1	0.558083	0.0387	6	1.52794	High	Low	100 - 6.82	2506.02	5.01	1904.33	1991.19	2637.74	2190.75	2521.02	2582.11	2914.18	2006.75	2349.43	1961.09	2249.99	0	2037.23	1824.09	2047.05	2057.38	2113.76	2062.39	2262.47	2509.1	2637.74	2457.84	2769.67	2515.37	2585.53	2313.81	2554.54	2355.47	2788.54	0	2333.81	2113.07	2407.64	2460.19	2561.31	2557.42
0.56_628.4990m/z		628.499	1	0.558083	0.283533	70	1.50619	High	Low	100 - 27.6	57205.4	4.1	48326.9	42951.1	60891	56677.6	52378.5	57524.2	67809.9	51108.9	56446.9	49217.2	46256.6	0	43417.2	46391	47586.4	48783.7	47392.7	45303.5	57415.5	54122.7	60891	63587.5	57544.5	56037.5	60162.6	58929.2	61374.9	59115	57328.4	0	49737.8	53740.6	55968.7	58334.8	57427.1	56177.6
0.57_182.9851m/z		182.985	1	0.5707	0.214317	3	1.75195	High	Low	100 - 3.51	200817	10.16	153231	48360.8	159905	180811	174505	224061	204785	199916	131609	159769	167121	0	118187	121347	127179	77573.9	149143	138359	182048	60939.5	159905	202854	191716	218271	181691	230506	143099	191900	207123	0	135392	140571	149582	92761.8	180721	171569
0.57_330.0598m/z		330.06	1	0.5707	0.119933	110	1.92801	High	QC	100 - 4.07	381.793	33.87	180.206	297.876	449.735	309.873	242.573	408.669	546.937	328.99	459.162	408.057	463.874	0	45.6692	131.104	237.971	305.305	82.195	385.904	214.097	375.353	449.735	347.651	266.498	398.107	485.256	379.33	499.249	490.119	574.906	0	52.3176	151.874	279.89	365.079	99.5982	478.531
0.59_199.9754m/z		199.975	1	0.5857	0.300733	1	1.73053	High	Low	100 - 53.3 - 60.2	10625.6	7.81	8728.23	4822.14	10041	10999.1	10151.4	11634.3	10941.1	9775.77	7057.25	8399.35	9103.78	0	7299.75	7194.04	6971.61	5065.71	7486.61	7848.14	10369.7	6076.38	10041	12340	11152.6	11333.6	9707.18	11271.6	7673.38	10088.5	11282.8	0	8362.43	8333.76	8199.66	6057.5	9071.75	9731.91
0.62_158.1539m/z		158.154	1	0.624717	0.348083	96	1.56995	High	Low	100	16843.2	3.47	12994.4	11545.8	16646.7	14604.2	15407.5	17151.5	19621.4	15192.5	15639.4	14002.4	13272.1	0	14721.7	13961.5	13652.8	13321.5	13609	13790.9	15438.2	14548.9	16646.7	16384.7	16927.1	16708.3	17408.6	17517.1	17004.8	16818.4	16448.9	0	16864.8	16173.4	16057.7	15929.7	16490.4	17101.1
0.68_83.0604m/z		83.0604	1	0.683483	0.348083	23	1.48472	High	Low	100	3570.6	3.79	2989.68	2770.39	3686.21	3470.87	3186.79	3572.74	4287.9	3234.97	3422.25	3147.37	3050	0	3221.62	3129.78	3113.67	3144.66	2918.25	2961.36	3551.93	3490.97	3686.21	3894.03	3501.1	3480.4	3804.33	3729.96	3721.03	3780.31	3780.03	0	3690.62	3625.62	3662.14	3760.34	3536.14	3672.17
0.72_130.1590m/z		130.159	1	0.72095	0.26745	34	1.52525	High	Low	100 - 5.93	24312.6	1.57	18547.9	17423.8	23044.7	20579.2	22219.9	24327.2	28558.9	22144.4	23316.8	20837.4	19606.3	0	20088.1	19607.7	19395.6	19590.1	20011.3	19357.9	22036.1	21955.7	23044.7	23088.1	24411.4	23698.5	25338.1	25532.8	25352.5	25027.9	24299.2	0	23012.4	22714	22812.1	23425.5	24248.3	24004.3
0.73_563.0290m/z		563.029	1	0.733833	0.0634833	13	Infinity	High	Ctrl	100 - 4.99	14485.7	8.29	0	0	0	0	12852	15721.3	14524.3	14845	9055.71	10956.6	9112.2	0	6879.26	7688.15	7293.65	9409.34	9153.48	9287.55	0	0	0	0	14119.6	15315	12886.3	17116.5	9846.31	13160	11293.3	0	7880.73	8906.15	8578.43	11251.6	11091.5	11516.8
0.74_122.0964m/z		122.096	1	0.740283	0.366617	89	1.62206	High	Low	100 - 8.41 - 0.0895	263194	2.26	194553	181108	243817	223757	246984	267094	305535	233163	237027	209272	202739	0	215096	205798	203174	210280	202819	206504	231141	228214	243817	251037	271344	260191	271079	268840	257720	251358	251266	0	246409	238402	238963	251450	245762	256071
0.75_164.1433m/z		164.143	1	0.74675	0.323733	22	1.61843	High	Low	100 - 10.3	106494	2.22	78396.5	73519.7	96498.1	89491	99509.2	107734	123323	95410.9	94898.3	85294	83010.7	0	86918.3	82811.8	81844.3	85189.8	84289.4	85638	93140.1	92642.3	96498.1	100401	109324	104950	109415	110010	103183	102447	102880	0	99571.6	95931.4	96261.3	101869	102136	106193
0.75_384.3472m/z		384.347	1	0.753183	0.112917	22	1.60631	High	Ctrl	100 - 12.5	26548.3	2.71	15565.9	14211.6	19736.7	16595.7	24959.9	25773.8	31005	24454.4	23328.9	21658.3	21982.6	0	21791.5	21629.3	20889	20572.3	21026.1	22045.8	18493.2	17908.1	19736.7	18619	27421.7	25107.6	27508.4	28196.2	25365.6	26013.9	27244.3	0	24963.9	25056	24568.6	24600	25477.9	27337.3
0.81_708.5115m/z		708.511	1	0.8146	0.0857	209	1.43864	Ctrl	QC	100 - 15.1 - 2.96	59970.6	9.29	59771.9	76826.6	51981.6	51302.1	58541.5	38912.7	47036.3	61167.1	53607	64473.5	67636.5	0	35486.7	42033.8	39223.3	42367.6	46103.1	44898.9	71012.9	96809.2	51981.6	57556.6	64315.4	37907	41731.8	70526.4	58287.1	77439.4	83825.7	0	40652.7	48693	46132.5	50662.6	55864.6	55675.8
0.81_736.5426m/z		736.543	1	0.8146	0.05595	288	2.06852	Ctrl	High	100 - 44.4	16093.5	21.76	19190.2	19768.8	10099	15315.9	10910.6	4814.73	6872.42	8522.96	8583.42	11552.7	16040.1	0	11162.3	12271.5	9803.22	7125.41	7183.63	9727.56	22799.2	24910.7	10099	17183.1	11986.7	4690.29	6097.38	9827.08	9332.79	13875.9	19879.4	0	12787.3	14215.6	11530.1	8520.47	8704.63	12062.4
0.81_790.2471m/z		790.247	1	0.8146	0.168983	37	2.27661	QC	Low	100 - 71.7 - 55.4 - 25.6 - 8.53 - 1.21	351059	31.37	421366	244896	411137	232460	266326	261058	270615	85481.5	177778	220917	218115	0	555996	556593	480014	235978	203595	74179.7	500610	308593	411137	260801	292593	254311	240096	98561.3	193298	265345	270323	0	636936	644772	564569	282179	246702	91984.8
0.82_804.2630m/z		804.263	1	0.8208	0.1814	10	1.75879	High	Low	100 - 52.6 - 29.1 - 7.33 - 0.503	40926.8	38.53	46268.6	21542.7	60741.5	28968	47047.1	47028.7	52530.5	17101	29058.2	37907.1	26114.4	0	50768.6	59992.9	48383.4	25649.5	34888.6	20686.6	54970.1	27146	60741.5	32499.7	51687.3	45813.3	46606.4	19717.7	31595.1	45530.4	32365	0	58159.3	69497.4	56906.1	30671.4	42275.6	25651.9
0.83_480.5136m/z		480.514	1	0.833167	0.17365	2	1.7622	Ctrl	Low	100 - 32.9 - 1.92	101870	6.4	112377	120629	60609.5	113865	60750.8	42014	55654.3	73416.8	60879.5	72582.2	97772.4	0	64981.4	59728.2	64545.3	70961.6	69013.7	70041.5	133511	152004	60609.5	127747	66742.6	40928.1	49377.9	84650.5	66194.5	87178.8	121175	0	74441.2	69190.7	75915	84854.9	83626.1	86853.3
0.83_656.2259m/z		656.226	1	0.833167	0.155717	1	2.29249	QC	Low	100 - 50.9 - 23.4 - 0.779	33207.7	37.8	37518.8	16270.3	36683	16895.3	36450	29448.5	40642.8	10217	20318.6	21227.2	16395.8	0	47164.1	44996.6	38896.2	27146.2	26146.6	14896.4	44574.7	20502.2	36683	18955.1	40045	28687.4	36059.3	11780.3	22092.5	25496	20320.2	0	54030.1	52125.2	45747.8	32461	31682.7	18472
0.84_429.0885m/z		429.088	1	0.8394	0.0181	123	2.57306	High	Low	100	203.57	68.48	606.42	0	0	0	227.179	286.294	300.807	0	0	316.464	0	0	0	432.357	0	0	385.085	0	720.466	0	0	0	249.586	278.895	266.883	0	0	380.106	0	0	0	500.854	0	0	466.619	0
0.84_508.5448m/z		508.545	1	0.8448	0.2106	6	1.69937	Ctrl	Low	100 - 35 - 3.74	211820	6.43	228651	244526	139355	234748	130367	98052.2	125502	153551	137585	150012	210989	0	143906	135196	143707	151769	151224	163152	271653	308128	139355	263367	143225	95518.1	111348	177046	149597	180181	261491	0	164856	156615	169021	181483	183243	202313
0.84_688.1826m/z		688.183	1	0.8448	0.199767	3	2.54517	QC	Low	100 - 39.7 - 13.4 - 2.03	89892.1	50.28	95847.2	36730.3	103419	42146.3	69706.1	48786.9	55594.1	13084.4	46588.8	50711.6	43974.4	0	135195	148797	113946	42467.8	55310.8	43635.2	113873	46283.9	103419	47284.6	76581.2	47526	49324.5	15086.4	50656.2	60909.9	54500	0	154877	172370	134018	50782.4	67021.8	54108.8
0.85_232.1332m/z		232.133	1	0.851267	0.0607	95	16.1312	Ctrl	High	100	15872.2	9.92	19537.6	23295.8	1875.68	18779.6	1202.09	554.374	644.847	1534.47	1593.48	7380.62	9627.22	0	7985.94	6228.51	7679.37	8277.94	8278.24	7768.55	23212	29355.1	1875.68	21069.1	1320.65	540.046	572.124	1769.26	1732.6	8864.89	11931.6	0	9148.5	7215.27	9032.09	9898.64	10031	9633.21	HMDB0029553
0.85_309.2424m/z		309.242	1	0.851267	0.0953667	182	1.31405	Low	Ctrl	100 - 16.6	27582.5	6.36	13850.7	18470.7	27113.1	24527.1	31993	24955.8	19313.5	23193.9	38720.8	25721	45888	0	24074.2	20950.2	22911	23273.3	24882.7	24919.9	16455.6	23274.9	27113.1	27517.3	35148.4	24310.8	17135.4	26742.9	42101.3	30893.7	56871.7	0	27578.8	24269.3	26946.8	27829.9	30151.1	30901.3
0.85_340.3574m/z		340.357	1	0.851267	0.11925	8	1.89627	Ctrl	QC	100 - 17.3	21480	8.73	25187.6	24508.1	14531.4	21692.9	16940.7	7661.78	16900.8	16676.6	13093	24200.6	21001.2	0	10888.7	10606.4	10523.8	10942.5	11941.7	13061.8	29924.5	30882.7	14531.4	24337.5	18611.5	7463.76	14994.8	19228.3	14236.1	29067.5	26027.9	0	12473.9	12286.7	12377.6	13084.9	14470.1	16197
0.85_424.4512m/z		424.451	1	0.851267	0.0607	5	1.82826	Ctrl	QC	100 - 21.6	8369.56	19.53	11528.3	13883.8	3726.52	4339.65	5047.23	5322.48	4461.92	10447.1	4869.84	8031.75	7031.5	0	4030.14	3377.57	4927.28	4845.5	4299.73	5987.11	13696.3	17495	3726.52	4868.71	5545.04	5184.92	3958.73	12045.6	5294.99	9646.96	8714.54	0	4616.83	3912.67	5795.22	5794.18	5210.11	7424.17
0.86_274.2165m/z		274.217	1	0.857567	0.0545167	33	1.56757	High	QC	100 - 11.7	3400.51	7.21	2153.71	2518.47	2797.22	2942.07	3025.23	3088.1	3910.64	3578.06	3478.16	2859.77	2869.65	0	2344.08	2178.76	2321.25	2200.01	1973.21	1998.39	2558.75	3173.52	2797.22	3300.76	3323.61	3008.29	3469.62	4125.55	3781.82	3434.88	3556.53	0	2685.33	2523.94	2730.14	2630.75	2391	2478.06
0.86_298.3103m/z		298.31	1	0.857567	0.12465	23	1.43287	High	Low	100 - 18	61842.9	2.91	52724.9	52705.3	72822.4	66540.7	56415.3	52090.7	80777.7	58087.7	60395.4	58019.4	54226.1	0	44754	41399.1	42803.2	43983.7	43102.9	44560.6	62640.6	66414	72822.4	74653.1	61979.5	50744.4	71668	66975.8	65668.2	69687.3	67205.6	0	51269.1	47957.8	50343	52595	52229.1	55256.3
0.87_270.2791m/z		270.279	1	0.86915	0.124583	42	1.63357	High	Low	100 - 12.2	17863.6	6.17	11931.9	11428.9	20317.7	14363.9	16109.5	17410.7	21511.1	16423.1	17119.6	14590.1	12031.6	0	12385.9	12370.2	13714.1	11536.2	13385.3	12651	14175.9	14401.5	20317.7	16115.1	17698.4	16960.8	19085.2	18936.1	18614.2	17524.2	14911.4	0	14189	14329.9	16129.9	13794.8	16219.3	15687.5
0.89_398.2407m/z		398.241	1	0.887683	0.0354167	101	1.36842	Ctrl	High	100	51346.4	11.46	69030.8	50514.8	48595.8	37244.2	29487.8	42514.5	39669.3	38418.5	47682.5	82304	37679.5	0	41463.1	50510.7	49424.4	48557.2	49120.7	37591	82013	63653.7	48595.8	41784.8	32396.1	41415.8	35195.5	44297	51845.4	98855.6	46698.4	0	47499.2	58512.9	58130.5	58064	59521.1	46613.8
0.89_337.2011m/z		337.201	1	0.893083	0.142683	192	1.80298	Ctrl	QC	100 - 10.7	67184.6	6.67	51724.9	94193.3	48146.5	74673.8	36275.3	22859.2	40884.9	51815.4	47088.4	62701	53654.1	0	32754.5	36009.4	38579.7	39134.3	38070	39030.7	61452.5	118693	48146.5	83777.7	39853.1	22268.4	36274.1	59743.8	51199.4	75310.5	66496.6	0	37522.9	41714.2	45375.5	46796.3	46130.6	48399.1
0.89_414.2275m/z		414.227	1	0.893083	0.0290833	226	2.34013	QC	Low	100 - 14.3	159.307	57.93	245.346	113.682	149.297	51.457	8.89305	36.8512	247.027	95.5208	31.0329	175.757	65.5136	0	46.016	266.104	375.791	147.093	16.1201	104.716	291.486	143.251	149.297	57.7303	9.77017	35.8988	219.168	110.137	33.7422	211.103	81.1947	0	52.7149	308.262	441.987	175.892	19.5332	129.85
0.89_421.3172m/z		421.317	1	0.893083	0.18215	12	1.63374	High	Ctrl	100 - 21.6 - 0.595	374448	9.12	217579	237927	254799	206480	342234	405680	452889	296987	399742	275736	221433	136201	257427	269590	267673	274431	305274	324138	258498	299812	254799	231653	375989	395196	401814	342430	434642	331187	274435	6972.21	294903	312300	314824	328160	369909	401939
0.89_497.3481m/z		497.348	1	0.893083	0.0407	78	2.18673	QC	Low	100 - 12.2	11367.1	36.6	10557.1	7727.62	3620.31	0	5946.24	6540.84	1888.65	6529.53	7413.62	9215.68	4163.57	0	9478.29	7994.9	17258.6	15184.9	6651.04	11634.9	12542.5	9737.58	3620.31	0	6532.72	6371.79	1675.65	7528.63	8060.85	11069	5160.15	0	10858.1	9261.5	20298.7	18157.9	8059.26	14427.5
0.90_408.3685m/z		408.368	1	0.899167	0.1422	3	1.4914	High	Low	100 - 14 - 7.63	70217.3	4.54	55643	52736.2	60076.9	63339.1	63682.7	68532.3	73971	74683.4	57747.5	77749.3	51811.5	1017.52	48292.4	51619.9	52710.5	50502.6	47937.9	47059.4	66107.5	66452.8	60076.9	71061.1	69963.6	66761.1	65628.9	86111	62789.1	93385	64213	52.0873	55322.7	59797.9	61995.5	60390.3	58087.8	58354.9
0.90_530.3477m/z		530.348	1	0.899167	0.188383	29	1.87947	Ctrl	QC	100 - 32.1 - 29.5 - 5.34	848733	15.69	532552	1.20491e+06	662116	995355	669521	443119	800003	1.13936e+06	936241	771336	784536	3845.62	395233	411715	402563	431377	490442	578156	632706	1.51831e+06	662116	1.1167e+06	735555	431667	709782	1.31369e+06	1.01798e+06	926455	972320	196.859	452770	476942	473475	515834	594284	716929
0.90_352.3200m/z		352.32	1	0.904567	0.08775	116	1.93393	High	Ctrl	100 - 11.2	43107.4	7.95	38509.1	18299	17001.3	15350.5	35033.9	24363.5	44464.2	68568	24846.4	93331.8	28552.3	0	40239.5	38802.9	38645.7	33033	36293.7	41495.1	45751.3	23058.6	17001.3	17222	38489.3	23733.8	39449.7	79059.8	27015.6	112101	35386.5	0	46097.5	44950.3	45453.2	39500.4	43978.2	51455
0.90_394.3526m/z		394.353	1	0.904567	4.94778	2	7.17835	Low	QC	100 - 18.1	4.2207e+06	1.5	584361	550681	752794	655073	658704	796322	871461	681772	711808	621803	590227	1.4959e+07	583849	589807	597172	597848	584278	574909	694259	693914	752794	734936	723671	775741	773182	786092	773951	746850	731502	765757	668844	683248	702364	714898	707987	712902
0.91_380.3370m/z		380.337	1	0.909967	0.10615	3	1.39493	High	QC	100 - 13.7	60059.7	5.1	49907.8	51423.7	54795.8	48788.4	52985.3	68203.1	61713.3	57337	55167.3	71114.4	51445.3	6655.51	44465.2	39278.6	45135.1	43617.4	41577.4	44260.2	59293.7	64799	54795.8	54736.5	58211.2	66440.4	54753.6	66110.2	59983.6	85415.8	63759.1	340.699	50938.3	45501.3	53085.7	52157.1	50380.6	54883.8
0.92_538.4439m/z		538.444	1	0.91605	0.0938167	43	1.58285	Ctrl	QC	100 - 23.4	70124.5	8.12	55763.5	56981	84861.2	82892.2	61245.8	50116.6	84587.1	66672.4	76445.5	69227.5	61783	0	41650.2	50470.8	46807.6	42381	43039.9	41467	66250.7	71801.8	84861.2	92998	67286.4	48821.3	75047.8	76874.2	83119.6	83149.5	76571.2	0	47713.5	58466.7	55052.8	50678.6	52152.7	51420.2
0.92_353.2087m/z		353.209	1	0.922167	0.0700833	260	3.37346	QC	Low	100 - 11.5	40145.4	8.2	24905.6	6131.26	50646.4	28776.9	35598.8	61449.1	56974	6144.46	23211.9	4773.21	19616.3	0	38463.7	38553.6	38750.7	43093.7	45287.2	36723.4	29589.5	7726	50646.4	32285.3	39109.9	59860.9	50548.7	7084.64	25238.4	5733.12	24311.6	0	44063.1	44661.5	45576.6	51530.9	54875.9	45538.1
0.93_260.2372m/z		260.237	1	0.92835	0.0700833	8	4.95662	High	QC	100 - 14.7	1131.47	62.58	1519.71	1843	924.875	235.553	1464.31	0	1515.31	1546.27	1700.37	1072.17	1689.57	0	380.115	510.89	0	0	478.646	0	1805.52	2322.36	924.875	264.27	1608.74	0	1344.42	1782.87	1848.82	1287.79	2093.98	0	435.451	591.829	0	0	579.991	0
0.93_424.3632m/z		424.363	1	0.92835	5.262	1	6.90813	Low	QC	100 - 19.7 - 0.204	3.86318e+06	1.25	552271	533523	699636	587856	616958	737430	816607	614486	652937	637199	534213	1.36284e+07	560682	550920	555964	571820	557208	558738	656134	672292	699636	659525	677809	718372	724514	708510	709941	765342	662081	697642	642304	638200	653898	683774	675186	692849
0.94_251.1464m/z		251.146	1	0.94005	0.1027	19	1.93628	Ctrl	Low	100 - 9.07 - 42.3 - 3.75	40363.6	1.85	53486.6	51251.4	27368.9	29347.3	26597.1	20948.4	12075.1	32207.9	22785.6	31763.4	28834.6	0	24531.2	24675.5	24821.1	25170.7	23832.5	24880.1	63545.6	64582	27368.9	32925.1	29220.4	20407	10713.3	37136.1	24774.8	38151.2	35736.4	0	28102.3	28584.7	29193.3	30098.7	28878.6	30852
0.94_336.3256m/z		336.326	1	0.94005	0.08855	16	2.08377	High	Ctrl	100 - 17.3	57829.8	6.49	43879.2	29083.8	20513.7	17533.3	47526.1	32192.5	53738.4	97862.3	29721.5	100271	32025	46.3676	48273.2	49347	46518.6	45993.3	46888.9	40690	52131.3	36648.5	20513.7	19670.9	52213.6	31360.5	47678	112836	32316.4	120436	39690.4	2.37358	55300.7	57164.9	54712.8	54998.2	56816.7	50456.7
0.95_269.1747m/z		269.175	1	0.951633	0.0716667	162	1.12009	Ctrl	QC	100 - 1.66	4529.43	8.55	5795.26	4446.42	4180.81	3695.22	5132.44	3564.32	3478.14	5794.38	4873.73	6368.06	5181.56	0	4381.38	3883.14	3863.52	4430.37	4170.76	3533.7	6885.14	5602.93	4180.81	4145.72	5638.65	3472.2	3085.89	6681	5299.22	7648.7	6421.8	0	5019.21	4498.33	4544.08	5297.77	5053.84	4381.88
0.96_119.0855m/z		119.086	1	0.95775	0.0905	66	1.45465	High	Low	100 - 0.782	2501.62	14.81	1795.4	1875.7	2300.66	1642.28	2377.58	1968.5	2852.29	2808.12	2795.06	2412.3	1671.61	0	1693.06	1770.94	1925.44	1460.57	1912.52	2321.4	2133.06	2363.57	2300.66	1842.5	2612.08	1917.63	2530.62	3237.8	3039.08	2897.43	2071.72	0	1939.53	2051.51	2264.61	1746.53	2317.46	2878.59
0.96_295.1176m/z		295.118	1	0.95775	0.0725	136	1.55041	High	QC	100 - 1.91	4669.96	13.77	3692.56	3780.56	3981.8	2862.39	4773.49	3465.69	5914.48	4526.18	6756.42	4839.93	2549.7	0	2607.39	3770.73	2454.88	3229.16	3276.86	2733.47	4387	4763.88	3981.8	3211.36	5244.3	3376.12	5247.47	5218.74	7346.28	5813.26	3159.99	0	2986.96	4368.11	2887.31	3861.38	3970.67	3389.58
0.96_460.2693m/z		460.269	1	0.95775	0.14035	134	2.14856	High	QC	100 - 27.9 - 4.25	556911	10.49	274386	246780	461176	278340	472602	518581	718489	517973	623578	427108	282422	37907.1	245432	246601	228693	249474	285345	299664	325988	310968	461176	312274	519215	505178	637461	597229	678019	513001	350022	1940.48	281161	285669	268978	298317	345762	371592
0.96_488.3003m/z		488.3	1	0.95775	0.0867833	72	1.62738	High	QC	100 - 15.3 - 0.556	17014.5	18.55	13173.4	19053.1	14456.7	10488.2	12796.1	14690.9	20670.2	19900.9	22080.6	15806.7	9353.77	0	8792.51	11127.6	13042.5	11227.6	7613.67	10927.2	15650.8	24008.8	14456.7	11766.8	14058.1	14311.2	18339.1	22946	24008.3	18985.4	11592.7	0	10072.5	12890.5	15340	13425.8	9225.72	13550
0.97_253.1798m/z		253.18	1	0.96925	0.14765	114	1.67622	QC	Low	100 - 29.7	12843.8	3.52	11451.4	12087.2	10041.2	8585.91	10069.3	7871.76	6811.97	14454.5	8737.47	9775.77	11208	928.106	13015.5	13365.5	12312.2	12259.3	13106.5	13003.7	13605	15231.1	10041.2	9632.66	11062.4	7668.32	6043.75	16666.2	9500.29	11741.7	13890.8	47.5102	14910.3	15483	14480.9	14659.4	15881.5	16124.9
0.97_271.1727m/z		271.173	1	0.96925	0.0360833	20	3.28403	Ctrl	Low	100 - 3.44	7483.13	9.61	12282.2	9962.86	3910.11	3777.34	2407.29	1735.32	337.137	4990.34	920.849	2605.74	5587.98	0	3258.91	3846.26	4019.06	3384.63	4182.15	3837.09	14592	12554.2	3910.11	4237.85	2644.72	1690.47	299.116	5753.93	1001.24	3129.76	6925.5	0	3733.34	4455.6	4727.02	4047.3	5067.64	4758.1
0.98_228.1957m/z		228.196	1	0.975367	3.10833	164	5.15302	Low	Ctrl	100 - 9.94	1.22407e+06	1.74	264121	199902	276030	210121	272548	332024	363233	308178	222166	265961	217558	4.19058e+06	266936	265270	263220	268376	256987	258554	313793	251897	276030	235738	299430	323443	322269	355333	241562	319447	269632	214518	305796	307295	309586	320920	311399	320613
0.98_279.0934m/z		279.093	1	0.975367	0.116567	55	3.85536	Low	Ctrl	100 - 11.8	22356.2	5.02	8718.29	4959.12	6232.86	3284.61	26332.2	5442.81	9667.28	7758.38	8793.7	4556.14	22666	53408.9	16816.2	16513.7	17173.6	17494.8	18443.5	18698.3	10357.9	6248.99	6232.86	3685.05	28929.4	5302.14	8577.05	8945.51	9561.43	5472.4	28091.2	2734.03	19264.3	19129.9	20198.7	20920	22348.6	23186.4
0.98_288.1806m/z		288.181	1	0.9815	0.0881833	37	2.63123	Ctrl	Low	100 - 8.34	10721	6.02	13229	10950.3	9683.52	9021.08	11391.2	6439.38	1134.83	10975	4323.52	3433.14	8534.3	7.07234	7880.56	8688.99	8322.64	8873.91	7784.96	7708.81	15716.9	13798.5	9683.52	10120.9	12514.7	6272.96	1006.85	12654.4	4700.98	4123.56	10577	0.362036	9027.79	10065.6	9788.67	10611.3	9433.28	9559.13
0.98_512.4154m/z		512.415	1	0.9815	5.54903	1	6.28276	Low	QC	100 - 24.4 - 0.537	7.05687e+06	1.88	1.11851e+06	1.08042e+06	1.37323e+06	1.1835e+06	1.21006e+06	1.43459e+06	1.58432e+06	1.20408e+06	1.3022e+06	1.21874e+06	1.05824e+06	2.46483e+07	1.1336e+06	1.12489e+06	1.14456e+06	1.14062e+06	1.10358e+06	1.09201e+06	1.32886e+06	1.36144e+06	1.37323e+06	1.32779e+06	1.32941e+06	1.39751e+06	1.40565e+06	1.38832e+06	1.41589e+06	1.46383e+06	1.31154e+06	1.26176e+06	1.29862e+06	1.30311e+06	1.34618e+06	1.36394e+06	1.33724e+06	1.35412e+06
0.99_166.0862m/z		166.086	1	0.987717	0.11885	270	1.78833	Ctrl	High	100 - 8.42	47210.1	2.57	69147.9	63052.6	28695.5	27944.6	7433.67	33443.4	18500.1	46218.9	25464.2	44719.5	28178.8	26376.2	32985.8	33374.6	31955.5	33563	31448.6	32282.7	82152.1	79452.6	28695.5	31351.5	8166.84	32579	16413.7	53291	27687.3	53712.7	34923.6	1350.21	37787.8	38662	37584.4	40134.1	38107.2	40031.5
0.99_191.1278m/z		191.128	1	0.987717	0.0434167	80	1.62406	High	Low	100	1850.4	10.79	1331.51	926.164	1579.95	1066.75	1418.2	2103.52	1942.05	1937.83	1923.26	1250.45	1383.76	0	1539.33	1414.24	1897.48	1506.2	1516.7	1674.1	1581.92	1167.06	1579.95	1196.81	1558.08	2049.16	1723.03	2234.35	2091.17	1501.92	1714.97	0	1763.43	1638.29	2231.72	1801.09	1837.83	2075.93
0.99_251.1027m/z		251.103	1	0.99395	0.0578167	91	2.4156	Low	High	100 - 7.38	13538.8	12.1	15835.1	11561.9	2493.76	4362.64	7891.53	5233.13	886.004	8408.29	4944.87	14549.1	25062.6	9598.77	6470.87	6530.32	5035.95	6015.61	5093.78	5235.26	18813.2	14569.2	2493.76	4894.52	8669.87	5097.88	786.084	9694.87	5376.58	17474.9	31061.5	491.366	7412.88	7564.9	5923.04	7193.38	6172.28	6491.87
1.00_255.1127m/z		255.113	1	1.00013	0.0578167	123	1.70274	Ctrl	High	100 - 12.1 - 8.58	10098.3	8.03	11446.2	10096.9	8000.15	10849.8	9661.85	5297.87	3250.6	5512.08	6336.28	9394.26	13611.1	0	7799.6	8411.91	6736.13	8395.98	7501.69	7878.73	13598.9	12723.1	8000.15	12172.6	10614.8	5160.95	2884.02	6355.5	6889.47	11283.5	16869	0	8935.05	9744.58	7922.7	10039.8	9090.03	9769.84	HMDB0001389
1.00_556.4415m/z		556.442	1	1.00013	5.92193	44	5.98739	Low	QC	100 - 27.1 - 2.55 - 0.823	7.30489e+06	1.93	1.26479e+06	1.24849e+06	1.46357e+06	1.3104e+06	1.31661e+06	1.51477e+06	1.6847e+06	1.31244e+06	1.3975e+06	1.34212e+06	1.18588e+06	2.52941e+07	1.23441e+06	1.23873e+06	1.22756e+06	1.23704e+06	1.20196e+06	1.18058e+06	1.50265e+06	1.57322e+06	1.46357e+06	1.47016e+06	1.44647e+06	1.47563e+06	1.49471e+06	1.51326e+06	1.51951e+06	1.61202e+06	1.46973e+06	1.29482e+06	1.41412e+06	1.43498e+06	1.4438e+06	1.47924e+06	1.45645e+06	1.46395e+06
1.01_310.2220m/z		310.222	1	1.00643	0.07595	20	1.95182	QC	Low	100 - 49.6	11271	5.09	7765.03	9269.89	8079.27	4504.39	12028.6	6089.01	5235.87	8868.11	5262.99	7806.6	10028.9	0	12002.2	10992.6	10354.5	11700.3	11225.5	11350.7	9225.36	11681	8079.27	5053.54	13215	5931.64	4645.39	10225	5722.47	9376.53	12429.3	0	13749.5	12734.2	12178.4	13991.1	13602.3	14075.2
1.03_226.1801m/z		226.18	1	1.03318	0.1015	159	1.44047	Ctrl	High	100 - 11	13599.9	5.16	24985.5	19796.9	6037.25	3580.02	10603.8	10530.6	6635.24	9995.73	3848.31	18922.4	6749.21	16888.7	12271.5	12234.2	12891.2	13782.6	12677.3	13644.3	29684.4	24946.1	6037.25	4016.48	11649.6	10258.5	5886.95	11525.2	4184.28	22727.8	8364.68	864.539	14058	14172.4	15162	16481.1	15361.5	16919.2
1.03_256.2635m/z		256.264	1	1.03318	0.127433	69	1.38883	Low	QC	100 - 13.4	13005.5	5.76	9336.18	11155.7	11277.5	9270.11	11128.1	13338	15215.3	8869.91	12777.3	9821.02	8472.38	20951.4	10140.7	9893.06	9036	9275.44	9098.85	8742.45	11092	14057.3	11277.5	10400.3	12225.7	12993.3	13499.4	10227.1	13892.9	11796.1	10500.3	1072.51	11616.9	11460.4	10627.7	11091.4	11025.4	10840.9
1.03_270.3155m/z		270.316	1	1.03318	0.120167	7	1.37211	High	QC	100 - 14.4	1494.39	20.98	649.841	239.78	1110.18	3134.35	1442.51	94.4889	4240.47	200.106	1478.54	1643.68	2236.34	0	1285.24	713.518	1318.85	1154.37	1125.61	937.122	772.053	302.147	1110.18	3516.48	1584.78	92.0468	3762.25	230.725	1607.63	1974.24	2771.62	0	1472.34	826.558	1551.16	1380.38	1363.94	1162.06
1.03_352.3073m/z		352.307	1	1.03318	0.126483	1	1.28737	High	QC	100 - 17.6	40280	2.29	35525.4	31557.8	40068.5	32548.9	35840.1	45101.4	43381	36797.7	35421.9	34808.2	32157	53015.1	32525.7	31162.3	30712.8	31603.3	31203.9	30523.6	42206.5	39766	40068.5	36517.2	39375	43935.8	38488.7	42428.2	38514.4	41808.3	39854	2713.87	37260.6	36099.2	36122.9	37790.7	37810.7	37850.1
1.04_192.1747m/z		192.175	1	1.03953	0.219117	16	5.21652	Low	QC	100 - 9.35	77223.1	1.67	13570.8	13084.8	18521.2	16187.4	16830.5	19297.6	22733.6	15030.8	17213.1	15138.8	14513.4	262027	14868.6	14772.3	15223.5	14462.2	14757.2	14737.6	16122.9	16488.2	18521.2	18160.9	18490.5	18798.9	20169.9	17330.7	18715.8	18183.3	17987.3	13413.3	17033.2	17112.7	17905.1	17293.7	17881.8	18275
1.04_223.9883m/z		223.988	1	1.03953	0.13305	10	14.8482	Low	QC	100 - 2.38	71630.1	13.15	5154.3	3847.64	6289.52	4999.64	4694.17	6886.29	6950.46	5692.61	4891.1	4366.54	4361.69	272901	5144.81	5611.79	5280.98	4698.2	3982.36	4226.89	6123.64	4848.41	6289.52	5609.17	5157.15	6708.32	6166.62	6563.65	5318.12	5244.67	5405.69	13969.9	5893.77	6500.85	6211.23	5618.04	4825.55	5241.46
1.04_258.2791m/z		258.279	1	1.03953	0.114817	18	14.6812	High	Ctrl	100 - 16.1	22654.9	13.08	1006.51	1051.05	1999.78	2115.17	3199.77	1165.97	84808.5	1445.26	3626.54	1767.73	2638.69	0	2343.21	2068.2	2212.78	1739.74	2463.94	2530.02	1195.8	1324.43	1999.78	2373.04	3515.36	1135.84	75244.2	1666.4	3943.15	2123.22	3270.28	0	2684.33	2395.86	2602.57	2080.36	2985.63	3137.29
1.04_257.2222m/z		257.222	1	1.04492	0.0622833	11	2.49832	Low	Ctrl	100 - 25.2 - 5.22	4216.02	9.9	2606.72	1166.95	1369.35	1607.15	2078.41	4179.86	1534.28	2217.59	908.331	7067.17	1626.93	7261.67	2610.55	2832.33	2578.97	2584.26	3191.58	3127.4	3096.95	1470.47	1369.35	1803.09	2283.4	4071.83	1361.25	2556.91	987.632	8488.41	2016.34	371.728	2990.59	3281.04	3033.25	3090.22	3867.34	3878.06
1.05_270.1911m/z		270.191	1	1.05132	0.0940833	19	1.37491	QC	High	100 - 18.3	10338.4	7.17	6236.27	8558.56	6993.64	14649.9	7957.5	7058.01	7048.31	8013.68	9079.73	10892.2	18873.4	0	10620.9	8890.06	10234.7	10811.2	10842.4	10631.5	7409.1	10784.6	6993.64	16436	8742.34	6875.59	6253.43	9239.87	9872.42	13082.6	23390.9	0	12167	10298.5	12037.5	12927.8	13138.1	13183.3
1.06_166.1226m/z		166.123	1	1.05762	0.176317	118	6.98761	Low	High	100 - 55.9 - 49.4	7311.97	15.3	823.997	660.375	1530.16	1437.29	1296.68	888.574	1389.62	610.807	1324.93	898.579	986.722	26037.6	1847.58	1628.23	2021.57	1565.95	2241.35	1566.54	978.962	832.139	1530.16	1612.52	1424.57	865.609	1232.9	704.268	1440.6	1079.29	1222.9	1332.88	2116.54	1886.19	2377.66	1872.54	2715.91	1942.55
1.06_314.2173m/z		314.217	1	1.05762	0.0814667	14	2.64005	Ctrl	High	100 - 7.43	4549.6	8.39	872.473	3299.55	1895.97	12130.4	2931.84	1334.77	885.958	1740.63	1486.32	1535.24	5168.97	0	2586.21	2388.32	2789.67	3074.63	2692.93	2724.9	1036.55	4157.76	1895.97	13609.3	3221.01	1300.27	786.043	2006.97	1616.08	1843.98	6406.19	0	2962.7	2766.69	3281.08	3676.6	3263.11	3378.95
1.07_247.0867m/z		247.087	1	1.07025	0.0571167	26	3.5491	Ctrl	High	100 - 10.2	2157.25	23.57	2706.01	2183.26	2461.59	1278.14	642.087	1048.34	98.9072	641.994	202.222	2388.24	661.768	615.159	1651.11	1670.92	1655.7	1596.33	1350.17	798.791	3214.92	2751.13	2461.59	1433.96	705.416	1021.24	87.7529	740.227	219.877	2868.53	820.166	31.4903	1891.48	1935.64	1947.35	1908.87	1636.04	990.522
1.08_178.1590m/z		178.159	1	1.0766	0.557117	141	7.64564	Low	QC	100 - 10.9	1.18362e+06	2.03	151024	145615	190611	165627	175449	202518	230825	173248	180980	162715	154552	4.23624e+06	158334	158008	154560	155559	151310	151089	179427	183489	190611	185820	192754	197284	204794	199757	196780	195437	191545	216855	181384	183040	181786	186016	183347	187355
1.08_289.0641m/z		289.064	1	1.083	0.125183	46	2.7704	Low	High	100 - 10.4 - 0.735	16883.8	4.79	2961.76	4362.2	11826.6	13956.7	16664.1	1505.46	3401.36	2806.45	15064.6	21435.5	27552	3483.09	9904.67	9123.21	9016.67	9619.09	10227.3	9654.11	3518.76	5496.81	11826.6	15658.2	18307.7	1466.55	3017.77	3235.87	16379.8	25746.2	34146.8	178.301	11346.6	10568.6	10605	11502.4	12392.7	11971.4
1.10_520.3326m/z		520.333	1	1.09573	0.08895	15	12.3704	Low	QC	100 - 7.32	11425.1	36.27	971.574	1425.31	1963.21	937.566	1897.59	1072.37	3142.83	2823.1	1193.79	1592.07	1745.95	41168.8	1219.67	613.829	1152.12	1418.68	607.142	530.081	1154.29	1796.03	1963.21	1051.87	2084.75	1044.65	2788.39	3255.07	1298.02	1912.24	2163.85	2107.45	1397.22	711.075	1355.07	1696.43	735.692	657.314
1.10_231.1590m/z		231.159	1	1.10203	0.0634833	142	3.64257	QC	Ctrl	100 - 5.18	2719.71	7.06	740.74	1421.9	770.879	53.0739	1388.2	329.665	777.809	1026.61	1508.62	1452.3	1508.42	248.975	2958.11	2734.82	2729.35	2472.85	2529.72	2893.43	880.047	1791.73	770.879	59.5445	1525.12	321.145	690.091	1183.69	1640.33	1744.37	1869.47	12.7452	3388.74	3168.09	3210.13	2957	3065.34	3587.93
1.11_111.0552m/z		111.055	1	1.10842	0.250183	44	13.7637	Low	High	79.2 - 100	25690.1	3.8	2188.14	4045.2	2148.33	2104.49	1360.75	1600.94	2539.33	1965.01	1192.75	2115.19	1076.29	98376.3	1934.4	1818.08	2026.9	1888.96	1864.27	1873.96	2599.65	5097.35	2148.33	2361.06	1494.96	1559.57	2252.96	2265.68	1296.88	2540.56	1333.91	5035.93	2216	2106.11	2383.93	2258.8	2258.99	2323.76
1.11_296.2444m/z		296.244	1	1.10842	0.118783	1	1.91504	Low	Ctrl	100 - 53.1 - 1.55	10775.4	9.77	6312.07	3808.79	7086.32	5299.66	6014.51	8087.85	9036.79	3907.8	5514.26	4329.74	4717.36	28540.1	5433.6	5177.72	5840.81	5708.03	6008.98	6827.01	7499.15	4799.46	7086.32	5945.77	6607.72	7878.82	8017.66	4505.75	5995.68	5200.47	5846.49	1460.98	6224.61	5998.01	6869.68	6825.58	7281.26	8465.67
1.12_108.0807m/z		108.081	1	1.12118	0.1988	45	3.58306	Low	QC	100 - 5.21	26441	2.39	7346.78	7288.78	8733.97	7693.47	7997.79	9631.38	10696.3	8415.25	8705.16	7549.34	7377.14	82132.3	7564.26	7378.8	7217.73	7622.57	7228.78	7264.44	8728.45	9184.59	8733.97	8631.42	8786.6	9382.46	9490.03	9702.89	9465.16	9067.54	9142.91	4204.39	8665.44	8547.8	8489.14	9114.96	8759.33	9008.1
1.13_150.1277m/z		150.128	1	1.13387	0.478533	71	5.3219	Low	QC	100 - 9.39	930788	2.29	166422	159473	217453	190981	201220	221052	259136	189378	209319	186600	182062	3.14517e+06	181331	174870	177791	172606	170938	171849	197719	200952	217453	214264	221066	215339	229911	218355	227593	224126	225640	161003	207728	202574	209109	206399	207131	213098
1.14_171.1381m/z		171.138	1	1.13927	0.138017	262	5.6273	QC	High	100 - 3.8	12397.1	6.71	1174.06	11373.9	2772.71	1793.49	3470.16	76.2773	2495.44	2770.22	5623.19	9606.23	4157.77	0	12898.2	12361.6	13682.5	11425.9	12400.7	11613.7	1394.86	14332.3	2772.71	2012.15	3812.42	74.3059	2214.02	3194.1	6114.11	11538.1	5152.96	0	14775.8	14320	16092.7	13662.9	15026.3	14401.3
1.15_220.1696m/z		220.17	1	1.14557	0.0499167	54	32.3045	QC	High	100 - 7.52	1387.57	8.03	0	573.704	1629.54	795.557	55.1955	70.5865	46.0298	0	370.019	195.317	106.693	816.47	1511.38	1233.41	1369.75	1286.7	1435.91	1488.3	0	722.925	1629.54	892.547	60.6394	68.7622	40.8388	0	402.323	234.596	132.231	41.7955	1731.41	1428.81	1611.03	1538.61	1739.94	1845.53
1.15_249.1233m/z		249.123	1	1.15195	0.06795	120	1.66793	Ctrl	QC	100 - 12.2 - 5.55	13860.5	5.76	20861.6	21301.3	5910.06	7368.99	8997.17	11515.7	2991.38	14756	8157.64	19466.6	13820.3	98.3524	7760.71	7897.98	8740.88	7986.62	8637.97	8835.7	24784.9	26841.8	5910.06	8267.38	9884.56	11218	2654.02	17013.8	8869.84	23381.5	17128.3	5.03471	8890.5	9149.22	10280.6	9550.29	10466.9	10956.5
1.16_239.1978m/z		239.198	1	1.15833	0.0807333	16	1.3319	High	Low	100 - 2.81	4733.86	5.46	4341.21	3316.32	5480.95	3958.94	4583.48	5546.43	6085.97	2719.53	4903.2	4854.29	4459.33	0	4630.08	4555.44	4604.57	4516.13	4273.86	4012.46	5157.63	4178.9	5480.95	4441.6	5035.55	5403.09	5399.62	3135.66	5331.27	5830.5	5526.7	0	5304.11	5277.14	5415.67	5400.33	5178.77	4975.56
1.16_353.2302m/z		353.23	1	1.16472	0.106233	220	6.83479	Ctrl	Low	100 - 18	10703.9	11.8	4221.43	3895.18	31827.9	2871.22	2415.73	3291.85	2078.76	1718.56	2014.63	2199.01	2050.74	0	4252.1	5016.25	5646.61	4761.11	5358.5	4237.43	5015.33	4908.31	31827.9	3221.27	2653.99	3206.77	1844.32	1981.53	2190.51	2641.24	2541.59	0	4871.1	5810.95	6641.26	5693.27	6493.05	5254.52
1.16_658.5095m/z		658.509	1	1.16472	0.500967	162	11.0599	Low	QC	100 - 30.5 - 0.144	1.14663e+06	3.44	108807	101399	127870	106419	107112	133776	150930	112603	115118	99394.2	94973.2	4.27702e+06	109207	103731	102466	104978	103458	98203.7	129270	127773	127870	119393	117677	130318	133909	129832	125169	119383	117706	218943	125105	120165	120515	125531	125363	121775
1.18_122.0964m/z		122.096	1	1.17733	0.6133	86	8.3542	Low	QC	100 - 8.58	3.40421e+06	2.81	398210	378492	500061	439931	459759	506509	591267	429435	485278	426757	413582	1.22912e+07	423994	404652	410482	413790	401476	390514	473099	476938	500061	493565	505105	493418	524586	495144	527645	512580	512576	629193	485717	468760	482788	494804	486481	484248
1.18_323.1716m/z		323.172	1	1.17733	0.0499333	105	1.66001	QC	Low	100 - 6.97	3438.78	9.09	1627.58	2299.3	2560.86	7236.88	3292.57	2975.68	3850.66	756.848	2311.42	3717.02	2257.74	0	3739.05	3673.33	3305.29	2879.44	3523.58	3511.99	1933.67	2897.35	2560.86	8119.17	3617.31	2898.78	3416.4	872.655	2513.21	4464.53	2798.15	0	4283.38	4255.29	3887.52	3443.2	4269.63	4354.96
1.18_226.1645m/z		226.165	1	1.18273	0.105333	13	1.50965	Low	QC	100 - 5.35	24334	2.34	16347.1	20119.5	16254.5	24624.1	14643.5	18239.3	19282.4	18427.9	16131.2	15087.3	14153	51964.6	15970.2	15856.9	16376.8	15629.6	16675.9	16204.8	19421.4	25352.5	16254.5	27626.2	16087.7	17767.9	17107.8	21247.6	17539.5	18121.4	17540.7	2660.1	18295.1	18369.1	19261.5	18689.7	20206.7	20094.4
1.26_189.1485m/z		189.148	1	1.25748	0.132067	174	4.33882	QC	High	100 - 9.22	11912.4	7.25	893.888	10895.3	2822.15	1483.62	3074.96	433.668	2324.25	5149.23	5728.56	9217.78	3696.24	0	11981.5	11325.2	10785.7	13198.9	11646.9	12535.9	1062	13729.1	2822.15	1664.49	3378.25	422.46	2062.13	5937.12	6228.69	11071.5	4580.96	0	13725.7	13119.4	12685.7	15783	14112.9	15544.9
1.27_251.1390m/z		251.139	1	1.26558	0.213317	133	1.13451	Ctrl	High	100 - 9.71	11226.7	5.68	14213.4	14505.7	6118.81	10068.8	18544.2	5267.13	3603.3	12168	9868.65	16696.3	16683.2	0	11159.3	10027.4	11059.8	11357.1	11956.5	10942.5	16886.5	18278.6	6118.81	11296.3	20373.2	5131	3196.94	14029.8	10730.2	20054	20676.4	0	12783.8	11615.9	13008	13580.6	14488.1	13569
1.27_161.0920m/z		161.092	1	1.27103	0.122817	110	1.85843	High	Low	100 - 6.76	5111.31	4.7	4030.09	4002.42	6577.95	5140.07	3595.03	7335.05	5883.18	3631.96	5073.51	3452.73	2475.08	0	3893.82	3888.72	3868.35	4204.24	4128.01	4310.96	4788	5043.45	6577.95	5766.72	3949.61	7145.48	5219.7	4187.7	5516.45	4147.09	3067.51	0	4460.67	4504.79	4549.76	5027.37	5002.04	5345.7
1.28_237.1233m/z		237.123	1	1.27745	0.1651	201	1.14298	QC	Ctrl	100 - 10.5 - 1.65	10504.2	5.22	10998.2	12032.2	5413.93	8316.27	17836.4	6989.26	3752.51	11718.6	10520.4	13102.2	16374.1	0	11031.6	10186.4	10260.1	11032.7	9681.95	10832.1	13066.6	15161.8	5413.93	9330.15	19595.6	6808.62	3329.32	13511.7	11438.9	15737.1	20293.4	0	12637.6	11800.2	12067.5	13192.7	11731.9	13432
1.28_335.0219m/z		335.022	1	1.27745	0.0702167	12	2.96078	Ctrl	High	100 - 11.1	2955.75	8.87	4404.43	3871.78	1846.01	1700.78	954.37	1232.84	502.742	1303.25	1685.87	4889.48	3675.45	0	1844.84	1783.47	2031.16	1921.87	1693.64	2157	5232.75	4878.83	1846.01	1908.13	1048.5	1200.98	446.045	1502.66	1833.05	5872.78	4555.19	0	2113.4	2066.02	2388.95	2298.15	2052.24	2674.74
1.28_267.1802m/z		267.18	1	1.28388	0.33305	25	1.69452	QC	Low	100 - 14.9 - 0.269	131034	1.8	59172.2	135522	91581.1	41312.9	174301	51568.6	45482.9	118815	53437	119224	135905	745.828	130845	126373	132169	132557	132016	132244	70300.4	170771	91581.1	46349.6	191492	50235.8	40353.5	136995	58102.2	143200	168434	38.1793	149893	146393	155450	158509	159968	163985
1.30_123.0915m/z		123.092	1	1.30307	0.209083	41	9.1858	Low	QC	100 - 1.65	36112.9	6.81	3893.26	3912.94	4867.71	4472.88	4215.92	5084.74	5655.26	4066.04	3809.98	4051.02	4020.88	132570	4196.05	4168.53	4078.99	3499.15	3832.78	3812.77	4625.44	4930.7	4867.71	5018.2	4631.73	4953.32	5017.49	4688.19	4142.61	4865.69	4983.31	6786.3	4806.9	4828.93	4797.5	4184.23	4644.3	4727.94
1.30_225.1597m/z		225.16	1	1.30307	0.298	88	7.3011	Low	High	42 - 100 - 11.3 - 1.93	177028	1.19	19701.3	27101.7	34405.1	40929.4	21647.8	22033.8	27149.9	26155.4	24374.7	26654.6	22161.4	634920	48075.6	47017.9	47971.7	48744.8	47966.4	48305.2	23406.5	34150.9	34405.1	45919.3	23782.9	21464.4	24088	30157.5	26502.7	32014.9	27465.9	32501.9	55074.3	54466.8	56421.9	58288.3	58122.4	59899.8
1.31_154.0498m/z		154.05	1	1.30948	0.0891667	109	1.77952	High	Low	100 - 1.53	3349.92	5.21	3353.45	2890.1	2805.76	3661.5	3608.57	3258.8	3232.22	3300.12	2591.29	2624.1	2314.56	0	2894.6	2847.33	3131.78	2781.83	2728.49	2704.79	3984.11	3641.82	2805.76	4107.9	3964.48	3174.57	2867.7	3805.08	2817.52	3151.81	2868.56	0	3315.99	3298.42	3683.45	3326.47	3306.19	3354.01
1.32_642.2100m/z		642.21	1	1.32127	0.0697833	8	Infinity	Low	Ctrl	100 - 54.9 - 42.2 - 14.2	943801	199.99	0	0	0	0	0	0	0	0	0	0	128.362	3.77508e+06	0	0	0	0	0	0	0	0	0	0	0	0	0	0	0	0	159.086	193248	0	0	0	0	0	0
1.33_133.0858m/z		133.086	1	1.33398	0.0684833	166	1.71139	QC	High	100	1027.23	19.81	250.156	1152.89	712.38	391.195	636.484	307.474	293.284	1163.68	676.088	1027.09	915.192	0	904.882	874.596	890.695	1412.9	1062.2	1018.1	297.202	1452.76	712.38	438.888	699.26	299.528	260.209	1341.74	735.113	1233.64	1134.25	0	1036.61	1013.15	1047.59	1689.53	1287.09	1262.47
1.33_349.2373m/z		349.237	1	1.33398	0.100417	367	5.60978	Ctrl	Low	100 - 16.8	16935.4	11.64	19493	22750.6	16090.1	9407.96	2640.21	2952.94	2500.56	7093.32	2790.67	2751.63	5103.15	1430.18	7371.83	7068.35	6801.83	8643.18	7081.98	6107.34	23159	28668.1	16090.1	10554.9	2900.61	2876.62	2218.55	8178.69	3034.31	3305	6324.62	73.2118	8445	8188.17	7999.97	10335.4	8581.45	7573.26	HMDB0006254
1.34_478.1970m/z		478.197	1	1.34027	0.2333	159	1.69665	Ctrl	Low	100	32813.6	7.17	42752.3	38657.6	21874.3	27970.1	10117.3	24789.5	13068.3	33126	21317.1	33653.8	22389.8	0	21095.4	23285.7	20352.1	22704.4	20053.5	19505.8	50792.5	48712.4	21874.3	31380.1	11115.2	24148.8	11594.5	38194.7	23178.1	40421.7	27749	0	24166.4	26974.8	23937.1	27149.6	24299.5	24187.7
1.35_372.2593m/z		372.259	1	1.34837	0.2994	17	2.29501	Ctrl	Low	100 - 14 - 0.191	36751.4	7.04	2689.21	72579.2	19003.7	52733.6	94105.9	18014.9	10122.6	10220.1	5216.35	8192.84	50645.5	0	24662.8	23299.2	25244.6	26628.1	28375.5	27007.4	3194.96	91457.1	19003.7	59162.6	103388	17549.3	8981.02	11783.9	5671.75	9840.45	62767.8	0	28253.1	26990.4	29691.5	31841.5	34383.4	33489.9
1.35_378.2021m/z		378.202	1	1.34837	0.0928833	110	1.96292	High	Low	100 - 15.1	7685.17	16.8	5175.92	6959.76	4371.38	4330.44	4940.9	10040.8	6671.2	9087.78	4571.57	7054.01	4035.11	0	4212.5	3896.21	3464.52	4376.21	4828.34	5571.84	6149.32	8769.99	4371.38	4858.39	5428.22	9781.28	5918.85	10478.3	4970.69	8472.6	5000.95	0	4825.74	4513.47	4074.79	5233.01	5850.65	6909.23
1.35_355.1263m/z		355.126	1	1.35465	0.172433	127	1.41836	Ctrl	Low	100 - 13.3	21464.1	6.41	19726.5	22618.4	19216.7	24294.6	13251.1	26276.3	20272.3	22942.3	18187.3	26730.5	15614.4	0	15419	15611.3	16169.4	17467.5	17985.6	17305.1	23436.4	28501.5	19216.7	27256.5	14558	25597.2	17986.1	26452.7	19775.1	32106.1	19351.8	0	17663.7	18084.5	19017.7	20887.4	21793.7	21458.8
1.36_416.2853m/z		416.285	1	1.36003	0.123817	8	2.99241	Ctrl	Low	100 - 14.2	8318.8	8.75	2634.47	17611.3	3690.96	9338.44	15906.3	6281.21	3187.6	4155.05	727.813	1695.54	8696.51	0	4684.88	5468.77	5137.33	5948.09	5549.19	5891.09	3129.92	22192	3690.96	10476.9	17475.2	6118.88	2828.12	4790.82	791.354	2036.52	10778.1	0	5366.89	6335.16	6042.28	7112.64	6724.13	7305.1
1.37_97.0396m/z		97.0396	1	1.37258	0.208767	32	1.70154	Low	QC	100 - 0.186	23347	7.11	15925.5	24249.5	17833.3	19837.9	14253.1	14569.1	21249.1	14337.7	13897.1	22803.8	11394.9	45292.1	15034.1	14266.3	13413	13891.1	13613.8	12108.4	18920.5	30556.8	17833.3	22256.4	15658.9	14192.6	18852.7	16531.5	15110.4	27389.7	14122.4	2318.52	17222.7	16526.4	15775.7	16610.8	16496.3	15014.7
1.37_226.0896m/z		226.09	1	1.37258	0.181833	46	1.35155	Ctrl	Low	100 - 10.2 - 3.14	25138.5	3.37	23422.4	21827.1	41342	13962.3	26793.3	50792.3	6103.61	8578.18	25071.3	30772.8	18487.9	67.0271	23548.2	22538.5	21500.7	21963.1	22728.3	21765.6	27827.3	27504.4	41342	15664.6	29435.9	49479.6	5415.27	9890.76	27260.1	36961.3	22913.1	3.43115	26976.3	26109.2	25288.1	26263.2	27540.5	26990
1.41_192.1053m/z		192.105	1	1.40782	0.15955	5	1.60298	Ctrl	Low	100 - 8.22 - 4.08	27490.5	2.37	30191.5	29913.7	28241.9	21615	24061.2	33290.7	11114.1	8949.35	24686.3	21017	22314.9	580.202	23032.2	22485.6	22291	22470.4	23263.7	23669.4	35869.4	37694.3	28241.9	24250.2	26434.3	32430.3	9860.69	10318.7	26841.5	25243.6	27656.1	29.7008	26385.2	26047.9	26217.5	26869.8	28189.3	29350.7
1.41_284.2067m/z		284.207	1	1.40782	0.0605667	9	336.642	Low	Ctrl	100	50127.8	25	0	92.8203	256.422	246.38	171.49	205.634	473.638	678.849	439.104	330.912	93.0513	199648	268.97	181.268	282.879	170.65	263.876	333.064	0	116.963	256.422	276.417	188.404	200.319	420.223	782.722	477.44	397.459	115.324	10220.1	308.126	209.985	332.709	204.061	319.746	413.008
1.42_242.2843m/z		242.284	1	1.42043	0.07225	4	4.42094	QC	High	100 - 12.4	3220.83	4.78	2361.69	4901.09	3211.83	1695.58	200.258	997.149	938.183	778.57	1073.44	1693.83	207.4	1702.76	3241.47	3326.44	3221.67	3410.49	3163.85	2961.05	2805.84	6175.87	3211.83	1902.3	220.009	971.378	832.379	897.701	1167.15	2034.47	257.042	87.1651	3713.35	3853.44	3789.17	4078.22	3833.74	3671.78	HMDB0243889
1.43_140.0706m/z		140.071	1	1.43298	0.0614667	68	13.4526	Low	QC	100 - 2.45	5505.95	14.67	416.461	324.347	484.749	510.252	500.346	659.764	742.896	431.35	499.193	418.991	284.321	20821.3	420.682	427.753	354.48	322.824	444.108	485.875	494.783	408.71	484.749	572.46	549.695	642.713	659.115	497.352	542.774	503.251	352.375	1065.85	481.924	495.52	416.921	386.029	538.139	602.498
1.43_284.3311m/z		284.331	1	1.43298	0.455333	6	12.5384	Low	QC	100 - 15.7	125812	7.52	7979.33	116991	10262.9	22400.1	6535.84	10436.1	144686	13701.6	8888.01	8543.01	5733.4	480085	9340.72	11294.4	10081.6	9211.56	10336.4	9940.29	9479.95	147420	10262.9	25131	7180.47	10166.3	128369	15798.2	9663.97	10261	7105.73	24575.8	10700.5	13083.8	11857.4	11015.1	12525	12326.2
1.43_318.1732m/z		318.173	1	1.43298	0.121	77	9.83706	Ctrl	High	100 - 13.3	10974	10.75	10248.6	9117.53	12432.4	12097.3	1340.78	836.781	1658.38	626.366	2995.66	4852.16	3821.04	0	4243.94	4365.88	4586.14	4306.27	4945.86	5546.18	12176	11489	12432.4	13572.2	1473.01	815.155	1471.35	722.208	3257.19	5827.94	4735.64	0	4861.77	5057.55	5393.99	5149.37	5993.05	6877.41
1.44_358.2436m/z		358.244	1	1.43932	0.164717	26	3.00021	Ctrl	Low	100 - 10.5	16041.5	4.66	766.439	32755.2	5909.17	24735.2	37722.4	6506.33	3165.37	3210.44	337.578	1678.4	19371.2	0	9326.37	8962.09	8289.23	9496.78	9153.49	9205.48	910.579	41274.8	5909.17	27750.8	41442.9	6338.18	2808.4	3701.68	367.05	2015.94	24007.9	0	10684.1	10381.9	9749.38	11356.1	11091.6	11415
1.49_240.1806m/z		240.181	1	1.48732	0.2018	8	1.55399	QC	Ctrl	100 - 7.56	48241.1	22.12	22721.3	43041.8	24432.7	33977.9	28128.5	24720.1	30065.1	50204.2	40102.9	38517.4	55276.5	15014.3	41461.7	36372.4	43180.6	45893.8	58825.2	63712.7	26994.4	54237	24432.7	38120.3	30902.8	24081.2	26674.5	57886.1	43604.1	46263.4	68507.4	768.59	47497.6	42134.8	50786.9	54879.1	71280.2	79005.5
1.51_607.3375m/z		607.337	1	1.506	0.141367	68	2.09977	Ctrl	Low	100 - 35.2 - 3.35	89637.9	6.36	65600.2	131421	27237	134294	63646.8	18189.5	14259.3	94721.7	59296	44545.1	66916.5	0	60357.3	60859	56869.9	55615.1	58349.1	66323.2	77937.3	165603	27237	150666	69924.2	17719.4	12651.2	109215	64472.8	53503.3	82933.4	0	69143.9	70500.7	66887.5	66503.7	70703.3	82242.5
1.51_242.2843m/z		242.284	1	1.51228	0.0490667	3	3.10044	QC	Low	100 - 5.95	2940.13	16.55	1721.37	2757.9	1427.98	1228.74	1789.93	997.332	4422.48	1861.97	1511.17	646.421	489.019	1146.57	3415.55	3514.93	2953.28	2644.87	2906.62	2205.52	2045.1	3475.23	1427.98	1378.54	1966.47	971.556	3923.73	2146.88	1643.1	776.418	606.07	58.6936	3912.77	4071.79	3473.5	3162.69	3522.04	2734.9
1.52_333.1444m/z		333.144	1	1.51852	0.400567	143	1.68062	Ctrl	Low	100 - 18.1	514869	3.4	508953	548688	480378	521456	318733	685769	518910	492517	429969	519989	275468	0	470061	448254	437185	433954	433328	430093	604669	691402	480378	585030	350169	668046	460390	567878	467507	624560	341403	0	538491	519269	514195	518916	525077	533327
1.56_279.1736m/z		279.174	1	1.55523	0.0984167	73	6.86774	High	Low	100 - 9.16	5527.46	15.14	8406.53	9238.88	1652.98	1259.84	1387.42	3880.23	916.826	15925.4	626.133	1217.58	1375.66	0	2123.51	2769.5	2428.89	3159.27	2930.16	3175.27	9987.5	11641.9	1652.98	1413.43	1524.26	3779.95	813.431	18362.1	680.797	1462.44	1704.93	0	2432.64	3208.26	2856.73	3777.81	3550.56	3937.42
1.57_440.4097m/z		440.41	1	1.56602	0.15295	18	124.856	Low	QC	100 - 18.5	53879.1	56.77	655.037	894.482	1609.8	398.551	1139.62	1557.04	200.63	1154.54	1464.63	1207.81	0	212844	271.053	658.086	530.167	0	864.472	265.397	778.226	1127.14	1609.8	447.14	1252.02	1516.8	178.003	1331.2	1592.49	1450.7	0	10895.6	310.512	762.344	623.556	0	1047.51	329.1
1.57_236.1428m/z		236.143	1	1.57142	0.0975	25	2.52293	Ctrl	Low	100	5918.23	4.13	8441.12	8229.18	5448.27	1554.36	3319.21	8570.69	333.241	4718.28	3998.96	3716.61	1667.56	0	3614.74	3942.85	3958.88	3705.56	3948.53	3684.77	10028.6	10369.6	5448.27	1743.86	3646.58	8349.19	295.66	5440.24	4348.08	4464.04	2066.7	0	4140.96	4567.5	4656.24	4431.06	4784.55	4569.21
1.58_264.0537m/z		264.054	1	1.58397	0.0552833	32	1.51076	Ctrl	Low	100 - 2.31	5835.07	5.94	7184.87	6488.72	5602.49	4064.19	2103.03	5353.94	5914.11	6113.29	2626.59	6974.98	5847.75	0	5076.81	4556.92	4858.63	4836.35	5312.91	5306.18	8536.09	8176.44	5602.49	4559.68	2310.45	5215.57	5247.14	7048.7	2855.9	8377.68	7247.45	0	5815.88	5278.86	5714.48	5783.24	6437.81	6579.81
1.61_233.0601m/z		233.06	1	1.61052	0.0562167	33	1.77349	QC	High	100 - 1.64	4828.39	13.49	4050.36	4077.93	4951.32	3422.12	2622.18	3236.44	2366	2665.51	5719.41	3631.19	2734.92	0	5687.7	4789.82	4707.85	4040.34	6422.23	3322.39	4812.09	5138.6	4951.32	3839.33	2880.8	3152.79	2099.18	3073.36	6218.74	4361.43	3389.54	0	6515.7	5548.66	5537.13	4831.38	7782.01	4119.85	HMDB0001049
1.61_297.2019m/z		297.202	1	1.61052	0.0485	31	2.1552	QC	High	100 - 1.76	3355.9	15.71	3055.37	4427	1601.08	3843.79	1135.62	1510.68	775.932	2806.23	2284.88	1851.06	5630.02	0	3013.56	2456.77	3425.67	3758.56	3708.08	3772.76	3629.97	5578.47	1601.08	4312.41	1247.63	1471.63	688.426	3235.62	2484.36	2223.31	6977.61	0	3452.27	2845.99	4029.11	4494.44	4493.19	4678.32
1.61_390.1200m/z		390.12	1	1.61052	0.0687667	157	2.79661	Ctrl	Low	100 - 20.6	5264.12	20.94	6398.56	6374.31	5736.91	2546.69	2189.14	8679.82	2570.86	7042.55	3559.32	2499.91	1470.06	0	2615.97	3072.86	3542.79	3179.39	2576.73	1863.74	7601.91	8032.28	5736.91	2857.17	2405.05	8455.49	2280.93	8120.15	3870.06	3002.66	1821.92	0	2996.8	3559.68	4166.86	3801.86	3122.3	2311.09
1.62_328.2329m/z		328.233	1	1.62223	0.0624667	9	5.30034	Ctrl	Low	100 - 6.62	4803.84	23.82	3828.31	8294.87	1713.59	5378.59	2902.85	3059.24	2109.19	4485.42	1560.8	761.55	1302.96	0	2936.39	2487.05	2285.64	2605.35	3899.33	3924.39	4548.28	10452.4	1713.59	6034.32	3189.16	2980.17	1871.33	5171.75	1697.06	914.701	1614.83	0	3363.87	2881.06	2688.26	3115.44	4724.94	4866.35
1.63_209.0920m/z		209.092	1	1.63478	0.127717	140	1.40392	Ctrl	High	100	6114.28	7.45	7256.68	7745.37	3943.95	5511.13	6033.07	3366.38	2180.95	5840.19	5070.08	6047.15	6754.13	0	5110.75	5094.43	4603.78	4286.96	5023.87	5219.78	8621.4	9759.94	3943.95	6183.02	6628.11	3279.37	1935	6733.81	5512.72	7263.26	8370.78	0	5854.75	5901.53	5414.74	5126.28	6087.58	6472.67
1.64_318.3001m/z		318.3	1	1.64018	0.622967	60	1.46844	High	Low	100 - 19	976616	2.64	743161	784915	957599	815721	839589	1.20287e+06	1.03108e+06	832923	971563	854194	834523	0	820505	804689	797099	786860	786170	758318	882924	989072	957599	915170	922397	1.17178e+06	914803	960371	1.05638e+06	1.02598e+06	1.03427e+06	0	939951	932172	937508	940916	952626	940335
1.66_296.1352m/z		296.135	1	1.65805	0.164783	62	2.83441	High	Low	100 - 4.55	44329.9	4.22	10190.2	14574.8	33937.5	4661.53	17810	39721.3	61706.2	58082.2	28267.8	20143.6	14148.4	0	22963.6	24021.2	23293.7	22589.3	22792.9	21120	12106.7	18365.7	33937.5	5229.84	19566.6	38694.7	54747.3	66969.6	30735.7	24194.6	17534.9	0	26306.6	27826.8	27396.9	27011.9	27618.9	26189.3
1.67_154.0862m/z		154.086	1	1.6704	0.102717	167	4.0435	Ctrl	High	100 - 1.6	5610.77	6.19	10480.3	7390.4	2723.07	1849.27	2441.78	908.778	358.032	1841.82	3593.21	1088.91	3130.96	0	2520.59	2687.37	2714.63	2959.87	2514.84	2770.08	12451.3	9312.65	2723.07	2074.73	2682.61	885.291	317.654	2123.64	3906.91	1307.9	3880.37	0	2887.53	3113.12	3192.81	3539.37	3047.31	3434.97
1.67_312.2019m/z		312.202	1	1.6704	0.0728167	14	19.9086	Ctrl	High	100 - 2.25	4336.73	41.73	584.833	820.93	236.374	15704.8	0	233.394	0	637.932	0	1652.76	9857.67	0	674.478	1468.81	990.76	1186.52	366.2	869.608	694.82	1034.45	236.374	17619.4	0	227.362	0	735.544	0	1985.14	12217.2	0	772.666	1701.51	1165.28	1418.82	443.736	1078.34
1.70_206.1387m/z		206.139	1	1.69513	0.0848	96	32.3867	QC	High	100 - 0.985	6613.9	28.78	4510.55	2341.79	633.797	277.472	0	115.773	0	701.092	373.183	535.44	0	0	4609.77	4289.31	6469.51	8543.09	8814.17	6957.52	5358.83	2950.89	633.797	311.3	0	112.781	0	808.368	405.764	643.119	0	0	5280.85	4968.84	7609.12	10215.7	10680.4	8627.51
1.70_315.1339m/z		315.134	1	1.70128	0.2879	97	1.54907	Ctrl	Low	100 - 14.2	79809.4	3.44	111083	109038	44433.4	54684.1	52302.3	63151.9	34883.5	88590.2	51637.3	92402.4	61672	371.328	58007.6	55106.3	54863.2	52877.4	52909.3	55160.2	131973	137398	44433.4	61351	57460.8	61519.8	30949.5	102146	56145.4	110985	76433.6	19.0085	66452.2	63836.5	64527.4	63230	64111.8	68400.2
1.71_281.1606m/z		281.161	1	1.70745	0.189	45	2.05679	High	Low	100 - 6.24	48200.2	3.25	21494.5	25348.8	45598.1	42995.6	33829	67827.1	56256.5	34888.3	46187.6	24791.9	22759.3	0	30414.3	31203.2	33222.4	32258.5	32752.2	32381.9	25536.8	31942	45598.1	48237.4	37165.5	66074.1	49912.1	40226.7	50219.9	29777.6	28206.9	0	34841.9	36146.6	39074.5	38574.3	39686.9	40154.4
1.72_388.2541m/z		388.254	1	1.71902	0.982633	42	1.23442	Ctrl	QC	100 - 16.7 - 2	921073	4.56	899577	1.05146e+06	661812	1.07145e+06	538707	1.05799e+06	687486	1.03021e+06	814433	325166	665087	1.24017e+06	705081	708037	740614	763148	783778	776287	1.06876e+06	1.32494e+06	661812	1.20207e+06	591840	1.03065e+06	609955	1.18785e+06	885536	390558	824281	63485.1	807724	820209	871073	912562	949728	962616
1.73_233.0601m/z		233.06	1	1.72518	0.0863333	32	1.82103	QC	High	100 - 1.05	5658.45	9.5	5445.59	5037.94	4169.41	2924.73	2671.65	3227.68	3204.76	3325.05	6105.36	4089.62	3181.44	0	6305.07	5823.83	5097.15	5176.41	7614.97	3933.23	6469.71	6348.31	4169.41	3281.29	2935.15	3144.26	2843.34	3833.83	6638.38	4912.06	3942.94	0	7222.95	6746.48	5995.01	6189.88	9227.29	4877.32
1.73_262.0133m/z		262.013	1	1.72518	0.0863333	11	1.19136	Ctrl	Low	100 - 1.4	6400.24	10.46	8647.35	7018.08	6397.51	3538.02	4761.15	6804.73	6527.96	5749.76	9050.09	6380.82	6057.87	0	7029.85	6789.73	6161.06	6905.21	5834.75	5380.52	10273.6	8843.49	6397.51	3969.36	5230.73	6628.86	5791.77	6629.55	9840.2	7664.02	7507.86	0	8053.24	7865.4	7246.33	8257.15	7070.15	6671.98
1.77_358.3679m/z		358.368	1	1.76918	0.07865	29	5.19295	Low	Ctrl	100 - 18.3	6541.88	16.09	2306.14	213.469	409.407	2110.03	2100.21	447.427	644.887	2205.09	526.916	24293.6	1346.94	0	2253.72	1790.26	2570.44	2235.06	2395.77	2930.82	2739.85	268.992	409.407	2367.27	2307.36	435.863	572.16	2542.49	572.918	29179.2	1669.34	0	2581.81	2073.88	3023.22	2672.65	2903.03	3634.29
1.78_279.1736m/z		279.174	1	1.78143	0.10565	73	4.01057	High	Low	100	4839.09	11.52	5798.24	5949.99	1692.1	664.046	3657.96	1045.25	410.784	14242.3	769.584	776.902	3279.85	0	2911.13	2328.3	2955.75	2719.92	2219.64	2750.72	6888.69	7497.59	1692.1	745.003	4018.74	1018.24	364.458	16421.6	836.772	933.139	4064.91	0	3334.92	2697.16	3476.41	3252.44	2689.61	3410.97
1.82_330.3363m/z		330.336	1	1.82315	0.0790833	57	1.83502	QC	Ctrl	100 - 11	12286.9	6.87	6234.15	4128.36	7209.79	9210.66	9121.22	6590.98	11636.4	6055.72	12532	24347.9	11224.5	0	12650.9	12159.3	11250	11967.1	11950.6	13743.3	7406.57	5202.15	7209.79	10333.6	10020.8	6420.64	10324.1	6982.32	13626.1	29244.3	13911.1	0	14492.6	14085.6	13231.7	14310.1	14480.9	17042
1.83_274.1544m/z		274.154	1	1.8293	0.26865	73	2.14232	High	Low	100 - 7.09	35594.2	17.27	30582.8	26841.7	39445.5	29557.6	26547.1	47224.4	34298.6	34306.6	30426.5	26747	9285.55	0	27916	27355.4	27959.3	27316	25000.7	10239.3	36334.3	33823.3	39445.5	33161.1	29165.5	46003.9	30430.5	39556	33082.9	32125.9	11508.1	0	31980	31689.2	32884.3	32664.1	30294.1	12697
1.85_207.0876m/z		207.088	1	1.84963	0.1265	47	7.74332	Low	Ctrl	100 - 3.46	10911.2	11.97	3286.49	0	2343.41	6.55089	20032.2	214.95	321.14	0	10264.4	575.953	32804.5	0	6496.75	5167.84	5178.57	5084.87	6183.45	6477.77	3904.57	0	2343.41	7.34955	22008	209.395	284.923	0	11160.6	691.78	40656.4	0	7442.53	5986.57	6090.78	6080.42	7492.68	8032.6
1.85_164.1433m/z		164.143	1	1.85427	0.39975	22	5.52314	Low	QC	100 - 9.04	435612	3.84	80145.2	75815.8	102350	86525.3	86000.8	122288	114420	101120	90681.5	75722.2	73258	1.50279e+06	78260.3	82103.8	82899.4	76223.4	75498.3	78237.1	95217.6	95535.6	102350	97074	94483	119128	101516	116592	98598.3	90950.2	90792.8	76928.5	89653.2	95111.1	97502.1	91146.8	91483.6	97016.1
1.87_270.3155m/z		270.316	1	1.86675	0.1914	8	2.85263	Ctrl	High	100 - 17	1193.81	52.87	554.892	290.158	711.464	3218.72	1467.04	0	206.942	0	996.935	1686.62	1516.86	0	1436.62	551.81	981.619	733.207	202.237	801.226	659.247	365.628	711.464	3611.14	1611.73	0	183.604	0	1083.97	2025.8	1879.93	0	1645.76	639.231	1154.53	876.758	245.056	993.541
1.88_213.1022m/z		213.102	1	1.87917	0.0552167	62	3.54384	Ctrl	High	100 - 3.35	2838.66	17.54	4105.53	4116.31	1486.04	1646.76	2103.19	0	0	1100.86	541.881	2070.02	2858.73	0	2041.27	1464.56	1612.22	2134.75	1420.39	1959.97	4877.64	5186.96	1486.04	1847.53	2310.62	0	0	1269.31	589.189	2486.31	3542.98	0	2338.43	1696.58	1896.21	2552.7	1721.13	2430.41
1.89_212.1181m/z		212.118	1	1.89072	0.1172	34	1.75574	Ctrl	Low	100 - 20.8	5008.84	10.3	3341.65	7393.66	4289.94	5010.12	2717.61	4776.9	5501.34	3269.35	4399.07	2482.6	3755.09	774.606	3984.14	3653.93	3687.97	4126.91	4555.24	4653.99	3970.1	9316.76	4289.94	5620.93	2985.65	4653.44	4880.92	3769.6	4783.12	2981.86	4653.9	39.6525	4564.14	4232.81	4337.61	4934.9	5519.72	5771.08
1.89_520.3324m/z		520.332	1	1.89072	0.50125	15	1.22734	Ctrl	Low	100 - 23.1 - 1.74	1.03719e+06	2.09	709029	1.13751e+06	925062	1.37716e+06	506803	1.63989e+06	573569	1.33391e+06	2.02364e+06	292688	821942	242029	842691	868033	874924	856789	894661	880145	842373	1.43337e+06	925062	1.54506e+06	556789	1.59751e+06	508885	1.53801e+06	2.20031e+06	351548	1.01868e+06	12389.6	965368	1.00555e+06	1.02904e+06	1.02454e+06	1.08409e+06	1.0914e+06
1.92_246.1334m/z		246.133	1	1.92013	0.1574	55	1.97428	Low	High	100 - 1.58	9623.8	9.89	11170	5998.08	9583.31	3011.59	13238	614.141	3325.67	2320.51	17996.8	6099.86	14398.6	0	8626.26	8396.96	9329.88	10689.7	8318.09	8767.91	13270.7	7558.18	9583.31	3378.75	14543.7	598.268	2950.61	2675.58	19567.9	7326.56	17845	0	9882.05	9727.26	10973.3	12782.6	10079.3	10872.4
1.97_207.0765m/z		207.076	1	1.96515	0.126383	83	1.91319	High	Ctrl	100	10215.7	9.84	1229.12	5478.18	2880.51	11770.7	6215.79	11457.8	8372.57	14816.7	8509.58	9075.7	6029.95	0	6048.74	7443.08	5937.04	6065.28	6051.24	6981.69	1460.27	6903.06	2880.51	13205.7	6828.85	11161.7	7428.35	17083.8	9252.5	10900.9	7473.26	0	6929.3	8622.26	6982.85	7252.77	7332.47	8657.48
1.97_564.3586m/z		564.359	1	1.97135	0.5226	19	1.1765	Ctrl	QC	100 - 25.4 - 1.46	915479	1.99	533790	1.09294e+06	838139	1.19705e+06	412022	1.59168e+06	441276	1.21419e+06	2.10796e+06	225858	738925	60774.5	771142	756121	784076	769185	789561	798732	634177	1.37721e+06	838139	1.34299e+06	452659	1.55054e+06	391511	1.39998e+06	2.29199e+06	271278	915792	3111.08	883402	875911	922191	919780	956735	990449
2.01_554.5296m/z		554.53	1	2.00695	0.0172	27	11.3592	High	QC	100	6646.27	64.44	1829.47	4439.7	0	3575.49	2241.37	12358.2	7027.47	4958.05	3541.06	1895.73	0	0	0	929.07	0	0	1592.38	989.141	2173.52	5594.47	0	4011.39	2462.44	12038.8	6234.94	5716.7	3850.21	2276.97	0	0	0	1076.26	0	0	1929.54	1226.56
2.01_274.1547m/z		274.155	1	2.00932	0.0939333	80	1.78886	High	Low	100 - 7.66	29496.7	20.04	22013	25987.6	32801.6	21806.4	20566.8	37140.2	29252.7	31027	33324.9	23858.9	8772.36	0	27319	24107.1	9971.65	22202.8	17110.2	10057.1	26152.9	32747	32801.6	24465	22595.3	36180.3	25953.7	35774.5	36234.4	28657	10872.1	0	31296	27926.2	11728.2	26549.8	20732.9	12471.1
2.01_154.0498m/z		154.05	1	2.01405	0.2195	104	1.09005	High	Ctrl	100 - 1.93	32672.3	6.73	35980.9	35441.9	29333.8	19136.3	25728.2	30063.6	34587.6	40309.8	34212.3	51079.5	34972	0	32981.8	31736.5	29800.5	27260.4	29973	28922.7	42747.7	44660.3	29333.8	21469.3	28265.7	29286.6	30686.9	46477.7	37199.2	61351.7	43342.9	0	37783.1	36764.4	35049.9	32597.6	36319.2	35864.9
2.03_86.0600m/z		86.06	1	2.03422	0.193383	112	1.38935	High	Low	100 - 0.989	20243.3	8.36	15824.9	13772.1	14943.1	19094.5	16370.2	21419.5	22271.6	20912	18830.4	18041.3	14899.8	6509.66	17130.2	18049.6	15392.4	14245.3	16356.7	15611.4	18801	17354.2	14943.1	21422.4	17984.7	20865.9	19759.9	24111.8	20474.4	21669.5	18466.2	333.232	19624	20909.1	18103.7	17034.3	19820	19358.6
2.06_230.2478m/z		230.248	1	2.05895	0.5388	30	1.53074	High	Low	100 - 14.6	824694	4.17	734928	814575	911823	623946	776362	969219	654375	898819	811944	628702	600478	113893	644986	678747	633007	613381	623094	605309	873142	1.02645e+06	911823	700014	852934	944170	580578	1.03635e+06	882831	755136	744206	5830.24	738882	786279	744512	733472	755022	750599
2.07_608.3849m/z		608.385	1	2.07138	0.218183	13	1.17333	Low	QC	100 - 26.6 - 3.73	385336	3.71	167373	408156	399774	502249	161034	596058	161311	418131	1.1168e+06	92418	324970	7155.27	327981	339387	306226	326321	331386	339169	198851	514317	399774	563480	176917	580653	143119	482110	1.2143e+06	111004	402753	366.282	375727	393155	360167	390210	401551	420578
2.08_160.0968m/z		160.097	1	2.07765	0.211267	147	1.534	Ctrl	Low	100 - 4.78	46826.2	5.21	46195.5	41334.7	51347.8	48426.7	31324.3	47824.4	52474	42034.4	45906.7	34702.8	40706.6	785.813	39150.5	41540.9	37852.6	36407.1	39833.6	36518.4	54883.2	52085.8	51347.8	54330.7	34413.8	46588.4	46556.3	48466.3	49914.5	41681.7	50450	40.2262	44850	48122.1	44520.4	43535.1	48267.6	45283.7
2.09_123.0916m/z		123.092	1	2.09473	0.261367	42	6.03439	Low	QC	100 - 1.37	33447.6	6.61	6074.87	5461.96	7796.5	6653.29	6282.32	7021.48	7693.15	6470.09	6576.5	5427.59	6198.2	115588	5983.77	5829.39	5397.13	5724.51	5316.1	5006.03	7217.33	6882.62	7796.5	7464.43	6901.94	6840.01	6825.55	7460.1	7150.65	6519.1	7681.78	5917.01	6854.87	6752.92	6347.84	6845.29	6441.69	6207.61
2.11_298.0967m/z		298.097	1	2.10907	0.330433	107	1.24775	Ctrl	Low	100 - 10.9 - 3.81 - 0.109	616925	4.09	677582	736062	354983	699072	612497	553051	490507	794923	530177	794379	653159	0	629129	609984	576993	566930	591373	572732	805011	927512	354983	784299	672907	538758	435190	916556	576464	954132	809497	0	720716	706621	678630	677927	716584	710203
2.12_183.1127m/z		183.113	1	2.1217	0.23825	106	1.62194	Ctrl	Low	100 - 7.51	77723.9	1.95	78560.4	73442.4	72949.2	85943.7	54222.4	42114.7	85090.5	45930	78026.3	40670.4	72984.2	0	62278.8	59670.1	61078.5	59687.8	61886	59744	93334.9	92544.8	72949.2	96421.5	59570.3	41026.2	75494.4	52957.9	84838.3	48849.4	90453.5	0	71345.2	69123.5	71837.5	71373.8	74989.2	74084.1
2.13_250.0934m/z		250.093	1	2.13337	0.179783	78	1.09574	QC	Ctrl	100 - 2.83	17615.3	7.1	20099.2	16537.3	13610	14058.3	19175.6	14690.3	15602.1	19160.8	16634.8	15278.3	23922.6	10659.9	20031.6	17477.3	17138.4	17140.9	17516.1	16387.8	23879.1	20838.6	13610	15772.2	21066.9	14310.6	13842.6	22092.7	18087.1	18350.9	29648.6	545.687	22947.8	20246.1	20157.4	20496.8	21224.8	20321.3
2.16_263.1965m/z		263.197	1	2.15853	0.0674833	137	5.45599	High	Low	100 - 9.45	5664.61	10.22	3049.9	3256.07	3325.19	2486.63	9820.93	3481.44	1643.74	7712.35	1539.67	938.846	1669.6	4.83706	2951.84	3082.51	2471.02	2459.89	2939.2	2541.14	3623.47	4102.97	3325.19	2789.78	10789.6	3391.46	1458.36	8892.44	1674.09	1127.65	2069.23	0.247612	3381.56	3570.86	2906.29	2941.5	3561.52	3151.08	HMDB0036382
2.16_652.4111m/z		652.411	1	2.15853	0.57345	20	1.11908	Low	QC	100 - 29.8 - 5.6 - 0.112	450785	3.89	192707	482470	472982	613523	186170	751508	171606	505186	1.31561e+06	104637	382893	0	389592	378422	404914	412245	412628	419107	228949	607961	472982	688321	204532	732085	152253	582486	1.43047e+06	125680	474541	0	446308	438375	476239	492957	499994	519704
2.23_408.3107m/z		408.311	1	2.2263	0.250267	147	7.2007	Low	High	100 - 28.2	26832.2	4.72	24032.6	24605.3	442.514	1092.72	511.413	402.194	13686.6	305.141	32836.7	58098.9	12766.3	3627.06	14359.2	13598.7	13108.2	12845.8	12702.6	13806	28552.2	31005.2	442.514	1225.94	561.853	391.8	12143.1	351.832	35703.5	69782.8	15822	185.671	16449.6	15753.1	15417.2	15360.8	15392.1	17119.8
2.28_608.3849m/z		608.385	1	2.27768	0.26345	13	1.1822	Ctrl	High	100 - 28.1 - 5.76 - 0.218	341063	6.23	172564	343272	362075	486340	150490	494445	155008	354050	880532	83032	284785	10975.6	308802	284139	331564	309808	337888	326960	205017	432557	362075	545632	165333	481666	137527	408224	957406	99730	352950	561.848	353757	329154	389969	370464	409429	405439
2.32_174.1488m/z		174.149	1	2.31998	0.209333	144	2.48759	High	Low	100 - 7.07	16815.5	3.17	18001.6	22341.3	4138.93	15357.1	7321.4	23248.1	12297.6	24395.1	10167.6	5404.79	11466.7	0	12490.2	11749.9	12687	12790.5	12350.3	12786	21387.1	28152.3	4138.93	17229.4	8043.5	22647.2	10910.8	28127.9	11055.3	6491.71	14211.3	0	14308.5	13611.4	14921.9	15294.7	14965.3	15854.9
2.33_226.1590m/z		226.159	1	2.33268	0.56485	16	7.11464	Low	Ctrl	100 - 13.1	159675	4.6	20926.9	17911.9	28269.4	22664.3	25364.2	30110.1	35380.1	24727	26421.5	22701.3	22009.4	567566	24397.7	21761.6	21458.7	22393.4	22778.8	22915.9	24862.5	22570.8	28269.4	25427.4	27865.9	29331.9	31390.1	28510.6	28728.2	27266.7	27277.5	29054	27949.4	25209.2	25238.7	26777.7	27601.8	28416.4
2.34_223.1077m/z		223.108	1	2.33912	0.138933	176	1.07572	Low	Ctrl	100 - 7.87	5335.99	5.8	4003.13	6305.47	1943.97	7589.07	5668.36	4344.45	2466.02	7944.27	4853.42	8143	8347.55	0	5499.24	4928.41	5309.36	4748.61	5363.2	4946.2	4755.97	7945.52	1943.97	8514.3	6227.43	4232.16	2187.91	9159.85	5277.14	9780.59	10345.6	0	6299.8	5709.2	6244.61	5678.32	6498.75	6133.42
2.37_303.1485m/z		303.149	1	2.37043	0.158267	82	1.23922	QC	High	100 - 10.1 - 0.666	21516	5.37	20166.1	17919.2	24577	20635.8	18459.2	15722.1	11905.4	23363.4	19608.5	25652	39701.3	0	22868.8	20187.6	21119.2	20389.2	21745.7	22785.5	23958.6	22580	24577	23151.6	20279.9	15315.8	10562.7	26938.3	21320.4	30810.7	49204.1	0	26197.9	23385.9	24839.3	24381.1	26350	28254.6
2.39_153.0658m/z		153.066	1	2.3898	0.06345	72	5.81822	Low	High	100 - 4.26	6006.99	12.51	1121.28	1207.41	1230.98	715.111	853.978	1049.44	954.313	1272.06	1718.79	1382.82	987.888	19938.5	1007.89	1183.34	1159.43	1115	890.456	894.537	1332.15	1521.46	1230.98	802.294	938.205	1022.31	846.69	1466.7	1868.85	1660.91	1224.35	1020.66	1154.61	1370.81	1363.67	1333.3	1078.99	1109.25
2.40_181.0512m/z		181.051	1	2.40253	0.180767	139	1.64042	QC	Low	100 - 0.436	18828.6	12.2	14664.3	13732.7	19009.1	13922.8	11221.8	13334.2	12666.3	10120.4	21101.1	13928.9	10881.7	0	22819.1	18948.5	17808.3	17249	23037.5	13109.3	17422.1	17304.6	19009.1	15620.2	12328.6	12989.6	11237.8	11668.9	22943.3	16730	13486.3	0	26141	21950.5	20945.3	20626.1	27915.2	16255.9
2.40_335.1676m/z		335.168	1	2.40253	0.109233	37	6.3304	Ctrl	Low	100 - 8.78	6119.16	21.4	10006.5	10788.2	1938.57	1743.29	1216.94	1627.98	2925.39	3122.51	1587.01	1464.37	815.144	0	4190.24	4011.07	5816.94	6310.56	6923.44	6126.51	11888.4	13594.3	1938.57	1955.83	1336.97	1585.9	2595.48	3600.29	1725.56	1758.86	1010.25	0	4800.24	4646.53	6841.59	7546.07	8389.35	7597.03
2.41_86.0600m/z		86.06	1	2.409	0.28605	111	1.29931	High	Low	100 - 2.15	12213.2	2.97	10436.6	10129.5	9739.13	10556.8	12045	13630.4	11867.8	11309.7	10126.7	9657.79	10844.5	6970.04	10519.9	9813.08	10022.7	10131.5	10248	10615.9	12399.3	12764.2	9739.13	11843.8	13233	13278.1	10529.4	13040.2	11010.8	11600	13440.2	356.8	12051.4	11367.7	11788.3	12115.1	12417.8	13164
2.41_208.1114m/z		208.111	1	2.409	0.159617	40	1.82147	High	Low	100 - 6.23 - 0.0808	18859.1	2.17	11143.7	11137.9	15915.3	14046	15747.6	22498.8	19641.1	17549.1	16331.2	13135.3	11948.8	0	13700.7	13930.3	14491.4	14369.1	14277.9	14377.8	13239.4	14034.9	15915.3	15758.4	17300.8	21917.3	17426	20234.3	17757	15776.9	14808.9	0	15695.3	16137.3	17044	17182.4	17300.9	17828.8
2.41_265.9944m/z		265.994	1	2.409	0.146867	6	1.47605	Ctrl	Low	100 - 0.915	14921	10.88	13911.7	13464.3	18170.5	14137.4	13032.8	15218.5	14790.2	12025.4	15341.7	13182.7	11910.5	0	16130	14506.9	14728.8	15064.6	12547.2	11459.2	16528	16966.3	18170.5	15861	14318.2	14825.2	13122.3	13865.4	16681.1	15833.8	14761.3	0	18478.2	16805.1	17323.3	18014.1	15203.8	14209.7
2.42_442.4002m/z		442.4	1	2.41545	0.838567	21	6.0591	Low	Ctrl	100 - 21.7	656783	1.78	103277	91218.5	124173	114916	114928	120480	141027	115610	123631	115508	105094	2.2829e+06	109977	106337	108787	111370	108224	106671	122700	114944	124173	128926	126264	117366	125122	133299	134425	138737	130249	116863	125987	123183	127950	133175	131138	132274
2.42_591.3862m/z		591.386	1	2.41545	0.102833	71	1.39776	High	Low	100 - 29.8	13347	6.67	10602	10920.6	16242.6	11891.1	12305.7	14132.9	14736	12213.6	15401.7	12167.6	10626.2	0	13108.8	12318.5	13492.8	12890.3	11636.6	11415.7	12595.9	13761	16242.6	13340.8	13519.4	13767.6	13074.1	14082.4	16746.3	14614.5	13169.6	0	15017.1	14270.1	15869.6	15414	14100.4	14155.7
2.42_434.3123m/z		434.312	1	2.42182	0.2	28	2.21924	QC	Low	100 - 22.1	25770.3	15.27	22700.3	16274.6	17779.7	10393.7	18663.4	19790.5	21083.9	11107	20712.5	13583.1	12153.3	0	29169.9	25378.8	28903.3	28824.4	19705.4	22639.7	26969.4	20507.6	17779.7	11660.9	20504.2	19279	18706.2	12806.5	22520.8	16314.8	15062.2	0	33416.4	29399.4	33994.7	34467.8	23877.7	28073.8
2.45_721.5063m/z		721.506	1	2.44738	3.40872	200	8.86888	Low	QC	100 - 48.1	3.06097e+07	1.49	3.26267e+06	3.09305e+06	4.31703e+06	3.68201e+06	3.75907e+06	4.50403e+06	5.16495e+06	3.75845e+06	4.0747e+06	3.47968e+06	3.27433e+06	1.1161e+08	3.45038e+06	3.41331e+06	3.48039e+06	3.5227e+06	3.4655e+06	3.37589e+06	3.87627e+06	3.89755e+06	4.31703e+06	4.1309e+06	4.12982e+06	4.38763e+06	4.58247e+06	4.33354e+06	4.43044e+06	4.17945e+06	4.05806e+06	5.71338e+06	3.95268e+06	3.95407e+06	4.09346e+06	4.21239e+06	4.19926e+06	4.18619e+06
2.46_483.2200m/z		483.22	1	2.46032	0.14945	131	10.0383	Ctrl	Low	100 - 17.4	16872.1	19.38	30303.1	31672.4	1955.73	3557.28	2273.83	4198.59	5011.06	4584.38	3302.06	1708.76	1712.3	0	7081.38	6436.9	7346.82	8791.01	9390.02	10666.9	36002	39910.4	1955.73	3990.97	2498.09	4090.08	4445.94	5285.85	3590.34	2052.4	2122.16	0	8112.27	7456.67	8640.96	10512.2	11378.2	13227.3
2.49_226.1591m/z		226.159	1	2.49242	0.7937	16	8.74716	Low	Ctrl	100 - 13.8	297580	2.81	31445.4	28513.8	41168.2	34953.3	38521.9	45339.5	52136.6	36853.1	39579.4	34283.5	31250.6	1.08521e+06	36905.3	34527.6	34877.9	34940.4	35290.6	34025.7	37359.2	35930.2	41168.2	39214.6	42321.3	44167.7	46256.9	42492.1	43034.9	41178.1	38730.7	55552.2	42277.8	39997.7	41021.7	41781.2	42762.7	42192.8
2.51_250.0380m/z		250.038	1	2.51172	0.147333	50	1.8236	High	Low	100 - 2.25	9111.06	3.2	7978.09	7971.24	7044.62	10011.8	9341.41	9273.88	9144.85	8684.11	6005.44	5052.63	5460.96	3465.77	7744.61	8126.69	7811.41	7961.21	7553.35	8236.79	9478.49	10044.6	7044.62	11232.4	10262.7	9034.2	8113.54	10012.9	6529.74	6068.73	6768.08	177.415	8872.04	9414.17	9187.39	9519.9	9152.62	10213.8	HMDB0304922
2.53_390.1201m/z		390.12	1	2.52632	0.10345	163	1.17746	QC	High	100 - 17	5203.45	15.74	4617.26	5693.04	3987.44	5417.11	2440.78	8517.7	3547.99	3170.46	8379.53	7232.18	3719	0	2707.41	4740.23	4973.78	5171.03	6836.12	6792.16	5485.6	7173.8	3987.44	6077.54	2681.52	8297.57	3147.87	3655.59	9111.09	8686.6	4609.16	0	3101.55	5491.2	5849.92	6183.44	8283.53	8422.46
2.55_267.1339m/z		267.134	1	2.55092	0.13325	93	1.72017	Ctrl	Low	100 - 10.6	6817.52	5.4	6988.94	6544.75	4507.03	9229.34	3860.5	3478.08	4145.82	5340.69	3534.53	3175.31	4808.86	4334.44	5347.29	4623.19	5261.31	5224.8	5063.21	5359.97	8303.31	8247.04	4507.03	10354.5	4241.26	3388.19	3678.28	6157.88	3843.11	3813.88	5959.89	221.882	6125.73	5355.62	6188.1	6247.74	6135.25	6646.51	HMDB0013894
2.58_125.0709m/z		125.071	1	2.58198	0.241433	38	1.48863	Ctrl	Low	100 - 4.66	10309.8	1.63	8217.03	8348.93	10943.6	13729.5	7528.64	9883.86	8894.74	8536.09	8111.52	7308.2	7909.54	4373.4	8435.64	8399.97	8426.6	8342.07	8348.45	8072.5	9762.37	10520.5	10943.6	15403.3	8271.19	9628.42	7891.63	9842.22	8819.69	8777.9	9802.75	223.876	9663.68	9730.74	9910.95	9975.32	10116.1	10010.1
2.59_190.1437m/z		190.144	1	2.59472	0.19515	73	2.75801	High	Low	100 - 9.07	35687.5	4.13	36336.4	33909.5	14642.5	14055.3	63850.8	25296.3	12536	41066.8	24652.9	10683.1	16040.3	382.056	25308.6	26391.1	24782.4	23409.3	24823	25885.1	43170	42729.4	14642.5	15768.9	70148.4	24642.5	11122.3	47350.6	26805.2	12831.5	19879.7	19.5576	28992.9	30572.2	29147.8	27992.5	30078.8	32098.2
2.62_451.2070m/z		451.207	1	2.62462	0.131433	163	4.07762	Ctrl	QC	100 - 11.9	19477.4	33.38	16720.9	21652.4	7547.65	31988.7	11942.4	6358.45	5612	7954.43	3838.43	680.442	24910.2	0	3010.95	3836.61	3871.4	4585.31	7235.54	6120.18	19865.5	27284.1	7547.65	35888.7	13120.3	6194.12	4979.11	9171.56	4173.54	817.282	30872.6	0	3449.27	4444.43	4553.35	5483.05	8767.53	7589.18
2.63_138.0913m/z		138.091	1	2.631	0.714733	120	1.2834	High	Low	100 - 6.77	32685.9	2.55	24786.1	22463.8	30257.3	26811.3	30201.2	35158.6	35916.8	29467	31154.2	27627.8	26354.6	16736.2	25954.6	25327.5	25763.2	25791.5	27024.9	26833.7	29447.5	28306.6	30257.3	30080	33179.9	34250	31866.3	33975.9	33874.1	33183.8	32662.7	856.734	29733	29340.1	30301.4	30841.1	32746.9	33274.5
2.64_351.1738m/z		351.174	1	2.63738	0.14425	149	2.3394	Ctrl	Low	100 - 8.94	19716.9	11.98	19723.9	21727.4	11672.9	25743.3	13257.6	10211.3	10935.3	10726.1	8340.97	3760.11	21611.6	0	6647.18	7411.68	8286.38	8592.65	11425.5	9251.29	23433.3	27378.7	11672.9	28881.8	14565.1	9947.43	9702.09	12367.3	9069.17	4516.28	26784.5	0	7614.86	8585.89	9746.03	10275	13844.6	11471.8
2.65_309.1511m/z		309.151	1	2.64908	0.10695	54	2.93393	Ctrl	QC	100	11626.4	18.39	12048.4	13453.3	4908.76	16095.3	6984.92	3694.06	3613.74	4500.5	2571.32	1730.64	13502.9	0	3215.23	3227.15	4065	4111.46	5197.22	3960.46	14314.2	16952.5	4908.76	18057.6	7673.84	3598.59	3206.2	5189.14	2795.8	2078.67	16734.9	0	3683.29	3738.41	4781.05	4916.43	6297.63	4911.07
2.66_462.2907m/z		462.291	1	2.65547	0.4031	34	7.69409	Ctrl	Low	100 - 19.1 - 0.921	166727	3.6	292648	288154	34874.4	51231.9	26415.4	45896.4	76074.4	60158	37850.3	23889.5	24938.2	0	81926.1	80662.8	84345.1	83587	89463.1	83587.1	347685	363103	34874.4	57477.8	29020.7	44710.2	67495.1	69363	41154.8	28693.7	30907.4	0	93852.7	93441.9	99202.6	99952.1	108405	103650
2.68_448.3418m/z		448.342	1	2.68252	0.396733	178	7.68822	Ctrl	High	100 - 27.4	60932.7	9.05	130996	96352.8	9521.05	6860.44	7712.69	5992.18	3685	14312	6172.06	50200.4	46568.2	73330.6	17587.4	17197.9	16222.5	15783.1	14790.1	13784.9	155632	121414	9521.05	7696.83	8473.39	5837.31	3269.42	16501.9	6710.91	60295.9	57714.6	3753.83	20147.7	19922.5	19080.1	18873.2	17921.6	17093.7
2.70_141.1022m/z		141.102	1	2.69528	0.144083	70	5.29218	Low	Ctrl	100 - 18.6	3315.83	32.75	250.933	558.191	916.043	781.049	427.629	857.263	799.398	507.34	767.441	753.23	658.316	11084.4	1139.83	1124.1	1449.71	1871.22	2503.98	2309.27	298.125	703.376	916.043	876.271	469.806	835.107	709.245	584.969	834.442	904.707	815.888	567.413	1305.76	1302.18	1705.07	2237.58	3034.15	2863.56
2.81_153.0580m/z		153.058	1	2.80677	0.118733	14	1.25421	High	Low	100 - 1.41	1640.63	5.6	1341.89	1335.64	1689.4	1514.52	1428.49	1986.18	1563.69	1584.18	1858.77	1904.42	1469.22	0	1584.01	1406.73	1626.78	1470.21	1600.4	1583	1594.25	1683.04	1689.4	1699.17	1569.38	1934.85	1387.34	1826.58	2021.04	2287.41	1820.88	0	1814.6	1629.6	1913.34	1758.05	1939.25	1962.96
2.86_156.1382m/z		156.138	1	2.85652	0.690833	124	1.17411	Low	High	100 - 9.16	116191	1.86	125340	74683.8	129455	96105.6	169089	71818.5	71233.2	83700.9	136014	80760.7	150838	97151.2	105098	99636.1	101836	102702	104175	103076	148912	94109.1	129455	107822	185766	69962.3	63199.9	96508.2	147888	97002	186942	4973.22	120398	115421	119775	122810	126232	127817
2.86_401.2619m/z		401.262	1	2.85652	0.336517	32	1.33931	Low	High	100 - 7.52	53700.5	4.81	14493.7	42393	61929.1	64676	16540.3	79778.3	15505.1	48559.1	158462	12302.2	41090.3	2947.28	44998.8	41588.8	47099.2	46448.1	47730.6	45371	17219.4	53419.4	61929.1	72561	18171.7	77716.4	13756.5	55989.2	172297	14776.2	50925.6	150.873	51549.6	48177.5	55395.7	55541.9	57836.6	56261.2
2.88_178.1338m/z		178.134	1	2.88102	0.359917	53	2.80749	High	Low	100 - 10.2 - 0.508	159944	2.31	94448.3	91777.1	72703.8	101508	50635.7	203268	153474	232400	65743.7	50091.5	107856	4191.6	90374.7	88766.5	90717.9	91862.6	94973.3	92401.2	112211	115648	72703.8	113883	55629.9	198014	136166	267960	71483.4	60165.1	133672	214.57	103531	102829	106698	109848	115082	114580
2.89_594.3700m/z		594.37	1	2.88727	0.154533	6	13.7126	Ctrl	Low	100 - 23.5	32145.8	12.86	57543.6	60738	4757.08	5544.73	2760.42	7261.85	11216.4	12459.4	5095.16	2093	2188.84	0	10470.5	14183.2	14721.8	13479.4	14593.2	15536.4	68365.5	76535.9	4757.08	6220.71	3032.68	7074.16	9951.48	14365.8	5539.99	2513.91	2712.76	0	11994.7	16430.2	17315	16118.5	17683	19265.5
2.95_398.3265m/z		398.326	1	2.94868	0.20055	122	4.76406	Ctrl	High	100 - 19.4	14848.9	9.72	32354.2	20374.5	2816.01	3850.81	3534.15	2774.71	0	6158.56	2576.08	18078.1	21160.7	0	5420.04	6970.72	6689.73	6535.93	5778.35	5892.7	38438.8	25673.9	2816.01	4320.29	3882.72	2703	0	7100.89	2800.98	21713.7	26225.7	0	6209.07	8075.06	7868.13	7815.57	7001.81	7307.1
2.97_315.1338m/z		315.134	1	2.97308	0.243	94	4.1222	Ctrl	High	100 - 13.4	24942	19.26	29885.5	29802.3	12457.2	27623	4065.65	9545.33	4430.07	6161.54	12373	26807	12786.5	92.2291	11189.5	11199.7	10874.7	10062.3	7679.35	7003.32	35505.9	37553.9	12457.2	30990.7	4466.65	9298.63	3930.46	7104.34	13453.2	32198	15847.1	4.72125	12818.5	12974	12790.3	12032.3	9305.31	8684.3
3.01_116.1069m/z		116.107	1	3.01107	0.290233	106	1.55408	High	Ctrl	100 - 4.18	11731.5	4.08	6513.97	5914.33	10426	7341.19	10141.1	12708.5	11499.3	12577.2	7961.35	6167.71	8033.33	18461.7	7608.16	7598.57	7925.24	7880.4	8252.14	8385.13	7739.02	7452.65	10426	8236.2	11141.3	12380.1	10202.5	14501.7	8656.4	7408.06	9956.16	945.064	8715.74	8802.38	9321.28	9423.27	9999.37	10397.8
3.06_300.2897m/z		300.29	1	3.06255	0.304367	144	1.7697	Ctrl	Low	100 - 13.3	34068	5.37	34283.1	31543	29731.8	40714.1	39948.5	13321.6	12324.1	16858.3	19071	20768	37163.6	0	24135.8	27386	27596.6	26154.8	25066.6	25061.7	40730.5	39747.3	29731.8	45677.7	43888.6	12977.3	10934.2	19437.8	20736	24944.5	46059	0	27649.4	31724.6	32457.7	31275.6	30374	31077.1
3.09_246.2063m/z		246.206	1	3.08697	0.218117	33	2.24304	QC	Ctrl	100 - 8.46	11935.2	4.48	4548.94	3921.9	6915.27	5897.87	8010.24	15963.7	11995.4	6498.42	7956.21	7700.3	7727.93	0	12832.9	11660.4	11921.6	12256.5	11391.7	11548	5404.44	4941.99	6915.27	6616.91	8800.29	15551.2	10642.6	7492.76	8650.82	9248.85	9577.66	0	14701.1	13507.7	14021.6	14656.2	13803.7	14319.8
3.10_358.2952m/z		358.295	1	3.09877	0.0497167	103	5.22067	Ctrl	High	100 - 12.5	3958.12	9.21	5508.65	4375.17	2807.25	3141.4	1230.42	669.39	285.281	847.56	1999.8	2851.61	4391.04	0	1857.28	2293.08	2326.03	1926.74	2232.99	2178.59	6544.64	5513.16	2807.25	3524.38	1351.78	652.09	253.109	977.248	2174.39	3425.08	5442.06	0	2127.66	2656.37	2735.76	2303.97	2705.79	2701.51
3.11_370.2951m/z		370.295	1	3.10503	0.308533	114	7.32936	Ctrl	High	100 - 15.1	35759.2	7.02	71734.9	54289.3	7572.59	9439.87	5280.06	3332.8	219.264	10683.5	7538.98	31671.9	26964.5	125.982	11043.3	12288.9	11489.1	12412	11013.5	10338.1	85225.7	68410	7572.59	10590.7	5800.83	3246.67	194.536	12318.2	8197.16	38041.2	33418.7	6.44908	12651	14235.8	13512.9	14842.1	13345.4	12819.5
3.11_702.5369m/z		702.537	1	3.10503	0.54025	319	6.60761	Low	High	100 - 32	660143	3.62	129212	107917	114569	124775	116736	95196.7	106800	80892.1	105928	124306	138846	2.27149e+06	102609	106005	113664	109462	105942	110214	153512	135987	114569	139987	128250	92736.4	94756	93269.7	115175	149305	172080	116279	117546	122799	133686	130893	128373	136668
3.11_766.5375m/z		766.537	1	3.11132	0.42215	729	5.85105	Ctrl	High	100 - 36	345206	9.52	631470	612904	21168.9	115283	92430.2	9916.13	3839.56	129810	19640.8	136832	228076	0	76846.3	84063.2	88455.6	83685.2	70996.7	70206.4	750227	772320	21168.9	129337	101547	9659.85	3406.56	149673	21355.5	164350	282668	0	88033.3	97381	104037	100070	86028.8	87057.9
3.13_792.5606m/z		792.561	1	3.13027	0.1157	453	12.6889	Ctrl	High	100 - 31.3	70176	67.73	115450	128991	4224.88	32038.4	9013.41	0	2401.92	10706.7	4547.8	17340.4	44900	0	28799.6	11075.6	18050.9	13130.4	2909.78	6892.18	137162	162542	4224.88	35944.3	9902.4	0	2131.04	12345	4944.85	20827.6	55647.1	0	32992.1	12830.2	21230.5	15701.1	3525.87	8546.48
3.15_814.6272m/z		814.627	1	3.14813	0.385383	369	3.76848	Ctrl	High	100 - 23.4	71056.8	17.96	117506	118124	4368.93	44228.6	42803.6	2158.81	0	30459.9	6561.83	48506.1	91715.6	0	19951.1	28999.2	32542.7	24006.5	29678.5	32573.5	139605	148848	4368.93	49620.7	47025.3	2103.01	0	35120.7	7134.71	58260.8	113668	0	22855.5	33593.4	38275.1	28706.6	35962.3	40392
3.20_585.2574m/z		585.257	1	3.19775	0.0504667	24	7.86708	Ctrl	High	100	8211.28	60.14	12764.5	12201.6	3987.27	3891.75	0	0	1351.58	2823.43	1517.91	2042.83	13284.4	0	0	1153.39	4039.45	1867.78	4154.95	5677.99	15165.1	15375.2	3987.27	4366.21	0	0	1199.16	3255.45	1650.43	2453.65	16464.1	0	0	1336.12	4751.01	2233.46	5034.68	7040.86
3.20_223.1249m/z		223.125	1	3.20393	0.219833	34	1.46692	Ctrl	Low	100	17985.5	8.05	18107.3	16484.7	19915.6	17434.4	15092.9	17509.3	14118.2	13859.3	14805.5	16394.7	17842.8	0	14726.9	14999.9	14289.5	16085	18228.1	16840	21512.7	20772.3	19915.6	19560	16581.5	17056.8	12526	15979.9	16098.1	19691.8	22113.5	0	16870.8	17376.2	16806.6	19234.2	22087.5	20882
3.20_278.1710m/z		278.171	1	3.20393	0.17755	51	1.36795	QC	Low	100	17800.5	8.54	15540.4	14866.5	21808.9	16975.6	14350.8	17609.1	16085.1	15496.3	15629.7	18534.9	17885.7	0	15275.8	17471.3	17719.1	17137.6	18271.8	20927.3	18463	18733.3	21808.9	19045.2	15766.2	17154	14271.1	17867.4	16994.3	22262.3	22166.8	0	17499.7	20239.2	20840.4	20492.9	22140.5	25950.5
3.21_463.1865m/z		463.187	1	3.21012	0.258617	257	1.9229	QC	Low	100 - 14.8	170836	20.93	70394.4	63427.8	215729	122429	75178.8	137918	131245	72179.6	185799	102113	67458.8	0	183164	164310	160795	149030	235240	132474	83633.1	79925.4	215729	137355	82593.7	134354	116443	83224	202020	122649	83605.5	0	209829	190341	189120	178208	285048	164271
3.26_786.5998m/z		786.6	1	3.25788	2.24755	422	2.97746	Ctrl	High	100 - 47.5 - 36.6 - 13.4	1.415e+07	2.96	2.12314e+07	2.17585e+07	3.78366e+06	9.82625e+06	7.48761e+06	2.66709e+06	1.78496e+06	7.06976e+06	3.73393e+06	9.8133e+06	1.50493e+07	3.21931e+06	7.34486e+06	7.31383e+06	7.48124e+06	6.96487e+06	6.95973e+06	7.16966e+06	2.52243e+07	2.74179e+07	3.78366e+06	1.10242e+07	8.22611e+06	2.59816e+06	1.58366e+06	8.15152e+06	4.05992e+06	1.17868e+07	1.86515e+07	164798	8.4141e+06	8.47253e+06	8.79906e+06	8.32849e+06	8.43332e+06	8.89057e+06
3.27_740.5217m/z		740.522	1	3.26953	0.333717	597	5.96745	Ctrl	High	100 - 37.9 - 40.2	229306	11.89	436167	431832	3015.56	46208.2	47416.1	4190.41	0	102098	3751.7	75158	123836	0	41850.8	46501.4	43427	37372.5	36359	34076.4	518195	544152	3015.56	51841.7	52092.7	4082.11	0	117720	4079.24	90272.6	153477	0	47943.3	53868.5	51076.6	44689.5	44057.4	42255.7
3.29_776.5585m/z		776.559	1	3.28823	0.395433	362	3.40022	Ctrl	High	100 - 38.7 - 33.9	191777	7.16	262793	257470	52889	193958	116337	15434.4	25717	68117.8	46512.3	138660	230473	303259	115287	98731.1	107469	97393.1	97031.3	108213	312215	324438	52889	217605	127811	15035.5	22816.8	78540.7	50573	166545	285638	15523.9	132070	114373	126399	116461	117576	134187
3.30_814.6285m/z		814.628	1	3.30078	0.25205	419	5.12773	Ctrl	High	100 - 21.2 - 39.6	84540.2	13.87	148539	126931	9955.67	52735.4	43778.6	3734.71	1650.88	16783.4	7363.43	43731.5	99565.2	31768.1	32774.3	34796.2	26312.1	31561.3	24662.6	34364.3	176474	159945	9955.67	59164.6	48096.4	3638.19	1464.7	19351.4	8006.29	52526	123397	1626.22	37545.5	40308.9	30947	37740.6	29884.4	42612.6
3.32_503.3195m/z		503.32	1	3.3195	0.316033	46	3.31344	Ctrl	High	100 - 11.5	40647.3	21.81	27377.3	59194.2	13830.1	62187.7	21115.6	1573.34	3685.2	22695.5	18367.6	17651.1	27390.1	3015.56	10730.6	14415.3	15968.5	13755	16953.5	20728.2	32526	74590.6	13830.1	69769.3	23198.2	1532.68	3269.6	26168.2	19971.2	21200.8	33946.1	154.368	12292.7	16699.1	18781.3	16448	20543.1	25703.6
3.33_302.3053m/z		302.305	1	3.33115	0.1304	66	2.47416	Ctrl	High	100 - 12.1	9115.06	9.22	11990.2	10622.6	7813.63	6033.9	6547.62	2438.48	1691.75	4058.57	3085.68	9221.77	5967.19	1004.08	5626.76	5221.73	4354.7	5016.92	4581.28	5158.34	14245.1	13385.5	7813.63	6769.53	7193.4	2375.45	1500.96	4679.58	3355.07	11076.3	7395.48	51.3994	6445.89	6048.99	5121.78	5999.15	5551.27	6396.48	HMDB0000269
3.44_344.2794m/z		344.279	1	3.43758	0.2677	122	6.28678	Ctrl	High	100 - 15.6	32501.1	8.96	67170.6	50249.8	6425.66	6158.51	7038.85	2984.47	166.927	10488.8	4390.15	30712.9	27225.3	0	11242.5	11427.1	11420.3	10992	9548.54	9349.46	79803	63319.8	6425.66	6909.33	7733.08	2907.34	148.101	12093.7	4773.43	36889.4	33741.9	0	12879.2	13237.5	13431.9	13144	11570.3	11593.6
3.47_239.1026m/z		239.103	1	3.4673	0.1448	94	1.34482	Ctrl	High	100 - 6.48	7722.56	11.57	8874.38	9317.38	5641.09	7057.41	7243.19	5087.34	2948.03	7691.17	6596.81	9438.99	7931.73	0	5058.78	6311.88	6250.72	7122.51	6411.79	7005.26	10543.3	11740.8	5641.09	7917.81	7957.58	4955.86	2615.56	8868.02	7172.74	11337.2	9830.24	0	5795.22	7311.84	7351.78	8517	7769.37	8686.71
3.49_724.5267m/z		724.527	1	3.49277	0.758817	359	3.02213	Ctrl	High	100 - 41.4 - 15.6 - 0.237	521994	4.04	759016	716934	197142	414887	347668	70477.6	75824.4	196926	119975	340848	571936	102054	255825	239446	251074	235207	235553	256121	901760	903408	197142	465468	381958	68656.2	67273.2	227058	130450	409394	708833	5224.21	293067	277381	295301	281257	285427	317597
3.57_226.1591m/z		226.159	1	3.57348	0.485133	16	10.9006	Low	Ctrl	100 - 11.7	214827	4.37	17522.7	15599.5	25177.5	20531.6	22731.8	27305.9	30389.1	20983	23167.6	19023.8	18361.8	798754	21542.2	19712.6	20676.3	21080.8	19131.1	20188.1	20818.1	19656.9	25177.5	23034.7	24973.8	26600.2	26961.9	24193.6	25190.3	22849.6	22756.8	40888.6	24678.3	22835.6	24318.5	25208.1	23181.7	25033.8
3.59_453.3434m/z		453.343	1	3.58632	0.251	10	6.30454	Low	High	100 - 14.4	28619.8	15.41	6107.9	4887.09	7255.77	5584.66	4390.31	5482.54	5299.04	2986.36	4500.08	3945.61	3109.75	102924	17009.4	15793.4	21118.5	23375.8	22577.6	21848.4	7256.58	6158.22	7255.77	6265.51	4823.32	5340.84	4701.44	3443.31	4892.95	4739.08	3854.09	5268.72	19485.6	18295.5	24838.5	27952.5	27358	27092.6
3.61_177.0869m/z		177.087	1	3.60555	0.208783	38	3.8749	Ctrl	Low	100 - 2.72	8841.26	5.83	3723.34	4374.63	6468.32	20798.7	1144.49	2104.9	4351.15	1679.9	472.449	8348.8	305.444	0	4676.88	4244.86	4136.48	4101.46	3953.12	4188.07	4423.56	5512.47	6468.32	23334.4	1257.37	2050.5	3860.45	1936.94	513.695	10027.8	378.554	0	5357.73	4917.36	4865.12	4904.46	4790.12	5193.32
3.61_732.5519m/z		732.552	1	3.61185	2.2677	380	2.18801	Ctrl	High	100 - 41	2.67164e+06	5.42	4.09767e+06	3.99872e+06	861215	1.72896e+06	1.83224e+06	740818	529409	1.78168e+06	861274	1.91241e+06	3.1982e+06	3.53783e+06	1.45706e+06	1.43038e+06	1.43774e+06	1.32808e+06	1.27866e+06	1.32407e+06	4.8683e+06	5.03879e+06	861215	1.93975e+06	2.01295e+06	721672	469704	2.0543e+06	936467	2.29701e+06	3.96371e+06	181103	1.66918e+06	1.65699e+06	1.69099e+06	1.58809e+06	1.54939e+06	1.64188e+06
3.62_792.5527m/z		792.553	1	3.62458	0.666733	563	5.20906	Ctrl	High	100 - 43.2 - 35.2 - 7.36	308328	5.41	519561	461062	31862.2	220826	153303	5611.63	1508.09	76339.5	39124.1	161002	412872	2810.02	130439	122189	122091	122227	110336	125260	617272	580984	31862.2	247748	168423	5466.6	1338.01	88020.5	42539.8	193380	511696	143.846	149427	141547	143597	146157	133698	155325
3.64_245.9826m/z		245.983	1	3.63738	0.290033	2	1.60348	High	Low	100 - 7.7	26891.6	16.61	18572.4	19364.3	26157.7	24056.9	22330.8	29409.9	31911.2	23914.6	25263.4	22183.4	19636.4	0	12681	14646.8	16218.8	19006.2	20971.6	22389.2	22065.2	24401	26157.7	26989.8	24533.2	28649.9	28312.4	27573.8	27469	26644.5	24336.6	0	14527	16967.2	19075.7	22727.3	25412	27763.2
3.67_442.4002m/z		442.4	1	3.66945	0.7401	21	5.52487	Low	QC	100 - 23.5 - 0.0595	691274	2.79	129010	117881	151561	140352	135255	155767	173794	135084	142140	132070	125497	2.36539e+06	129327	125295	125471	128373	120499	121757	153272	148543	151561	157463	148596	151741	154194	155754	154550	158630	155535	121085	148154	145145	147573	153507	146013	150982
3.68_140.9871m/z		140.987	1	3.67588	0.04405	3	1.59868	Ctrl	Low	100 - 2.5	1320.54	13.89	1285.27	1145.52	1272.43	1578.95	926.953	1034.39	1034.57	705.988	1206.77	1161.27	936.046	0	335.454	900.108	1206.12	1178.16	872.206	854.715	1526.98	1443.48	1272.43	1771.45	1018.38	1007.66	917.9	814.014	1312.13	1394.81	1160.1	0	384.288	1042.71	1418.58	1408.82	1056.88	1059.87
3.70_362.0888m/z		362.089	1	3.70065	0.530333	108	1.30678	Ctrl	Low	100 - 19.3 - 2.23	293983	6.09	278609	268178	334818	294329	280222	291008	318453	281190	306842	321880	271147	0	235390	254151	260985	287793	276243	269168	331005	337931	334818	330212	307860	283487	282539	324216	333630	386611	336048	0	269657	294415	306958	344139	334732	333776
3.73_316.2482m/z		316.248	1	3.7328	0.171567	68	3.5572	Ctrl	High	100 - 13.1	10641.2	6.12	19325	16217.6	3444.67	3577.58	3268.92	2161.71	671.966	5863.23	3149.32	9911.07	11996.9	0	4870.72	4341.9	4705.3	4802.66	4204.5	4839.99	22959.4	20435.8	3444.67	4013.74	3591.33	2105.84	596.184	6760.38	3424.27	11904.2	14868.4	0	5579.78	5029.77	5534.14	5742.95	5094.72	6001.71
3.76_142.1226m/z		142.123	1	3.75863	0.208967	147	2.97881	Low	High	100 - 3.08	11870.5	3.06	6375.74	5087.34	4281.84	3318.11	5015.71	3510.52	3915.77	3497.91	5864.61	3378.64	5942.96	32295.8	4157.22	3851.09	3941.62	3961.96	4143.06	3947.86	7574.79	6410.56	4281.84	3722.64	5510.4	3419.8	3474.17	4033.14	6376.61	4058.1	7365.45	1653.24	4762.41	4461.21	4635.93	4737.66	5020.27	4895.45
3.85_341.1567m/z		341.157	1	3.84633	0.292967	101	1.40041	High	Low	100 - 12.9	185743	9.79	188274	173942	146034	173419	188332	211157	189722	153761	188841	178777	162921	0	211900	185765	180196	180458	166858	161149	223681	219184	146034	194561	206907	205699	168326	177289	205328	214730	201917	0	242748	215195	211938	215789	202187	199829
3.87_113.0709m/z		113.071	1	3.87197	0.2929	57	5.66795	Ctrl	Low	100 - 2.92	16199.4	2.99	9600.21	5490.85	15689.6	34016.9	3809.78	13043.1	3864.04	6164.74	3455.26	5099.76	2568.37	308.858	8825.68	8060.66	8295.47	8315.73	8347.36	8330.09	11405.7	6919.02	15689.6	38164	4185.53	12706	3428.27	7108.02	3756.92	6125.34	3183.13	15.8106	10110.5	9337.67	9756.72	9943.83	10114.7	10329.5
3.99_226.1591m/z		226.159	1	3.99363	0.409717	16	6.77278	Low	QC	100 - 12.5 - 0.249	109431	4.75	16035.3	15480.5	20518.5	18038.4	18821.9	22725.3	26614.2	20282.8	19215.4	17675.4	16536.6	384296	15213.5	15925.5	16329.6	15874.6	16072.1	17529.4	19050.9	19507	20518.5	20237.6	20678.3	22137.9	23612.8	23386.4	20893	21230	20494.8	19672.3	17428.2	18448.5	19206.1	18982.6	19475.1	21736.9
4.01_167.0927m/z		167.093	1	4.00652	0.4714	56	1.6587	High	Ctrl	100 - 0.666 - 0.0498	261235	3.11	122246	151342	117997	238390	203553	316535	216853	308000	190924	217542	220809	2375.81	177401	183444	184249	182239	193087	190704	145236	190706	117997	267453	223630	308354	192397	355128	207592	261291	273661	121.619	203227	212507	216705	217918	233969	236477	HMDB0003224
4.02_184.0638m/z		184.064	1	4.01842	0.238383	15	1.46804	Ctrl	Low	100 - 4.12 - 3.32	59049.5	2.57	50250.7	48178.7	51118.3	86650.2	53068.3	45847.9	59002.4	48954.4	62117.2	47175.3	51163	437.468	49795.4	48362.7	47303	49207.3	49783.5	50935.8	59701.1	60710	51118.3	97214.2	58302.4	44662.9	52348.4	56445	67540.2	56662.4	63409.2	22.3942	57044.5	56024.6	55635.5	58841.3	60324.2	63161.7
4.03_181.1084m/z		181.108	1	4.03032	0.238433	37	1.35968	High	Low	100 - 5.14	15998.3	3.67	9298.52	13181.5	8150.79	19064.9	12509.1	18257.1	12029.3	21197.8	12895.9	17300.5	16855.6	12.9068	13398	13404.3	12925.6	12741.3	14059.6	12910.3	11047.2	16610.1	8150.79	21389.2	13742.8	17785.2	10672.7	24441.3	14021.7	20779.7	20890.1	0.660704	15348.4	15527.9	15202.5	15235.9	17036.4	16009.1
4.07_396.1625m/z		396.163	1	4.0676	0.0552333	143	1.29774	Ctrl	Low	100 - 9.54	4770.76	7.1	4516.66	4871.23	4179.46	5515.69	5514.18	5360.74	4289.52	3859.9	5294.61	4112.35	5297.89	0	4705.09	4879.27	4316.32	4282.96	4372.26	5060.22	5366.09	6138.24	4179.46	6188.14	6058.04	5222.19	3805.77	4450.51	5756.86	4939.35	6565.98	0	5390.04	5652.27	5076.64	5121.5	5298.01	6274.81
4.09_314.2326m/z		314.233	1	4.09192	0.39875	68	2.14935	Ctrl	High	100 - 12.9	56896.5	3.28	83546.2	75893.3	28481	39665.4	27848.2	24323	21265.4	32449.1	39281.2	52543.4	71619.3	0	35958.2	35755.7	36499.3	37871.3	38687.7	38010.8	99258.3	95633.2	28481	44501.3	30594.8	23694.4	18867.2	37414.2	42710.6	63110	88761.9	0	41192.9	41420.3	42928.6	45285.9	46879.1	47134.5
4.14_289.0468m/z		289.047	1	4.14163	0.169033	39	1.7742	QC	Low	100 - 1.19	29246.6	8.88	28937.2	23673.4	27532	25262.3	25077.1	30619.9	30403.4	23710.9	23976.1	22280.6	19680.9	0	38785.5	31043.4	30504.4	25830.5	26044.9	23271.2	34379.2	29830.9	27532	28342.1	27550.5	29828.5	26974.6	27339	26069.4	26761.3	24391.7	0	44431.8	35961.4	35877.8	30887.7	31559.4	28856.9
4.15_249.1071m/z		249.107	1	4.15412	0.150983	37	2.11037	High	Low	100 - 0.569	21259.6	14.37	10671.2	10810.7	15515.6	13419.2	13618.3	25857.5	26457.5	19105.1	15627.8	14459.2	10208.4	0	10360.3	12172.5	12104.8	11184.4	14873.8	14502.1	12678.1	13622.6	15515.6	15055.2	14961.5	25189.2	23473.7	22028.4	16992.2	17367	12651.9	0	11868.6	14100.9	14237.1	13374.2	18023	17983
4.18_291.0451m/z		291.045	1	4.17822	0.0962333	58	1.74801	QC	Low	100	9241.46	6.23	9800.1	7723.18	9548.08	8772.08	7625.97	8232.87	8847.86	8023.87	7794.32	7470.09	5882.99	0	11267.4	9987.97	9314.34	8759.34	9083.64	7036.06	11643.2	9731.99	9548.08	9841.53	8378.11	8020.09	7850.04	9251.62	8474.79	8972.36	7291.12	0	12907.7	11570.3	10955.1	10474.3	11006.9	8724.9
4.20_776.5119m/z		776.512	1	4.19608	0.3803	201	1.54234	High	Low	100 - 46.8 - 5.37	287431	4.6	238224	225768	276460	254767	269357	315304	314027	251037	260833	248867	235742	0	235690	227236	226230	231486	252878	246889	283025	284491	276460	285827	295923	307155	278612	289449	283605	298915	292168	0	270001	263236	266081	276808	306420	306148
4.22_718.5374m/z		718.537	1	4.22492	0.538483	383	5.27053	Ctrl	High	100 - 33.9	118296	6.17	204725	177247	19269	71944	61074	6293.68	1110.35	21301.5	10895.5	83701.5	122360	0	52080.9	48807.3	46205.6	43298.6	48983.8	48451.1	243227	223349	19269	80715.1	67097.7	6131.02	985.126	24560.9	11846.7	100534	151648	0	59662.7	56539.7	54344.7	51775.8	59355.2	60080.6
4.27_206.1023m/z		206.102	1	4.26837	0.06295	93	1.4207	Ctrl	Low	100 - 6.92	2419.27	3.31	2477.72	2318	2392.71	2488.66	2188.02	2194.4	2551.91	1808.59	2031.69	2559.16	2220.63	0	2761.73	2395.92	2356.09	2159.05	2306.16	1921.58	2943.69	2920.92	2392.71	2792.07	2403.82	2137.68	2264.11	2085.33	2209.06	3073.82	2752.15	0	3163.77	2775.49	2771.12	2581.77	2794.45	2382.81
4.29_257.1132m/z		257.113	1	4.29312	0.192917	77	1.45432	High	Low	100 - 9.12	21157.9	3.26	20413.1	18199.9	16435.7	19758.6	19936.2	24025	22424.3	18246	18592.4	20336.1	19264.7	0	19425.6	18653.9	17919.5	18198	17820	18727.8	24252.1	22933.7	16435.7	22167.5	21902.5	23404.1	19895.3	21037.9	20215.6	24425.8	23875.8	0	22253.5	21609.2	21076	21760.9	21593.1	23223
4.40_347.1237m/z		347.124	1	4.40497	0.162433	157	1.20491	Ctrl	QC	100 - 13	9517.78	13.7	9461.15	10563.5	7698.09	10348.4	15187.1	7412.91	5399.25	9943.77	8695.98	11603.9	12808.9	0	4513.26	7869.29	8196.05	8143.84	9077.41	9595.33	11240.5	13311	7698.09	11610	16685	7221.33	4790.34	11465.3	9455.18	13937.4	15874.8	0	5170.29	9115.99	9639.78	9738.28	10999.4	11898.5
4.43_211.1190m/z		211.119	1	4.4297	0.275683	77	1.71172	Ctrl	Low	100 - 5.06	22416.4	3.06	20419.1	19346	24230.4	25670.3	18680.9	24949.9	23911.2	17135.1	21318.7	15952.6	14213.9	898.147	17585.1	18080.9	17418.6	17920	18946.2	18351.6	24259.2	24377.9	24230.4	28799.9	20523.4	24305.1	21214.6	19757	23179.9	19160.7	17616.1	45.9766	20145.1	20945.4	20486.9	21428.5	22957.7	22756.5
4.49_192.1594m/z		192.159	1	4.4858	0.620233	63	1.65911	Ctrl	Low	100 - 10.1 - 0.289	692775	1.58	911855	864709	623942	370593	909043	535471	261438	820337	777758	367633	390587	134254	563450	556572	561184	561846	564900	582349	1.08334e+06	1.08962e+06	623942	415774	998701	521632	231954	945859	845660	441566	484077	6872.55	645475	644747	660037	671848	684506	722128
4.56_295.0662m/z		295.066	1	4.55617	0.229233	21	4.61437	High	Ctrl	100 - 8.44	65433.6	6.22	18452.9	5674.71	15564.6	17029.5	87149	107714	29374.9	37495.9	51255.8	76726.8	95049.3	0	40507.4	42808.3	46517.2	43751.1	45999.5	48088.4	21923.2	7150.7	15564.6	19105.6	95744.5	104931	26062.2	43233.3	55730.7	92156.9	117800	0	46404.4	49590.3	54711.2	52316.9	55739	59630.9
4.69_181.0529m/z		181.053	1	4.6895	0.30775	15	1.41545	High	Low	100 - 5.28 - 3.1	41956.5	3.18	41801.4	40476.6	34076	42847.3	34105.5	44366	48325.2	41029.5	40492.3	41174.6	36900.6	0	40001.6	38442.7	38262.1	38465.2	36194.8	38119.3	49662.7	51004.5	34076	48071	37469.3	43219.3	42875.3	47307.5	44027.5	49455	45733	0	45825	44533.1	45001.9	45996.2	43858.3	47269
4.72_288.2169m/z		288.217	1	4.71543	0.351033	56	2.18362	Ctrl	High	100 - 11.9	18785.9	7.36	37092.6	25932	4890.39	7228.46	10791.5	5141.7	473.613	18005.6	6564.01	21092.4	28506.8	977.594	11714.2	10638.1	10696.5	10841.8	10529.9	9281.68	44068.5	32677	4890.39	8109.72	11855.9	5008.81	420.201	20760.7	7137.07	25334.2	35330.1	50.0435	13419.5	12323.5	12580.7	12964.5	12759.4	11509.5
4.72_226.1591m/z		226.159	1	4.72195	1.33223	16	8.90284	Low	QC	100 - 13.5	544059	2.37	60096.6	56740.2	75358.9	67957.6	68484.8	78898.4	90975.5	65446.5	67977.5	62716.2	60176.9	1.98537e+06	63123	62517.4	60981.3	59916.8	59424.1	60702	71398.6	71498.3	75358.9	76242.7	75239.4	76859.3	80715.7	75460.6	73912.3	75328.6	74580.7	101632	72312.3	72421.7	71723.2	71647.6	72006	75272.1
4.88_223.9883m/z		223.988	1	4.88208	0.0566833	10	43.5324	Low	High	100 - 2.51	71046.3	10.98	1638.72	1686.22	2100.5	1751.64	1481.94	1751.24	1834.73	1460.22	1609.38	1584.65	1490.97	279500	1983.62	2018.85	1582.28	1757.96	1552.23	1760.89	1946.9	2124.81	2100.5	1965.19	1628.1	1705.98	1627.82	1683.66	1749.89	1903.33	1847.85	14307.7	2272.39	2338.69	1861	2102.14	1880.88	2183.55
5.09_242.1134m/z		242.113	1	5.0902	0.117433	75	1.37213	High	Low	100 - 5.54	4578.42	2.91	4982.84	4547.75	3320.38	4724.43	4865.67	4826.35	4450.27	4171.39	4123.97	4336.53	4886.4	0	4366.28	4423.55	4477.37	4147.55	4306.13	4213.02	5919.93	5730.62	3320.38	5300.41	5345.57	4701.61	3948.39	4809.67	4484.01	5208.62	6055.99	0	5001.91	5124.36	5266.07	4959.58	5217.87	5224.26
5.22_296.0643m/z		296.064	1	5.22473	0.0691167	44	1.53282	High	Low	100 - 6.07	4014.99	7.28	3633.76	3603.93	3128.94	3274.12	3504.43	4391.05	4427.23	3737.25	3577.59	3653.54	3246.28	0	2625.26	3342.8	2961.93	3544.57	2775.02	3094.86	4317.14	4541.32	3128.94	3673.28	3850.07	4277.56	3927.95	4309.09	3889.93	4388.28	4023.31	0	3007.44	3872.38	3483.67	4238.54	3362.58	3837.71
5.24_371.1673m/z		371.167	1	5.2441	0.205183	112	1.53895	High	Low	100 - 9.89	20780	7.45	19269.7	17868.3	16192.5	18713.1	19289.6	23651.7	19761.4	20417.4	19633.8	17689.5	16687.6	0	16657.1	20467.1	20940.1	21496.1	17792.6	16743.4	22893.6	22515.9	16192.5	20994.6	21192.1	23040.4	17532.8	23541.5	21347.9	21246.9	20681.8	0	19082	23709.6	24628.8	25704.7	21559.9	20762.3
5.28_316.1614m/z		316.161	1	5.27798	0.30325	41	1.46817	High	Low	100 - 11.1	104717	6.9	83821.7	82033.5	69177.9	75387.4	97487.7	112573	114160	94646.3	100294	88533.1	96471.8	0	78546.1	79304.5	80583.2	81910.6	80103.3	93726.8	99585.6	103370	69177.9	84578.3	107103	109664	101286	109128	109050	106337	119563	0	89980.7	91868.4	94777.9	97947.5	97063.6	116224
5.32_413.1234m/z		413.123	1	5.3231	0.136583	355	1.8413	QC	High	100 - 10.4	13240	17.74	12946.4	10952.2	10995.5	8284.12	6202.46	8449.65	9500.15	4610.06	15721.6	11178.8	10730	0	17241.7	13074.5	12499.5	11795.2	15554.2	9274.9	15381.2	13800.8	10995.5	9294.08	6814.21	8231.27	8428.77	5315.46	17094.2	13427	13298.3	0	19751.7	15145.8	14701.2	14104.5	18847.4	11501.1
5.33_513.2990m/z		513.299	1	5.3286	0.236017	42	2.25122	Ctrl	High	100 - 25.4	28469.3	3.42	36845.3	38033.3	22239.4	16759.1	14209.3	15638.2	4309.94	16427.1	10416.9	30515.3	46583.3	0	21451.2	21538.1	19774	20587.5	20253.6	21215.9	43774.6	47925.8	22239.4	18802.3	15610.8	15234.1	3823.88	18940.7	11326.4	36652.1	57733.3	0	24574	24950.3	23257.2	24618.3	24541.9	26308.3
5.35_228.0842m/z		228.084	1	5.34975	0.104217	15	1.51937	High	QC	100 - 4.84	4158.42	11.81	3530.8	3120.26	3640.42	5158.07	3911.72	4806.7	3673.24	4242.01	2820.83	4398.66	3778.97	0	1171.4	2664.83	2990.04	2764.4	3487.86	3343.05	4194.82	3931.84	3640.42	5786.91	4297.53	4682.47	3258.99	4891.09	3067.1	5283.25	4683.49	0	1341.93	3087.01	3516.74	3305.63	4226.34	4145.47
5.36_219.1743m/z		219.174	1	5.35613	0.163283	139	4.62022	Low	QC	100 - 5.06	17759.3	2.86	3692.84	3809.03	4420.94	4208.49	4054.7	4955.44	4968.93	3869.62	4342.61	3773.07	3529.13	59392.6	3720.77	3964.33	3767.88	3892.76	3753.28	3963.96	4387.33	4799.76	4420.94	4721.57	4454.61	4827.37	4408.56	4461.72	4721.74	4531.85	4373.85	3040.34	4262.43	4592.38	4431.6	4654.9	4547.96	4915.41
5.37_302.1962m/z		302.196	1	5.36915	0.1764	79	4.37327	Low	QC	100 - 6.68	32400	2.8	7775.29	6845.87	8160.51	8081.45	7566.23	9035.55	9715.71	7689.49	8543.78	7210.79	7336.81	106509	7412.91	7202.56	7714.41	7593.96	7221.28	7306.86	9237.54	8626.48	8160.51	9066.7	8312.48	8802.03	8620.02	8866.08	9289.69	8660.91	9092.93	5452.24	8492.06	8343.63	9073.31	9080.74	8750.25	9060.7
5.49_130.1589m/z		130.159	1	5.493	1.34548	34	8.61872	Low	QC	100 - 7.22	775518	2.04	87782.5	82534.9	109196	96959	101071	118069	130653	96559.4	101566	91685.1	87684.3	2.82114e+06	92496.2	91867.5	90044.8	88895.3	88419.3	88161.2	104291	104002	109196	108780	111039	115017	115919	111334	110433	110123	108672	144415	105962	106422	105906	106300	107140	109322
5.52_137.0457m/z		137.046	1	5.51822	0.173917	27	1.59235	Ctrl	Low	100	4554.22	6.93	6979.57	5840.57	2143.38	3253.37	4237.33	4471.48	2472.24	4083.44	2635.74	4098.22	4706.29	0	3843.62	3604.94	4016.98	4008.06	3957.01	4446.69	8292.18	7359.71	2143.38	3650	4655.25	4355.91	2193.43	4708.25	2865.85	4922.38	5832.77	0	4403.17	4176.06	4724.57	4792.77	4794.83	5514.02
5.73_72.0808m/z		72.0808	1	5.72923	0.413333	31	4.84126	Low	QC	100 - 6.95	39187.5	4.51	9759.29	8643.03	8400.27	8851.52	9402.47	11175.2	9461.16	7434.99	9860.62	6873.05	8722.86	131293	8352.89	8056.98	8115.84	7563.31	7869.76	8608.02	11594.7	10891.1	8400.27	9930.65	10329.8	10886.3	8394.17	8572.64	10721.5	8255.25	10810.7	6720.97	9568.88	9333.41	9545.45	9044.09	9536.03	10674.2
5.75_479.3590m/z		479.359	1	5.75433	0.187667	5	2.34775	QC	Low	100 - 17.8	24445.2	13.63	23945.4	10684.9	8796.81	9039.58	17257.5	17470.8	18189.4	11757.9	15076.2	18166.4	8406.17	0	30579.3	23575.6	24993	24073.1	20755.8	22694.1	28448.7	13464.1	8796.81	10141.6	18959.6	17019.3	16138.1	13557	16392.4	21819.7	10418.2	0	35030.9	27310.5	29395.5	28786.3	25150.5	28141.3
5.91_260.1856m/z		260.186	1	5.90848	0.43455	46	1.81721	Ctrl	High	100 - 12.1	72733.7	4.41	121876	97287.6	27930.2	43841.3	45494.2	28240.4	9067.05	77298.1	36471.9	75434.3	101157	3228.06	49356	47312	47100.4	46351.6	45065	43374.8	144796	122592	27930.2	49186.3	49981.3	27510.5	8044.51	89125.7	39656.1	90604.5	125370	165.246	56541.1	54807.4	55397.1	55426.5	54606.6	53785.9
5.93_339.1411m/z		339.141	1	5.9277	0.13075	154	1.52647	High	Low	100 - 8.02	9264.16	9.04	8678.32	8024.53	6271.69	8816.37	8593.2	11842.9	8437.74	8182.78	8777.56	7364.83	8133.62	0	7635.48	7823.9	9392.45	9074.97	8347.64	7690.92	10310.4	10111.7	6271.69	9891.22	9440.74	11536.8	7486.17	9434.85	9543.88	8845.93	10080.5	0	8747.03	9063.41	11046.9	10851.7	10115.1	9536.95
5.94_174.1600m/z		174.16	1	5.9386	0.27225	1	9.78695	Low	Ctrl	100 - 4.39	85178.9	16.82	9702.52	5526.99	12125.3	7458.46	10585.6	8455.32	11104.6	5770.38	11014	8484.86	8544.59	312672	12874.6	11694.9	11945.5	8717.86	12624.5	8807.77	11527.2	6964.56	12125.3	8367.76	11629.7	8236.79	9852.26	6653.33	11975.6	10191.2	10589.8	16005.8	14748.9	13547.7	14049.7	10424.7	15297.5	10921.9
5.98_530.3475m/z		530.348	1	5.97712	0.259	29	2.95217	Ctrl	High	100 - 23.1	57701.1	17.1	33726.2	66977.4	22824.2	107276	29239.2	2909.32	1699.63	44333	38892.6	28498	55887.1	2847.4	34820.4	27754.9	26216.6	23205.2	23002.2	23631	40068.9	84398.3	22824.2	120355	32123	2834.13	1507.95	51116.5	42288.1	34229	69264.1	145.76	39889.4	32152	30834.7	27748.5	27872.5	29303
6.00_658.5094m/z		658.509	1	6.00207	0.705517	163	7.11017	Low	QC	100 - 30.1	956422	3.03	135043	123785	174099	143254	147105	175850	185179	139167	152431	133850	129310	3.4101e+06	138800	137032	138165	132450	132007	128633	160440	155982	174099	160719	161614	171305	164295	160462	165739	160768	160261	174564	159006	158742	162503	158382	159957	159509
6.02_226.1591m/z		226.159	1	6.01957	0.498383	16	10.1655	Low	QC	100 - 11.5	186650	1.99	17752.8	17571.3	23598.1	19972.8	20924.8	24781.3	26819.2	20057.4	21550.7	18372.7	17722.7	688953	18182.5	18982.5	18390.9	18536.7	17974.2	18099.6	21091.4	22141.6	23598.1	22407.8	22988.6	24140.8	23794.7	23126.4	23432.2	22067.5	21964.7	35267.8	20829.5	21989.8	21630.5	22165.9	21779.8	22444
6.04_271.0925m/z		271.092	1	6.04455	0.112717	82	1.30876	High	Low	100 - 7.62	5673.14	3.66	7387.65	7200.29	2091.46	5207.83	7309.42	5256.58	4735.31	5391.26	3838.89	7359.08	6141.07	0	5459.03	5107.66	5223.12	5150	4968.55	5432.52	8777.01	9073.09	2091.46	5842.74	8030.34	5120.72	4201.28	6216.2	4174.04	8839.01	7610.98	0	6253.74	5916.84	6143.18	6158.3	6020.54	6736.47
6.06_359.0638m/z		359.064	1	6.06403	0.107883	73	1.7301	QC	Low	100 - 4.8	8815.43	5.91	8319.91	7725.54	7634.99	7211.88	5734.44	6123.81	6974.1	5385.79	8918.9	5592.89	5869.53	0	10571.4	9460.07	8662.75	8335.26	9626.19	6236.9	9884.59	9734.96	7634.99	8091.12	6300.02	5965.54	6187.6	6209.89	9697.56	6717.64	7274.45	0	12110.3	10958.8	10188.7	9967.18	11664.4	7733.92
6.06_503.0990m/z		503.099	1	6.06403	0.120717	42	1.87937	High	Low	100 - 40.9 - 1.02	15265.3	11.49	12101.6	12093.5	9419.23	11880.8	16638	18534.2	12867.3	13021.7	11685.5	8625.51	12179.2	0	11095.6	9818.98	10455.8	11183.8	9961.52	14172.7	14377.4	15239.1	9419.23	13329.3	18279	18055.2	11416.1	15014.2	12705.7	10360.1	15094.3	0	12710.8	11374.6	12297.5	13373.5	12070.7	17574.5
6.07_370.0064m/z		370.006	1	6.07053	0.102467	8	1.62356	Ctrl	Low	100	11305.8	2.45	11698.7	11084.5	11139.6	11300.2	9235.34	10855.3	11416.5	9181.15	10681.5	8296.27	8876.64	0	11611.7	11541.5	11176.8	10738.8	9436.17	7876.17	13898.9	13967.6	11139.6	12677.9	10146.2	10574.8	10129	10586	11614	9964.68	11001.3	0	13302.1	13369.9	13145.6	12841.3	11434.1	9766.66
6.10_393.2859m/z		393.286	1	6.09633	0.124833	22	1.43094	Low	High	100 - 15.4	7412.99	10.43	7880.37	5361.49	5104.74	4897.34	5639.34	5016.49	6819.77	3246.47	6093.96	5204.14	4651.33	13702.6	8244.3	7502.52	6570.85	8127.31	7553.13	6394.3	9362.39	6756.02	5104.74	5494.4	6195.55	4886.84	6050.67	3743.22	6625.98	6250.71	5764.65	701.44	9444.48	8691.11	7728.31	9718.52	9152.36	7929.1
6.15_174.1488m/z		174.149	1	6.14863	0.24775	143	1.39316	Ctrl	Low	100 - 7.93	25211	1.85	23704	23079.9	23508.8	30551.3	25651.6	23739.8	26899.9	24472.5	23553.5	23692.7	24761.3	377.465	23946.6	22861.8	23323	22828.4	23535.6	23094.1	28161.9	29083	23508.8	34276	28181.6	23126.2	23866.2	28217.1	25609.9	28457.4	30688.1	19.3226	27432.7	26483.7	27431.3	27297.9	28518.8	28637.3
6.16_142.1226m/z		142.123	1	6.1615	0.2701	140	2.51535	Low	QC	100 - 21.3	8646.62	3.98	3300.63	3308.24	3758.37	4543.58	2891.71	4740.16	6364.9	3938.53	3320.33	3363.53	2599.7	25302.9	3651.53	3329.16	3346.21	3567	3383.96	3347.41	3921.37	4168.71	3758.37	5097.52	3176.91	4617.66	5647.1	4541.18	3610.21	4039.95	3221.95	1295.27	4183.11	3856.59	3935.64	4265.36	4100.44	4150.88
6.18_721.5064m/z		721.506	1	6.18253	1.10303	200	10.9945	Low	QC	100 - 46.7	9.17551e+06	2.66	781071	712007	1.11487e+06	912236	1.02482e+06	1.11579e+06	1.2878e+06	899768	1.00669e+06	836825	855364	3.40032e+07	800056	821117	835656	834691	859142	856685	927963	897201	1.11487e+06	1.02345e+06	1.1259e+06	1.08696e+06	1.14257e+06	1.03744e+06	1.09458e+06	1.00511e+06	1.0601e+06	1.74064e+06	916526	951203	982857	998112	1.04105e+06	1.06231e+06
6.22_220.1332m/z		220.133	1	6.22313	0.186533	124	1.32327	High	Low	100 - 11.4	16427.1	4.04	15858.7	13730.8	15248.3	19419.3	20431.9	15698.1	14082.1	15496.4	16536	14889.2	18230.9	0	15576.3	15420	15362.6	16507.8	15919.3	16952.2	18841.2	17302.2	15248.3	21786.9	22447.1	15292.4	12494	17867.6	17979.7	17883.4	22594.6	0	17843.9	17862.9	18068.7	19739.8	19289.9	21021.2
6.26_370.1833m/z		370.183	1	6.26042	0.148183	53	1.43818	QC	Low	100 - 11.5	26020	6.62	24640.8	15484	20300.2	26979.8	31000.3	25377.1	16928.4	21799.2	24609.5	24113.2	23646.8	0	29220.9	24824.2	26262.2	24564.6	25048.6	26199.6	29274.8	19511.5	20300.2	30269.1	34057.8	24721.2	15019.3	25134.8	26758.1	28962.4	29306.8	0	33474.8	28757	30888.3	29374	30352.2	32488.2
6.30_362.0888m/z		362.089	1	6.29718	0.311483	112	2.19247	High	Low	100 - 17.4	89796.7	7.14	39817.4	25661.2	112769	67560.2	85070.8	102665	110796	60654.5	85614.4	41258.3	36955.1	0	61258.9	71792.3	68655.7	71402.6	73854.9	64127.3	47305.7	32335.8	112769	75796.8	93461.3	100012	98300.8	69935.5	93088.9	49555.5	45800.5	0	70176.8	83166.1	80749.4	85382.2	89492.3	79519.6
6.34_453.3434m/z		453.343	1	6.34045	0.19445	10	4.62461	Low	Ctrl	100 - 5.64	28863.7	8.93	5711.8	3169.49	9878.42	6205.61	8620.8	10009.8	10654.9	7299.66	9243.06	6148.49	5910.65	94152.8	7794.91	7031.94	7419.05	6086.81	6815.75	6485.92	6785.99	3993.88	9878.42	6962.17	9471.06	9751.07	9453.29	8416.6	10050	7384.98	7325.41	4819.73	8929.68	8145.99	8725.92	7278.52	8258.85	8042.72
6.36_90.0913m/z		90.0913	1	6.3606	0.282167	53	3.6861	QC	High	100 - 3.27	31321.3	2.17	10309.7	17452.2	28875.5	22778.6	14139.9	5053.69	6615.71	8179.25	18667.5	17327.3	13122.3	14279.1	32559.1	30938.9	30679.5	30900.4	31519.8	31330.3	12248.5	21991.5	28875.5	25555.7	15534.5	4923.08	5869.62	9430.78	20297.2	20811.9	16263.3	730.954	37298.9	35840.4	36083.7	36950.3	38193.6	38850.4	HMDB0032231
6.40_506.3602m/z		506.36	1	6.40362	0.1206	79	1.95804	Ctrl	Low	100 - 21.6	17987.3	4.02	17987.9	17767.9	11973.8	24219.4	17790.5	14275.7	9035.99	6939.97	8868.73	14805.8	13070.9	0	11601.5	10967.5	11300.1	10845.1	12095.9	11218.6	21370.8	22389.4	11973.8	27172.2	19545.1	13906.8	8016.95	8001.87	9643.01	17783.3	16199.5	0	13290.4	12705	13290.6	12968.4	14657	13911.3
6.42_276.1012m/z		276.101	1	6.41622	0.144183	55	1.57375	High	Ctrl	100 - 8.11 - 0.81	27953.8	4.45	15659.5	15810.6	19205.1	20374.9	38872.3	25770.9	22722.1	24449.6	21178.6	26718.7	24662.4	568.447	20771	19689.1	21129.5	20221.5	21175	22399.8	18604.5	19922.9	19205.1	22858.9	42706.3	25104.9	20159.6	28190.7	23027.6	32091.9	30565.5	29.0991	23794.8	22808.3	24851.5	24180.6	25658.4	27776.3
6.44_248.1754m/z		248.175	1	6.43672	0.1997	37	1.24648	Ctrl	High	100 - 1.69	13821.2	5.77	17932.4	15501.3	12046.1	9805.2	13648.2	10166.9	6296.84	14241.1	10577.6	19976.7	18066.3	0	10977.4	12162	12587.7	12788	12833.2	12724.6	21304.9	19533.2	12046.1	11000.6	14994.3	9904.17	5586.71	16420.1	11501.1	23994.1	22390.6	0	12575.5	14088.8	14805	15291.7	15550.4	15778.8
6.44_246.1699m/z		246.17	1	6.443	0.389267	106	1.24908	Ctrl	High	100 - 12.9	1.41852e+06	1.69	1.7662e+06	1.60262e+06	1.23644e+06	1.06883e+06	1.33895e+06	1.06335e+06	686204	1.45411e+06	1.10956e+06	1.94627e+06	1.74707e+06	75566.3	1.22904e+06	1.2383e+06	1.28434e+06	1.27282e+06	1.26511e+06	1.26796e+06	2.09836e+06	2.01946e+06	1.23644e+06	1.19913e+06	1.47101e+06	1.03587e+06	608817	1.67661e+06	1.20643e+06	2.33767e+06	2.16524e+06	3868.28	1.40796e+06	1.43448e+06	1.51057e+06	1.52202e+06	1.53297e+06	1.5723e+06
6.44_480.3445m/z		480.345	1	6.443	0.14415	48	1.73681	Ctrl	Low	100 - 24.6 - 1.07	93030	3.28	88800	85815.2	78126.2	119379	93570.8	77089.9	67188.8	52562.5	59533.9	75949.7	78771.5	0	67574.4	62326.4	65885	68443.5	64884	66520.9	105500	108136	78126.2	133933	102800	75097.5	59611.5	60605.2	64731.4	91223.4	97626	0	77411.7	72200.5	77490.6	81843.7	78622	82487.7
6.45_684.1648m/z		684.165	1	6.44932	0.9171	3	1.47478	Ctrl	QC	100 - 40 - 7.26 - 0.325	1.497e+06	8.45	1.39795e+06	1.93316e+06	1.15879e+06	1.49811e+06	776973	1.1671e+06	673483	1.63699e+06	1.13323e+06	1.49962e+06	1.44177e+06	973601	851636	988841	1.05487e+06	1.05079e+06	1.07451e+06	1.06975e+06	1.66086e+06	2.43597e+06	1.15879e+06	1.68075e+06	853606	1.13694e+06	597531	1.88747e+06	1.23216e+06	1.8012e+06	1.78686e+06	49839.1	975615	1.1455e+06	1.24069e+06	1.25651e+06	1.30202e+06	1.32652e+06
6.46_531.3098m/z		531.31	1	6.4619	0.195333	61	16.9138	Low	High	100 - 27.3 - 3.15 - 0.0712	200131	3.17	128063	120463	29392	16326.2	15860.1	14315.5	12947.4	4206.42	195690	412334	169246	23252.3	91613.8	86166.8	90230.6	91938.5	85652.1	91302.9	152147	151796	29392	18316.6	17424.4	13945.5	11487.3	4850.06	212775	495255	209756	1190.3	104951	99817.9	106125	109939	103787	113218
6.47_464.2824m/z		464.282	1	6.4735	0.140467	31	25.0562	Low	High	100 - 22.2	15880.3	12.96	12269.1	10901.6	256.396	279.777	636.883	0	1898.27	0	14959.8	39454.9	8227.21	879.316	7646.43	5871.27	6395.65	5742.02	5537.9	5652.33	14576.5	13737.1	256.396	313.886	699.698	0	1684.19	0	16265.9	47389.5	10196.5	45.0126	8759.57	6801.43	7522.25	6866.23	6710.45	7009.04
6.49_572.3701m/z		572.37	1	6.48593	0.0751	91	2.72576	Ctrl	QC	100 - 22.5	12842.4	13.01	22330.3	19105.4	3826.61	6107.47	9424.38	4420.63	1178.36	12895.8	2091.39	12220.8	21067	5901.31	4768.37	4147.79	4424.46	4250.84	4850.83	5826.75	26529.8	24074.7	3826.61	6852.06	10353.9	4306.38	1045.47	14869.1	2273.98	14678.5	26109.6	302.091	5462.53	4804.91	5203.83	5083.1	5877.9	7225.32
6.50_134.1175m/z		134.117	1	6.49843	0.188267	115	2.16831	High	Low	100 - 5.27	29143.3	2.58	31202.1	29942.8	19508	11138.7	60273.1	22470.2	9859.66	23970.4	34935.9	9602.99	8485.44	738.014	20550.4	21202.8	21961.3	21337.5	22073.8	21480.8	37070.1	37730.9	19508	12496.7	66217.8	21889.5	8747.73	27638.2	37986	11534.2	10516.5	37.7793	23542.1	24561.9	25829.7	25515	26747.5	26636.8
6.51_336.0705m/z		336.07	1	6.511	0.0572833	92	2.08512	High	Low	100 - 1.76	8179.68	13.6	5799.24	4787.03	6021.06	6700.78	7405.72	8617.97	7100.31	9594.73	5105.97	4755.84	5829.73	0	2988.1	4671.23	4988.47	5438.6	5220.28	5167.17	6889.87	6032.14	6021.06	7517.71	8136.14	8395.24	6299.57	11062.8	5551.75	5712.26	7225.12	0	3423.1	5411.28	5867.2	6503.4	6325.57	6407.43
6.54_522.3552m/z		522.355	1	6.537	0.2513	78	1.79327	Ctrl	QC	100 - 27.4	318127	2.11	487268	415901	169321	200019	230414	185441	144001	300379	130954	318341	409760	58004.5	182877	171411	177781	178532	177917	175886	578906	524077	169321	224404	253140	180649	127761	346341	142387	382360	507839	2969.28	209500	198567	209097	213486	215588	218103
6.54_185.1648m/z		185.165	1	6.5433	0.18615	30	1.23987	QC	Low	100 - 9.72	57019.1	4.08	38745.5	41748.1	46414.9	57950.9	49769.9	51708.3	46175.6	53500	76511.2	45806.3	46083.5	15550.3	58463.6	56685.7	57558.3	58748.5	58145.7	52512.5	46032.2	52606.8	46414.9	65016	54678.7	50371.9	40968.1	61686.2	83190.9	55018.1	57113.9	796.03	66974.6	65666.2	67697.2	70250.6	70456.9	65116.9
6.55_510.3557m/z		510.356	1	6.54952	0.0619167	71	3.00512	Low	High	100 - 12.4	6384.61	22.53	10454.9	9121.77	2735.73	2630.52	3690.41	677.291	1317.19	2813.41	1197.72	6912.34	15560.8	1867.61	2402.63	2646.22	2694	1725.2	3117.68	3478.6	12421.1	11494.3	2735.73	2951.22	4054.39	659.786	1168.65	3243.9	1302.28	8302.44	19285.3	95.6037	2752.4	3065.45	3168.54	2062.98	3777.79	4313.56
6.59_508.3759m/z		508.376	1	6.58545	0.129017	62	1.41321	Ctrl	Low	100 - 27.5	116334	2.09	121882	114204	114679	114570	130080	106663	90403.7	81567.3	91409	114770	116499	6596.39	95153.2	89775.6	91067.6	90984.7	93247.9	91705.7	144804	143909	114679	128538	142910	103906	80208.4	94048.2	99389.4	137851	144384	337.673	109005	103998	107109	108798	112991	113718
6.59_500.3041m/z		500.304	1	6.59085	0.09285	70	13.213	Low	High	100 - 22.6	18892.3	6.76	12743.6	13390	3100.47	364.116	1614.84	467.765	3442.03	194.673	17438.2	41785.5	14822.4	1523.26	8362.63	8863.06	8855.02	7829.09	9352.19	8021.53	15140.2	16872.7	3100.47	408.507	1774.11	455.676	3053.85	224.461	18960.6	50188.7	18370.3	77.9763	9580.04	10267.2	10414.8	9361.92	11332.3	9946.92
6.60_113.0709m/z		113.071	1	6.59895	0.11645	57	1.2226	Ctrl	High	100 - 1.53	4244.7	3.43	5277.72	5240.91	3664.25	2795.92	2743.73	3282.43	4990.29	2870.97	4997.64	4344.15	3329.76	2475	3739.89	3515.99	3665.25	3776.46	3802.71	3522.87	6270.28	6604.07	3664.25	3136.79	3014.35	3197.6	4427.51	3310.26	5433.96	5217.78	4126.76	126.696	4284.34	4073.02	4310.89	4515.84	4607.86	4368.45
6.61_648.1472m/z		648.147	1	6.6053	0.43795	10	1.66116	High	Ctrl	100 - 59.5 - 9.94	150263	5.28	39721.5	63838.1	114413	143854	227401	117626	98324	157701	191959	165436	240940	0	117881	115917	122186	127467	132745	128456	47191.7	80442.4	114413	161392	249829	114586	87235.5	181831	208718	198706	298611	0	135042	134282	143709	152423	160851	159289
6.63_97.0760m/z		97.076	1	6.62985	0.773583	25	9.75601	Low	QC	100 - 41.9	69449	1.98	6262.97	5732.72	9400.31	7291.95	8211.29	9655.76	10773.9	7232.1	7752.69	6193.05	6475.57	257375	7277.09	7114.91	7243.62	7028.52	7150.17	6897.19	7440.82	7223.8	9400.31	8180.95	9021.16	9406.2	9558.89	8338.71	8429.53	7438.5	8025.54	13175.1	8336.47	8242.09	8519.59	8404.61	8664.08	8552.7
6.64_438.2978m/z		438.298	1	6.63627	0.14505	94	1.63972	Ctrl	Low	100 - 22.7 - 2.56	129248	2.49	134889	137436	117202	127467	118666	98144.5	91104	78533.3	84359.1	107833	119693	3407.51	99337.5	95355.4	96994.1	93716.7	93346.8	93631.2	160256	173183	117202	143007	130370	95608	80829.7	90549.9	91724	129519	148342	174.432	113799	110462	114080	112065	113111	116105
6.69_362.0888m/z		362.089	1	6.69357	0.417383	107	1.80025	QC	Low	100 - 18.4 - 1	157703	8.79	100469	78452.1	181448	207643	149504	166815	179052	133705	152163	109572	88667.9	0	168473	163222	162505	164003	157719	130298	119364	98857.6	181448	232958	164249	162504	158859	154164	165447	131608	109891	0	192999	189080	191131	196112	191113	161573
6.70_697.2110m/z		697.211	1	6.69898	0.6026	38	1.46329	High	Low	100 - 38.8 - 32.5 - 3.25	338593	4.82	317159	286110	311633	317238	382443	346372	274389	351167	271614	326304	327649	0	333567	277732	280014	274048	279433	335507	376805	360528	311633	355914	420163	337420	243445	404900	295327	391925	406074	0	382127	321732	329339	327702	338598	416038
6.71_219.1128m/z		219.113	1	6.70538	0.0753	189	7.12052	Ctrl	High	100 - 31.1	6521.84	8.75	9509.15	8594.76	1985.13	5998.32	867.026	963.441	760.354	1072.87	955.062	1314.57	1709.42	0	2731.62	2306.06	2873.45	2400.77	2585.08	2383.68	11297.5	10830.3	1985.13	6729.6	952.54	938.541	674.605	1237.03	1038.44	1578.93	2118.58	0	3129.28	2671.4	3379.61	2870.81	3132.43	2955.83	HMDB0001238
6.71_110.0600m/z		110.06	1	6.71167	0.44015	43	1.24903	High	QC	100 - 3.23	13239.3	2.11	9438.54	8816.08	13751.5	13524.9	11921.3	14415.1	14625.9	11994.8	11144.9	8448.69	10641.8	15325.5	10522.6	10330.2	10613.3	10573.5	11010	10548	11213.6	11109.1	13751.5	15173.8	13097.1	14042.5	12976.4	13830.2	12117.9	10147.8	13189	784.52	12054.4	11966.8	12482.9	12643.6	13341.2	13079.9
6.72_480.3083m/z		480.308	1	6.71803	0.1125	82	2.07587	Ctrl	High	100 - 23.8	38701.1	3.94	69719.5	55262.8	10707.1	19115.2	26241.3	16379	3130.07	28822.9	11363	38927.2	48459.6	0	20308.8	19113.1	19132.2	19871.1	18408.2	18457.6	82831.2	69636.7	10707.1	21445.6	28829.4	15955.7	2777.07	33233.1	12355	46755.6	60058.7	0	23265.3	22141.2	22502.4	23761.6	22305.8	22887.9
6.72_220.1002m/z		220.1	1	6.72443	0.0426167	8	1.3587	QC	Ctrl	100 - 3.54	1172.33	26.2	2332.51	137.137	882.828	98.8558	3257.4	273.854	438.568	359.272	1601.99	335.918	2196.94	0	1696.66	1233.58	1111.59	771.638	1007.19	1213.33	2771.17	172.807	882.828	110.908	3578.68	266.776	389.108	414.245	1741.85	403.472	2722.8	0	1943.66	1429.01	1307.4	922.714	1220.45	1504.56
6.72_302.1962m/z		302.196	1	6.72443	1.38233	83	7.56855	Low	QC	100 - 13	710161	3.76	105511	90313.9	106342	97159.1	106021	105206	117819	95068.2	94793.2	94311.4	100933	2.55061e+06	96697.1	96681.3	95479	95353.2	90174.3	88597.8	125354	113805	106342	109004	116477	102487	104532	109615	103069	113278	125092	130567	110774	111998	112298	114022	109267	109864
6.74_478.2926m/z		478.293	1	6.73618	0.0915	85	2.56035	Ctrl	High	100 - 21.2	16704.9	8.54	31076.1	23486.7	4417.28	7839.57	8350.07	6026.05	1059.84	10661.9	3853.65	15552.2	17486.9	883.537	5991.75	7484.99	7595.87	7042.96	7162.39	6620.69	36920.4	29595.6	4417.28	8795.34	9173.63	5870.3	940.32	12293.3	4190.09	18679.8	21672.5	45.2287	6864.01	8670.81	8933.89	8421.87	8678.89	8209.83
6.75_286.1510m/z		286.151	1	6.74792	0.160767	45	1.77073	High	Low	100 - 10.8	81982.4	5.74	58550.9	46704.6	44722.9	56642.2	88870.8	81383.6	86306	71369.3	58555.5	64773.2	61866.4	0	55855.3	62248.9	64611.4	63362.1	65833.2	60508.1	69562.2	58852.5	44722.9	63547.8	97636.1	79280.2	76572.8	82289.7	63667.7	77799.3	76674.6	0	63986.5	72110.7	75992.7	75767.5	79772.1	75031.7
6.75_240.1019m/z		240.102	1	6.75428	0.283417	120	1.20749	Ctrl	Low	100 - 15.8	202509	2.29	219899	197553	175322	217260	221289	162499	153036	189941	193287	221868	242755	12931.1	194957	188507	193439	190038	191999	182753	261254	248937	175322	243747	243114	158299	135778	219004	210162	266486	300861	661.951	223338	218371	227514	227245	232652	226619
6.76_154.0975m/z		154.097	1	6.76057	0.160733	45	1.91252	Ctrl	Low	100 - 6.35 - 0.146	15507.1	2.95	14786.2	14229.9	14064.1	18948.2	13882.6	18233.1	16901.2	9482.17	9216.12	9529.05	8959.04	4728.7	12979.9	12506.2	12948.8	12572.3	13192.5	12178.3	17566.9	17931.2	14064.1	21258.3	15251.8	17761.9	14995.2	10933.1	10020.7	11445.4	11103.5	242.064	14869.5	14487.5	15229.7	15033.8	15985.7	15101.5	HMDB0013253
6.79_258.2174m/z		258.217	1	6.78513	0.0918667	9	1.50592	High	Low	100 - 8.27	4035.77	4.81	2753.65	2684.68	3385.57	3449.55	3774.79	4979.77	3999.25	3389.26	2873.86	3548.45	3254.88	1042.52	3581.32	3344.2	3584.26	3190.52	3274.82	3331.59	3271.51	3382.97	3385.57	3870.1	4147.1	4851.07	3548.23	3907.86	3124.76	4262.05	4033.96	53.3671	4102.68	3874.01	4215.63	3815.17	3968.2	4131.26
6.80_158.1539m/z		158.154	1	6.79805	0.113733	95	4.85804	Low	QC	100 - 12.4	17095.8	2.62	3679.28	3327.56	4188.46	3988.66	4278.63	4780.97	5220.37	3519.83	3559.06	3277.6	3469.37	58077	3646.95	3456.97	3625.39	3456.2	3441.15	3487.72	4371.22	4193.06	4188.46	4474.93	4700.62	4657.41	4631.64	4058.41	3869.78	3936.74	4299.78	2972.99	4177.87	4004.64	4264	4132.87	4169.74	4324.87
6.82_186.1124m/z		186.112	1	6.82268	0.221217	136	1.14143	QC	Ctrl	100 - 7.13	28141.2	2.16	37930.9	14514.4	34428.5	11743.5	43141.6	16424.5	24059.5	17080.9	38875.4	12777.6	50153.6	1532.33	29063.3	27170.1	28140.6	28307.4	27977.2	28188.3	45064.4	18289.6	34428.5	13175.2	47396.6	16000	21346.2	19694.5	42269.3	15347.2	62158.3	78.4409	33294.3	31474.6	33097.6	33849.6	33900.9	34954.2
6.84_561.3565m/z		561.356	1	6.83982	0.12695	55	6.17508	Low	High	100 - 30.5 - 5.44 - 1.67	118362	5.72	101399	97837.3	5435.54	12888.9	11916	5088.35	55591.1	4075.21	162919	170882	111943	27703.3	83996	76321.2	78082.7	77821.1	73799.7	85443.8	120469	123285	5435.54	14460.3	13091.2	4956.84	49321.8	4698.77	177143	205247	138737	1418.14	96223.9	88412.5	91837	93057.3	89425.4	105953
6.86_232.1543m/z		232.154	1	6.86053	0.261117	83	1.49133	Ctrl	High	100 - 12	449060	2.28	669361	595755	255463	275663	353632	253749	131057	466016	356337	554176	761208	36882.1	396633	385606	396209	389283	374383	380156	795245	750712	255463	309270	388511	247191	116277	537323	387447	665623	943408	1888.01	454374	446696	466001	465499	453651	471404
6.87_160.1331m/z		160.133	1	6.87333	0.367783	194	1.3077	Ctrl	Low	100 - 8.21 - 0.0666	153524	1.44	139619	138817	144050	191609	147389	144423	165287	145401	131584	127331	150695	59988.5	139904	135009	138381	135672	136635	135115	165877	174923	144050	214969	161925	140691	146647	167649	143072	152938	186765	3070.84	160270	156398	162757	162235	165565	167547
6.90_216.1342m/z		216.134	1	6.89913	0.114833	56	1.6396	High	Low	100 - 8.39 - 0.46	16800.2	1.96	14611.9	13732.5	17104.9	16568.7	17072.8	14818.3	18456.7	16853	13657.7	12737.1	14591.2	0	15165.9	14699	14524.7	15154.9	14912.8	15256.9	17359.9	17304.3	17104.9	18588.7	18756.7	14435.3	16375.2	19431.7	14850.1	15298.6	18083.7	0	17373.7	17027.8	17083.2	18122	18070.3	18919
6.92_310.1650m/z		310.165	1	6.91673	0.0698833	122	1.93947	Ctrl	Low	100 - 12	3370.6	8.03	3768.49	3294.66	3337.11	3082.14	3792.78	2460.3	1615.83	3066.04	1602.43	2657.75	2691.41	0	2957.56	2410.41	2425.71	2598.2	2628.66	2790.82	4477.21	4151.6	3337.11	3457.9	4166.86	2396.71	1433.61	3535.18	1742.33	3192.24	3335.62	0	3388.11	2792.28	2852.99	3106.89	3185.23	3460.69
6.94_142.1338m/z		142.134	1	6.94283	0.0643	15	1.84241	Low	High	100 - 5.73	647.495	7.58	868.975	767.373	102.186	431.28	721.268	252.78	87.8148	343.896	290.358	719.811	1579.81	0	569.142	463.736	484.624	472.313	508.106	504.695	1032.4	966.966	102.186	483.859	792.407	246.247	77.9114	396.516	315.707	864.568	1957.95	0	651.996	537.204	569.991	564.784	615.687	625.835
6.95_561.3565m/z		561.357	1	6.94943	0.0837	53	10.9179	Low	High	100 - 28.3 - 1.76	15119	5.85	10434.7	10124.9	899.745	627.391	914.592	429.556	3514.41	680.591	13930.7	35767.9	10453.1	324.091	7878.06	7799.96	7180.58	6945.04	7193.21	7973.88	12397.1	12758.4	899.745	703.88	1004.8	418.454	3118.07	784.73	15147	42961	12955.1	16.5904	9024.93	9035.67	8445.44	8304.77	8716.23	9887.82
6.99_187.1077m/z		187.108	1	6.9949	0.110017	108	6.76223	Ctrl	Low	100 - 5.53	7858.24	4.1	8641.02	1382.64	9818.3	11591	988.04	4364.56	6799.28	3484.6	258.069	3942.02	249.802	198.421	3986.34	3737.93	4178.25	4174.3	3951.91	3966.13	10266.1	1742.27	9818.3	13004.1	1085.49	4251.76	6032.49	4017.79	280.6	4734.77	309.594	10.1573	4566.66	4330.12	4914.25	4991.57	4788.65	4918.11	HMDB0001263
7.03_137.0457m/z		137.046	1	7.02702	0.236567	27	1.3924	High	Ctrl	100 - 1.18 - 0.131	97783.9	3.4	76022.8	68058.6	56565.1	80261.8	115468	116025	61879.1	97763.4	85134.9	111763	117987	12440.3	94961.3	90147.8	93197	89849.6	88446.2	86562.9	90320	85760.7	56565.1	90046.9	126857	113026	54900.7	112722	92567.6	134239	146228	636.827	108786	104430	109614	107441	107173	107340
7.03_314.1459m/z		314.146	1	7.02702	0.236567	69	1.47048	High	Ctrl	100 - 12.5 - 0.942	163970	2.57	119496	102278	93400.8	130855	190318	192073	112307	161180	116722	149774	172880	7112.59	151067	146763	147524	144718	141817	141148	141968	128881	93400.8	146808	209089	187108	99641.7	185843	126912	179894	214260	364.097	173059	170015	173511	173052	171844	175028
7.05_190.0498m/z		190.05	1	7.04628	0.09495	62	3.92015	Ctrl	High	100 - 8.17	6554.56	5.04	8593.09	9590.25	3759.05	4275.84	1621.51	1871.55	1828.79	1366.21	4223.31	5651.95	4368.97	0	4112.57	4076.55	4021.19	4227.25	3633.51	4062.69	10209.1	12084.7	3759.05	4797.12	1781.44	1823.18	1622.54	1575.26	4592.02	6788.58	5414.71	0	4711.26	4722.38	4729.53	5054.88	4402.84	5037.84	HMDB0000978
7.07_661.2346m/z		661.235	1	7.0654	0.176867	30	1.76457	Ctrl	High	100 - 33.4	26281	10.48	28386.3	39252	15758	21727.8	10712.2	16557.5	9703.72	22601.5	17984.4	23642.9	21739.4	0	19113.9	19261.6	17869.2	18330.3	19158.7	23581.7	33724.8	49461.4	15758	24376.7	11768.7	16129.5	8609.38	26059.8	19554.5	28397.5	26942.9	0	21896.5	22313.2	21016.8	21919.1	23215.2	29242
7.07_137.0709m/z		137.071	1	7.07078	0.192133	64	1.37144	Ctrl	Low	100 - 7.74	40903	2.27	46463	43230.4	42086.3	31832.3	34917.9	39623.7	35602.3	40749.4	33518.7	35847	43896.5	6037.07	38014	37150.4	38958.3	36471.5	37512.9	37215.6	55201.1	54474.7	42086.3	35713.1	38361.8	38599.6	31587.2	46984.6	36445	43055.9	54403.4	309.041	43548	43036	45820.8	43612.1	45455.5	46148.3
7.07_538.2805m/z		538.281	1	7.07078	0.160933	106	5.14091	Low	High	100 - 28.7 - 4.31	103558	7.87	93511.8	84272.2	12815.8	11837.9	14941.4	4734.3	56637.2	4262.91	140323	165664	108246	0	57119.2	68575.8	72818.5	66912.8	69125.4	67808.4	111098	106191	12815.8	13281.1	16415	4611.94	50249.9	4915.19	152573	198979	134156	0	65434.4	79440	85645.5	80013.4	83761.4	84084.2
7.08_456.2492m/z		456.249	1	7.07708	0.106583	100	8.00587	Ctrl	Low	100 - 22.8 - 1.07	21205.6	6.99	25882.1	28776.3	13806	16358	4079.99	11911.6	11777.6	9047.04	4697.73	2673.33	3223.97	0	11974.4	12186.7	13225.9	12894.2	14187.6	14013.9	30749.6	36261	13806	18352.3	4482.39	11603.8	10449.4	10431.4	5107.86	3210.95	3995.65	0	13717.6	14117.4	15555.7	15418.6	17191.6	17377.6
7.08_619.4094m/z		619.409	1	7.07708	0.126417	95	6.85993	Low	High	100 - 31.6 - 2.05	27233.8	9.31	27611.5	22758.2	477.123	124.512	1108.55	0	14771.4	0	39908.2	37778.1	31249	0	22379.6	25270.5	24289.3	22827	24054.3	28756.9	32804.2	28677.7	477.123	139.692	1217.88	0	13105.5	0	43392.4	45375.4	38728.6	0	25637.6	29274	28567.9	27296.2	29147.3	35659.3
7.08_697.2109m/z		697.211	1	7.0835	0.139667	38	2.03254	Low	High	100 - 38.2 - 32.6 - 6.77	48735.5	22.32	62652.1	73057.1	22863.8	20039.1	19818.8	18620.2	32314.3	25157.3	54204.1	69763.6	67617.4	3356.93	35121.9	42977.9	51725.2	44029.2	40813	64730.4	74434.7	92059.3	22863.8	22482.2	21773.6	18139	28670.1	29006.7	58936.3	83793.4	83802.1	171.843	40234.9	49786.7	60836.6	52649.5	49454.4	80267.5
7.11_304.0357m/z		304.036	1	7.10842	0.18405	24	2.24247	Ctrl	Low	100 - 11	7725.08	14.47	6862.09	7314.42	7355.61	9368.21	4843.59	5552.87	9173.77	5153.4	6092.18	3741.06	3946.31	0	9399.87	8506.16	6853.51	7982.79	7074.4	5450.41	8152.6	9216.9	7355.61	10510.3	5321.32	5409.36	8139.19	5941.94	6624.06	4493.41	4890.89	0	10768.3	9853.76	8060.76	9545.71	8572.27	6758.65
7.12_294.1369m/z		294.137	1	7.12062	0.114433	44	1.29831	High	Low	100 - 12.4 - 2.42	14449.4	3.55	15344.7	14030	13192	13953.6	14680.8	15274	14210.6	13632	13776.5	13790.5	16950.5	0	14288.6	14539.9	14678	13570.7	14799.2	13743.9	18230.5	17679.2	13192	15654.8	16128.8	14879.3	12608	15717.9	14979.2	16563.8	21007.7	0	16368.7	16843.4	17263.5	16227.7	17932.6	17042.8
7.13_309.2033m/z		309.203	1	7.13373	0.10905	83	4.97392	Low	QC	100 - 3.81	15123.8	20.09	3384.9	2203.7	4126.2	3034.47	3189.05	2825.66	4180.23	2495.51	3645.52	2765.4	3262.08	50822.4	3206.97	2958.09	3107.17	2617.61	4074.14	2279.78	4021.48	2776.88	4126.2	3404.42	3503.58	2752.63	3708.8	2877.36	3963.79	3321.53	4042.89	2601.62	3673.83	3426.73	3654.5	3130.1	4936.76	2826.99
7.15_358.2073m/z		358.207	1	7.1468	0.102033	74	3.04371	QC	Low	100 - 12.3	12126.3	22.09	6169.84	9239.7	8234.22	5859.41	4065.13	6842.33	4459.96	6658.35	6194.71	4966.68	4774.78	0	8458.36	8131.23	11536.7	13812.1	15801.1	15018.2	7330.17	11643	8234.22	6573.76	4466.07	6665.49	3956.98	7677.16	6735.53	5965.5	5917.66	0	9689.7	9419.43	13568.9	16516.3	19146.7	18623
7.15_402.2333m/z		402.233	1	7.15343	0.108583	56	1.91869	QC	High	100 - 21.8	12240	15.61	6986.12	9000.06	8360.16	6401.96	4690.24	7932.46	5783.1	7111.7	7091.65	4814.8	5121.46	15463.3	9147.04	8706.71	12029	13676.6	14630.1	15250.7	8299.96	11341	8360.16	7182.45	5152.84	7727.45	5130.91	8199.89	7710.79	5783.08	6347.32	791.574	10478.6	10086.1	14147.9	16354.3	17727.8	18911.3
7.17_155.0815m/z		155.081	1	7.16668	0.16525	155	1.84552	High	Low	100 - 6.21	7487.53	6.23	4905.64	4591.62	5987.49	6351.83	9817.54	9423.48	6114	4595.11	6756.13	4600.42	4708.41	163.612	5496.28	5393.94	5750.77	5699.06	6131.48	6321.63	5828.22	5785.91	5987.49	7126.21	10785.8	9179.93	5424.49	5298.22	7345.97	5525.58	5835.4	8.37537	6296.41	6248.48	6763.77	6814.85	7429.71	7838.99
7.18_210.1004m/z		210.1	1	7.17983	0.32425	16	12.8249	Low	QC	100 - 5.37	160084	5.89	11324.2	11460.6	16533.1	15648.2	15256.4	15617.9	19786	14393.8	12940.1	9427.53	10192.8	607774	13526.2	11942.2	11814.9	13159.1	12604.6	11846.9	13453.9	14441.5	16533.1	17556	16761.1	15214.3	17554.6	16596.2	14069.9	11323.4	12632.5	31112.2	15495.3	13834.1	13896.1	15735.4	15273.3	14690.4
7.19_526.3138m/z		526.314	1	7.19258	0.0753333	95	2.47964	Ctrl	High	100 - 24.4 - 0.954	14302.4	5.88	22790.8	19299.3	5720.23	9399.05	9122.79	4199.7	2037.13	7712.05	4069.15	11059.2	17633.2	0	7854.02	7542.29	7018.87	7384.12	7767.55	8338.81	27076.9	24319.1	5720.23	10544.9	10022.6	4091.16	1807.39	8892.09	4424.41	13283.2	21853.9	0	8997.39	8737.19	8255.24	8829.82	9412.17	10340.3
7.20_174.1240m/z		174.124	1	7.20388	0.137983	49	1.98413	High	Low	100 - 6.4 - 0.648	48098.1	5.54	37003.5	26432.3	38943.2	26931.7	72356.3	36700.5	40974.5	42361.1	34446	21031.6	22429.4	19058.5	37720.2	34913.8	32458.4	34251.2	35538.9	37295.8	43962.6	33307.3	38943.2	30215.1	79492.8	35752	36353.6	48842.9	37453.3	25261.1	27798	975.614	43211.4	40445.1	38176	40957.1	43063.5	46247.8
7.21_651.1454m/z		651.145	1	7.21043	0.193167	11	1.3603	Ctrl	High	100 - 37.4 - 32.1 - 9.17 - 0.36	80286.2	6.69	83603.1	101220	60047.8	76274.1	45857.5	60752.7	58281.9	71191.6	60866.8	70834.9	67411.6	69935.1	84347.5	75201.2	71844.5	72137.2	61311.7	63127.8	99325.9	127547	60047.8	85573.1	50380.4	59182.6	51709.1	82084.8	66180.7	85080.1	83547	3580.01	96626.6	87115.1	84500	86260.6	74293.2	78280.2
7.22_152.0566m/z		152.057	1	7.217	0.0771167	33	2.62442	High	Ctrl	100 - 3.56	4663.5	32.37	913.413	1572.73	1316.28	3305.44	6046.87	3782.26	2994.92	5829.97	2568.62	825.52	1277.49	4149.75	2351.18	2262.16	2667.42	3172.05	5598.26	6494.7	1085.19	1981.8	1316.28	3708.42	6643.27	3684.5	2657.17	6722.03	2792.87	991.536	1583.26	212.428	2693.46	2620.55	3137.29	3793.09	6783.58	8053.6	HMDB0000132
7.25_200.1758m/z		200.176	1	7.24875	0.0931167	13	2.56069	High	Low	100 - 10.1	11182.7	8.08	5215.42	5330.33	8029.98	9126.58	8944.2	8724.51	12408.8	14653.4	7256.57	6013.34	4180.62	17.7297	8469.08	8778	7380.33	8651.32	7868.81	9278.25	6196.25	6716.75	8029.98	10239.3	9826.36	8499.02	11009.3	16895.6	7890.1	7222.64	5181.28	0.907592	9701.99	10168.7	8680.37	10345.1	9534.88	11505.3
7.26_239.1391m/z		239.139	1	7.2637	0.0426333	145	1.91246	Ctrl	Low	100 - 6.17	1785.05	18.38	2264.4	2469.67	1359.26	1046.89	923.952	1043.85	862.333	1290.79	1471.8	1081.59	1171.92	8.21893	1550.39	1428.87	876.067	1211.46	1174.84	1288.08	2690.26	3112.03	1359.26	1174.52	1015.08	1016.87	765.083	1488.3	1600.29	1299.1	1452.43	0.420731	1776.09	1655.24	1030.39	1448.64	1423.59	1597.25
7.28_230.1387m/z		230.139	1	7.27797	0.0743167	93	1.52401	High	QC	100 - 9.37	2046.28	16.89	1690.42	2009.22	641.571	1145.1	2079.47	1520.62	514.067	4070.95	1717.57	1455.93	2637.45	521.872	1280.89	1210.27	1061.61	1381.93	1387.5	1733.95	2008.33	2531.82	641.571	1284.7	2284.57	1481.32	456.093	4693.85	1867.52	1748.72	3268.75	26.7149	1467.36	1402.01	1248.61	1652.5	1681.27	2150.15
7.31_444.0563m/z		444.056	1	7.3113	0.137033	62	1.55527	High	Low	100 - 19.7	29466.8	6.71	21500.7	21182.6	22939.8	24482	26984	31856	33330.5	25696.6	28257.3	23856.4	23671.9	0	24089.2	23533.4	23028.6	21647.4	25839	26344	25544.2	26692.3	22939.8	27466.7	29645.4	31032.7	29571.7	29628.5	30724.2	28654	29338	0	27596	27261.7	27085.1	25885.7	31309.9	32667.3
7.31_448.0504m/z		448.05	1	7.3113	0.0925667	42	1.4858	High	Low	100 - 5.4	16006.4	8.6	11190.9	13142.8	11941.7	13977.1	15016.9	17967.7	16885.9	14155.2	16228.2	14122.2	12741.4	0	14310.4	13495	12783.9	11803.8	14515.6	14875.5	13295.5	16561.2	11941.7	15681.1	16498	17503.3	14981.6	16321.2	17645	16962.2	15791.2	0	16393.6	15632.9	15035.8	14114.9	17589	18446
7.32_179.0405m/z		179.04	1	7.31792	0.0760333	6	1.56454	High	Low	100	6929.56	9.94	4463.58	5217.62	4545.81	5449.86	5903.5	7845.7	7860.61	6108.43	6345.51	5831.14	5539.9	0	5264.75	4931.36	4415.4	4508.73	5708.65	5688.44	5303.02	6574.72	4545.81	6114.28	6485.75	7642.93	6974.13	7043.1	6899.49	7003.81	6865.91	0	6031.17	5712.62	5193.17	5391.47	6917.34	7053.82
7.32_340.0471m/z		340.047	1	7.31792	0.193033	34	1.43417	High	Low	100 - 3.16	49157.3	5.88	34847.9	35847.5	37338.2	39845.3	45803.6	52278.7	55904.2	42642.8	45183.1	41623.7	38712.7	11583.9	38248.9	37645.8	39306.7	35902.9	43150	43826	41401.5	45171.4	37338.2	44703	50321.2	50927.6	49599.6	49167.7	49127.8	49994.4	47978.8	592.988	43817	43609.8	46230.6	42932.2	52286.2	54345.4
7.32_393.0503m/z		393.05	1	7.31792	0.111983	44	1.59373	High	Low	100 - 8.08	14298.7	6.73	9657.59	11059.7	10197.9	11123.1	12512.3	16293.3	15859.1	12530.2	13145.3	11232.4	11509.9	0	11935.5	11318.4	10076.2	10188.6	11905.5	12622.6	11473.8	13936.3	10197.9	12479.1	13746.3	15872.2	14070.6	14447.4	14292.9	13491.3	14264.8	0	13673	13111.5	11851.2	12183.4	14426.3	15652.3
7.32_551.0613m/z		551.061	1	7.31792	0.177633	7	1.49245	High	Low	100	25815.3	6.47	18941.3	18296.9	21039.3	20425.6	23910.2	27941.1	27411.1	23998.6	25180.1	22882.6	21126.4	0	21177.4	21240.5	18939.2	18320	21620.2	23583.9	22503.5	23055.9	21039.3	22915.8	26268.5	27219	24319.8	27670.7	27378.4	27484.3	26183.2	0	24260.3	24605.6	22275.3	21906.8	26197.9	29244.6
7.32_711.0694m/z		711.069	1	7.31792	0.237767	6	1.40064	High	Low	100 - 8.78	1.43176e+06	5.08	1.01484e+06	1.07302e+06	1.10949e+06	1.14379e+06	1.27909e+06	1.53304e+06	1.60075e+06	1.31416e+06	1.33672e+06	1.21691e+06	1.14533e+06	389896	1.12534e+06	1.12738e+06	1.11997e+06	1.02377e+06	1.21897e+06	1.29638e+06	1.2057e+06	1.35211e+06	1.10949e+06	1.28324e+06	1.40525e+06	1.49342e+06	1.42022e+06	1.51524e+06	1.45343e+06	1.46164e+06	1.41947e+06	19959	1.28916e+06	1.30599e+06	1.31725e+06	1.22421e+06	1.47706e+06	1.60755e+06
7.32_715.0633m/z		715.063	1	7.31792	0.258033	7	1.36967	High	Low	100 - 7.01	1.34468e+06	4.31	962486	1.01095e+06	1.031e+06	1.06782e+06	1.19254e+06	1.43881e+06	1.50251e+06	1.24486e+06	1.24849e+06	1.13911e+06	1.0799e+06	459508	1.05174e+06	1.05559e+06	1.06412e+06	962256	1.14257e+06	1.22375e+06	1.1435e+06	1.27389e+06	1.031e+06	1.198e+06	1.31016e+06	1.40162e+06	1.33307e+06	1.43534e+06	1.35749e+06	1.36819e+06	1.33838e+06	23522.4	1.20485e+06	1.22282e+06	1.25156e+06	1.15065e+06	1.38448e+06	1.51748e+06
7.32_873.0740m/z		873.074	1	7.31792	0.1909	4	1.49799	High	Low	99.7 - 100 - 83.6 - 60.4 - 36.2 - 16.9 - 4.74	184235	5.61	141868	141005	158641	150712	174359	196497	204995	161089	182824	156669	151463	997.82	161741	155936	152546	138122	156634	164573	168548	177680	158641	169087	191556	191418	181876	185738	198785	188176	187717	51.0789	185287	180640	179417	165164	189798	204075
7.32_287.0440m/z		287.044	1	7.3245	0.0818333	37	1.57414	High	Low	100 - 0.228	16176.6	8.49	10655	12389.8	11084.2	12710.2	13969.7	18528.1	18292.7	13916	14259.8	13806.1	13040.2	0	12568.8	12367.1	10542.7	10596.7	14149.5	14624.5	12658.8	15612.4	11084.2	14259.8	15347.6	18049.2	16229.8	16045.3	15504.7	16582.5	16161.5	0	14398.6	14326.3	12399.8	12671.4	17145.4	18134.7
7.35_149.0821m/z		149.082	1	7.354	0.0954833	64	1.79117	High	QC	100 - 5.97	4699.4	23.03	432.383	548.31	6101.12	6302.81	8547.94	1638.5	7777.43	833.742	4283.53	2398.39	3960.03	1150.81	1728.77	2889.84	3493.2	2231.93	2828.05	2570.15	513.699	690.925	6101.12	7071.22	9391.02	1596.16	6900.33	961.315	4657.5	2880.71	4907.89	58.9108	1980.44	3347.67	4108.52	2668.91	3426.84	3187.05
7.39_192.1019m/z		192.102	1	7.39037	0.0878333	155	2.33834	Ctrl	High	100 - 5.63	3274.98	4.44	7448.65	1593.67	3368.43	689.173	3591.47	625.325	1185.17	200.262	3424.22	727.98	6824.75	418.586	2788.15	2922.21	2762.95	2592.7	2931	2774.48	8849.48	2008.18	3368.43	773.194	3945.69	609.164	1051.51	230.905	3723.16	874.38	8458.3	21.4276	3194.04	3385.17	3249.64	3100.31	3551.58	3440.43
7.41_150.1124m/z		150.112	1	7.41222	0.127533	133	2.15802	QC	High	100 - 2.72	11917.4	7.86	8171.17	7242.58	8785.93	8143.43	5238.61	4112.79	6830.21	5907.94	14674	5760.68	5507.26	11303.7	11130.6	10405	11748.1	12521.5	12675.4	13023.9	9707.88	9126.38	8785.93	9136.24	5755.29	4006.49	6059.93	6811.94	15955.1	6919.17	6825.46	578.643	12750.9	12053.4	13817.5	14973	15359.2	16150
7.42_543.3425m/z		543.343	1	7.41998	0.0674167	52	7.90407	Ctrl	High	100 - 27.2	12696	70.94	4779.89	7910.27	8112.04	29981.7	6425.03	0	0	0	0	6446.25	541.382	1600.97	4305.59	5192.8	2765.66	3452.94	994.336	0	5678.81	9967.73	8112.04	33636.9	7058.73	0	0	0	0	7742.61	670.966	81.9543	4932.39	6015.48	3252.83	4128.98	1204.87	0
7.42_162.1371m/z		162.137	1	7.42472	0.165733	5	2.49122	High	Low	100 - 4.9	61771.7	46.39	38319.7	51114.2	2866.64	24905.9	16773.7	88987.2	46293.2	95032.6	43916.1	9475.11	45791.9	0	18308.3	16380.7	19859.6	26588.7	36257.6	49657	45526.3	64409.1	2866.64	27942.3	18428.1	86687.3	41072.5	109574	47750.2	11380.6	56752.5	0	20973.6	18975.8	23357.9	31794.3	43934.5	61576
7.47_651.1451m/z		651.145	1	7.47157	0.152317	11	1.64779	Ctrl	High	100 - 35.8 - 30.4 - 5.53	252786	4.85	232950	307322	211088	259782	160282	142837	154741	155777	192482	242708	186749	14567.8	201983	192981	217164	192700	156369	165829	276760	387257	211088	291453	176091	139145	137290	179613	209287	291517	231449	745.734	231387	223554	255417	230427	189477	205632
7.49_164.0739m/z		164.074	1	7.48718	0.0521667	20	1.28398	Low	QC	100 - 4.78	2357.41	11.39	1918.14	2117.22	1688.92	2191.99	2347.55	2461.9	1627.51	1765.86	1795.72	2295.41	1986.34	3352.18	2540.09	1476.54	2280.3	1748.13	1397.81	1573.21	2278.87	2667.9	1688.92	2459.22	2579.09	2398.27	1443.97	2036.06	1952.49	2757.02	2461.79	171.6	2909.87	1710.47	2681.98	2090.39	1693.77	1950.82
7.49_530.3471m/z		530.347	1	7.49418	0.107483	29	5.72765	Ctrl	High	100 - 23	83603.6	22.19	48592.5	91717.9	41902.4	152201	36274.7	905.67	0	21205.5	34097.5	41257.6	48740.8	14509.7	31311.3	31683.1	33174.8	26965.7	21641.1	18347.1	57731.1	115574	41902.4	170757	39852.5	882.263	0	24450.2	37074.4	49554.6	60407.3	742.759	35869.5	36702.6	39018.5	32245.2	26223.1	22750.9
7.52_182.1150m/z		182.115	1	7.52435	0.0450167	33	1.66521	High	Ctrl	100 - 0.868	4281.71	30.03	2692.46	3379.18	887.102	3326.35	1445.13	6535.96	5405.62	3740.14	2738.09	1263.48	3236.61	5683.14	2132.81	2053.91	3133.46	1846.14	3315.92	3842.01	3198.81	4258.1	887.102	3731.88	1587.66	6367.03	4796	4312.43	2977.14	1517.58	4011.31	290.923	2443.3	2379.3	3685.42	2207.59	4018	4764.19
7.54_101.0597m/z		101.06	1	7.53683	0.168233	131	1.76329	High	Low	100 - 0.711	48675.4	6.72	56017.8	53003.8	16009.8	54504.3	18933	65729	58683.8	51355.7	43812.9	13827.4	47341.2	5438.24	39778.9	41489	44940.8	38210.4	44196.9	39068.6	66552.7	66790.1	16009.8	61149.2	20800.3	64030.2	52065.7	59213.8	47637.9	16608.1	58672.7	278.386	45569.8	48061.9	52857.1	45691.5	53554.8	48446.2
7.54_319.2591m/z		319.259	1	7.53683	0.04225	64	2.2788	Ctrl	Low	100	17722.8	51.49	25348.7	22569	0	22973.5	731.352	26540.1	15248	18409.3	10567.8	263.134	20278	0	4147.91	5421.63	6079.37	5637.94	13773.5	12313.4	30115.9	28439.2	0	25774.3	803.485	25854.2	13528.4	21226.2	11490.4	316.051	25131.7	0	4751.75	6280.56	7150.25	6741.77	16689.7	15268.9
7.54_146.1651m/z		146.165	1	7.54155	0.0188833	11	97.7494	Low	QC	100 - 2.32	40181.4	108.89	610.48	198.941	2596.79	0	0	250.911	1921.37	0	1017.76	1691.52	223.583	157793	0	575.619	505.175	208.476	1177.12	0	725.29	250.686	2596.79	0	0	244.426	1704.69	0	1106.62	2031.69	277.099	8077.48	0	666.812	594.162	249.293	1426.35	0
7.55_139.0155m/z		139.015	1	7.551	0.1217	71	1.77068	Ctrl	Low	100	26125.5	11.14	34176.8	30248.6	9831.6	30244.9	12185.6	30366.5	26681.3	25424.3	25450	8254.82	25313.3	0	25047	25498.8	27442	24159.3	23892.2	19356.6	40604.3	38116.3	9831.6	33932.2	13387.4	29581.7	23672.3	29314.6	27671.8	9914.9	31372.2	0	28693.3	29538.5	32275.9	28889.4	28950.9	24002.7
7.56_162.1399m/z		162.14	1	7.55572	0.0298667	1	1.8181	Ctrl	Low	100 - 2.67	8797.37	10.64	12147.5	9991.64	3070.16	9980.19	3940.46	10196.6	10304.9	10031.5	7987.14	2378.47	8989.47	0	6816.95	8298.57	7995.42	7577.24	9241.6	7373.92	14432	12590.5	3070.16	11196.9	4329.1	9933.05	9142.8	11566.5	8684.45	2856.78	11141.2	0	7809.34	9613.28	9403.81	9060.76	11198.3	9143.86
7.58_254.1598m/z		254.16	1	7.57927	0.0958167	14	Infinity	Low	High	100 - 3.87	14366	67.09	0	0	881.121	0	0	0	0	0	0	0	0	57464.1	348.965	155.058	0	182.789	441.483	260.344	0	0	881.121	0	0	0	0	0	0	0	0	2941.61	399.766	179.623	0	218.576	534.958	322.833
7.58_460.7679m/z		460.768	1	7.57927	0.110817	1	1.51904	High	Low	100 - 0.658	149504	6.19	147110	142012	112205	130877	131874	154594	150376	161172	137167	124583	131929	0	133896	132311	137212	134834	125827	115500	174776	178949	112205	146833	144881	150599	133417	185833	149143	149637	163507	0	153388	153273	161382	161233	152469	143223
7.58_798.6114m/z		798.611	1	7.57927	0.0461833	183	1.88511	High	Ctrl	100	22847.2	14.1	6691.54	13839.3	13748.9	14199.7	24391.1	22703.6	18423	25871	19660.6	20899.1	15200.9	0	11918.4	9370.81	14963	6525.55	13325.1	20149.7	7949.98	17438.9	13748.9	15930.8	26796.8	22116.9	16345.4	29829.6	21377	25102	18839.4	0	13653.4	10855.4	17598.7	7803.16	16146.5	24986.2
7.58_878.5755m/z		878.575	1	7.57927	0.0821167	268	1.51347	High	Low	100 - 24.3	166773	1.9	159629	150184	131101	138473	162369	168169	169753	166800	153137	141615	146016	0	121529	122299	124467	146638	133508	129574	189649	189247	131101	155355	178384	163823	150609	192323	166506	170094	180966	0	139220	141674	146392	175348	161776	160675
7.58_122.9244m/z		122.924	1	7.5839	0.13655	1	1.40895	High	Low	100 - 0.665	323470	6.25	328185	326753	259287	302550	294960	337699	315071	346149	310645	290831	300732	16121.3	311714	303198	303439	301973	295800	259668	389905	411741	259287	339435	324052	328971	279539	399114	337765	349319	372715	825.259	357093	351232	356890	361095	358429	321995
7.59_712.6518m/z		712.652	1	7.58778	0.07975	569	1.58604	High	Low	100	127261	6.49	129803	111955	98808.4	107890	111482	126592	140362	130606	111735	101722	107494	0	91952.5	107126	109446	105072	109060	100051	154214	141074	98808.4	121043	122477	123321	124533	150590	121489	122179	133223	0	105339	124098	128725	125643	132152	124065
7.60_281.0089m/z		281.009	1	7.60427	0.108383	7	1.71678	Ctrl	High	100 - 8.02 - 10.1 - 0.0515	120563	4.09	155139	157820	68570.5	100721	86488.9	49067.8	73447.5	71899.7	126752	121120	136722	0	109461	101794	107531	102500	97628.5	103248	184315	198869	68570.5	113001	95019.2	47799.6	65164.4	82901.3	137818	145477	169447	0	125396	117921	126473	122568	118299	128030
7.62_158.1175m/z		158.118	1	7.61828	0.217367	186	2.00035	High	Low	100 - 0.206 - 0.00615	5.59901e+06	4.54	2.75211e+06	2.54023e+06	4.10774e+06	5.32906e+06	3.79904e+06	6.12062e+06	6.6853e+06	5.79108e+06	3.55565e+06	2.77191e+06	3.81514e+06	1.05336e+06	3.32734e+06	3.58973e+06	3.72672e+06	3.40179e+06	3.66471e+06	3.66888e+06	3.26969e+06	3.20095e+06	4.10774e+06	5.97876e+06	4.17374e+06	5.96244e+06	5.93137e+06	6.67719e+06	3.86608e+06	3.32935e+06	4.72832e+06	53922	3.81172e+06	4.15844e+06	4.38319e+06	4.06782e+06	4.44064e+06	4.54951e+06
7.62_409.9206m/z		409.921	1	7.62367	0.06135	5	1.54137	QC	High	100 - 6.19	68699.6	38.03	51885.4	86679.7	36775.5	49451	56811.8	28649	24499.1	68322.2	79384.5	60491.7	52318.3	0	127956	63295.9	45562.8	88685.7	47561.2	39135.6	61643.2	109225	36775.5	55479.8	62415.2	27908.5	21736.2	78776.4	86315.1	72656.8	64841.1	0	146583	73323.7	53588.7	106049	57631.4	48529.2
7.63_241.9980m/z		241.998	1	7.62755	0.118767	2	1.30048	QC	Low	100 - 9.04	418307	21.91	374335	470575	273249	358440	423719	247612	280732	418777	438332	404977	443310	0	580156	392029	358241	473846	377452	328117	444735	592972	273249	402139	465510	241212	249072	482855	476601	486420	549419	0	664614	454137	421345	566618	457370	406874
7.63_180.0995m/z		180.099	1	7.63068	0.07185	25	2.44979	High	Low	100	8078.27	21.69	1973.58	1968.64	6564.83	7109.86	4286.11	9885.9	10543.9	7597.13	3990.35	3392.62	5807.19	0	2543.22	4363.25	4224.08	3348.88	4864.2	4492.12	2344.74	2480.69	6564.83	7976.66	4708.85	9630.41	9354.83	8759.59	4338.72	4074.89	7197.18	0	2913.46	5054.5	4968.15	4004.54	5894.1	5570.35
7.64_207.1128m/z		207.113	1	7.64217	0.0534833	148	1.15007	QC	Ctrl	100	4055.94	7.24	3978.23	2768.48	3011.33	4348.69	5234.44	1816.37	5734.29	3239.47	3197.1	5134.9	6634	0	3733.84	4005.83	4381.35	3717.73	4372.53	4124.35	4726.4	3488.56	3011.33	4878.86	5750.71	1769.43	5087.6	3735.15	3476.22	6167.55	8221.89	0	4277.4	4640.45	5153.12	4445.6	5298.33	5114.3
7.65_226.0240m/z		226.024	1	7.64605	0.0881833	17	1.29902	High	Low	100 - 4.33 - 1.54	29701.5	14.67	27920.7	20477.3	22637.2	27268.5	35481	19691.5	41205	22428.6	23656.4	28246.8	39555.5	0	18982.3	26825.5	26958.7	18977.3	30659.9	27116.2	33171.6	25803.5	22637.2	30593	38980.4	19182.6	36558.1	25860.5	25721.7	33927.3	49023.3	0	21745.7	31075.4	31707.5	22692.7	37151.6	33624.8
7.70_111.0916m/z		111.092	1	7.69718	0.13195	50	15.3032	Low	High	100 - 1.91	47079.7	18.38	6943.45	6613.53	9816.49	8052.51	3168.21	3882.21	3192.77	2062.6	8244.66	5076.69	4726.87	170270	8252.43	8759.26	7844.63	8039.8	6201.54	4879.99	8249.27	8333.71	9816.49	9034.23	3480.69	3781.88	2832.71	2378.21	8964.46	6097.63	5858.28	8716.23	9453.79	10147	9226.47	9613.87	7514.59	6051.32
7.70_146.1651m/z		146.165	1	7.70267	0.0878167	11	2.06316	Low	QC	100 - 2.49	7355.91	44.69	4945.13	5877.49	8831	2786.82	142.142	11672.8	10356.7	4583.9	7430.39	3970.4	5275.74	12747.1	0	5369.46	4894.39	4800.34	5321.22	1006.78	5875.13	7406.22	8831	3126.57	156.162	11371.1	9188.68	5285.3	8079.09	4768.86	6538.52	652.53	0	6220.12	5756.54	5740.18	6447.88	1248.44
7.71_530.3472m/z		530.347	1	7.7143	0.138283	29	5.53866	Ctrl	High	100	32215.1	17.12	13512.9	35008.2	15379.7	64959.6	8366.15	872.991	561.68	13464.8	13608	12589.6	14539.4	18545.6	7475.63	9402.88	9613.84	10323.8	7555.95	6686.84	16054.2	44113.8	15379.7	72879.2	9191.3	850.428	498.336	15525.1	14796	15121.4	18019.5	949.356	8563.91	10892.5	11307.3	12345	9155.78	8291.86
7.73_208.0136m/z		208.014	1	7.726	0.0515167	4	1.28924	QC	Low	100 - 2.17	5195.28	21.82	4689.43	5651.31	3257.2	4448.24	6368.87	4684.71	3971.13	4199.11	5709.75	5446.35	4962.79	0	8228.17	4212.88	4685.47	6370.11	3889.81	3785.24	5571.35	7121.22	3257.2	4990.55	6997.02	4563.64	3523.28	4841.63	6208.23	6541.63	6150.67	0	9426	4880.31	5510.82	7617.29	4713.4	4693.8
7.74_192.0397m/z		192.04	1	7.73623	0.0793	4	1.41553	High	Low	100 - 2.53 - 2.69	9705.66	6.99	8833.96	8415.73	8057.56	9471.81	10824.7	9762.47	10454.5	7780.93	9210.07	9890.14	8325.98	0	10484.2	7309.23	9068.91	10031	8693.15	7562.92	10495.3	10604.7	8057.56	10626.6	11892.3	9510.16	9275.52	8971.52	10014.1	11879.1	10318.9	0	12010.4	8467.2	10666.4	11994.9	10533.8	9378.22
7.74_156.0421m/z		156.042	1	7.74172	0.135917	94	1.40243	High	Low	100 - 4.11 - 5.64	78325.5	5.22	71105	62223.2	54911	62860.9	85393	83233.2	73819.6	70856.4	70146.8	75041.4	66948.9	11262.5	68409.6	65270.4	67973.1	71816.6	63046	62902.4	84477.3	78407.4	54911	70524.6	93815.3	81082	65494.5	81698.4	76270.9	90132.5	82973.6	576.533	78368.5	75611	79946.6	85877.3	76394.8	78000.6
7.74_578.2968m/z		578.297	1	7.74407	0.0599167	26	1.46714	Low	High	100 - 23 - 0.472	21892.1	8.02	23482.2	15610.5	10291.2	14868.6	24226.1	7059.19	17247.9	11153.4	17864.8	37836.7	31261.1	605.957	16871.8	15570.1	17297.5	15751.5	19077	18238.8	27898.4	19670.8	10291.2	16681.3	26615.5	6876.75	15302.7	12860.1	19424.4	45445.8	38743.7	31.0192	19328	18036.8	20344.4	18835.5	23116.1	22616.5
7.75_362.1134m/z		362.113	1	7.7487	0.0545167	139	1.10809	QC	High	100 - 6.59	9103.46	15.33	11535.2	7023.14	7780.74	9812.13	9566.87	7024.41	9916.72	6353.73	11259.8	13691.7	10989	0	11582	8535.1	9170.85	9580.43	8001.97	7750.43	13704.6	8849.86	7780.74	11008.4	10510.4	6842.86	8798.35	7325.93	12242.8	16445.2	13619.3	0	13268.1	9887.29	10786.3	11456.1	9696.23	9610.75
7.75_248.0709m/z		248.071	1	7.75257	0.05765	38	1.56217	QC	Low	100 - 1.12	5873.9	10.46	5654.31	4510.2	5296.56	5711.88	4579.6	3708.81	4588.07	2702.76	5554.39	5200.09	4285.93	0	7973.19	5922.45	5627	5890.56	5642.1	4188.11	6717.68	5683.31	5296.56	6408.25	5031.28	3612.96	4070.65	3116.32	6039.31	6245.85	5311.79	0	9133.91	6860.72	6618.2	7043.85	6836.7	5193.37
7.76_747.2709m/z		747.271	1	7.7557	0.0739	17	1.49592	Ctrl	High	100 - 42.4 - 2.72	63695.2	9.49	71811.7	71415.6	51992.4	59560.9	36778	44923.5	36452.5	52162.6	47930.8	80982.6	54540.6	0	43968.2	50199.1	57993.5	53579.8	52507.8	47949.8	85316.9	89990.9	51992.4	66822.3	40405.4	43762.4	32341.6	60144.2	52115.4	97268.5	67595.3	0	50369	58152	68209.1	64069.9	63625.3	59459
7.78_252.1593m/z		252.159	1	7.77735	0.12515	99	17.5186	Low	QC	100 - 4.85	23449	20.44	915.67	1240.78	2270.82	1543.73	1829.12	2510.4	3096.19	1517.39	1352.71	1316.03	900.031	90227.1	1247.93	1737.36	1500.08	1407.74	1193.07	944.951	1087.88	1563.51	2270.82	1731.93	2009.52	2445.52	2747.01	1749.57	1470.8	1580.68	1115.46	4618.77	1429.6	2012.61	1764.32	1683.35	1445.68	1171.76
7.81_202.1550m/z		202.155	1	7.80675	0.155867	40	1.53677	High	Low	100 - 10.1	1.5573e+06	2.74	1.13524e+06	1.08002e+06	1.41609e+06	1.37669e+06	1.31411e+06	1.70644e+06	1.75892e+06	1.44973e+06	1.39763e+06	1.19927e+06	1.10234e+06	354183	1.19678e+06	1.24342e+06	1.21882e+06	1.20619e+06	1.14764e+06	1.18033e+06	1.34873e+06	1.36094e+06	1.41609e+06	1.54453e+06	1.44372e+06	1.66234e+06	1.56055e+06	1.67156e+06	1.51965e+06	1.44045e+06	1.36619e+06	18130.8	1.371e+06	1.44041e+06	1.43351e+06	1.44235e+06	1.39063e+06	1.46364e+06
7.83_178.0862m/z		178.086	1	7.83253	0.0780167	186	1.54907	High	Low	100 - 6.16	65546.7	6.68	47767.9	44228.6	57171	59916.8	74775.2	58588	71972.5	56851.1	56893.3	48681	58994.8	4685.24	56266	51820.7	51298	49481.7	47822.8	46845.3	56751.3	55732.5	57171	67221.6	82150.2	57073.8	63855.8	65550.1	61860.3	58471	73115.6	239.84	64457	60030.4	60334.1	59169.4	57948.3	58089.5
7.84_222.0973m/z		222.097	1	7.83565	0.0345333	207	1.15461	QC	Low	100	3362.69	24.53	2737.59	3145.06	4704.01	2806.19	3611.37	2888.95	3490.56	2002.06	3621.55	4526.81	3501.31	0	4474.9	3652.19	3594.61	3916.58	2738.16	1799.73	3252.43	3963.09	4704.01	3148.31	3967.56	2814.29	3096.91	2308.41	3937.72	5437.17	4339.38	0	5126.34	4230.79	4227.8	4683.39	3317.91	2231.71
7.88_119.0895m/z		119.089	1	7.88425	7.25383	12	1.77852	Low	QC	100	1.46328e+06	3.27	752458	747672	961914	905057	938163	1.05812e+06	1.0666e+06	961559	884219	798773	831807	3.33831e+06	865177	833162	825497	823820	801717	787127	893968	942142	961914	1.0154e+06	1.03069e+06	1.03077e+06	946314	1.10869e+06	961415	959409	1.03091e+06	170890	991127	965157	970909	985112	971465	976059
7.89_86.0964m/z		86.0964	1	7.89277	0.160533	18	1.61103	Low	Ctrl	100 - 0.322	50723.1	2.63	36029.7	37937.9	27269.3	24702.3	47961	25082.2	33138.5	30453.3	41145.4	40211.7	43960.8	77574.8	33671.1	34358.2	34073.2	32890.8	32014.4	32904.5	42805.6	47805.6	27269.3	27713.9	52691.3	24433.9	29401.3	35113	44737.5	48298.4	54483.1	3971.09	38572.9	39801.4	40075.3	39330.3	38792.8	40802.5
7.90_158.0402m/z		158.04	1	7.89817	0.215283	2	1.49914	High	Low	100	16054.7	6.73	12308.2	13778.4	9781.73	13676.2	16206.3	16902.8	14491.3	16618.6	14399.3	13891.8	14546	0	9034.22	8575.47	11446.6	10325.3	13311.4	12606.2	14623	17362.1	9781.73	15343.5	17804.7	16465.9	12857	19161.5	15656.4	16685.5	18027.7	0	10349.4	9934.05	13462.9	12346.9	16129.8	15632.1
7.92_186.1123m/z		186.112	1	7.92088	0.0957333	133	1.21594	High	QC	100	17316.1	7.72	14620.1	14932.4	18660.1	14237.3	19895.3	16956.5	16195.1	16217.5	18721.3	18215.3	18435.9	5506.3	12960	14449.4	15632.8	13223.6	13836.1	15343.6	17369.6	18816.3	18660.1	15973	21857.6	16518.3	14368.7	18699	20355.7	21878.4	22848.7	281.87	14846.7	16738.6	18386.5	15812.6	16765.7	19026.5
7.92_319.1976m/z		319.198	1	7.92477	0.0561	39	1.80962	High	Low	100	14558.6	12.88	13325.1	14995.5	12623.8	9050.22	14437.8	11206.7	15290	17299.8	11514.4	8126.66	12539.3	0	12108.2	12793.1	12079.3	8785.72	11377.6	12782.9	15831.1	18895.9	12623.8	10153.6	15861.8	10917.1	13565.7	19946.9	12519.7	9760.96	15540.7	0	13870.9	14819.9	14207.1	10505.8	13786.6	15851.2
7.93_202.1186m/z		202.119	1	7.931	0.24985	96	1.42521	High	Low	100 - 5.73 - 2.15	113962	3.08	110667	108022	120476	85570.7	109939	104633	126577	114699	95601.6	83011.4	80646.3	60586.9	88761.3	96645.9	94319.2	90281.9	93682.1	93378.7	131480	136119	120476	96003.1	120783	101929	112302	132249	103948	99705.3	99949.5	3101.47	101683	111957	110934	107958	113518	115792
7.94_179.0047m/z		179.005	1	7.93715	0.133117	9	1.81122	High	Low	100 - 3.06	126451	3.07	99922.2	100216	92781.5	116289	123052	124449	131887	126419	98554.4	86018.7	87913.5	6776.18	95393.3	96472.7	90012.3	88689.1	93225.9	93532.8	118714	126282	92781.5	130466	135188	121232	117013	145762	107159	103317	108956	346.876	109280	111756	105868	106053	112965	115983
7.98_262.1649m/z		262.165	1	7.97837	0.110717	59	1.33693	Low	High	100 - 8.6	33178.6	8.7	53640	44818.8	10865.7	13702.6	30478.1	18068.5	975.842	49745.8	16715.1	53735.8	62263.3	0	26367.9	27673.5	26594.6	25684.2	23604.3	21732.9	63727.8	56476.2	10865.7	15373.1	33484.1	17601.6	865.791	57357.5	18174.4	64542.2	77166.5	0	30206.4	32057.7	31279.3	30712.8	28602.1	26949.4
8.02_113.1073m/z		113.107	1	8.02108	0.08895	44	11.2795	Low	High	100 - 2.86	44230.8	7.03	7729.13	7520.69	8764.04	8335.23	3812.31	4588.12	4358.77	2926.21	6756.13	6237.11	5022.51	158908	6628.46	7732.86	7766.79	8091.4	7315.55	5509.32	9182.71	9476.83	8764.04	9351.42	4188.32	4469.54	3867.2	3373.96	7345.96	7491.42	6224.69	8134.55	7593.42	8957.94	9134.91	9675.58	8864.47	6831.7	HMDB0002064
8.05_117.1386m/z		117.139	1	8.04542	0.884233	45	36.6596	Low	Ctrl	100 - 4.56	806145	17.64	19705	19041.8	27959.3	21254	85192	95547.2	108669	71127.8	40593.6	43051.2	49923.8	3.09101e+06	20469.2	20050.5	20168.9	20090.7	27480.1	64732.6	23410.8	23994.6	27959.3	23845.2	93594.4	93077.8	96413.7	82011.3	44137.6	51709	61873.4	158230	23449.1	23227.1	23721.6	24024.1	33298.4	80270.2
8.07_420.0082m/z		420.008	1	8.065	0.0340833	25	1.29484	Ctrl	Low	100 - 4.78	5829.92	7.36	5062.47	5761.49	6465.96	6029.77	6062.92	5071.24	5633.32	5486.26	6840.11	5342.61	5826.97	0	5756.18	6347.46	4532.57	6000.72	5373.38	5218.03	6014.54	7260.06	6465.96	6764.9	6660.9	4940.17	4998.02	6325.73	7437.28	6417.03	7221.7	0	6594.15	7353.06	5330.99	7175.57	6511.09	6470.5
8.08_102.0549m/z		102.055	1	8.07657	0.0745167	85	1.15611	High	Low	100	3747.82	5.97	4026.54	3258.98	3428.52	3723.4	4030.39	3173.63	3912.77	3874.51	4386.54	3849.69	4335.26	395.541	3782.74	3519.21	3338.17	3830.54	3835.02	3452.57	4783.79	4106.64	3428.52	4177.34	4427.9	3091.6	3471.51	4467.36	4769.5	4623.88	5372.93	20.2479	4333.42	4076.75	3926.19	4580.51	4647.01	4281.28
8.08_248.9753m/z		248.975	1	8.07657	0.0745167	11	1.44848	Ctrl	Low	100	7968.69	10.17	8182.1	6879.91	9528.04	7284.69	7958.75	6218.59	7021.53	6920.62	8909.65	6550.1	6545.88	0	8627.06	8539.43	7214.74	8666.89	7008.43	6509.58	9720.87	8669.37	9528.04	8172.81	8743.71	6057.87	6229.67	7979.56	9687.5	7867.35	8112.68	0	9882.96	9892.3	8485.62	10363.7	8492.33	8072.05
8.08_229.1546m/z		229.155	1	8.08195	0.223733	91	1.54802	High	Low	100 - 11.4	284187	3.31	251153	233926	254218	198007	263245	328017	286819	258668	264253	256965	204418	8686.54	243212	228815	226015	235816	235261	222104	298386	294770	254218	222147	289209	319539	254473	298248	287323	308641	253347	444.668	278618	265065	265827	281985	285073	275415
8.10_157.0971m/z		157.097	1	8.10058	0.137267	105	1.26936	Low	High	100	11097.3	5.7	11005.1	9575.78	11297.5	8021.23	12249.7	7501.05	6921.37	8297.78	12938.5	11711.9	14253.6	5485.43	10396.9	10096.1	8960	10233	9794.79	9324.71	13074.8	12066.4	11297.5	8999.14	13457.9	7307.19	6140.81	9567.45	14068.1	14067.2	17665.2	280.802	11910.5	11695.6	10538.3	12236.4	11868.7	11562.9
8.10_275.1026m/z		275.103	1	8.10058	0.0613333	203	2.6799	High	Low	100	13605.9	12.78	6063.98	6350.64	6856.29	11877.1	15211.3	13318.1	10197	15697.1	7092.57	6204.85	7010.65	0	7528.13	8152.13	6255.24	8576.22	7148.34	8951.85	7204.39	8002.44	6856.29	13325.1	16711.6	12973.9	9047.06	18098.9	7711.78	7452.67	8688.7	0	8624.06	9443.64	7357.11	10255.3	8661.87	11100.5	HMDB0001123
8.11_282.1196m/z		282.12	1	8.10522	0.146567	70	1.60767	High	Low	100 - 10.9 - 0.294	315780	5.92	252161	255290	277757	187471	273536	377694	344019	267872	283249	252115	250321	0	227478	235956	210721	240145	207129	222152	299583	321691	277757	210327	300514	367933	305222	308860	307978	302816	310237	0	260594	273338	247840	287162	250985	275474
8.11_221.0921m/z		221.092	1	8.11062	0.0971667	159	1.15087	High	Low	100 - 19.1	13508.5	8.91	11987.6	11857.3	12711.3	14323.1	16104.3	10946.5	14521.1	12462.1	17997.5	13310.6	15642.4	0	13784.6	12299.6	11571.6	13152.5	10933.7	11118.8	14242.1	14941.4	12711.3	16069.3	17692.7	10663.6	12883.5	14369	19568.8	15987.5	19386.5	0	15791.3	14248.2	13609.9	15727.5	13248.7	13787.7
8.13_184.1331m/z		184.133	1	8.12702	0.0777833	271	1.35643	High	Low	100 - 0.941	3855.55	6.06	3274.33	3180.29	3871.32	2927.21	3643.5	4270.95	3997.59	3510.16	3610.64	3143.97	3786.98	828.086	2882.4	2932.45	3339.67	3045.5	2854.37	3133.21	3890.12	4007.49	3871.32	3284.08	4002.86	4160.57	3546.76	4047.26	3925.87	3776.24	4693.42	42.3901	3302.01	3397.03	3927.95	3641.76	3458.73	3885.26
8.13_208.1331m/z		208.133	1	8.1324	0.05765	189	13.2266	Low	QC	100 - 4.16	14551.9	23.17	1443.88	923.366	2550.59	1388.94	950.924	1682.84	1662.52	1176.16	1869.58	1107.76	979.07	54251.1	1513.44	1053.59	1054.69	1045.9	730.793	1202.75	1715.43	1163.53	2550.59	1558.27	1044.71	1639.34	1475.03	1356.12	2032.8	1330.53	1213.42	2777.14	1733.76	1220.51	1240.48	1250.67	885.524	1491.44
8.15_126.1025m/z		126.103	1	8.14892	0.11175	50	2.00945	High	Low	100 - 0.568	41186.2	12.65	17619.4	18110.5	27298.5	23145.3	26402.8	41891.5	45606.3	50844.2	22479.5	29405	23088.9	7011.6	27731.1	20776.5	26635	22772.6	29481.5	25360.6	20933	22821.1	27298.5	25967	29006.9	40808.8	40463	58624	24442.1	35318.4	28615.4	358.927	31768.2	24068	31326.8	27231.2	35723.6	31447.8	HMDB0061685
8.16_141.1386m/z		141.139	1	8.16082	0.323633	52	9.10473	Low	Ctrl	100 - 4.73	75927.9	12.29	8887.61	7635.94	9499.82	7334.21	9240.53	11732.8	13689	9739.19	6697.72	5492.47	5023.9	286498	10652.5	10415.2	9808.04	9457.42	5933.59	6805.19	10559.1	9622.05	9499.82	8228.36	10151.9	11429.6	12145.2	11229.4	7282.46	6597.02	6226.4	14666	12203.2	12065.2	11535.7	11309	7189.91	8438.62
8.17_244.1114m/z		244.111	1	8.16725	0.0698	50	1.32376	Ctrl	Low	100 - 12.9 - 1.39	3297.03	9.25	3030.56	4204.54	3579.58	2373.44	2870.31	3567.71	3284.44	3089.96	3551.74	3578.18	2301.87	530.812	5108.31	2586.61	2780.66	3130.19	3419.07	2277.9	3600.5	5298.14	3579.58	2662.8	3153.41	3475.5	2914.03	3562.76	3861.83	4297.76	2852.83	27.1725	5851.96	2996.39	3270.48	3743.03	4143	2824.66
8.18_139.1229m/z		139.123	1	8.18032	0.679367	87	14.8739	Low	High	100 - 5.04	190272	15.43	16341	15311.3	22456	16180.8	12818	13353	15863.5	9134.86	13563.3	10514.1	10101.2	726909	16046.9	15465.8	16705.5	16556.2	12278.2	11504.3	19414.2	19293.7	22456	18153.4	14082.3	13007.9	14074.5	10532.6	14747.4	12628.6	12519	37210.8	18382.9	17916	19648.2	19797.6	14877.9	14265.6
8.18_188.1757m/z		188.176	1	8.18032	0.0752	13	2.16126	High	Low	100 - 5.24	4802.27	9.61	2737.84	2550.18	3030.89	3157.39	3548.18	3844.84	6959.36	4856.68	3227.22	3037.29	2623.38	0	3775.5	2824.9	3738.58	3423.31	4473.04	3234.25	3252.74	3213.48	3030.89	3542.32	3898.14	3745.47	6174.51	5599.82	3508.97	3648.1	3251.3	0	4325.12	3272.44	4397.14	4093.54	5420.12	4010.55
8.19_123.0552m/z		123.055	1	8.18827	0.0573167	40	1.17786	High	Low	100 - 1.9	1841.65	9.69	2020.96	1929.92	1636.48	1638.85	2078.72	1871.09	1746.76	1670.01	1680	2117.84	2162.05	294.315	1709.93	1120.58	1795.22	1988.82	1648.15	1477.23	2401.03	2431.89	1636.48	1838.65	2283.74	1822.73	1549.77	1925.55	1826.67	2543.75	2679.55	15.0661	1958.86	1298.11	2111.45	2378.21	1997.12	1831.81
8.19_180.0492m/z		180.049	1	8.19295	0.0284833	7	17.139	Ctrl	Low	100	1370.07	15.78	2430.9	2151.5	321.164	576.727	0	149.493	44.9626	189.122	57.6667	262.088	0	0	481.157	499.365	534.198	577.671	394.737	387.921	2888.06	2711.1	321.164	647.039	0	145.629	39.8919	218.06	62.7012	314.795	0	0	551.202	578.478	628.297	690.771	478.314	481.032
8.20_146.0923m/z		146.092	1	8.20222	0.121833	61	1.46445	High	Low	100 - 3.1	19962.5	4.63	15479.4	15744.6	14254.7	24508	19487.8	23474.8	16744	20143.3	16097.1	14153.8	23929.6	344.912	17085.4	16539.2	18458.5	17920.3	17457.6	18669.3	18390.5	19839.8	14254.7	27495.9	21409.8	22868.1	14855.7	23225.5	17502.4	17000.2	29657.3	17.6562	19572.6	19159.5	21710	21428.9	21153.9	23150.4
8.23_173.1760m/z		173.176	1	8.23383	0.0434333	27	Infinity	Low	Ctrl	100 - 1.94	3803.46	200	0	0	0	0	0	0	0	0	0	0	0	15213.9	0	0	0	0	0	0	0	0	0	0	0	0	0	0	0	0	0	778.804	0	0	0	0	0	0
8.25_838.8372m/z		838.837	1	8.24877	0.2557	69	1.36805	High	Low	100 - 13 - 3.1	4.10952e+06	2.52	3.33697e+06	3.35635e+06	4.15441e+06	3.66903e+06	3.74353e+06	4.20665e+06	4.52325e+06	3.96466e+06	3.88712e+06	3.58977e+06	3.41524e+06	1.12362e+06	3.63162e+06	3.43079e+06	3.62442e+06	3.6413e+06	3.49737e+06	3.49883e+06	3.96454e+06	4.22933e+06	4.15441e+06	4.11634e+06	4.11275e+06	4.09793e+06	4.01314e+06	4.5713e+06	4.22648e+06	4.31169e+06	4.2327e+06	57518.5	4.1603e+06	3.97432e+06	4.26286e+06	4.35422e+06	4.23786e+06	4.33865e+06
8.25_362.9263m/z		362.926	1	8.25113	0.3312	6	1.30179	High	Low	100 - 5.5 - 1.9	8.2138e+06	2.17	6.78992e+06	6.77059e+06	7.94492e+06	7.08625e+06	7.26647e+06	8.63077e+06	9.01361e+06	7.94436e+06	7.91911e+06	7.39629e+06	7.02761e+06	2.89547e+06	7.16076e+06	7.11472e+06	7.2798e+06	7.19699e+06	7.0519e+06	6.83332e+06	8.06686e+06	8.53162e+06	7.94492e+06	7.95017e+06	7.98316e+06	8.40771e+06	7.9971e+06	9.15995e+06	8.61048e+06	8.88372e+06	8.70972e+06	148221	8.20321e+06	8.24187e+06	8.56214e+06	8.60605e+06	8.545e+06	8.4735e+06
8.25_498.9009m/z		498.901	1	8.25113	0.316433	1	1.27512	High	Low	100 - 7.73 - 2.73	6.68426e+06	2.48	5.50653e+06	5.51787e+06	6.55373e+06	5.83597e+06	5.9808e+06	6.97613e+06	7.29424e+06	6.48586e+06	6.47205e+06	6.05753e+06	5.69769e+06	2.74098e+06	5.90409e+06	5.76769e+06	5.96442e+06	5.84348e+06	5.74362e+06	5.55694e+06	6.54211e+06	6.95307e+06	6.55373e+06	6.54746e+06	6.57068e+06	6.79583e+06	6.47163e+06	7.47828e+06	7.03708e+06	7.27572e+06	7.06148e+06	140312	6.76359e+06	6.68145e+06	7.01506e+06	6.98755e+06	6.95973e+06	6.89075e+06
8.26_872.8306m/z		872.831	1	8.25662	0.226667	48	1.44618	High	Low	100 - 11.1	1.19632e+06	3.16	956700	974064	1.23828e+06	1.07731e+06	1.08827e+06	1.22597e+06	1.31568e+06	1.15538e+06	1.1107e+06	1.0509e+06	1.00099e+06	146334	1.0581e+06	1.0076e+06	1.08728e+06	1.06428e+06	1.02434e+06	1.00836e+06	1.13662e+06	1.22742e+06	1.23828e+06	1.20865e+06	1.19561e+06	1.19428e+06	1.16731e+06	1.33216e+06	1.20767e+06	1.26224e+06	1.24058e+06	7490.93	1.21213e+06	1.16723e+06	1.2788e+06	1.27265e+06	1.24122e+06	1.25039e+06
8.26_236.0714m/z		236.071	1	8.25973	0.151433	31	1.15549	High	QC	100	21566	5.33	17937.4	17647.1	20878.8	18643.9	18567.2	21692	23459.4	22545.3	21231.5	20879.1	19763.7	14650.1	16956.5	18268.3	18768.8	19031.1	19028.4	19930.1	21310.7	22237.2	20878.8	20916.9	20398.5	21131.4	20813.8	25995	23085.1	25078	24494.3	749.944	19424.9	21162.5	22074.9	22757.1	23057.3	24713.8
8.30_170.0787m/z		170.079	1	8.29597	0.08215	15	1.948	High	Low	100 - 0.239	18338	4.67	13666.9	12419.3	13997	19351.7	17529.6	19735.4	17545.3	18541.9	12886.7	11196.6	13571.8	0	14880.9	15048.2	14523.5	14132.6	13287.4	13827.6	16237.1	15649.5	13997	21711	19258.6	19225.3	15566.6	21379	14011.7	13448.2	16820.3	0	17047.3	17432.2	17081.8	16899.5	16100.8	17146.6
8.36_192.0607m/z		192.061	1	8.36073	0.06615	3	1.41838	Low	High	100 - 0.371	5074.58	8.65	5893.63	5731.38	2630.82	5110.39	5052.26	2526.64	3339.83	3392.13	6387.18	5768.79	8142.34	0	4539.47	4229.52	5066.69	5269.26	4596.07	4375.52	7002.01	7222.12	2630.82	5733.42	5550.57	2461.34	2963.18	3911.17	6944.81	6928.92	10091.3	0	5200.31	4899.58	5959.19	6300.91	5569.2	5425.76
8.37_188.1281m/z		188.128	1	8.36535	0.132767	104	1.84147	High	Low	100 - 2.38	18233	4.25	14359.3	13237.8	12201.4	17935.7	14974.6	14861	23282.7	19813.6	11827	8922.29	10279.5	8576.52	12691.7	13328.7	13013	12169.6	12228.8	11970.1	17059.8	16680.9	12201.4	20122.4	16451.5	14476.9	20657	22845.4	12859.5	10716.6	12739.9	439.036	14539.3	15440.4	15305.2	14552.3	14818.1	14843.3
8.37_298.0249m/z		298.025	1	8.36535	0.109483	19	1.23186	Low	High	100 - 6.15 - 0.0864	125753	3.92	142851	133456	94815.8	93892.7	143664	66361.1	98565.4	99743.2	155219	144813	202980	0	115253	116565	117792	122867	108838	117821	169716	168167	94815.8	105340	157834	64646	87449.6	115005	168770	173936	251564	0	132031	135032	138541	146922	131883	146101
8.37_433.9996m/z		434	1	8.36535	0.0946333	23	1.31482	Low	High	100 - 7.07 - 0.213	72712.2	3.25	85606.8	75087.8	52262.7	50090.2	79667.8	33119.4	52821.3	55600.5	87480.4	79693.2	123675	0	62362.6	64019.5	67286.7	67038.8	63745.6	66985.7	101706	94618.2	52262.7	56197	87525.4	32263.5	46864.3	64108.1	95117.8	95719.8	153278	0	71441.2	74161.8	79139.3	80164	77242.5	83064
8.37_72.0808m/z		72.0808	1	8.36923	0.266967	31	5.3491	Low	High	100 - 1.75 - 0.119	87137.8	5.06	17596.8	17579.5	15450.1	14545.5	19854.3	13068.2	17573.7	14664.5	23126	21036.5	26428.3	277960	15175.6	16822.7	16465.8	16050.9	16543.3	17687.7	20906.2	22151.9	15450.1	16318.8	21812.5	12730.4	15591.8	16908.3	25145	25267	32754.1	14228.9	17384.9	19487.9	19366.3	19193.4	20046	21933.3
8.39_104.0705m/z		104.071	1	8.3901	0.150467	142	1.32628	High	Low	100 - 1.87	47805.2	5.36	34199.6	34723.9	41872.7	36727.9	37764	43694.4	64151.9	45610.5	43401	31061.7	40625.2	29090.7	35708.3	38996.1	37118.8	34899.9	33688.4	37699.6	40631.3	43755.7	41872.7	41205.6	41488.7	42565.2	56917.1	52589.4	47190	37308.4	50349.1	1489.17	40906.6	45174.1	43657.3	41732.8	40821.3	46748.5
8.40_309.9886m/z		309.989	1	8.40087	0.0711667	3	2.02462	Ctrl	High	100	9059.69	7.88	9522.49	8954.58	9668.29	8093.4	5193.96	3474.61	5116.28	4114.2	8804.85	8822.74	7019.35	0	10281.3	8422.95	8850.95	6623.31	6079.68	5133.86	11313.3	11283.7	9668.29	9080.11	5706.24	3384.81	4539.29	4743.73	9573.55	10597	8699.48	0	11778	9757.36	10410	7920.05	7366.94	6366.12	HMDB0247648
8.40_849.8587m/z		849.859	1	8.40087	0.0337833	11	1.4049	High	Ctrl	100	14305.6	28.68	9141.9	14539.1	8632.24	8417.22	6835.61	21276.6	10531.1	18579.1	10972.2	17423.6	13727	0	15315.1	8832.75	8557	14401.1	15392	7062.31	10861.2	18320.8	8632.24	9443.41	7509.81	20726.7	9343.46	21422	11930.1	20927.6	17012.7	0	17544.6	10232.1	10064.3	17220.6	18650.9	8757.46
8.41_373.9480m/z		373.948	1	8.40698	0.1256	3	1.42631	High	Low	100	95938.1	8.62	86164.3	84865.7	73006.4	74406.1	86243.3	100430	85042.8	112036	93454.2	84828.9	89206.9	1562.47	102057	88542.1	80368.7	73020.1	74509.7	74638.9	102369	106939	73006.4	83477.4	94749.4	97834.4	75452.1	129179	101613	101888	110559	79.9836	116914	102569	94525.7	87316.4	90285.6	92554.2
8.42_296.0092m/z		296.009	1	8.41775	0.112983	11	1.52748	Ctrl	Low	100	47293.3	7.69	42871.2	46081.5	48930.2	51290.2	31517.2	35347.4	41938.7	31096.2	45823.5	44144.8	33878.3	0	45981.3	44524.1	38219	35106.5	35704.9	28677.9	50933.7	58067.4	48930.2	57543.3	34625.7	34433.8	37209.1	35854.3	49824.1	53022.5	41987.3	0	52675.1	51577.9	44951.3	41979.8	43264.7	35561.4
8.42_379.9164m/z		379.916	1	8.41775	0.466567	1	64.3029	Low	QC	100	234719	17.83	4987.49	3007.04	5648.43	5802.61	6149.16	4227.91	5714.78	4540.7	3783.23	3555.44	3355.99	928181	4236.5	2895.76	4747.41	2683.73	3258.72	4079.11	5925.46	3789.17	5648.43	6510.04	6755.65	4118.64	5070.3	5235.49	4113.52	4270.45	4159.27	47514	4853.23	3354.52	5583.67	3209.17	3948.69	5058.21
8.42_237.9733m/z		237.973	1	8.42395	0.15605	7	1.44275	High	Low	100 - 0.0761	137912	7.61	122278	124256	106420	126491	122230	147833	135380	146207	121484	116295	126371	18209.6	135963	128975	120692	112647	110834	105067	145274	156576	106420	141912	134285	144012	120112	168578	132090	139682	156619	932.16	155756	149408	141951	134701	134301	130286
8.43_245.0744m/z		245.074	1	8.4318	0.144883	49	78.6557	High	Low	100	30932.7	19.8	0	3720.33	3255	0	440.882	89504.6	33785.5	0	1573.07	0	0	0	7033.56	7390.18	8774.42	5041.1	7119.52	5532.33	0	4687.99	3255	0	484.366	87191.3	29975.3	0	1710.4	0	0	0	8057.48	8560.97	10320	6028.08	8626.95	6860.24
8.43_452.9572m/z		452.957	1	8.4318	0.0512333	2	1.81142	High	Low	100	28494.4	12.46	17877.2	18840.6	14417.9	19234.2	21691.2	33037.1	28889.8	30359.4	19007.9	20356.6	23557.1	0	26958	23116.3	25784.9	15802.8	20060.6	19034.8	21239.3	23741	14417.9	21579.1	23830.6	32183.3	25631.8	35004.8	20667.4	24450.4	29195.6	0	30882.5	26778.5	30327	18896.7	24308.1	23603.7
8.43_384.9698m/z		384.97	1	8.43417	0.115617	16	1.8752	High	Low	100	56947.8	7.47	40998.4	37803.9	38500.5	46041.1	50745.9	61054.2	61980	54011.3	42587.1	36655.2	42233.4	0	47838.8	41466	43082.2	40274	40253.1	39229.4	48708.8	47636.7	38500.5	51654.2	55750.9	59476.2	54990.2	62275.7	46305.1	44026.8	52342.3	0	54803	48035.3	50671.1	48159.1	48775.9	48645.5
8.44_186.0873m/z		186.087	1	8.43888	0.215	48	2.11957	Ctrl	Low	100	64372.5	6.25	84433	74332.2	41689.2	57035.7	38274.2	58110	37045.6	68488.7	30987.1	49140.7	36364.7	4989.62	49552.8	55199.6	52769.3	48328.5	50928.3	46398.7	100312	93666.1	41689.2	63989.2	42049.2	56608.1	32867.8	78968.4	33692.4	59023.1	45068.9	255.421	56766.6	63944.6	62064.6	57790.5	61711.4	57535.6
8.45_146.1176m/z		146.118	1	8.45197	0.283817	144	1.43646	Ctrl	Low	100 - 5.66	246220	5.25	249397	245305	173960	316217	253615	206744	187836	255988	166949	229570	236351	52757.4	217804	230948	218962	209029	204192	200520	296299	309109	173960	354768	278629	201401	166652	295158	181524	275738	292923	2700.68	249511	267536	257532	249954	247425	248651
8.46_295.0004m/z		295	1	8.45585	0.16565	10	1.57449	High	Low	100	83715.3	3.24	58819.4	58837.4	55062.2	58768.5	79674.7	88216	82063.6	84907	69545.2	65062.1	78072.5	0	62752.5	61424.8	66229	68516.5	65520	64112.2	69881.2	74141	55062.2	65933.3	87532.9	85936.1	72808.8	97898.9	75616.8	78146.4	96759.7	0	71887.8	71156.1	77895.3	81931.1	79392.5	79500.8
8.46_116.0706m/z		116.071	1	8.45822	0.368333	72	1.27887	Ctrl	Low	100 - 0.199 - 0.217	2.31687e+06	5.82	2.18648e+06	2.16725e+06	2.5531e+06	2.36064e+06	2.30076e+06	2.28656e+06	2.74099e+06	1.90997e+06	2.34897e+06	2.25674e+06	2.20804e+06	432861	2.17452e+06	2.27398e+06	2.2147e+06	2.12538e+06	2.09634e+06	1.91532e+06	2.59768e+06	2.73095e+06	2.5531e+06	2.64844e+06	2.52768e+06	2.22746e+06	2.43187e+06	2.20222e+06	2.55405e+06	2.71058e+06	2.73655e+06	22158.4	2.49108e+06	2.63424e+06	2.60482e+06	2.5415e+06	2.5402e+06	2.37505e+06
8.46_260.0739m/z		260.074	1	8.46437	0.24775	44	1.43834	High	Low	100	84487.4	5.19	83439.1	80396.7	74082.4	83029.9	76664.6	78539.3	107880	74865.1	84052.8	67313.8	83591.7	0	71055.5	80600	74530.9	72986.7	75509	69735.7	99131	101308	74082.4	93152.5	84226	76509.5	95714.2	86320.4	91390.9	80850.9	103600	0	81399.6	93369.2	87659.6	87276.4	91496.6	86474.1
8.47_149.9998m/z		150	1	8.469	0.0264	1	5.15949	High	Ctrl	100	1340.09	25.7	347.771	204.264	486.897	0	1769.93	1202.33	960.11	1427.99	614.18	767.898	782.906	0	690.285	765.78	1126.62	1005.2	535.559	1284.03	413.175	257.393	486.897	0	1944.49	1171.26	851.833	1646.5	667.801	922.325	970.3	0	790.774	887.099	1325.07	1202.01	648.953	1592.23
8.47_463.9787m/z		463.979	1	8.47212	0.127583	8	1.68556	High	Low	100	82897.6	4.76	54284.8	67842.3	45426.7	52355.7	80343.2	84591.7	87620.8	79034.5	69942.8	63182.4	63599.4	0	59291.7	47379	61325.9	58133.5	69197.6	64634	64493.8	85488.1	45426.7	58738.6	88267.4	82405.5	77739.4	91127.8	76049.1	75888.7	78822.3	0	67923.2	54885	72128.5	69515.2	83848.9	80147.9
8.49_513.0960m/z		513.096	1	8.49085	0.0621667	64	1.76433	High	Ctrl	100	29063.6	13.67	24841.6	22713.5	13292.5	5043.93	37793.8	30494.1	16014	31952.4	26640.1	30523.9	39668.1	0	30929.2	23208.4	22743.2	22560.1	22635.6	26623.5	29513.4	28621.3	13292.5	5658.86	41521.4	29705.9	14208	36841.5	28965.9	36662.4	49162.9	0	35431.8	26885.2	26749.5	26977	27428.2	33013.9
8.50_176.1282m/z		176.128	1	8.49945	0.156533	71	2.79255	High	Low	100 - 1.75	107813	7.29	73171.6	70342.7	25904.4	93245.6	50936.9	149404	136926	93987.2	63551	14958	51442	24478.8	68556.8	72629.5	73028.1	69461.5	72840.4	59827.2	86932.6	88638.8	25904.4	104614	55960.7	145542	121484	108368	69099.3	17966.2	63755	1253.08	78537.2	84135.9	85892	83061	88263	74187.4
8.50_523.0474m/z		523.047	1	8.49945	0.0973167	31	3.02091	High	Ctrl	100	91659.6	7.22	51488.1	41107.9	19499.7	9271.39	104262	86650	70858.1	104868	51339.8	66941	109458	0	51194.8	55468.7	60079.3	57147.9	63125.2	55603	61171.2	51800	19499.7	10401.7	114545	84410.6	62867	120915	55822	80403.1	135657	0	58647.6	64256.4	70662.3	68336.6	76490.7	68949.2	HMDB0001512
8.52_345.1994m/z		345.199	1	8.51885	0.0483833	41	1.40622	Ctrl	High	100 - 0.328	19514.1	14.12	23534	16637.1	20795.3	17090	15565.1	15581.6	12095.6	12265.8	15358.2	18799.1	24166	0	10968.5	21116	21829.5	18669.7	16069.1	14540.3	27959.9	20964.5	20795.3	19173.5	17100.3	15178.9	10731.5	14142.7	16699.1	22579.7	29950.3	0	12565.2	24461.3	25674.8	22324.9	19471.4	18030.3
8.54_230.0958m/z		230.096	1	8.54078	0.134117	75	2.15989	Ctrl	Low	100 - 1.98	61670.7	9.8	96902.2	66744.8	38392.7	44643	18275.1	77586.1	73539.4	51428.8	23320.8	64439.6	24883.7	1566.78	38063.6	45214.4	44765.8	40327.2	45475.5	50342.5	115126	84105.1	38392.7	50085.6	20077.6	75580.9	65246	59298.1	25356.8	77398.7	30839.8	80.204	43604.8	52377.5	52651.4	48222.6	55104	62426
8.56_263.0738m/z		263.074	1	8.56252	0.183117	9	1.39776	High	Low	100 - 5.12 - 0.0669	153775	2.72	117943	112922	120418	121909	158140	155248	153532	148180	127316	156924	155820	0	125361	133236	137589	128645	139377	121562	140124	142293	120418	136771	173737	151235	136218	170854	138432	188482	193117	0	143610	154344	161825	153832	168888	150740
8.57_165.0633m/z		165.063	1	8.57413	0.153683	24	1.71628	High	Low	100 - 4.31	118315	6.27	81156.3	87749.5	88574.3	107307	115223	125707	122925	109404	103832	95841.1	76074.6	0	102184	93503.7	97498	95003.4	95609.8	72218.1	96418.9	110573	88574.3	120389	126588	122458	109062	126145	112897	115115	94283.6	0	117060	108317	114672	113604	115853	89552.3
8.58_241.1547m/z		241.155	1	8.57877	0.268317	118	1.40897	High	Low	100 - 10.3	350171	6.42	322564	294614	295845	335320	341699	420075	353120	285792	299368	342859	326957	24933.8	339471	328166	326841	304660	313462	282760	383227	371243	295845	376201	375401	409218	313296	329522	325504	411809	405217	1276.37	388890	380157	384414	364308	379832	350630
8.59_216.0979m/z		216.098	1	8.58888	0.113217	104	2.47893	High	Low	100 - 6.75	77759.4	9.04	35675.2	48482.2	32815.7	47894.8	48618.5	140261	61700.6	60457.9	37508.7	34239.1	49816.1	3908.53	54466.4	41774.9	47980.8	45881.4	47720.1	44777.8	42384.4	61092.4	32815.7	53733.9	53413.7	136636	54742.3	69708.8	40783.3	41124.7	61740	200.079	62395.5	48393.2	56432.6	54864.3	57824	55525.7
8.59_145.1699m/z		145.17	1	8.59123	0.64455	15	1415.82	Low	Ctrl	100 - 6.61	547730	15.88	189.803	255.547	563.321	538.791	54146.5	54794.2	62488.3	41981.7	11983.2	25766.3	44416.6	2.10875e+06	214.595	99.8355	225.292	129.331	3809.22	57035.8	225.498	322.015	563.321	604.478	59487	53378	55441.1	48405.4	13029.4	30948	55048	107948	245.835	115.652	264.977	154.652	4615.75	70726
8.60_145.1053m/z		145.105	1	8.59748	0.179417	11	1.79914	High	Low	100	4100.54	7.18	2998.61	3207.95	2806.95	4237.02	3443.87	4778.03	4093.8	4086.44	2808.58	2800.66	3507.4	0	3593.71	3024.2	3497.34	3214.77	3045.53	3203.22	3562.54	4042.34	2806.95	4753.58	3783.54	4654.54	3632.12	4711.72	3053.78	3363.89	4346.92	0	4116.87	3503.31	4113.4	3844.17	3690.37	3972.08
8.62_178.1226m/z		178.123	1	8.6219	0.307267	123	40.7504	Low	QC	100 - 5.21	79142.6	5.99	2389.9	1767.66	2990.33	2277.94	2237.66	2193.47	2889.39	2099.98	2262.11	2047.48	1945.22	310316	2016.36	1954.29	1714.37	2027.9	1944.52	1995.36	2839.35	2227.43	2990.33	2555.65	2458.36	2136.78	2563.54	2421.3	2459.6	2459.23	2410.83	15885.2	2309.9	2263.9	2016.35	2424.94	2356.23	2474.3
8.63_204.1342m/z		204.134	1	8.63045	0.198133	37	1.78086	Ctrl	Low	100 - 5.12	40283.2	2.86	41004.1	41772.2	38704.6	39651.7	25755.2	31847.2	39482.6	30581.6	38402	25550.9	26527.6	0	31613.2	32491.1	33258.9	31967.7	34031.8	31911.4	48715.6	52637.2	38704.6	44485.9	28295.4	31024.2	35029.9	35261	41754.6	30689.3	32877.2	0	36215.4	37638.5	39117.5	38226.5	41237.4	39571
8.64_172.0716m/z		172.072	1	8.63672	0.128933	27	2.18341	High	Low	100 - 3.81	19347.8	7.21	14311.9	10447.4	16924.9	10847.1	25418.1	21418.6	15054.7	15500	17480.2	8787.96	9177.03	0	12170.1	13993.6	14215.5	14370.2	14781.6	15034.2	17003.4	13164.8	16924.9	12169.5	27925	20865.1	13356.9	17871.7	19006.3	10555.3	11373.6	0	13941.8	16210.5	16719.5	17183.7	17911.3	18642.9
8.66_305.1083m/z		305.108	1	8.66343	0.0690833	93	1.40455	High	Low	100 - 7.1	4702.19	6.7	3786.33	3373.28	4817.09	3333.05	4309.72	4600.63	4875.13	5023.29	4114.38	5460.61	3816.3	0	2702.96	3378.51	3135.03	3823.42	3970.54	3182.57	4498.41	4250.67	4817.09	3739.4	4734.79	4481.73	4325.33	5791.92	4473.58	6558.76	4729.76	0	3096.45	3913.75	3687.26	4571.99	4811.22	3946.48
8.67_334.1397m/z		334.14	1	8.6689	0.0904833	128	1.30346	Ctrl	Low	100 - 13.6	12114	8.17	14240.7	12918	10609.8	10687.5	9816.29	9869.69	10778	11631.1	12083.8	12739.2	12352.1	0	8833.35	11017.6	10022.3	11081.4	12342.5	9510.41	16918.9	16278	10609.8	11990.5	10784.5	9614.61	9562.49	13410.8	13138.7	15301.1	15308.6	0	10119.3	12763.1	11787.8	13251	14955.8	11793.2
8.68_127.0501m/z		127.05	1	8.68005	0.0888833	44	1.78479	Ctrl	Low	100 - 2.88	5421.36	16.39	6157.63	6365.75	4695.41	4466.67	3385.56	5414.65	4345.63	5021.09	3308.84	4394.01	3904.63	542.673	3358.92	4625.8	3714.41	4205.77	5200.34	3752.92	7315.66	8021.49	4695.41	5011.22	3719.47	5274.71	3855.55	5789.38	3597.71	5277.67	4839.23	27.7797	3847.9	5358.65	4368.7	5029.2	6301.41	4653.72
8.69_232.0928m/z		232.093	1	8.68652	0.09275	40	1.25514	QC	Low	100 - 6.76	10573.3	12.47	9466.83	9554.13	10989.3	8081.21	14364.5	5618.35	3590.18	11922.8	12099	9225.18	12371.8	0	8110.63	11756.6	10385.6	9282.6	12978.2	10926.1	11247.2	12039.2	10989.3	9066.43	15781.3	5473.14	3185.3	13747.2	13155.3	11080.4	15333.1	0	9291.35	13619.1	12215.1	11100	15726	13548.6
8.70_187.1077m/z		187.108	1	8.69953	0.0951167	108	1.36488	High	Low	100 - 6.41	10969.5	9.94	7700.72	9307.86	13311.8	10707.1	10292.9	10298	12579.3	10707.9	10687.4	10185.2	10372.8	902.417	8475.32	11000.1	9693.66	9499.36	12662.7	10270.8	9148.95	11728.8	13311.8	12012.4	11308.1	10031.9	11160.6	12346.3	11620.5	12233.4	12855.6	46.1952	9709.13	12742.8	11401.2	11359.2	15343.8	12736.1
8.70_247.1652m/z		247.165	1	8.7043	0.09275	83	2.86771	High	Low	100 - 7.09	7208.38	13.15	3628.63	3891.25	3940.66	4857.5	3862.52	10046.8	5550.74	9373.44	4150.54	2322.66	3581.36	0	3706.43	3703.64	3106.06	4223.51	4619.44	3834.33	4311.05	4903.36	3940.66	5449.71	4243.48	9787.17	4924.76	10807.7	4512.9	2789.76	4438.58	0	4246	4290.4	3653.19	5050.42	5597.51	4754.67
8.72_284.1637m/z		284.164	1	8.72098	0.0651333	76	566.172	QC	High	100 - 5.67	2945.15	126.42	0	0	0	288.213	0	20.8075	0	0	1282.77	123.746	0	373.268	106.373	55.3652	508.796	1613.52	7472.53	7914.31	0	0	0	323.351	0	20.2697	0	0	1394.76	148.632	0	19.1078	121.858	64.1365	598.42	1929.43	9054.7	9813.96
8.73_188.1757m/z		188.176	1	8.72642	0.150417	13	2.62707	High	Low	100 - 3.55	13822.2	10.09	6789.44	6235.39	9381.35	9623.01	11390.9	9001.4	18733.9	16162.6	8396.56	7704.43	4944.82	0	8552.72	9220.51	8166.4	8603.97	10727.4	9506.34	8066.3	7857.21	9381.35	10796.2	12514.4	8768.76	16621.2	18635.6	9129.61	9253.82	6128.4	0	9797.8	10681.3	9604.91	10288.5	12998.7	11788.1
8.73_190.1300m/z		190.13	1	8.73493	0.06735	3	1.87021	High	Low	100 - 1.97	10366.3	10.92	5908.92	6962.68	9512.64	6081.34	8633.59	10882.8	14754.8	7194.17	8511.28	7921.69	5738.51	0	5515.75	7270.03	6789.61	7164.21	6385.41	7554.78	7020.18	8773.67	9512.64	6822.75	9485.11	10601.5	13090.8	8294.97	9254.35	9514.78	7112.06	0	6318.71	8421.79	7985.6	8566.86	7737.4	9368.12
8.74_249.1557m/z		249.156	1	8.74043	0.221917	28	1.2659	High	Low	100 - 8.75	328288	4.29	304183	299316	346204	329086	303215	340545	364267	305125	322744	311122	298070	105390	306176	313639	298837	299564	300670	275468	361389	377168	346204	369207	333121	331744	323187	351814	350921	373689	369416	5394.97	350748	363328	351477	358214	364331	341587
8.74_295.1288m/z		295.129	1	8.74355	0.13365	99	1.33785	High	Low	100 - 8.56	87660.5	3.71	77235.1	76072.6	80094	70451.4	89409.4	78538.8	90786.3	91907.3	78146.8	96329.5	86489.2	1127.9	80690.6	78736.1	75911.3	75411	79869.7	73353.9	91760.2	95859.1	80094	79040.5	98227.8	76508.9	80547.9	105970	84969.3	115702	107191	57.7377	92437.3	91210	89283.1	90175.4	96780.6	90960.8
8.76_90.0549m/z		90.0549	1	8.76377	0.2392	61	1.30055	Ctrl	High	100 - 0.048 - 0.0837	273379	4.96	314807	296320	227187	255200	230441	172993	212271	225101	293946	311007	360689	119141	274379	259282	240731	259263	260608	242055	374011	373393	227187	286313	253169	168522	188332	259544	319608	373552	447022	6098.89	314322	300360	283136	310023	315787	300155
8.77_809.4053m/z		809.405	1	8.7739	0.0779	82	1.60507	High	Low	100 - 24.1	239493	6.5	187158	173531	204278	200607	227314	266355	233568	230736	192566	198278	205998	0	210659	183274	173768	189733	195992	192201	222356	218667	204278	225064	249734	259471	207227	266042	209378	238153	255305	0	241327	212309	204377	226880	237489	238334
8.79_154.0586m/z		154.059	1	8.78715	0.143067	11	1.23464	High	Low	100 - 2.75	85725.8	5.64	76023.8	69563.5	84156.2	86131.3	73889.8	92230.2	96215.2	80567.8	74102.3	70790.6	64961.1	67881.7	73833.2	72425.3	82220.4	69078.1	74120.4	74522.4	90321.2	87657	84156.2	96632	81177.5	89846.5	85364.5	92895.7	80571.7	85026.8	80510	3474.9	84581.6	83899.4	96703.5	82602.6	89813.9	92409.8
8.81_217.1295m/z		217.129	1	8.80897	0.125967	33	1.33702	Ctrl	Low	100 - 5.68 - 2.91	35208.8	6.74	38176.5	33789.3	31523.8	37345.6	34433.4	34385.6	34313.5	27013.4	37483	34168.9	31906.8	1776.37	35257.6	35175.3	35904.5	34665	32373.9	29941.6	45356.2	42577.9	31523.8	41898.6	37829.6	33496.9	30443.8	31146.8	40755.4	41040.4	39543.9	90.9333	40390.3	40748	42229.1	41451.8	39228.4	37128.4
8.82_278.1247m/z		278.125	1	8.81992	0.116567	50	2.32695	Low	High	100 - 6.56	14745.3	11.45	7295.51	5843.04	9163.08	4294.66	7575.51	5583.45	2315.04	9872.9	12394.8	22594.9	23991.4	0	13806.4	12448.8	13608.9	11639	12767	9974.17	8667.53	7362.81	9163.08	4818.24	8322.67	5439.15	2053.96	11383.6	13476.9	27138.8	29733.8	0	15816.3	14421	16006.1	13917.8	15470.2	12368.2
8.83_148.0968m/z		148.097	1	8.82853	0.132167	109	4.86558	Low	QC	100 - 3.04	81585.4	6.14	16961.5	16286.6	18235.4	20691.3	19244.7	18613.9	23257.9	16078.7	18770.9	18187.7	15767.9	273615	16410.4	17169.2	17875.8	16809.1	17410.7	14932.1	20151.4	20522.7	18235.4	23213.9	21142.8	18132.9	20635	18538.9	20409.7	21845.4	19542	14006.5	18799.4	19889.3	21024.6	20100.1	21097.1	18516.2
8.86_113.1073m/z		113.107	1	8.85622	0.0939167	44	5.43141	Low	High	100 - 2.34	15763.4	20.61	3997.52	3220.78	5945.42	5676.48	3116.72	2892.19	3509.48	2090.68	4867.1	3898.02	2768.03	51520.4	3429.78	3913.13	4922.09	4544.96	4552.41	2610.56	4749.31	4058.5	5945.42	6368.52	3424.11	2817.44	3113.69	2410.58	5292.01	4681.92	3430.57	2637.36	3929.08	4533.08	5789.12	5434.8	5516.3	3237.16	HMDB0002064
8.89_241.1548m/z		241.155	1	8.88828	0.0705167	119	1.61806	Ctrl	Low	100 - 4.79	3850.2	15.78	3222.47	3263.62	4617.69	4297.03	3158.58	4206.89	4117.76	2926.97	3484.87	3713.2	2319.97	0	3067.33	4028.25	4040.94	3923.82	3001.79	2919.69	3828.5	4112.49	4617.69	4820.9	3470.11	4098.17	3653.38	3374.83	3789.12	4459.94	2875.27	0	3513.86	4666.43	4752.75	4692.05	3637.36	3620.5
8.89_362.2287m/z		362.229	1	8.88828	0.0930333	41	1.82091	High	Low	100 - 11.3	25219.2	10.23	12729.5	9445.64	30821.8	9506.6	45578.1	12268.9	31928.5	11101.3	30615	6817.21	17967	0	18654.8	22829	23044.1	22522.6	21662.9	18214.1	15123.5	11902.4	30821.8	10665.6	50073.5	11951.8	28327.8	12799.9	33287.8	8188.18	22267.5	0	21370.5	26445.7	27103.3	26932.2	26249.6	22586
8.90_280.1392m/z		280.139	1	8.89987	0.0744	43	1.33108	Low	High	100 - 1.91	10750.2	10.03	8635	10268.3	13610.2	4604.79	18172.5	5208.84	5911.95	3011.9	22070.9	6003.21	14926.6	0	8431.6	9918.35	11439.8	10831.6	10037.7	10054.2	10258.9	12939.1	13610.2	5166.18	19964.8	5074.21	5245.23	3472.77	23997.8	7210.48	18499.4	0	9659.05	11489.7	13454.9	12952.2	12163	12467.4
8.90_306.1773m/z		306.177	1	8.89987	0.08195	11	1.3559	Ctrl	Low	100 - 0.994	15504	10.22	15359	17474.1	12682.5	16500.3	12113.4	13727.1	16966.5	12595.6	15789.4	16164.5	13783.9	0	13444.9	17322.2	15899.7	15560	13559.6	14153.8	18247.5	22019.1	12682.5	18511.9	13308.2	13372.3	15053.1	14522.9	17167.9	19415.3	17083.1	0	15402.2	20066.5	18700.4	18606.4	16430.6	17551
8.91_233.1131m/z		233.113	1	8.90608	0.136117	103	1.83846	Low	High	100 - 2.33	25427.7	7.06	20173.6	20988.7	24066.7	14454.4	24905.1	6756.88	8569.94	15092.1	24579.7	25828.9	44664.9	6637.44	18845.6	22040.9	20475	19222.6	19506.7	22149.4	23967.6	26447.9	24066.7	16216.6	27361.5	6582.25	7603.46	17401.4	26725.6	31023.2	55355.8	339.774	21589.1	25532.7	24081.7	22986.1	23636.8	27465.8
8.91_371.1902m/z		371.19	1	8.91383	0.0660667	162	1.57184	Ctrl	High	100 - 2.97	22372.9	6.43	24734.1	27212.8	17753.7	19791.1	12454.4	12367.4	20462.8	11649.8	25794.9	26996.9	23332.9	0	15764.6	16770	17265.6	15954.3	15132	17999	29385.7	34290.9	17753.7	22203.9	13682.8	12047.8	18155.1	13432.3	28046.9	32426.1	28917.7	0	18059.6	19426.8	20306.9	19077.9	18335.9	22319.2
8.93_266.1598m/z		266.16	1	8.93408	0.0734667	34	1.33554	High	Low	100 - 4.3	16591.2	11.77	12668.6	14611	18907.8	15719.6	15381.5	15138.5	19393.1	16451.7	17318.6	18635.3	13737.5	0	15608	16388.8	12527.7	12509.9	12795.8	15966.2	15051.1	18411.3	18907.8	17636.1	16898.6	14747.2	17206	18969.1	18830.6	22382.9	17025.6	0	17880.2	18985.3	14734.5	14959.2	15505	19798.5
8.94_287.1350m/z		287.135	1	8.93873	0.126883	78	2.65034	Ctrl	Low	100 - 3.43	25373.4	9.02	34612.7	35896.7	15017.4	15966.9	13808.5	15862.6	15788.1	20919.4	10281.6	12720.4	15292.6	0	17474.3	20383.5	16581.4	17786.2	18349.1	20787.1	41122.2	45233.4	15017.4	17913.5	15170.4	15452.6	14007.6	24120.4	11179.2	15278.5	18953	0	20018.1	23612.7	19502.2	21268.5	22234.1	25776.6
8.94_503.2080m/z		503.208	1	8.93873	0.05	168	1.61606	High	Low	100 - 5.46	11405.8	11.94	5533.63	9309.82	8356.4	10011	8751.52	11272.1	12964.1	12635.4	10456.9	10566.2	7208.03	0	6716.88	8660.88	6706.32	8539.79	7958.84	8681.49	6574.31	11731.3	8356.4	11231.5	9614.68	10980.8	11502.1	14568.7	11369.9	12691.1	8933.32	0	7694.71	10033	7887.65	10211.8	9643.97	10765.3
8.94_269.1607m/z		269.161	1	8.94498	0.0408167	52	1.50708	Ctrl	Low	100 - 5.35	3163.27	10.6	3093.35	2582.38	5469.38	1507.98	1883.48	1425.3	5091.3	2233.88	2851.74	3113.5	2430.52	0	3063.44	2777.5	2315.79	2463.39	2694.92	2414.27	3675.1	3254.05	5469.38	1691.82	2069.25	1388.46	4517.12	2575.69	3100.71	3739.64	3012.28	0	3509.41	3217.53	2723.72	2945.69	3265.51	2993.76
8.95_203.1139m/z		203.114	1	8.95123	0.112133	17	1.23027	Ctrl	Low	100 - 3.7 - 3.69	18161.5	8.02	21280.9	18533.9	18915.3	13915.8	24023.4	10689.5	15100.1	17718.7	19835.7	22841.6	16352	19.6215	18215.8	18727.9	15616.9	16799.1	16176.9	18909.5	25283.1	23354.6	18915.3	15612.3	26392.8	10413.2	13397.2	20429.9	21567.4	27435.2	20265.9	1.00444	20867.6	21694.9	18367.8	20088.1	19602.1	23448.3
8.96_149.0821m/z		149.082	1	8.95672	0.0535333	64	2.48025	Ctrl	Low	100 - 2.46	3606.91	14.13	3400.87	4551.62	2596.74	3878.39	77.3601	3311.76	2952.93	4115.4	1600.59	2926.93	1289.47	0	2937.91	3383.38	2603.46	2701.91	2197.55	2866.65	4040.45	5735.49	2596.74	4351.22	84.9901	3226.17	2619.91	4745.11	1740.33	3515.55	1598.11	0	3365.6	3919.39	3062.06	3230.9	2662.84	3554.73	HMDB0000237
9.00_160.1332m/z		160.133	1	8.99863	0.261567	181	1.54933	Ctrl	Low	100 - 3.33	11232.7	3.06	15333.2	15111.4	2828.69	11657.4	3641.5	15222.3	11134.6	14845.9	10702.5	2769.08	10915.8	4612.77	9960.41	9603.19	9179.93	9595.44	9932.42	9460.72	18216.9	19041.9	2828.69	13078.6	4000.66	14828.9	9878.85	17117.5	11636.9	3325.96	13528.6	236.13	11410.4	11124.6	10797	11474.1	12035.4	11731.5
9.00_174.0882m/z		174.088	1	8.99863	0.246133	105	10.8576	Low	QC	82.9 - 100	24482.3	8.44	3145.74	2542.76	1972.72	1661.3	2226.4	2612.87	2460.84	2711.51	2486.05	2884.89	2762.5	89795.8	1747.6	2208.71	2527.62	2539.51	2498.97	2006.77	3737.35	3204.13	1972.72	1863.84	2445.99	2545.34	2183.32	3126.4	2703.1	3465.05	3423.73	4596.69	2002.01	2558.63	2972.86	3036.71	3028.07	2488.45
9.00_113.1073m/z		113.107	1	9.00253	0.302717	44	17.6139	Low	High	100 - 2.38	137623	10.09	11140.8	11104.4	14590.9	11926.5	7954.16	8029.78	8954.11	6315.23	12631.5	10201.2	9388.45	518271	9424.5	10558.7	10093.3	10968.4	11030.3	8399.67	13236	13992.6	14590.9	13380.5	8738.67	7822.25	7944.3	7281.55	13734.2	12252.7	11635.6	26530.6	10796.5	12231.4	11871.2	13115.9	13365.8	10415.8
9.01_156.0767m/z		156.077	1	9.00642	0.0801667	91	2.51823	Low	High	100 - 1.12	3760.74	17.38	3420.3	3327.91	2330	1973.22	1439.64	1313.1	1346.57	1874.32	3011.42	3031.61	4993.74	4006.19	1123.22	2471.79	2422.1	2393.87	2867.85	1591.08	4063.54	4193.5	2330	2213.79	1581.63	1279.16	1194.71	2161.12	3274.33	3641.28	6189.03	205.079	1286.73	2863.38	2848.76	2862.56	3475.06	1972.98	HMDB0000177
9.01_263.1239m/z		263.124	1	9.00642	0.0769667	162	1.24923	Ctrl	Low	100 - 49.6	4721.03	6.49	7379.11	6710.57	1979.66	2814.77	3857.81	3731.9	2686.61	4927.13	3407.06	5355.03	6354.55	0	3634.2	4121.01	3678.42	3505.62	4068.33	3832.25	8766.86	8455.99	1979.66	3157.94	4238.3	3635.45	2383.63	5681.04	3704.51	6431.94	7875.55	0	4163.26	4773.88	4326.37	4191.97	4929.72	4752.1
9.01_313.1505m/z		313.151	1	9.00642	0.04845	104	3.87914	High	Low	100	3891.34	12.65	3831.48	4399.7	2329.1	2902.38	1740.43	5554.72	2729.04	5541.18	676.18	1847.22	1489.18	0	2715.83	2879.58	2904.33	2679.76	3643.23	2682.32	4552.05	5544.07	2329.1	3256.22	1912.08	5411.16	2421.27	6389.05	735.213	2218.7	1845.63	0	3111.2	3335.78	3415.93	3204.41	4414.61	3326.14
9.02_278.1236m/z		278.124	1	9.0181	0.12845	40	1.47579	Low	High	100 - 4.68	9444.15	7.52	11351.8	7558.1	12095.3	3274.9	10895.6	4770.04	4770.43	5161.44	16573.1	4942.73	16260.8	0	7419.31	8100.59	7992.17	7583.86	9018.77	8634.83	13486.7	9523.96	12095.3	3674.17	11970.2	4646.76	4232.44	5951.21	18020	5936.73	20152.9	0	8499.39	9383.94	9399.99	9068.67	10928.3	10707.4
9.03_206.1023m/z		206.102	1	9.02985	0.0786667	90	1.09992	QC	High	100 - 4.19	3820.28	7.87	4227.15	3572.52	3327.04	3373.05	3195.05	3451.53	3398.23	3848.05	4663.16	4300.35	5087.6	0	3512.1	3736.4	3811.79	3383.12	4504.88	3973.35	5022.13	4501.73	3327.04	3784.27	3510.17	3362.33	3015	4436.85	5070.27	5165.17	6305.35	0	4023.39	4328.35	4483.24	4045.48	5458.7	4927.06
9.04_205.1183m/z		205.118	1	9.04072	0.0666333	110	1.29395	Low	High	100 - 2.88	2743.83	6.69	4273.32	2852.35	2218.88	1610.79	3111.61	994.128	1888.01	2488.3	4381.64	2876.92	3716.76	0	2701.88	2591.28	2730.03	2471.09	2796.72	3003.74	5076.98	3594.25	2218.88	1807.17	3418.5	968.435	1675.09	2869.04	4764.18	3455.48	4606.39	0	3095.21	3001.81	3210.93	2954.9	3388.87	3724.71
9.04_262.1285m/z		262.128	1	9.04072	0.1366	68	1.17193	Ctrl	Low	100 - 2.53	10772.1	6.31	14808.4	12089.5	8127.49	8062.9	11744.4	9934.12	8756.62	11564.8	9441.05	12367.6	14958.4	0	10096.2	9924.88	10705.6	9949.39	11562.3	9973.05	17593.4	15234	8127.49	9045.9	12902.8	9677.38	7769.09	13334.4	10265.3	14854.8	18538.8	0	11566	11497.2	12591.4	11897.3	14010.4	12366.8
9.07_429.2077m/z		429.208	1	9.06527	0.0876	189	1.28311	High	Low	100 - 14.9	7947.92	5.55	6685.6	6525.36	6212.96	7097.3	8538.42	7297.46	7506.75	8449.07	7047.28	8744.64	8985.2	0	6444.82	6797.71	7284.87	6944.43	7534.19	6623.93	7942.92	8222.61	6212.96	7962.56	9380.56	7108.86	6660.17	9741.88	7662.54	10503.2	11135.9	0	7383.03	7874.65	8568.11	8304.04	9129.41	8213.85
9.08_357.2132m/z		357.213	1	9.08385	0.105983	68	1.19	Ctrl	Low	100 - 10.3	5926.71	6.86	7835.2	7832.41	3924.81	4114.44	6418.47	5737.34	4087.59	6602.26	5940.5	7922.42	6058.77	0	5515.69	5527	6118.78	6294.07	6279.79	5472.9	9308.73	9869.62	3924.81	4616.05	7051.52	5589.06	3626.61	7612.49	6459.13	9515.65	7508.98	0	6318.65	6402.62	7196.61	7526.36	7609.42	6786.54
9.10_257.1245m/z		257.124	1	9.09868	0.106333	78	2.3044	Ctrl	Low	100 - 5.95	10442.5	8.36	20684.4	14057	4168.54	2860.17	5731.05	8307.54	8223.67	6067.9	5106.07	3062.47	9957.7	0	6700.69	7352.41	8240.92	7685.62	7752.81	6685.94	24574.4	17713.2	4168.54	3208.86	6296.3	8092.83	7296.24	6996.37	5551.85	3678.35	12341.1	0	7676.15	8517.23	9692.56	9190.36	9394.32	8290.74
9.14_206.1023m/z		206.102	1	9.13583	0.0846333	98	1.39672	High	Low	100 - 5.18	4612.91	7.68	3838.48	3930.53	4319.39	3067.93	4856.02	4888.63	4122.04	4584.94	5169.98	3621.21	4419.49	0	3336.5	3357.46	3488.67	4269.68	4003.05	3133.23	4560.36	4952.87	4319.39	3441.96	5334.97	4762.28	3657.17	5286.49	5621.34	4349.45	5477.32	0	3822.21	3889.37	4103.21	5105.62	4850.62	3885.29
9.15_297.1445m/z		297.144	1	9.14872	0.21965	101	1.99871	High	QC	100 - 10.2	17249.8	11.01	8701.94	9304.98	8241.16	11165	14599.4	18078.9	17308.7	19012	11222.9	11190.3	14793.7	22717.6	5552.52	6685.04	7379.63	7726.92	11711	12727.6	10338.5	11725.2	8241.16	12526.1	16039.3	17611.7	15356.7	21921.1	12202.7	13440.8	18334.7	1162.92	6360.84	7744.13	8679.55	9239.74	14190.6	15782.6	HMDB0004259
9.16_191.1026m/z		191.103	1	9.15512	0.0923333	140	1.41662	Ctrl	Low	100 - 6.92 - 0.131	24002.5	10.46	24582.8	27258.9	21538	22630.4	18123.4	21677.1	28066	19976.8	22049.7	22459.6	23265	0	19197.8	18889.8	16660.3	23464.5	21253.4	20114.4	29205.9	34349	21538	25389.4	19910.8	21116.9	24900.9	23033.5	23974.7	26976.3	28833.7	0	21992.5	21882.4	19595	28058.5	25753.4	24942.4
9.16_213.0846m/z		213.085	1	9.1606	0.04515	21	1.46681	Ctrl	Low	100	3927.9	10.08	4087.82	4481.06	3377.77	3764.93	3331.09	3835.29	4035.15	3305.01	3198.63	3933.16	3579.62	0	2644.34	2610.52	2566.45	3405.3	3154.28	2777.21	4856.59	5646.59	3377.77	4223.93	3659.63	3736.17	3580.08	3810.72	3477.88	4724.14	4436.43	0	3029.3	3024.09	3018.53	4072	3822.14	3443.82
9.21_293.1455m/z		293.146	1	9.2103	0.113433	104	1.16691	Ctrl	Low	100 - 0.876	22045.9	7.23	22082.2	23507.3	22814.5	19779.5	23331.5	17186.5	25994.4	17773.4	24275.1	25757.7	25537.3	0	18274.9	20649.3	21794.9	20966.3	19287.4	22132.6	26235.1	29621.5	22814.5	22191	25632.6	16742.3	23062.9	20493	26394.4	30937.7	31649.8	0	20935.4	23920.7	25634.1	25071.2	23371.1	27445
9.21_342.0625m/z		342.062	1	9.21495	0.0606333	38	1.51687	High	Low	100	8080.28	11.94	7301.1	5848.57	7721.38	7498.05	8638.95	6423.82	10854.7	6403.64	7113.81	8143.5	6050.47	0	4879.72	5342.3	5910.37	5818.47	5774.04	7240.38	8674.17	7369.79	7721.38	8412.18	9491	6257.8	9630.55	7383.48	7734.88	9781.18	7498.7	0	5590.09	6188.66	6951.48	6957.65	6996.59	8978.26
9.23_191.1026m/z		191.103	1	9.23063	0.106483	140	1.40333	Ctrl	Low	100 - 2.76	25607.5	5.99	31268.8	31942.2	17507.7	21711.3	17211.9	14057.1	27373.6	17722.1	26000.8	25141.4	21848.4	0	19818.8	19103.1	22377.6	20644	19680.8	21455.5	37149.3	40250.3	17507.7	24358.2	18909.5	13693.8	24286.5	20433.8	28270.8	30197.5	27078	0	22704	22129.6	26319.4	24685.7	23847.8	26605.3
9.23_492.1259m/z		492.126	1	9.233	0.10565	88	1.37929	Ctrl	Low	100 - 31	21724.1	10.05	19032.3	20951.7	23928.5	22983.9	15391.6	16477.2	25035.5	13443.8	22777.4	21986.2	18237.1	0	22394.6	23316.4	21893	22218.3	18547.1	17497.9	22611.6	26401.3	23928.5	25786	16909.6	16051.3	22212.1	15500.8	24766	26407.7	22602.2	0	25654.8	27010.4	25749.5	26568.3	22474.1	21697.8
9.25_410.0499m/z		410.05	1	9.2533	0.05455	75	1.93262	High	Low	100 - 11.2	11595.4	18.02	5097.12	6494.15	10672.4	8840.72	8718.62	11959.2	16049.5	9654.24	8335.22	8213.67	6264.84	1185.58	6845.81	6439.49	8085.77	7718.86	6033.97	9733.22	6055.71	8183.28	10672.4	9918.54	9578.54	11650.1	14239.5	11131.5	9062.92	9865.47	7764.38	60.6905	7842.4	7459.67	9510.09	9230.1	7311.55	12069.4
9.26_231.1337m/z		231.134	1	9.25948	0.0747	107	1.96978	High	Low	100 - 1.5	8941.04	13.18	4358.01	5831.85	8497	4582.13	7306.81	11948.4	8533.35	7975.63	3972.12	6852.73	7331.54	0	6152.06	6618.41	7936.97	7528.38	6798.2	5496.56	5177.6	7348.71	8497	5140.76	8027.47	11639.6	7570.99	9196.01	4318.91	8230.84	9086.4	0	7047.66	7666.93	9335.07	9002.32	8237.58	6815.88
9.26_287.0808m/z		287.081	1	9.25948	0.10185	49	66.6273	High	Low	100 - 5.09	22645.7	8.96	618.207	914.455	151.339	564.546	7302.77	55997.3	12083.4	15199.2	503.5	152.371	703.672	0	5969.39	5563.14	6608.54	6872.11	7036.61	6124.44	734.469	1152.31	151.339	633.373	8023.04	54550.1	10720.7	17524.9	547.457	183.014	872.101	0	6838.4	6444.49	7772.64	8217.57	8526.47	7594.46
9.27_212.1007m/z		212.101	1	9.27413	0.1328	18	1.35543	Ctrl	Low	100 - 6.56	56491.7	9.73	69096.6	66309.5	27292.4	63268.3	34211.5	40292	42741.2	53392.5	50360.6	38851.7	47716.3	29783.4	43078.9	47528.9	51290.3	55614.2	51667.6	44510.6	82091.2	83556.6	27292.4	70981.7	37585.7	39250.6	37921	61562.3	54757.3	46664.9	59137.5	1524.63	49350.3	55058.8	60325.2	66502.6	62607.2	55194.4
9.27_317.1454m/z		317.145	1	9.27413	0.04885	121	2.05983	Ctrl	Low	100 - 3.17	6490.94	10.02	7458.76	8377.16	6011.84	4115.99	4503.3	6923.97	5471.74	5490.04	4356.65	4494.41	3753.73	0	5633.55	5107.89	5377.99	6314.09	6655.29	5715.6	8861.48	10556.1	6011.84	4617.79	4947.46	6745.02	4854.66	6330.08	4737	5398.25	4652.22	0	6453.67	5917.11	6325.32	7550.3	8064.42	7087.49
9.30_249.1445m/z		249.144	1	9.2975	0.03905	44	1.34464	High	Low	100 - 4.64	2858.86	14.79	2288.28	1734.88	3417.26	1323.94	2983.55	3217.28	2245.96	2988.67	1810.69	2818.77	2736.78	1138.27	2253.75	2427.8	1953.78	3086.62	2812.58	2624.17	2718.62	2186.12	3417.26	1485.35	3277.81	3134.13	1992.67	3445.98	1968.77	3385.64	3391.84	58.2684	2581.85	2812.43	2297.94	3690.93	3408.09	3254.04
9.30_354.1183m/z		354.118	1	9.30385	0.06025	78	1.47536	Low	Ctrl	100 - 10.4	3706.82	16.98	2409.15	394.781	6537.3	708.736	10506.2	403.904	1369.63	647.972	7554.61	1048.33	6224.34	0	2434.97	2971.03	2956.22	4033.39	3037.07	3000.57	2862.22	497.464	6537.3	795.141	11542.4	393.465	1215.17	747.12	8214.16	1259.16	7714.18	0	2789.45	3441.72	3476.96	4823.06	3680.11	3720.79
9.31_233.1496m/z		233.15	1	9.30855	0.0776	129	1.52716	Ctrl	High	100 - 4.32	5836.7	11.64	6726.16	7517.73	4108.99	4993.93	4998.85	2859.44	2712.01	4717.47	5930.14	5406.7	8016.37	0	5118.27	4700.8	4798.75	6229.48	4721.92	5540.54	7991.11	9473.1	4108.99	5602.76	5491.88	2785.54	2406.16	5439.3	6447.87	6494.01	9935.14	0	5863.37	5445.53	5644.06	7449.12	5721.69	6870.42
9.32_150.0760m/z		150.076	1	9.32353	0.106933	68	1.18215	Ctrl	Low	100 - 0.349	3061.59	6.75	3198.72	3277.07	2902.88	2867.7	2678.52	2491.37	3012.14	3354.71	3665.56	3214.41	3479.42	0	2978.27	2771.1	2650.02	3213.02	2819.43	3398.29	3800.28	4129.44	2902.88	3217.32	2942.7	2426.98	2672.45	3868.02	3985.58	3860.83	4312.25	0	3411.84	3210.12	3116.82	3842.08	3416.38	4213.97
9.33_289.0722m/z		289.072	1	9.32745	0.0707833	135	1.63778	QC	High	100 - 3.69	7542.34	7.54	6377.54	6327.86	7383.13	6457.35	5746.34	4069.46	4264.47	4340.64	8817.7	6293.51	5823.95	0	8439.7	7294.4	7542.98	8231.39	7438.85	6306.71	7576.93	7973.73	7383.13	7244.6	6313.1	3964.28	3783.54	5004.82	9587.52	7559.16	7217.95	0	9668.33	8450.02	8871.68	9842.98	9013.88	7820.49
9.33_421.1257m/z		421.126	1	9.32745	0.0645167	206	1.59273	QC	High	100 - 8.97	10448.9	12.95	8236.48	9333.99	10722.6	7326.13	7315.79	5778.9	7274.45	5872.2	13370.1	7881.14	8066.41	0	13244.4	9722.78	10061.9	11362.7	9518.95	8782.38	9785.47	11761.8	10722.6	8219.3	8037.34	5629.55	6454.07	6770.72	14537.4	9466.07	9997.16	0	15172.5	11263.1	11834.3	13587.4	11534.4	10890.4
9.33_87.0553m/z		87.0553	1	9.33208	0.14555	22	1.06848	Ctrl	QC	100 - 1.74	6064.24	8.68	6432.12	6562.63	5820.85	5441.35	6318.93	5386.14	6230.68	5363.34	7681.43	7196.07	6777.03	2399.47	5676.03	5197.51	5225.59	6065.42	5401.19	6487.74	7641.78	8269.57	5820.85	6104.73	6942.16	5246.94	5528.01	6184	8352.05	8643.23	8399.17	122.83	6502.33	6020.93	6146.08	7252.94	6544.79	8044.97
9.34_134.0641m/z		134.064	1	9.33673	0.188183	16	1.09893	Ctrl	Low	100	8722.51	8.72	9309.26	9503.08	8304.48	7773.22	9177.81	7206.37	8498.65	7654.21	11050.7	10630.5	9870.18	197.824	8081.9	7656.12	7410.64	8841.82	7689.98	9168.26	11060	11974.8	8304.48	8720.9	10083	7020.12	7540.21	8825.4	12015.4	12768.3	12232.7	10.1267	9258.44	8869.05	8716.02	10572.9	9318.18	11368.9
9.35_248.1128m/z		248.113	1	9.35018	0.09685	64	1.28278	Ctrl	QC	100 - 5.65	7668.36	7.72	12305.5	11127.7	2495.27	4744.98	9095.49	5114.2	891.335	14019.5	4526.45	12628.7	12816	0	5916.32	5246.45	5825.07	6662.58	6117.3	6099.85	14619.7	14022.1	2495.27	5323.46	9992.58	4982.02	790.814	16164.7	4921.63	15168.3	15883.6	0	6777.6	6077.62	6851.16	7967.01	7412.52	7563.98
9.35_497.1588m/z		497.159	1	9.35018	0.0661	90	1.34176	Ctrl	Low	100 - 11	7556.25	6.9	8464.6	6178.5	6757.85	8824.05	8989.79	8008.5	2583.39	8343.82	6372.57	7921.97	8231.76	0	6950.45	6904.51	6649.29	7960.99	7633.63	7087.06	10056.5	7785.53	6757.85	9899.83	9876.44	7801.52	2292.05	9620.54	6928.92	9515.11	10202.1	0	7962.27	7998.37	7820.57	9519.63	9249.9	8788.14
9.36_365.1053m/z		365.105	1	9.36202	0.125117	244	1.38243	Ctrl	Low	100 - 12.9 - 1.71	121438	7.48	122795	116810	87101.5	159047	110899	115685	45069.3	114986	73837.2	141189	136351	0	104751	92876.9	95552.7	104570	111382	111110	145888	147192	87101.5	178437	121837	112695	39986.6	132581	80283.5	169583	168987	0	120001	107591	112384	125044	134964	137780
9.36_519.1406m/z		519.141	1	9.36202	0.0912167	60	1.30289	Ctrl	Low	100 - 12.8	14501.3	10	13401.7	11702.8	12982	19918.9	16026.4	18284.6	6287.71	17303.9	10485.9	18333	15701.6	0	11833.2	12365.7	12022.3	13985.1	14769.1	14525.5	15922.1	14746.7	12982	22347.3	17607.1	17812	5578.61	19951.6	11401.3	22019.8	19459.9	0	13555.8	14324.7	14140	16723.2	17896.1	18012
9.37_102.0549m/z		102.055	1	9.36832	0.117833	85	1.37449	Ctrl	Low	100 - 1.87	7313.15	8.36	9086.73	8538.41	4740.98	6886.48	6609.55	6213.4	3612.71	6551.96	5685.04	6494.33	6791.73	2311.47	4943.32	5158.06	5355.82	5752.9	6051.96	6023.47	10795.6	10759.3	4740.98	7726.05	7261.44	6052.81	3205.29	7554.49	6181.37	7800.36	8417.37	118.325	5662.96	5975.23	6299.25	6879.23	7333.34	7469.27
9.38_467.1369m/z		467.137	1	9.38107	0.0740667	179	1.68439	High	Low	100 - 12.2	12815.3	4.81	8614.09	8871.06	10858.8	11434.7	12865.2	12351.8	13668.8	12375.3	12583.7	10943	6906.22	0	9025.3	9679.57	9245.52	9871.92	10703.2	8489.32	10234.1	11178.4	10858.8	12828.8	14134.1	12032.5	12127.3	14268.9	13682.4	13143.7	8559.28	0	10339.2	11213.1	10874.1	11804.7	12969.4	10527
9.39_297.1445m/z		297.144	1	9.39198	0.202067	100	1.65694	High	QC	100 - 9.23	22451.5	6.42	11178.9	14630	13556.2	22176.8	20400.4	23530.4	22500.3	23374.8	16638.5	18567.4	19288.4	16368.9	8630.11	11110.8	11930.5	14065.2	17658	17905.1	13281.3	18435.2	13556.2	24880.5	22412.4	22922.3	19962.9	26951.5	18091.1	22301.3	23905.2	837.932	9886.46	12871.1	14032	16819	21396.7	22202.8
9.41_616.1761m/z		616.176	1	9.40537	0.114667	5	1.47527	Ctrl	High	100 - 31.7	21524.4	6.42	20086.6	27957.3	14360.2	23693.8	8633.15	17147.1	8187.04	24393.5	16993.1	20960.8	12991.4	8891.84	14659.7	16820.6	16048.7	16272.9	15186.9	14256.7	23864.1	35229	14360.2	26582.4	9484.63	16703.9	7263.74	28126	18476.7	25176	16100.9	455.178	16793.8	19485.4	18875.7	19459	18402.5	17678.7
9.43_373.1805m/z		373.18	1	9.42893	0.0640667	254	1.64863	Low	High	100 - 7.78	13248.9	13.85	11188.6	15632.3	10558.5	9806.69	6551.46	7576.83	12300.1	5716.64	26553.3	15173.9	11268.1	0	10061.8	11215.1	11675.6	14638.4	12094.2	10511.6	13292.8	19698.3	10558.5	11002.3	7197.62	7381.01	10913	6591.36	28871.5	18225.5	13965.3	0	11526.6	12991.9	13732.3	17504.4	14654.9	13034.7
9.44_243.1089m/z		243.109	1	9.44137	0.0904333	71	3.10954	Ctrl	Low	100 - 1.06	10043.4	14.32	21799.3	12602.5	3401.3	2370.47	1714.88	7256.6	4070.3	3792.98	2976.71	2067.37	7875.39	0	6798.01	7081.77	7501.83	7510.77	5970.74	5097.14	25899	15880.4	3401.3	2659.47	1884.02	7069.06	3611.27	4373.36	3236.59	2483.12	9760.42	0	7787.64	8203.7	8823.29	8981.27	7234.93	6320.58
9.44_276.1190m/z		276.119	1	9.44137	0.0489833	98	5.50141	High	Low	100 - 1.78	4170.37	20.57	1905.3	2938.65	1813.03	2942.14	590.834	6913.74	7049.94	2126.96	1519.9	1237.78	274.543	0	3274.34	3830.25	3736.48	3766.28	2766.12	2168.44	2263.62	3702.99	1813.03	3300.83	649.108	6735.05	6254.88	2452.41	1652.59	1486.7	340.257	0	3751.01	4437.06	4394.66	4503.66	3351.79	2688.93	HMDB0000089
9.44_486.2213m/z		486.221	1	9.44137	0.164717	131	2.35715	High	Ctrl	100 - 12 - 0.175	154097	12.27	55753.8	63357.8	37773.2	104613	149576	177187	131645	157982	91979.4	121444	108721	0	55063.1	63079.5	56701.4	65450.1	86558.7	101090	66239.1	79837.2	37773.2	117367	164329	172608	116799	182155	100010	145866	134744	0	63079	73072.9	66689.3	78264.3	104886	125354
9.45_189.0870m/z		189.087	1	9.4514	0.0856667	176	2.0482	QC	Low	100 - 2.72	10603.3	18.72	9146.7	7941.36	12273	10601.6	6024.82	9993.6	10219.1	6874.66	7316.99	7329.98	6060.6	0	13206.7	11800.1	12126.8	10866.6	8480.41	7139.32	10866.9	10006.9	12273	11894.1	6619.04	9735.32	9066.64	7926.58	7955.8	8804.07	7511.25	0	15129.2	13669.6	14263	12994.1	10276	8852.94
9.45_264.0900m/z		264.09	1	9.4514	0.25695	32	1.26619	Ctrl	Low	100 - 8.33 - 2.24	88465.8	3.84	92613.6	84738.8	89569.2	86941.4	74535.3	101235	85196.7	88507.7	100107	90076.3	89287.7	0	92383	90018.9	93997.7	94272.5	83725.4	75394.6	110031	106779	89569.2	97540.9	81886.6	98618.7	75588.6	102050	108846	108191	110659	0	105832	104280	110555	112730	101453	93491.3
9.46_217.1547m/z		217.155	1	9.4623	0.140667	54	1.21631	Ctrl	Low	100 - 6.87	30120	6.92	36721.8	22869.8	35717.4	25170.9	24699	25571.4	34657.1	22442.2	38404.7	21285.6	38988.5	375.098	29942.5	28752.8	31042.9	30115.9	26941.1	25912.2	43627.9	28818.3	35717.4	28239.6	27135.1	24910.5	30748.6	25876.1	41757.6	25566.2	48320.7	19.2014	34301.4	33308	36511.1	36012.2	32645.3	32131.8
9.46_303.1295m/z		303.13	1	9.4623	0.1146	74	2.45052	Ctrl	Low	100	16119.1	6.71	25006.6	21484.2	10201.7	7783.94	8291.43	11662.8	10944.5	10596.9	7783.08	5524.01	13004.2	0	12604.7	12291.9	12569.5	13218.9	12201.1	10759	29709.4	27072.2	10201.7	8732.92	9109.21	11361.4	9710.2	12218.3	8462.58	6634.91	16116.9	0	14439.6	14239.3	14783.6	15806.9	14784.4	13341.4
9.47_385.0920m/z		385.092	1	9.4747	0.0675833	170	1.94939	QC	Low	100 - 2	11050.1	17.24	8082.95	8226.31	17950.2	7405.86	5979.01	10565.1	12142.1	4867.99	12200.6	5778.62	4694.78	0	12396.8	10304.2	11130.3	11876.6	12937	7655.76	9603.07	10366	17950.2	8308.74	6568.71	10292	10772.8	5612.86	13265.7	6940.73	5818.51	0	14201.5	11936.7	13090.9	14201.8	15676.1	9493.35
9.50_124.9996m/z		125	1	9.49647	0.163883	43	1.38834	High	Ctrl	100	7850.95	5.75	6008.77	5949.58	3487	7174.3	8960.48	8494.83	6417.76	7530.75	6517.82	7227.99	9316.28	0	5854.37	5784.98	5817.65	5791.17	6466.28	6496.97	7138.81	7497.06	3487	8048.96	9844.24	8275.28	5693.99	8683.05	7086.85	8681.56	11546.2	0	6706.64	6701.47	6842.43	6925	7835.38	8056.41
9.50_336.0876m/z		336.088	1	9.49647	0.0804167	77	1.41746	High	Low	100	11781.7	13.15	9319.9	8545.55	5691.22	13215.5	13894.4	13244.2	10033.3	9954.67	11225.4	10479.1	11542.7	0	6997	9269.42	8244.6	8596.18	10100.8	9933.62	11072.6	10768.2	5691.22	14826.7	15264.8	12901.9	8901.81	11477.9	12205.4	12586.5	14305.5	0	8015.61	10737.9	9696.89	10279.2	12239.5	12317.9
9.51_537.1945m/z		537.194	1	9.50895	0.199867	99	2.25922	High	Ctrl	100 - 14.9 - 0.317	404293	16.02	161430	183102	108544	262732	472816	414912	412877	316566	338553	265243	289537	78.8981	175049	188306	182953	204806	265165	260594	191790	230726	108544	294764	519449	404189	366315	365005	368110	318584	358840	4.03883	200532	218139	215181	244904	321309	323144
9.52_249.1194m/z		249.119	1	9.5156	0.0718833	24	1.82838	High	Low	100	9121.23	8.01	2996.36	6946.04	4969.45	5193.5	9110.62	4493.79	8692.69	14187.8	8427.35	10101.1	1426.33	0	5824.84	6560.83	5744.01	6363.98	6625.74	5443.25	3559.87	8752.71	4969.45	5826.67	10009.2	4377.64	7712.37	16358.7	9163.09	12132.5	1767.74	0	6672.81	7600.24	6755.82	7609.95	8028.62	6749.77
9.52_316.1629m/z		316.163	1	9.52173	0.203417	108	1.29449	QC	Low	100 - 5.04	79870.7	11.47	77999.9	76540	37439.5	91383.2	95121.8	77559.6	52201	60842.4	70224.9	84039.8	92538.1	0	92102.9	85971.5	81851.2	80203.4	72331.3	66764.2	92668.9	96448.1	37439.5	102524	104504	75555	46314	70152.1	76355.9	100941	114688	0	105511	99591.6	96269.3	95906	87646.1	82789.4
9.62_217.1546m/z		217.155	1	9.61803	0.127117	54	1.67558	Low	High	100 - 8.79	27577	8.69	39166.3	10606.9	27570.8	8305.42	31256.6	11011.5	12167.2	11397.7	45071.7	12292.7	52943.7	0	21837	24101.7	20941.6	20528.6	23248.3	18956.1	46532.1	13365.7	27570.8	9317.98	34339.4	10727	10795.1	13141.7	49006.7	14764.8	65616.2	0	25016	27920.1	24630.4	24547.9	28170.7	23506.1
9.62_616.1760m/z		616.176	1	9.62342	0.364033	5	1.62936	Ctrl	High	100 - 32.2	101667	3.94	100109	131358	80514.1	94687.5	45723.3	74740.3	40750	88374.2	78193.6	94457.9	74006.1	17790.7	78369.4	76532.9	71884.5	71937.5	76825.4	72185.5	118936	165525	80514.1	106231	50233	72808.7	36154.4	101897	85020.3	113454	91720	910.715	89778.2	88657.7	84547	86021.8	93091.7	89512
9.64_437.0491m/z		437.049	1	9.63505	0.141933	53	11.9304	QC	High	100 - 16.4 - 11.6 - 0.544	53033.1	12.69	4345.7	5105.24	4953.7	5911.44	6814.52	4229.48	4670.35	2066.42	10791.6	9809.78	5609.88	1267.04	11248.4	12166.7	26747.3	47214.5	107316	113506	5162.97	6433.11	4953.7	6632.13	7486.64	4120.17	4143.65	2382.6	11733.8	11782.6	6952.64	64.8603	12885.9	14094.2	31458.8	56458.4	130038	140751
9.66_297.1443m/z		297.144	1	9.65618	0.0923667	98	1.14586	QC	Low	100 - 8.95	7437.27	7.78	5708.87	6998.76	6892.64	8731.53	6137.96	7371.83	6950.96	7296.9	6658.9	7178.36	7061.88	5063.1	6719.31	7921.37	7270.43	8298.6	7362.88	7051.03	6782.5	8819.14	6892.64	9796.04	6743.34	7181.31	6167.06	8413.42	7240.25	8621.95	8752.19	259.183	7697.48	9176.33	8551.12	9923.34	8921.82	8743.47
9.67_314.1459m/z		314.146	1	9.66572	0.0830667	76	2.71943	Ctrl	Low	100 - 7.73	9337.06	10.36	21970.8	8452.83	4985.36	1939.28	5988.4	6662.36	6353.77	4179.99	3627.96	2321.79	7784.12	0	6007.97	6236.55	6269.46	7116.28	7455.62	7648.8	26102.7	10651.4	4985.36	2175.7	6579.03	6490.18	5637.22	4819.59	3944.7	2788.71	9647.3	0	6882.6	7224.58	7373.83	8509.55	9034.2	9484.72
9.69_420.1974m/z		420.197	1	9.69142	0.121383	151	1.49238	High	Low	100 - 16.8 - 1.18	75512.4	7.99	66215.1	58563.9	44914.5	42247.9	58766	92737.6	65896.3	84649.5	74546.6	57058.7	70789	0	57744	53111.2	58241.6	61441.6	59147	67483.1	78667.8	73796.4	44914.5	47398.5	64562.1	90340.9	58464.8	97602	81054.9	68533.4	87732.9	0	66150.2	61525.4	68500.9	73471	71670.2	83680.8
9.72_231.0975m/z		231.097	1	9.72125	0.153383	100	1.55776	High	Low	100 - 3.56	18034	6.17	14296.6	13195.1	14760.7	12528.9	15378.7	21150.7	16753	18853.4	16323.8	16907.3	13076.2	0	12155.5	12667.5	12449.8	14002.6	13925.5	13652.2	16985.3	16627.1	14760.7	14056.4	16895.5	20604.1	14863.7	21738.2	17749	20307.4	16206.1	0	13925.1	14674.3	14642.8	16744	16873.9	16929
9.74_203.1502m/z		203.15	1	9.74233	0.350667	28	1.26544	Ctrl	Low	100 - 0.964 - 0.395	2.95697e+06	5.95	3.51753e+06	3.00895e+06	2.84297e+06	2.45843e+06	2.48239e+06	2.74905e+06	3.30276e+06	2.87813e+06	2.78682e+06	3.09158e+06	3.22408e+06	244390	2.69943e+06	2.89019e+06	2.75363e+06	2.8342e+06	2.65756e+06	2.43155e+06	4.17906e+06	3.79158e+06	2.84297e+06	2.75815e+06	2.72722e+06	2.67801e+06	2.93029e+06	3.31852e+06	3.03012e+06	3.7133e+06	3.99579e+06	12510.4	3.0924e+06	3.34807e+06	3.23868e+06	3.3891e+06	3.22025e+06	3.01519e+06
9.75_189.1789m/z		189.179	1	9.74622	0.283933	1	1.49708	High	Low	100 - 2.98	137642	7.14	86995.5	70119.9	78444.9	135652	150838	137933	149207	112589	148309	96037.1	119905	3508.25	108569	115316	108857	114708	104092	94530.7	103356	88358.2	78444.9	152190	165715	134369	132380	129817	161257	115350	148605	179.589	124374	133585	128032	137166	126132	117221
9.77_297.1444m/z		297.144	1	9.76977	0.02345	97	1.41153	Ctrl	Low	100 - 8.74	2021	19.29	1766.12	2298.55	1467.96	2551.36	2260.42	1128.99	2385.67	1658.22	1632.92	1976.4	2117.8	0	1753.38	1952.31	1612.78	1498.2	2212.79	1282.99	2098.26	2896.41	1467.96	2862.41	2483.36	1099.81	2116.63	1911.95	1775.48	2373.86	2624.71	0	2008.63	2261.6	1896.87	1791.53	2681.3	1590.94
9.80_205.0818m/z		205.082	1	9.79575	0.205433	92	1.50481	High	Low	100	5891.23	5.66	5400.63	4482.64	4668.46	5332.92	4886.98	5706.49	6287.41	6684.02	4738.66	5776.51	5123.6	20.904	4258.22	4779.82	4782.83	4608.88	4981.83	4958.35	6416.3	5648.57	4668.46	5983.08	5368.98	5559.01	5578.34	7706.76	5152.37	6938.19	6349.97	1.07008	4878.12	5537.07	5625.33	5511.23	6036.64	6148.49
9.80_134.0447m/z		134.045	1	9.80213	0.172417	95	1.1889	Ctrl	Low	100 - 0.891	8013.59	11.48	10917	9924.49	5239.35	5973.56	8514.51	6060.21	4922.99	9696.99	7523.71	8025.78	11178.9	233.074	6169.79	6376.83	6175.79	6536.83	7872.68	7732.57	12970.1	12505.9	5239.35	6701.83	9354.29	5903.59	4367.8	11180.8	8180.56	9639.8	13854.6	11.9312	7067.97	7387.08	7263.66	7816.65	9539.57	9588.59
9.85_309.1292m/z		309.129	1	9.85103	0.0827167	110	1.27031	QC	High	100 - 2.75	8622.92	11.36	11775.4	8784.35	8491.9	4689.51	10315.6	7488.8	5025.8	4321.89	14006	7444.09	9571.71	0	7134.54	8859.37	9411.09	7673.04	9306.54	9352.94	13990	11069.2	8491.9	5261.23	11333	7295.25	4459.02	4983.19	15228.8	8941.13	11862.8	0	8173.17	10262.9	11068.9	9175.31	11277	11597.9
9.86_365.1740m/z		365.174	1	9.85503	0.0882333	257	1.44088	High	QC	100 - 11.5	7092.42	14.43	6076.63	5392.15	5022.46	4279.64	7808.49	9540.57	4333.67	6686.95	6533.77	7926.31	6965.62	0	3780.71	3603.17	4694.22	4599.63	6560.84	6295.22	7219.42	6794.65	5022.46	4801.39	8578.64	9294	3844.94	7710.14	7104.2	9520.33	8632.89	0	4331.1	4174.01	5521.11	5500.17	7949.98	7806.23
9.87_406.1819m/z		406.182	1	9.87185	0.117867	196	1.59519	High	Low	100 - 13.1	13457.2	7.55	11318.7	10401	9363.13	7529.53	11314.4	15063.3	12224	15227.3	12776.4	10985.7	9982.5	0	9371.6	10428.6	10718.5	10465.8	10404.1	11857.5	13447.4	13106.2	9363.13	8447.5	12430.3	14674	10845.4	17557.3	13891.8	13195	12371.9	0	10735.9	12080.8	12606.6	12514.9	12607	14703.6
9.90_348.0900m/z		348.09	1	9.90242	0.257933	107	1.44484	Ctrl	QC	100 - 8.31	40926.4	7.29	50943.1	45418.1	32839.1	34505.3	27846.1	27125.5	19626.9	41539.9	37262.3	37929.1	38386.3	0	25094.6	27075.8	28370	29508.5	28806.6	31099.5	60523.7	57231.4	32839.1	38712	30592.5	26424.5	17413.5	47896	40515.4	45556.8	47574.4	0	28747.8	31365.3	33367.3	35285.8	34905.9	38564.2
9.91_326.1081m/z		326.108	1	9.91448	0.3491	147	1.60534	Ctrl	High	100 - 9.44 - 0.554	122063	3.05	157071	141775	94028.6	95376.1	73273	73662	50215.8	106991	103134	106356	111865	2079.22	91825.2	94688.1	93921.3	100253	97309.9	95480.9	186611	178651	94028.6	107004	80499.9	71758.2	44552.7	123362	112138	127745	138640	106.436	105193	109689	110466	119881	117913	118399
9.92_174.1600m/z		174.16	1	9.921	0.137533	1	3.65108	Low	QC	100 - 2.41	25340.7	9.97	8946.69	7968.38	5631.26	6471.19	10725.1	8131.52	6619.02	8372.53	7189.5	7976.28	9654.93	76542.3	7289.34	7445.57	6101.83	7619.68	6040.58	7146.66	10629.2	10041	5631.26	7260.13	11782.9	7921.36	5872.56	9653.63	7817.17	9580.34	11965.9	3918.24	8350.51	8625.14	7176.68	9111.5	7319.56	8862.04
9.93_296.1162m/z		296.116	1	9.92743	0.263083	74	1.3471	High	QC	100 - 11 - 3.81 - 0.091	309416	8.09	332559	292445	175091	196510	362846	330466	229093	315257	256651	324032	345722	615.672	212997	235456	212223	244599	216490	256375	395102	368511	175091	220467	398634	321925	203257	363495	279058	389196	428473	31.5166	244004	272759	249607	292488	262328	317912
9.97_205.0818m/z		205.082	1	9.96648	0.128067	93	1.50674	Ctrl	Low	100 - 5.94	17446.1	6.41	22703.7	18817.5	14041.6	14221.6	14158.4	16343.7	15122.1	16049.2	14333.4	14907.5	17074	0	15037.5	13808.9	14002.7	15953.6	16856.1	15905.6	26973.5	23711.9	14041.6	15955.5	15554.8	15921.3	13416.7	18504.9	15584.7	17905.5	21160.7	0	17226.6	15996.6	16469.3	19077	20425.1	19723.3
9.97_292.2230m/z		292.223	1	9.97122	0.110333	19	1.29411	Ctrl	High	100 - 11	13628.8	7.91	17040.7	14412.2	11562.1	11500.4	9346.29	13019.2	10707.7	9052.55	18224.4	17968.7	17154.5	0	13659.4	13676.4	11396.4	13565.6	12371.4	11875.5	20245.5	18160.8	11562.1	12902.5	10268.1	12682.8	9500.17	10437.7	19815.4	21582.3	21260.6	0	15647.8	15843.1	13403.8	16221.5	14990.9	14725.9
9.98_205.1546m/z		205.155	1	9.9838	0.12375	36	1.61255	Ctrl	Low	100 - 7.64 - 0.239	21623.6	6.41	26933.8	24291.6	17010.6	18258.4	24375.8	17803.4	22592.7	13679.4	14949.9	19102.7	19585.7	0	18557.1	19663.9	17086.8	19874.7	17684.8	19852.8	31999.1	30609.9	17010.6	20484.4	26779.9	17343.3	20044.8	15772.6	16255.1	22944.4	24273.7	0	21258.6	22779.1	20096.7	23765.8	21429.2	24618
10.04_428.2864m/z		428.286	1	10.0394	0.0384	14	1.25667	Ctrl	QC	100 - 14.8	4546.38	30.86	7412.33	4468.68	2090.9	4213.62	6100.97	4082.37	2094.64	3385	2838.11	7222.33	7062.01	0	2028.44	3598.31	3689.12	3146.3	3768.06	5476.63	8806.33	5630.99	2090.9	4727.32	6702.71	3976.86	1858.42	3902.95	3085.89	8674.77	8752.36	0	2323.73	4168.38	4338.96	3762.3	4565.88	6791.17
10.05_209.1286m/z		209.129	1	10.0473	0.0249833	138	1.39268	Ctrl	High	100 - 2.03	1901.16	9.71	2521.85	2409.42	1193.61	1479.76	1507.2	1231.17	1446.24	1275.85	2167.2	2210.49	2596.39	0	1295.27	1676.79	1502.14	1470.56	1647.17	2167.62	2996.12	3036.12	1193.61	1660.17	1655.85	1199.35	1283.14	1471.07	2356.41	2655.03	3217.85	0	1483.83	1942.43	1766.75	1758.47	1995.92	2687.91
10.05_143.1179m/z		143.118	1	10.0512	0.0486167	49	2.36364	Ctrl	High	29.6 - 100	1697.74	14.71	1849.42	1633.25	1374.63	1933.66	795.544	245.406	1110.17	721.964	945.17	1559.2	1237.16	234.365	1479.1	2365.22	2051.93	1451.02	949.992	1415.9	2197.23	2058.05	1374.63	2169.41	874.008	239.064	984.973	832.434	1027.69	1872.76	1533.28	11.9973	1694.42	2739.93	2413.38	1735.11	1151.13	1755.75
10.06_191.1651m/z		191.165	1	10.0598	0.163433	75	1.17114	Ctrl	Low	100 - 1.33	13537.7	7.7	15601.7	13618.3	13072.1	11858.6	10710.1	15795.1	14981.8	11280.5	15933.8	16804.8	13499.1	0	12426.6	13897	13373.7	12373.5	11317	13726.4	18535.9	17160.5	13072.1	13304.4	11766.4	15386.9	13292.2	13006.6	17324.9	20184.3	16730.3	0	14235.6	16098.6	15729.5	14796	13713.1	17021.1
10.06_278.2074m/z		278.207	1	10.0621	0.0491	17	1.27628	Ctrl	High	100 - 2.86	5207.09	12.73	6876.16	6198.1	3747.85	4006.25	3309.71	4052.11	5034.42	3923.29	7242.68	5077.43	7980.34	0	3505.96	3624.04	4492.8	4439.49	4572.49	4810.78	8169.32	7810.23	3747.85	4494.67	3636.14	3947.38	4466.66	4523.61	7874.99	6098.52	9890.49	0	4016.35	4198.19	5284.21	5308.68	5540.62	5965.5
10.06_314.1823m/z		314.182	1	10.0645	0.0210833	31	2.63539	Ctrl	Low	100 - 3.62	4082.71	16.22	7466.68	4464.78	2767.11	1632.26	1178.25	2560.09	3065.22	2081.31	2018.32	1687.48	2490.93	0	2347.52	3058.8	2835.58	2564.95	1957.51	3014.52	8870.9	5626.07	2767.11	1831.26	1294.46	2493.92	2719.54	2399.78	2194.52	2026.84	3087.16	0	2689.26	3543.4	3335.07	3067.13	2371.97	3738.08
10.09_144.1131m/z		144.113	1	10.094	0.0745	10	1.20096	Ctrl	QC	100	5647.29	5.57	6404.49	7300.24	3586.34	5298.11	4414.85	3702.1	7892.57	4999.08	6944.07	5119.33	7136.26	964.819	4825.52	4382.36	5044.15	4863.81	4415.86	4682.28	7608.95	9199.03	3586.34	5944.04	4850.28	3606.42	7002.48	5764	7550.32	6148.84	8844.38	49.3896	5528.01	5076.64	5932.68	5816.08	5350.83	5806.15
10.09_190.1317m/z		190.132	1	10.094	0.106567	2	1.32651	Ctrl	Low	100	10895.4	9.2	12126	12866.5	7263.97	11325.3	6948.37	5712.36	14558.5	7999.07	11935.3	9046.85	11872.3	0	8937.61	10172.6	10542.6	9205.17	8258.55	8894.16	14406.5	16213.1	7263.97	12706	7633.69	5564.72	12916.6	9223.03	12977.3	10866.2	14714.1	0	10238.7	11784.2	12399.7	11007.4	10007.1	11029
10.12_276.1917m/z		276.192	1	10.1158	0.0761	11	1.293	High	Low	100 - 5.05	10299.3	13.92	10150.5	11089.3	7070.94	8133.14	9700.22	12570.8	9823.56	9102.76	9265.29	11553	11043.6	0	10605.8	10957.8	11287.9	9940.66	7719.83	8813.49	12059.5	13973.6	7070.94	9124.69	10656.9	12245.9	8715.71	10495.6	10074.2	13876.3	13687	0	12149.8	12693.8	13276.3	11886.9	9354.35	10929
10.12_204.1341m/z		204.134	1	10.1243	0.0489833	37	1.35497	Ctrl	Low	100 - 64.1	3245.3	6.52	3428.98	3222.68	2956.24	3373.31	1691.45	2341.51	2761.07	3261.02	4046.74	2339.35	3194.32	0	2096.8	2848.82	2566.67	2138.81	2556.4	3107.43	4073.85	4060.9	2956.24	3784.56	1858.27	2281	2449.69	3759.99	4400.04	2809.81	3958.9	0	2402.05	3300.15	3018.79	2557.56	3097.66	3853.29
10.14_110.0712m/z		110.071	1	10.1421	0.150367	15	1.33543	Low	High	100 - 0.175	47334	9.69	49769	55008.1	29520.2	34539.5	43698.7	24590.8	41680	31809.6	52718.5	61737	69231.3	5649.39	31317.4	40543.2	39471.2	38558	39526.9	41980.5	59128.8	69315.7	29520.2	38750.4	48008.7	23955.2	36979.5	36676.8	57321	74152.5	85802.3	289.195	35876.6	46966.3	46424	46107.1	47896	52057
10.15_170.0924m/z		170.092	1	10.1453	0.34885	129	1.3581	Ctrl	High	100 - 5.88	189749	8.6	236281	232639	118867	171209	159168	100296	166021	133383	205909	197339	245982	44158.1	181312	197747	186055	171853	155749	165054	280717	293149	118867	192082	174866	97703.5	147298	153793	223886	237025	304859	2260.48	207707	229076	218829	205500	188726	204671
10.15_276.1190m/z		276.119	1	10.1453	0.233267	107	1.11723	Low	High	100 - 9.09 - 0.339	206441	5.67	247416	249328	151817	170927	221418	163585	174609	179505	185311	229443	271479	139532	178390	206068	207135	187772	198902	193891	293946	314178	151817	191766	243256	159357	154917	206971	201490	275585	336459	7142.73	204359	238714	243622	224535	241015	240431
10.15_275.2077m/z		275.208	1	10.15	0.1052	11	1.12945	Ctrl	Low	100 - 4.75	25796	7.33	28399.3	25969.6	24228.2	24586.7	26243	26300.6	27929.8	22204	31145	28210	32002.9	0	21877	28907.4	25882.6	23510.6	22354.6	23994.8	33740.2	32724.3	24228.2	27584.2	28831.3	25620.8	24780	25601.5	33864.1	33883.2	39663	0	25061.8	33487.1	30441.8	28113.6	27087.7	29754.1
10.16_102.0549m/z		102.055	1	10.1577	0.0477667	86	1.49909	Ctrl	High	100	1066.12	25.03	594.012	758.875	1482	1429.58	507.21	538.215	946.691	852.592	1443.37	510.198	1395.29	0	448.229	871.767	670.355	793.192	1011.62	823.594	705.724	956.258	1482	1603.86	557.235	524.305	839.928	983.049	1569.38	612.801	1729.27	0	513.481	1009.88	788.439	948.487	1225.81	1021.28
10.17_205.1547m/z		205.155	1	10.1677	0.12155	36	1.49381	High	Low	100 - 4.03	31355.2	6.79	27217.1	24366	29666.5	26916.1	30896.7	30228.6	34585.8	29709.8	27459.7	30972	25462.3	66.562	23836.5	28335	27325.2	25652.5	24213.3	25379.9	32335.6	30703.7	29666.5	30197.6	33944	29447.3	30685.4	34255.8	29857	37200.5	31556.8	3.40734	27306.6	32824	32138.5	30674.8	29340	31471.7
10.17_352.2384m/z		352.238	1	10.1677	0.0648167	44	1.35461	Ctrl	High	100	6963.02	18.77	6895.43	7078.14	9559.89	4318.6	4918.17	3556.26	7084.32	5002.21	10377.3	9504	6560.01	0	4696.65	4764.42	6060.19	7589.96	5367.76	6153.28	8192.21	8919.17	9559.89	4845.11	5403.25	3464.35	6285.38	5767.61	11283.3	11415.3	8130.2	0	5380.38	5519.23	7127.69	9075.96	6504.28	7630.23
10.19_470.2275m/z		470.227	1	10.1884	0.0663333	116	1.4175	Low	Ctrl	100 - 6.57	23787.5	11.46	23983.7	18583.4	16601.3	7956.93	32258.2	13593.6	22087.1	26179.2	28561.3	42177	24411.9	0	14920.6	18901	19042.9	17737.9	18001.9	21354.9	28494.2	23417	16601.3	8927	35439.8	13242.3	19596.3	30185	31054.8	50658.9	30255	0	17092.7	21895.5	22397.3	21210.7	21813.4	26480.7
10.19_304.2232m/z		304.223	1	10.1922	0.0794667	8	2.22212	High	Ctrl	100 - 2.64	8183.65	5.52	5571.33	2942.05	3012.24	3205.66	19748	6453.44	2428.42	4104.76	6226.58	399.095	11201.3	0	6095.89	6793.97	7057.36	6452.21	6274.35	6782.29	6619.1	3707.28	3012.24	3596.48	21695.7	6286.66	2154.56	4732.84	6770.19	479.354	13882.4	0	6983.32	7870.32	8300.52	7715.46	7602.82	8410.22
10.20_487.1655m/z		487.165	1	10.2015	0.0410667	179	1.87666	High	QC	100 - 10.1	9670.2	36.72	2166.38	3263.87	2140.74	21045.3	8561.29	10612.8	2538.74	16967.9	2555.05	7709.34	12327.5	0	4004.44	2883.82	6633.94	3533.22	7314.98	6546.85	2573.79	4112.8	2140.74	23611	9405.69	10338.5	2252.44	19564.2	2778.12	9259.72	15278.2	0	4587.39	3340.69	7802.51	4224.97	8863.78	8118.26
10.21_325.1127m/z		325.113	1	10.2062	0.06635	232	1.33019	Ctrl	Low	100 - 23.7	6462.23	24.67	4211.98	5045.64	2461.71	14129.6	5631.11	5742.53	654.426	11245.7	2877.44	3618.41	12936.7	0	2940.79	5106.25	4334.47	4661.67	6409.61	5715.68	5004.1	6358.01	2461.71	15852.2	6186.5	5594.12	580.623	12966.4	3128.66	4346.09	16033.2	0	3368.9	5915.22	5097.99	5574.36	7766.73	7087.6
10.22_146.1287m/z		146.129	1	10.2178	0.0775	8	1.41304	QC	Low	100 - 1.63	12650.9	11.25	12034.7	11895.3	9765.53	15377.6	11806.4	12359.7	11594.1	14682.4	12572.8	10196.5	13042.5	0	13803.7	13714.9	14438.3	12442.9	10028.4	11477.3	14298.1	14989.2	9765.53	17252.3	12970.8	12040.3	10286.6	16929	13670.5	12247	16164.3	0	15813.2	15887.7	16981.6	14879	12151.7	14232.2
10.23_192.1421m/z		192.142	1	10.2294	0.1152	12	1.21446	Low	High	100 - 1.66	23614	8.65	20178.3	23133.8	19138.4	22214.8	17502.6	20681	17423.9	22169	25389.6	31501.8	27864.2	9700.41	23961.6	21432	24368.4	23387.3	17735.1	22240.6	23973.1	29151	19138.4	24923.2	19228.9	20146.5	15458.9	25561.1	27606.3	37837	34533.7	496.568	27449.8	24827.3	28660.9	27966.2	21490.1	27578.9
10.25_332.1927m/z		332.193	1	10.2459	0.08685	35	1.95254	High	Low	100	19782.4	6.82	16353.8	13787.7	16990.1	16509.4	16856.6	21417.8	21166.2	19689.1	12812.1	16623.6	11090.7	0	14174.4	14664.4	14813	14140.5	12433.8	15207.7	19429.4	17373.9	16990.1	18522.1	18519.1	20864.2	18779.2	22701.8	13930.7	19966.7	13745.3	0	16237.9	16987.6	17422.3	16909	15066.4	18857.9
10.25_638.3403m/z		638.34	1	10.2459	0.08685	12	2.06711	Ctrl	High	100 - 30.4	101078	9.45	99198.2	105310	111068	88737.4	51089.2	45761.1	61721.8	37021.1	111532	79250.6	64288.3	0	117104	112573	98957.6	95048.6	90741.3	66041.2	117854	132701	111068	99555.8	56128.1	44578.4	54761.1	42685.9	121269	95188.2	79676.2	0	134152	130408	116389	113658	109954	81892.9
10.25_492.2352m/z		492.235	1	10.2482	0.0472667	84	3.04431	QC	High	100	8989.51	16.46	8376.42	7304.55	10784.1	8902.26	3122.3	4146.43	3176.64	1366.19	9244.32	3265.93	3630.21	0	12903.3	9515.57	10162.2	8145.9	9186.79	4023.28	9951.73	9204.47	10784.1	9987.58	3430.24	4039.26	2818.39	1575.23	10051.4	3922.72	4499.13	0	14781.8	11023.1	11952.3	9740.75	11131.9	4988.97
10.25_495.2435m/z		495.244	1	10.2482	0.07135	86	1.55914	Ctrl	High	100	22123.3	8.6	21000.3	21521.9	24955.4	21015.5	16040.4	15324.1	14104.2	11288.9	25633.3	20549	12587.3	0	23664.7	23649.2	21896	21501.8	16719.2	16082.6	24949.7	27119.8	24955.4	23577.6	17622.5	14928.1	12513.6	13016.3	27871.2	24681.5	15600.2	0	27109.8	27395.9	25753	25711.6	20259.2	19942.8
10.25_347.1374m/z		347.137	1	10.2513	0.102367	173	3.0826	QC	High	100 - 4.09	49512.2	11.61	43914.4	39584	39914.5	32956.1	16223.5	18436	17165	12422.9	29230	27403.3	16497.8	0	77798.3	69509.8	53117	47808.1	30468.8	18371.3	52173.1	49879.8	39914.5	36973.9	17823.6	17959.5	15229.2	14323.8	31781.9	32914.2	20446.7	0	89124	80522	62473.5	57168.3	36919.9	22780.9
10.26_249.0380m/z		249.038	1	10.2613	0.08685	52	1.69333	Ctrl	Low	100	10545.3	2.67	10309.7	10306.1	10703.3	10862	7045.78	6727.19	7406.25	5566.89	9593.14	9606.18	5710.87	0	10795.2	11238.3	9503.27	9370.41	7267.46	7067.83	12248.6	12986.7	10703.3	12186.3	7740.7	6553.33	6571.01	6418.69	10430.7	11538	7077.81	0	12366.7	13018.7	11177.3	11205	8806.21	8764.3
10.29_279.2026m/z		279.203	1	10.2907	0.0834333	2	1.33524	Ctrl	High	100 - 6.44	23342.4	12.5	24901.5	21107.3	26860.3	20500.5	16676.8	16425.3	20738.7	16086.4	21335.2	23545.7	28729.5	0	15435.1	19837.7	16753.2	20758.1	17155.6	23086.1	29584.6	26597.3	26860.3	22999.9	18321.7	16000.8	18399.9	18547.8	23197.8	28280.8	35606.1	0	17682.1	22980.5	19704.3	24822.2	20788	28627.4
10.30_333.1218m/z		333.122	1	10.2954	0.0593167	120	2.80885	Ctrl	High	100 - 2.87	7395.88	18.32	8145.22	6989.79	8760.67	5687.84	2408.85	2871.52	3331.03	1920.86	3872.15	3842.88	3488.14	0	8989.54	9937.98	8495.89	7622.24	3541.33	3142.13	9677.05	8807.84	8760.67	6381.28	2646.43	2797.31	2955.37	2214.77	4210.2	4615.7	4323.05	0	10298.2	11512.4	9992.45	9114.56	4291.13	3896.33	HMDB0029109
10.30_335.1223m/z		335.122	1	10.3	0.0654333	148	1.6045	Ctrl	Low	100 - 1.76	11733.1	14.63	11346.7	10071.4	14209.3	11305.3	8454.28	7144.87	9416.68	6068.87	9635.01	9340.87	10274.8	0	7234.9	9695.68	9599	11543.6	10053	9165.25	13480.6	12691	14209.3	12683.5	9288.13	6960.22	8354.71	6997.49	10476.2	11219.4	12734.1	0	8288.13	11231.7	11289.9	13803.7	12181.5	11365.2	HMDB0001545
10.31_221.1496m/z		221.15	1	10.3086	0.113833	149	1.17291	Ctrl	QC	100 - 7.83	35557.4	9.46	36907.9	39410.4	36550.9	29360.3	30594.7	31298	37103.7	35546.6	39435.9	40022.1	42044.8	5474.32	24763.9	29413.7	29269.4	30417.3	33561.6	34467	43849	49661.1	36550.9	32939.8	33612.2	30489.1	32919.3	40985.7	42878.9	48070.7	52108.5	280.233	28368.9	34073.6	34425.2	36372.5	40667.6	42740
10.33_248.1604m/z		248.16	1	10.3265	0.05565	7	1.31584	Ctrl	Low	100 - 4.26	2931.54	11.7	2793.63	3975.31	2664	2293.23	2732.78	3141.26	2542.21	2069.75	3458.05	2633.44	2820.07	0	2178.38	2281.78	2693.66	2296.04	2937.39	2461.3	3319.01	5009.29	2664	2572.81	3002.31	3060.07	2255.51	2386.45	3759.95	3163.03	3495.07	0	2495.5	2643.27	3168.15	2745.57	3559.32	3052.08
10.33_263.1601m/z		263.16	1	10.333	0.0795333	29	1.53353	High	Low	100 - 7.12	7263.66	16.35	7088.51	8726.54	5643.38	6551.39	6163.64	7945.01	9267.08	5678.9	7268.87	5438.63	6238.74	0	4591.24	5233.6	6056.52	5496.15	7212.4	6637.03	8421.61	10996.3	5643.38	7350.11	6771.56	7739.67	8221.98	6547.85	7903.48	6532.36	7732.02	0	5259.62	6062.73	7123.38	6572.22	8739.48	8230.1
10.35_304.1866m/z		304.187	1	10.3459	0.0581333	32	1.40409	High	QC	100 - 8.54	4233.07	5.06	3233.54	3627.61	3365.88	3525.86	3071.23	6283.37	4386.89	3190.8	4827.97	4563.2	4479.54	0	2508.36	3070.56	3129.61	2592.49	3330.41	3457.45	3841.66	4571.15	3365.88	3955.72	3374.14	6120.98	3892.16	3679.03	5249.47	5480.88	5551.75	0	2873.53	3557.01	3680.89	3100.06	4035.55	4287.34
10.36_305.1243m/z		305.124	1	10.3557	0.1326	123	1.42203	QC	Low	100 - 12	13749.4	4.41	12161.1	11200.3	11157.6	11944	12118.3	10476.9	13713.4	10269.7	11797.2	14835.9	12042.3	0	14256.5	16566.1	16011.9	14696.3	11375.9	9589.42	14448.2	14113.6	11157.6	13400.2	13313.5	10206.2	12166.9	11841.1	12827.1	17819.5	14924.7	0	16331.9	19190.6	18832.4	17573.6	13784.6	11891.1
10.38_318.1771m/z		318.177	1	10.3783	0.1099	25	1.51696	Ctrl	Low	100 - 9.51	18640.2	9.48	22569.8	17287.9	15339.9	19363.4	13874.9	10389	21138.7	18216.7	17032.8	12568.6	19550.3	0	13220.4	16692.6	16626.1	16010.7	14920.7	13960.3	26814.4	21784.5	15339.9	21724.1	15243.4	10120.5	18754.8	21004.1	18519.8	15096.2	24229.9	0	15145	19337.1	19554.8	19145.4	18079.8	17311.2
10.38_335.0737m/z		335.074	1	10.3841	0.121283	78	1.44258	High	Low	100 - 9.42 - 1.67	47352.1	4.87	49842.5	31241.8	42418.3	45469.9	50623.1	47285.4	45524.5	45975.4	43147.7	42168.2	45982.2	0	36771.6	43166.8	41499.1	43095.4	38803.4	38264.5	59216.1	39367.8	42418.3	51013.4	55616	46063.3	40390.5	53010.3	46914.6	50648.3	56988.4	0	42124.7	50005.6	48809.2	51532.9	47019.3	47449.1
10.43_937.9842m/z		937.984	1	10.4289	0.103667	2	3.91567	Low	QC	100 - 8.08	94204.6	17.05	21740.5	25665.7	32639.8	25996.7	24538.2	30764.7	31098.5	20517.7	21564.7	26003.4	16382.3	312868	15624.8	23605.9	24081.9	26441	28689.1	25907.3	25829.1	32341.3	32639.8	29166.1	26958.3	29969.6	27591.3	23657.2	23447.4	31232.8	20303.6	16015.9	17899.4	27345.6	28323.9	31617.8	34763.5	32125.8
10.44_318.2022m/z		318.202	1	10.4373	0.140217	34	1.36221	High	Low	100 - 11.7	12708.8	6.55	10121	11224.6	11298.5	9992.37	11361.4	16716	12353.1	10404.6	11338.4	14248.2	11446.7	284.809	9975.91	11402.5	9931.51	10991.4	12699.4	10793.7	12024.4	14144.1	11298.5	11210.6	12481.9	16284	10960	11996.7	12328.3	17113.6	14186.6	14.5795	11428.2	13209	11680.9	13143.4	15388.3	13384.5
10.44_144.9821m/z		144.982	1	10.4429	0.1923	8	12.5767	Low	High	100 - 0.117	492223	18.31	52596.6	54865.2	72975.8	49621.7	33739.9	46226.2	44456.9	32127.7	40030.7	42168	30444.7	1.85625e+06	71734.9	72106.7	62269.7	63235.3	53650.1	35386.4	62488.2	69135.7	72975.8	55671.3	37067.6	45031.5	39443.3	37043.6	43525.5	50648.1	37731.9	95022.3	82177.9	83530.3	73238.5	75615.8	65009.5	43880
10.45_224.1281m/z		224.128	1	10.4477	0.137133	132	15.4431	Low	QC	100 - 6.47	1.95094e+06	9.71	121128	117246	165196	117560	135607	149328	173192	133204	129704	122692	122910	7.42845e+06	110770	141838	127523	131065	134080	112710	143908	147741	165196	131892	148982	145468	153660	153586	141027	147366	152330	380266	126895	164309	149986	156725	162468	139763
10.45_593.0031m/z		593.003	1	10.4477	0.0912167	4	4.7284	Low	QC	100 - 3.15	74293.1	15.29	15306.9	16843.2	21528	16862.7	16145.1	19849.4	20550.8	13374.6	14404.6	17340.5	12841.6	252586	10796.2	15988.5	16537.6	16431.8	17339.4	17179	18185.6	21224.1	21528	18918.5	17737.4	19336.4	18233.2	15421.1	15662.2	20827.7	15915.4	12930	12367.9	18521.5	19450.7	19648.9	21010.7	21302.5
10.46_132.1018m/z		132.102	1	10.4609	0.0945667	211	11.4684	Low	QC	100 - 1.99	31670	9.23	3136.62	3286.27	3369.45	2606.09	3179.96	3059.54	3763.98	3396.75	3636.13	3667.63	3965.79	115410	1864.98	2563.42	2635.37	2908.15	3522.98	3074.02	3726.5	4141.03	3369.45	2923.81	3493.6	2980.47	3339.49	3916.5	3953.58	4405.2	4915.03	5907.91	2136.47	2969.54	3099.59	3477.53	4268.91	3811.86
10.47_163.1077m/z		163.108	1	10.4723	0.105017	80	1.3035	Ctrl	Low	100 - 4.45	4711.17	10.85	4730.28	4824.71	5314.96	3974.72	3174.88	3658.68	4462.28	3938.88	4932.2	4742.86	4757.05	24.8596	4781.07	4694.1	4059.49	4687.38	4674.28	3597.88	5619.87	6079.61	5314.96	4459.3	3488.01	3564.12	3959.04	4541.58	5362.8	5696.67	5895.68	1.27257	5477.08	5437.77	4774.57	5605.1	5663.97	4461.46
10.48_308.9145m/z		308.915	1	10.482	0.0328167	3	29.5048	Low	High	100 - 0.569	49467.9	15.75	2545.62	2220.69	2731.9	1836.35	1778.88	1418.92	1999.57	1509.05	2184.55	1812.21	1681.93	192193	3950.66	3902.7	3517.58	3276.44	1834.7	1097.73	3024.36	2798.29	2731.9	2060.23	1954.33	1382.24	1774.07	1739.95	2375.27	2176.65	2084.51	9838.44	4525.79	4520.99	4137.2	3917.93	2223.17	1361.21
10.50_139.9878m/z		139.988	1	10.5027	0.886033	2	12.8158	Low	QC	100	73535.9	13.39	5677.97	5865.62	7646.97	6631.25	8381.23	9297.08	10589.4	7822.52	7642.94	7238.8	6602.85	272659	4671.21	5127.28	4891.47	5199.79	7081.64	7456.17	6745.8	7391.27	7646.97	7439.7	9207.86	9056.8	9395.14	9019.46	8310.2	8694.55	8183.29	13957.5	5351.23	5939.57	5753.11	6217.84	8581.04	9245.85
10.50_186.9809m/z		186.981	1	10.5027	0.71225	7	11.5293	Low	QC	100 - 1.83	1.0523e+06	13.78	90845.7	94337.2	126922	109120	134079	152940	164432	120072	126946	114117	106536	3.86161e+06	73718.5	80658.6	79755.6	87274.3	115005	111219	107931	118874	126922	122423	147303	148987	145888	138444	138029	137066	132036	197678	84450.2	93437.1	93804.6	104361	139355	137914
10.50_276.1553m/z		276.155	1	10.5027	0.320833	44	1.18942	Ctrl	High	100 - 10.9 - 0.454	124674	4.03	123967	137648	125672	111408	99857.4	110143	105088	104187	130067	134889	131101	85204.7	122536	120082	109226	116177	123602	103046	147280	173450	125672	124990	109706	107296	93236.9	120129	141422	162015	162480	4361.67	140374	139106	128467	138922	149772	127780
10.51_228.0076m/z		228.008	1	10.5093	0.03565	29	35.9127	Low	QC	100 - 1.27	31724.2	2.07	591.552	957.85	1264.5	967.622	2088.17	2112.71	2190.61	2144.94	1681.24	1460.61	1460.3	122295	361.63	510.978	519.842	609.992	1563.86	1733.92	702.801	1206.99	1264.5	1085.59	2294.12	2058.11	1943.57	2473.15	1828.02	1754.34	1809.84	6260.33	414.275	591.93	611.412	729.42	1894.98	2150.11
10.53_241.0312m/z		241.031	1	10.5339	0.306733	28	1.07594	Ctrl	Low	100 - 5.87 - 0.0585	341095	4.42	310246	373122	393745	287268	329146	313837	372777	267098	395400	384553	251671	236456	334396	311707	304462	309039	337743	312766	368592	470172	393745	322291	361609	305726	330736	307967	429920	461888	311911	12104.3	383077	361089	358093	369544	409254	387839
10.53_396.9134m/z		396.913	1	10.5339	0.06805	18	1.65624	High	QC	100 - 6.09	7512.92	16.54	4093.88	6455.79	7175.77	4313.56	7789.59	6719.58	9148.58	6393.95	9202.06	8133.65	5056.76	1216.13	2434.34	3050.02	3238.48	3622.89	7463.44	7407.56	4863.79	8134.94	7175.77	4839.45	8557.87	6545.91	8116.84	7372.31	10005.4	9769.36	6267.14	62.2545	2788.72	3533.22	3808.94	4332.2	9043.68	9185.57
10.56_265.0155m/z		265.016	1	10.5617	0.121583	4	2.10239	QC	Low	100 - 25.9	11.5223	77.82	22.2829	11.7948	0	0	10.1065	0	19.1003	0	5.62637	16.2959	0	0	5.59862	26.5882	0	10.9056	14.0995	11.9419	26.4736	14.8626	0	0	11.1033	0	16.9462	0	6.11757	19.5731	0	0	6.41365	30.8005	0	13.0407	17.0848	14.8083
10.57_262.1397m/z		262.14	1	10.5674	0.09885	60	1.25468	Ctrl	Low	100 - 5.86	6747.34	10.32	6954.11	7278.71	7629.98	5126.55	5878.04	5343.32	6149.67	6856.28	7514.13	7532.75	6464.03	0	5848.78	6308.54	5654.01	7152.74	7259.54	6266.81	8261.94	9171.9	7629.98	5751.55	6457.79	5205.22	5456.14	7905.38	8170.15	9047.61	8011.24	0	6700.23	7307.97	6649.97	8553.14	8796.61	7771.01
10.66_225.1235m/z		225.123	1	10.6611	0.0655667	186	1.86873	Ctrl	High	100 - 16.9	2695	13.34	3164.05	3127.14	2075.79	2413.03	1379.3	2158.38	991.207	1239.74	1911.89	2622.96	2177.44	2394.61	2480.07	2591.3	2631.1	2532.23	1945.9	1890.67	3759.09	3940.52	2075.79	2707.21	1515.34	2102.59	879.423	1429.43	2078.8	3150.45	2698.63	122.581	2841.11	3001.83	3094.57	3028	2357.91	2344.48	HMDB0000068
10.69_234.9470m/z		234.947	1	10.6861	0.188867	3	8.30443	Low	High	100 - 4.2	78011.3	11.86	18136	14575.7	17214.7	14319.1	8777.5	10399	11181	7218.24	10547.6	9908.35	7705.09	283884	31188.4	26752.1	21415.5	19117.2	9720.72	8231.22	21546.7	18366.8	17214.7	16064.8	9643.22	10130.2	9920.08	8322.72	11468.5	11901	9549.36	14532.2	35728.7	30990.3	25187.8	22860.1	11778.9	10206.9
10.70_298.0525m/z		298.053	1	10.7018	0.243883	21	1.69424	Ctrl	High	100 - 7.21 - 6.83 - 0.0312	63393.3	4.19	75605.5	79583.5	35331	63053.1	46388.9	46905.7	23473.9	32899.2	36692.9	68310.6	58317.6	51921.4	42205.3	45499	41665.2	44487.1	46085.8	45401.2	89824.2	100283	35331	70740.2	50964.3	45693.4	20826.6	37933.2	39896.4	82048.2	72276.4	2657.88	48349.5	52707.2	49004.5	53197	55843.6	56298.6
10.74_325.1605m/z		325.16	1	10.7403	0.10615	68	1.39509	High	Low	100 - 10.6	12929	6.58	14440.1	14297.3	9801.41	11528	10253.5	12796.8	13107.8	15558.1	10512.8	13030.3	13527.2	0	12024.4	13947.1	12606.3	12107.9	11988.6	13484.2	17155.8	18016	9801.41	12933.5	11264.8	12466	11629.6	17938.7	11430.6	15650.7	16765	0	13774.8	16156.7	14827	14478.5	14526.9	16720.8
10.75_316.9774m/z		316.977	1	10.7508	0.24	8	4.07014	Low	QC	100 - 28.3 - 27.8 - 1.42	103064	10.32	26043.1	23899.6	33530.1	28958.4	30654.5	30488.3	42100.5	27824.5	25312.4	20991.4	22000.7	343953	25724.1	29748.1	23775.3	24825.6	21947.8	25911.6	30940.9	30115.9	33530.1	32488.9	33678	29700.3	37352.6	32082	27522.3	25212.8	27266.7	17607.1	29469	34461	27963.3	29686.1	26594.8	32131.1
10.76_265.0156m/z		265.016	1	10.7587	0.196867	4	1.63555	Low	QC	100 - 28 - 27.4 - 3.95 - 1.15	194386	8.47	117042	98697.7	168504	128925	166785	169417	231307	126953	150304	110079	96204.9	420956	111954	121302	110697	110746	121908	136495	139053	124369	168504	144643	183235	165039	205221	146379	163426	132216	119232	21549	128252	140519	130196	132428	147719	169257
10.77_153.0393m/z		153.039	1	10.7669	0.20785	35	2.1417	Low	QC	100	6503.04	5.11	3016.61	2678.13	4165.78	3432.52	3948.97	3876.41	4932.79	3221.26	3430.66	2829.51	2636.76	17115.2	3145.45	3164.46	2910.8	2860.24	2921.85	3215.51	3583.93	3374.71	4165.78	3851	4338.45	3776.22	4376.49	3714.16	3730.17	3398.54	3267.89	876.136	3603.35	3665.79	3423.54	3420.23	3540.49	3987.32
10.77_378.9959m/z		378.996	1	10.7669	0.123017	7	1.6444	High	QC	100 - 43.1 - 39.6 - 8.69	17831.9	15.35	10880.3	8708.12	15750.4	13103.1	17889.3	17099.6	24534.2	11804.7	15187.4	11183.2	9422.59	13260.4	9117.86	11475.5	9736.85	9734.81	11375.4	13624	12926.5	10973.1	15750.4	14700.6	19653.7	16657.6	21767.3	13610.9	16513.3	13432.1	11677.9	678.806	10445.2	13293.5	11452	11640.7	13783.9	16894.1
10.81_276.9644m/z		276.964	1	10.812	0.0772667	3	10.0882	Low	QC	100 - 6.76	27638.1	9.76	3058.7	3142.02	3742.08	2779.21	2887.8	3320.77	4287.79	3168.79	2414.6	2588.61	2357.06	103192	2796.79	2989.65	3012.58	2770.21	2311.53	2557.03	3633.94	3959.25	3742.08	3118.04	3172.63	3234.94	3804.24	3653.65	2625.4	3109.19	2921.23	5282.45	3203.93	3463.29	3543.25	3312.57	2800.95	3170.78
10.84_427.0950m/z		427.095	1	10.8381	0.378367	123	3.60355	Low	Ctrl	100 - 11.9	94802.6	15.2	30682.9	26179.8	21038.1	27331.6	63405.6	40254.3	39878.4	76374.3	51333.6	52415.8	86915.3	188546	24084.1	28121.4	30840.3	33196.7	43877.4	40048.6	36453.2	32989.1	21038.1	30663.8	69659.3	39213.9	35381.1	88060.5	55815.3	62956.9	107719	9651.75	27590.2	32576.6	36272.9	39696.1	53167.6	49661.3
10.86_132.1018m/z		132.102	1	10.8615	0.119517	213	4.36391	Low	QC	100 - 1.51	12771.4	6.76	3389.83	3783.79	3841.12	3395.32	3146.96	3696.19	3496.63	3149.02	3303.58	3889.56	4132.19	39760.4	2212.44	2799.99	3197.47	2738.64	3533.14	3077.9	4027.33	4767.95	3841.12	3809.27	3457.34	3600.67	3102.29	3630.86	3592	4671.76	5121.26	2035.35	2534.52	3243.58	3760.7	3274.83	4281.22	3816.68
10.91_487.2131m/z		487.213	1	10.9057	0.0684833	183	1.59757	High	Low	100 - 18.4 - 0.787	20454.6	5.69	15633.6	15845.1	14710	17280.5	19905.6	22045.4	20520.7	19346.8	16993.2	17507.7	16713.2	0	13092.8	14684.1	13724.1	16668.7	17819.6	17843.9	18573.7	19966.5	14710	19387.2	21868.9	21475.6	18206.4	22307.1	18476.8	21028.6	20713.7	0	14998.9	17010.5	16141.6	19932.1	21592.6	22126.9
11.05_146.1651m/z		146.165	1	11.0495	0.309083	11	1.28712	High	QC	100 - 0.469	151946	4.99	158638	146936	50192.5	128765	168698	161419	65200	212466	117650	131004	242901	84593	112463	114910	114887	117121	128882	120043	188472	185154	50192.5	144464	185337	157247	57847	244975	127921	157350	301041	4330.36	128835	133114	135124	140051	156170	148856
11.17_200.0004m/z		200	1	11.1747	0.52395	8	7.16749	Low	High	100 - 67.3 - 1.15	152190	9.36	26006.9	24372.1	30033	25423.8	21521.9	22706.1	23769.7	16936	24968.8	21766.9	18527.6	543497	28305.3	26690.5	25446.1	25171.9	23505.1	19651.1	30897.9	30711.3	30033	28523.4	23644.6	22119.2	21089	19527.4	27148.7	26144.4	22962.3	27821.9	32425.9	30919	29928.5	30100.2	28481.8	24367.9
11.27_255.9444m/z		255.944	1	11.266	0.49655	1	10.4817	Low	QC	100	46423.5	12.61	4070.39	3853.68	5415.51	4999.07	9364.28	10060.2	11339.3	8404.74	6449.1	5691.16	5982.56	167571	2968.3	3331.45	3618.05	3568.22	6230.04	6858.06	4835.89	4856.02	5415.51	5608.53	10287.9	9800.18	10060.5	9690.77	7012.14	6835.67	7414.52	8578.06	3400.41	3859.24	4255.37	4266.82	7549.13	8504.17
11.28_271.9164m/z		271.916	1	11.2786	0.02635	5	18.6476	Low	Ctrl	100 - 0.467	10585.6	18.07	242.269	504.651	997.096	526.648	2376.09	2711.27	2602.58	1756.75	1591.05	1220.3	1553.21	37977.8	0	0	69.7281	0	1268.18	2233.19	287.831	635.911	997.096	590.854	2610.44	2641.2	2309.07	2025.56	1729.96	1465.71	1924.98	1944.1	0	0	82.0108	0	1536.69	2769.21
11.37_167.0127m/z		167.013	1	11.3693	1.62898	1	6.30446	Low	QC	100 - 4.75 - 0.1	1.68044e+06	4.89	280099	261024	330227	287893	327234	372426	411322	309715	319913	289161	278892	5.8338e+06	266661	264814	263385	261132	252207	291087	332775	328916	330227	322992	359509	362801	364935	357105	347843	347313	345647	298635	305481	306768	309780	312258	305607	360955
11.63_281.0085m/z		281.008	1	11.6321	0.09855	6	4.11769	Low	QC	100 - 2.36	28278.7	2.59	8894.34	8724.37	9251.26	9109.99	8353.35	10251.5	10925.7	12259	10468.8	9154.01	9563.39	83928.6	5189.47	6283.67	7031.99	6885.17	7675.92	8139.42	10567	10993.6	9251.26	10220.6	9177.23	9986.54	9693.56	14134.8	11382.8	10994.9	11852.5	4296.35	5944.94	7279.16	8270.68	8233.19	9301.15	10093.1
12.09_177.9927m/z		177.993	1	12.089	0.0317333	5	8.64118	Low	QC	100 - 0.446	7455.77	17.58	1057.29	1041.94	1193.78	656.645	1199.86	1713.19	1767.72	1391.02	1344.92	1173.23	1047.24	26257.7	747.239	656.684	1014.96	853.717	852.114	1052.2	1256.13	1312.95	1193.78	736.7	1318.2	1668.91	1568.36	1603.87	1462.34	1409.17	1297.91	1344.14	856.02	760.72	1193.74	1020.86	1032.53	1304.76
12.57_124.0868m/z		124.087	1	12.5653	0.0651333	30	1896.23	Low	Ctrl	100 - 2.95	5084.18	199.07	0	10.7248	0	0	22.0348	0	0	0	0	45.7922	25.0063	20265.9	0	0	11.9736	0	1921.22	0	0	13.5144	0	0	24.2081	0	0	0	0	55.0012	30.9918	1037.42	0	0	14.0827	0	2328	0
12.83_528.8878m/z		528.888	1	12.8307	0.0472833	1	4.29851	Low	High	100 - 2.91	15812.7	13.77	6559.4	5168.39	7263.35	6298.83	3242.09	3517.89	4445.39	3509.19	3802.04	3926.38	4453.28	51069	8601.48	7497.81	9183.15	7223.09	3645.92	4068.18	7792.99	6512.68	7263.35	7066.76	3561.86	3426.97	3944.06	4046.14	4133.98	4715.99	5519.2	2614.25	9853.66	8685.66	10800.8	8637.27	4417.87	5044.65
12.90_379.9564m/z		379.956	1	12.9023	0.04865	6	6.89842	Low	High	100 - 3.58	17298.3	10.63	4653.48	4027.49	4980.49	4043.49	2394.22	3095.37	2489.85	2050.84	3923.14	2749.05	2444.33	60076.6	7251.76	6866.88	5451.66	5682.6	2867.25	2762.81	5528.63	5075.04	4980.49	4536.46	2630.36	3015.37	2209.06	2364.64	4265.65	3301.9	3029.4	3075.35	8307.44	7954.77	6411.97	6795.17	3474.34	3425.96
12.95_379.9564m/z		379.956	1	12.9527	0.0618333	6	3.86124	Low	High	100 - 1.71	11286.2	12	5948.59	6213.08	7430.86	5729.85	2816.1	3017.08	3692.24	2166.35	3860.62	4210.71	3469.24	33604.2	11176.8	7019.23	7691.04	7078.41	3166.79	3141.45	7067.31	7829.11	7430.86	6428.4	3093.85	2939.1	3275.85	2497.83	4197.67	5057.51	4299.63	1720.21	12803.9	8131.27	9045.82	8464.26	3837.29	3895.48
13.02_367.9071m/z		367.907	1	13.016	0.0382667	2	5.83198	Low	High	100 - 1.24	23436.6	11.63	5443.04	4381.49	4214.14	4680.45	3792.36	4595.44	4311.56	3375.18	3633.31	3360.01	4427.8	82325.2	5148.68	5004.84	4884.61	4870.15	5164.87	3332.85	6466.68	5521.12	4214.14	5251.07	4166.39	4476.67	3825.32	3891.63	3950.51	4035.72	5487.62	4214.27	5898.21	5797.74	5745.04	5823.65	6258.44	4132.82
13.09_379.9564m/z		379.956	1	13.0897	0.0510667	6	9.05565	Low	High	100 - 2.69	26342.3	15.55	5340.82	4554.18	6027.94	4297.2	2648.1	3476.44	3138.58	2372.61	3692.86	3041.99	2781.69	95852.6	8861.87	7109.31	5410	6499.49	3629.84	2593.01	6345.24	5738.73	6027.94	4821.09	2909.29	3386.59	2784.63	2735.65	4015.26	3653.75	3447.5	4906.74	10152	8235.61	6362.97	7772	4398.39	3215.4
13.13_379.9564m/z		379.956	1	13.1327	0.0367167	6	7.40157	Low	High	100 - 1.86	16930.6	17.71	4056.18	3422.37	4839.75	3344.69	1834.03	2617.18	2959.05	1739.49	3278.14	2732.72	2390.65	59321	5726.72	4620.44	4693.73	4480.14	2519.43	1952.03	4819	4312.53	4839.75	3752.46	2014.92	2549.54	2625.34	2005.65	3564.34	3282.28	2962.87	3036.67	6560.4	5352.44	5520.54	5357.29	3052.87	2420.57
13.18_240.9715m/z		240.972	1	13.1801	2.01753	6	5.67299	Low	High	100 - 1.25	1.71263e+06	8.57	498218	442088	527555	448020	294448	328051	332767	252302	405998	339552	324718	5.78025e+06	658323	610255	575766	534203	280650	298513	591916	557075	527555	502641	323489	319573	295239	290907	441443	407837	402441	295894	754159	706936	677187	638792	340072	370165
13.28_279.9092m/z		279.909	1	13.2829	1.76558	1	6.61775	Low	High	100 - 2.11	1.69514e+06	8.67	378799	348898	425532	365450	248371	272337	287517	216379	335268	282363	260580	5.90237e+06	445653	413025	394813	392558	264827	242135	450038	439647	425532	410004	272868	265299	255092	249488	364538	339147	322952	302145	510530	478459	464360	469415	320899	300254
13.29_379.9564m/z		379.956	1	13.2948	0.0351667	6	3.91194	Low	High	100 - 2.93	6832.23	10.08	4893.17	4208.39	3690.31	3097.59	1643.59	1611.03	1999.05	1732.37	2388.1	2005.48	2074.24	20861.1	6154.97	5080.44	3990.66	4345.98	1880.46	1762.95	5813.4	5302.99	3690.31	3475.24	1805.7	1569.39	1773.6	1997.44	2596.59	2408.79	2570.73	1067.89	7050.99	5885.32	4693.61	5196.86	2278.61	2186.1
13.40_239.9876m/z		239.988	1	13.4044	3.04955	2	6.06642	Low	High	100	853267	8.77	242877	215395	255962	215299	134639	152972	157168	117837	192899	161546	151231	2.90739e+06	326136	300194	278117	257835	146470	135899	288554	271419	255962	241547	147919	149019	139443	135868	209740	194034	187429	148831	373614	347752	327108	308315	177483	168518
13.47_407.9513m/z		407.951	1	13.4694	0.0369833	1	4.824	Low	High	100 - 2.56	12413.3	13.93	3963.68	2921.98	4320.51	3198.71	2520.39	2744.97	2929.91	2097.63	2737.14	2995.36	2487.49	41433	4298.67	3656.61	3563.72	3240.84	2800.92	2355.38	4709.1	3681.98	4320.51	3588.68	2768.97	2674.03	2599.49	2418.6	2976.1	3597.74	3082.89	2120.98	4924.46	4235.91	4191.47	3875.34	3393.97	2920.74
13.61_535.4038m/z		535.404	1	13.6128	0.0548167	37	3.39325	Low	High	100 - 2.68	15673.4	11.29	9367.17	7626.86	9336.27	7749.01	5248.74	4695.07	5177.21	3354.96	7866.85	6529.48	6327.67	41969.6	16369.8	14073.1	9574.43	12693.8	3611.47	4174.88	11128.8	9610.6	9336.27	8693.73	5766.42	4573.73	4593.35	3868.31	8553.65	7842.58	7842.25	2148.44	18752.9	16302.6	11261	15179	4376.13	5176.96
13.67_176.0134m/z		176.013	1	13.6731	0.3971	2	3.67161	Low	High	100 - 1.12	129229	7.25	37489	36205.4	42615.3	39938.4	34010.3	36149.2	41186.1	29441.2	40525.6	35252.6	32382.9	408753	41895.9	41056.8	40895.6	39784.7	17614.7	30892	44539.3	45622.4	42615.3	44807.5	37364.7	35215	36541.3	33946	44063.7	42342.1	40134	20924.3	47995	47561.2	48099.4	47574	21344.3	38306.8
13.80_379.9564m/z		379.956	1	13.8024	0.029	6	7.44249	Low	High	100 - 3	10055.4	9.17	2824.26	2708.35	2287.15	2754.83	1207.65	1423.55	1577.04	1196.07	1842.48	2380.05	1333.79	34665.2	3868.48	3183.66	2911.81	3550.13	1702.42	1606.13	3355.4	3412.8	2287.15	3090.69	1326.76	1386.76	1399.19	1379.08	2003.34	2858.69	1653.04	1774.53	4431.64	3688.04	3424.73	4245.2	2062.87	1991.64
13.92_379.9564m/z		379.956	1	13.9155	0.0603	6	5.62361	Low	High	100 - 3.04	15927.8	18.35	5016.4	4169.45	5666.22	3761.99	2646.81	3229.99	3339.39	2113.01	3752.63	3072.61	3458.63	53427.1	7460.41	6615.28	6080.34	6537.61	3037.21	2211.86	5959.8	5253.92	5666.22	4220.64	2907.87	3146.51	2962.79	2436.33	4080.25	3690.52	4286.48	2734.96	8546.47	7663.31	7151.4	7817.58	3680.28	2742.77
14.03_528.8879m/z		528.888	1	14.0253	0.0281	1	5.15906	Low	High	100 - 2.16	10758.3	20.56	4363.53	3844.75	5919.8	4081.34	2452.08	1677.91	2754.04	1457.27	3300.84	1943.9	2774.53	35014.1	7307.02	6250.32	6117.92	5319.41	1655.01	2313.92	5184.15	4844.77	5919.8	4578.91	2693.93	1634.54	2443.45	1680.25	3589.02	2334.82	3438.64	1792.39	8370.75	7240.54	7195.59	6360.87	2005.43	2869.32
14.28_124.0868m/z		124.087	1	14.2785	0.0519333	30	20409.8	Low	Ctrl	100 - 4.47	42527.3	115.47	0	8.3347	0	0	35.0846	0	0	35.1227	0	0	0	170109	0	0	20.3608	0	1767.32	0	0	10.5026	0	0	38.545	0	0	40.4969	0	0	0	8707.98	0	0	23.9473	0	2141.51	0
14.57_371.3154m/z		371.315	1	14.5689	0.31575	76	5.56512	Low	QC	100 - 11.2	127678	6.15	21429.4	20393.1	27052.2	23419.7	23544.4	27988.7	28650.1	22338.2	23071.1	21713.9	20872.6	445055	25197.3	23776.8	22135.8	22791.7	22664.1	21089.7	25459.5	25697.4	27052.2	26274.9	25866.6	27265.3	25419	25756.3	25085.3	26080.7	25868.6	22782.6	28865.4	27543.6	26035.1	27254	27462.8	26151.8
14.62_391.2842m/z		391.284	1	14.6213	0.56785	390	6.0809	Low	Ctrl	100 - 21.2 - 1.06	297380	7.8	46077.9	43279.9	56645.3	49612.7	48417	57630.2	63266.8	46381.5	53466.1	44080.4	42265.1	1.04971e+06	56529.9	53651.5	49805.9	48839.7	49557.4	45247.4	54743.5	54537	56645.3	55661.2	53192.4	56140.7	56131.8	53478.5	58133.9	52945.1	52381.6	53735.1	64759.3	62151.3	58579.3	58401.8	60050.2	56108
14.75_419.3155m/z		419.315	1	14.7545	0.338733	108	6.73703	Low	Ctrl	100 - 19.7	140527	8.66	20545.5	19104.3	23388.1	20397.4	19802.3	23357.1	26285.2	18986.2	22674.6	18916.7	17489.7	503025	25578.5	22784.3	20624.2	21117.3	20600.8	18222.5	24409.3	24073.3	23388.1	22884.2	21755.4	22753.4	23320.8	21891.3	24654.2	22720.9	21676	25750.1	29302.2	26393.9	24257.1	25251.8	24962.6	22596.4
15.25_708.5111m/z		708.511	1	15.2525	0.2555	206	12.5507	Low	Ctrl	100 - 38.7 - 9.38 - 0.776	4.45486e+06	10.45	327316	322784	401309	368391	679022	837952	917800	661426	488431	448795	462213	1.642e+07	316487	327198	311951	317617	416023	538771	388872	406740	401309	413304	745993	816296	814295	762632	531073	539049	572847	840548	362560	379035	366901	379801	504108	668090
15.44_610.6241m/z		610.624	1	15.4433	0.6925	1	13.9433	Low	Ctrl	100 - 38.9 - 1.97	948146	13.5	58219.6	58153.4	78359.1	77267.8	174058	197922	230069	175254	105004	105229	113183	3.46917e+06	52255.4	55406.1	54538.8	54869.2	82822.9	128392	69168.6	73279.1	78359.1	86687.9	191226	192806	204123	202071	114172	126391	140274	177588	59862.6	64183.9	64145.8	65611.8	100359	159209
16.00_188.9576m/z		188.958	1	16.001	1.20718	1	6.16834	Low	High	100 - 1.64	445283	8.95	98941.3	88523.9	109315	94580.5	77929.4	76054.7	76960.6	57809.3	87586	78912.7	75150.1	1.53948e+06	197975	157116	132300	114631	78267.7	68771.8	117549	111549	109315	106111	85615.6	74089	68281.4	66654.9	95232.6	94782.4	93137.8	78807	226796	182007	155605	137074	94839.4	85278.8
17.84_364.3421m/z		364.342	1	17.839	0.117117	4	4.27963	Low	QC	100 - 4.58	17819.9	5.41	3849.28	3978.4	5087.29	4679.91	4348.18	4787.02	5960.35	4523.01	4320.41	4416.1	3908.98	58634	4083.44	4340.19	4049.83	3882.67	4114.18	4512.99	4573.19	5013.18	5087.29	5250.46	4777.04	4663.3	5288.17	5215.09	4697.6	5304.2	4844.63	3001.5	4677.9	5027.79	4763.21	4642.84	4985.28	5596.23
17.87_394.3527m/z		394.353	1	17.8668	2.96938	2	6.48436	Low	QC	100	1.20122e+06	3.16	184366	173381	223421	196780	192886	221588	239527	188648	204208	185217	177699	4.23777e+06	188318	190074	187190	186230	185986	173699	219039	218477	223421	220771	211910	215861	212514	217513	222036	222465	220232	216934	215733	220187	220164	222691	225364	215392
17.92_556.4415m/z		556.442	1	17.9181	0.925467	44	5.36931	Low	QC	100 - 27.1	670391	2.23	124162	117163	150080	130500	130491	152197	171183	137562	139715	128505	123115	2.29023e+06	126124	125982	126242	122450	127861	120478	147513	147638	150080	146410	143361	148264	151878	158610	151913	154348	152583	117238	144485	145941	148480	146424	154933	149396
17.96_178.1590m/z		178.159	1	17.9572	0.593083	137	5.79692	Low	QC	100 - 11.5	487383	3.18	82799.2	78997	100350	88634	91092.8	105571	115738	92659.7	95268.2	87513.4	83052.8	1.6837e+06	84170.1	83583.4	83598.3	80350.8	88704.4	84050.4	98370.8	99544.1	100350	99439.8	100077	102843	102685	106838	103586	105113	102932	86189.4	96423.4	96825.2	98324.2	96082.3	107486	104225
17.96_150.1277m/z		150.128	1	17.9638	0.253467	62	4.68714	Low	QC	100 - 8.58	155085	5.06	32282.3	30501.9	39427.9	34325.3	35903.1	40571.1	45185.8	35596.7	37507.2	33773.9	32998.7	516059	32221.3	33572.1	33719.4	30814.3	35742.4	32454	38353.4	38435.5	39427.9	38510.1	39444.2	39522.5	40089.9	41043.5	40781.7	40566	40897.2	26417.3	36911.9	38890.8	39659.1	36847.3	43310.2	40243.9
17.96_482.4048m/z		482.405	1	17.9638	0.699683	5	5.37215	Low	QC	100 - 24.9 - 0.0351	763653	3.01	142689	133179	170710	150317	148773	174418	191382	151911	161878	143404	140280	2.60905e+06	141705	143001	145304	136451	148012	138429	169523	167819	170710	168643	163446	169911	169798	175155	176011	172243	173857	133559	162334	165656	170899	163167	179351	171656
17.96_614.4833m/z		614.483	1	17.9638	1.05735	47	5.14593	Low	QC	100 - 30.8 - 0.282	1.03502e+06	3.45	202021	187645	237984	214990	210535	237970	263455	214331	218824	205202	191423	3.52465e+06	204124	206079	202284	199063	207039	188221	240015	236451	237984	241201	231300	231819	233744	247126	237928	246469	237241	180429	233840	238727	237917	238037	250875	233398
17.98_136.1120m/z		136.112	1	17.9769	0.109167	74	4.59666	Low	QC	100 - 0.572	10343.7	8.23	2307.18	2028.07	2478.79	2329.81	2441.27	2669.69	2894.6	2360.06	2606.36	2202.06	2420.58	34145.7	2185.07	2220.2	2253.76	2073.71	2650.52	2118.3	2741.08	2555.57	2478.79	2613.85	2682.05	2600.69	2568.16	2721.18	2833.9	2644.9	2999.97	1747.93	2503.16	2571.93	2650.76	2479.71	3211.72	2626.75
17.98_468.3892m/z		468.389	1	17.9769	0.719767	5	5.27457	Low	QC	100 - 22.6	423839	2.19	79831.7	74897	97278.8	84295.2	85257.8	95435.6	108358	85326.4	90991.9	80773.5	78952.2	1.44464e+06	80506.2	81866.2	80968.6	77498.6	82137	79154.6	94845.2	94377.8	97278.8	94572.1	93666.7	92969.1	96138.1	98382.5	98935.8	97017.4	97849.9	73951.7	92226	94836	95231.3	92671.7	99527.9	98153.8
17.98_512.4154m/z		512.415	1	17.9769	1.00218	1	5.18254	Low	QC	100 - 24.2 - 0.0134	682404	2.68	133221	121103	156945	138049	142785	161079	176701	140492	146313	134441	129841	2.31902e+06	131931	133351	131798	130971	136381	125609	158275	152602	156945	154879	156867	156916	156773	161989	159086	161478	160920	118712	151137	154477	155014	156613	165257	155759
17.98_122.0964m/z		122.096	1	17.9833	1.05053	82	5.44092	Low	QC	100 - 8.11	746482	3.22	135961	126434	163503	145654	150151	169904	188723	146971	152489	141725	134272	2.55744e+06	135056	138780	136972	131816	144881	135681	161531	159319	163503	163411	164961	165513	167440	169459	165802	170226	166411	130917	154717	160767	161100	157623	175557	168248
18.40_124.0869m/z		124.087	1	18.4021	0.557483	31	6.51106	Low	High	100 - 0.954	291944	48.47	92458.2	30413.9	32433	31461.5	30512.4	33144.2	38658.2	77038.2	58977.8	26805.2	41080.3	1.04091e+06	84198.3	74752.9	61979.4	27219	24945.6	26622.7	109846	38324.6	32433	35297.1	33521.9	32287.5	34298.5	88826	64126.8	32195.9	50913.2	53284.9	96455.7	86595.7	72897.1	32548	30227.3	33012.8
18.44_84.0807m/z		84.0807	1	18.4372	0.47655	28	6.88629	Low	Ctrl	100 - 5.31	7694.07	50.68	2088.31	769.784	813.846	797.268	831.53	883.012	1074.78	2290.42	1646.81	698.139	1078.25	27353.1	1860.98	1682.25	1596.3	684.233	574.868	656.365	2481.05	970.005	813.846	894.468	913.543	860.19	953.57	2640.88	1790.58	838.537	1336.34	1400.22	2131.9	1948.77	1877.49	818.196	696.585	813.91
17.98_384.3472m/z		384.347	1	17.9833	0.490483	22	5.1116	Low	QC	100 - 22.7	458338	3.28	91644.1	84478.8	105651	93006.9	94606	107786	119402	92987.9	99270.6	89340.8	88290.1	1.55645e+06	90394.1	91864.7	91986.5	85814.7	91868.8	86069	108879	106452	105651	104346	103937	105001	105937	107216	107937	107308	109423	79675.5	103553	106418	108190	102616	111320	106728
17.98_164.1433m/z		164.143	1	17.9833	4.1704	25	6.62075	Low	QC	100	1.41983e+06	1.11	214198	201469	262734	230760	235688	272632	298224	229035	241001	224225	210930	5.00315e+06	216796	217736	214318	213419	211575	212861	254481	253871	262734	258893	258933	265586	264592	264080	262041	269318	261418	256113	248356	252231	252070	255203	256372	263954
17.98_600.4679m/z		600.468	1	17.9769	0.25395	33	4.48409	Low	QC	100 - 23.8	124955	5.09	28493	26801.1	31982	29245.4	29522	32318	36722.7	28997.5	32464.8	29095.3	27507.1	410751	28554.4	28821.4	28422	25364.4	29029.9	27005	33851.5	33772.1	31982	32810.9	32433.8	31482.8	32581.3	33434.5	35299.2	34946.4	34091.1	21026.6	32711.3	33387.4	33428.6	30330.4	35176.5	33486.9
17.98_496.4205m/z		496.42	1	17.9769	0.958217	5	5.28574	Low	QC	100 - 24.9	606209	3.61	113302	106732	136425	124032	122364	138374	153316	126049	127966	115449	110647	2.07078e+06	114528	117094	116744	111203	119898	108660	134610	134493	136425	139153	134433	134798	136026	145336	139138	138667	137131	106004	131200	135645	137308	132975	145283	134741
17.98_452.3944m/z		452.394	1	17.9769	0.822433	1	5.50094	Low	QC	100 - 21.9	421222	3.93	76505.3	71943.1	90192	80949.2	79475.1	95942.1	102854	83080.5	86021.6	79132.8	74010.7	1.44572e+06	75757.1	77967.6	77324.1	74457.3	81286.2	72644.7	90893.2	90655.5	90192	90818.2	87313.7	93462.5	91255	95792.9	93531.6	95046.7	91725.7	74007.3	86785.7	90319.7	90944.8	89035	98497	90081.4
17.97_424.3633m/z		424.363	1	17.9703	0.529683	1	5.57678	Low	QC	100 - 21	234899	4.48	42492.7	39622.2	50589.1	44002.4	44673.8	52748.5	58755.6	46128.8	47622.3	43336.7	42437.8	806200	41282.3	42754.7	43622.2	40893.5	44631.2	39541.8	50484.1	49928	50589.1	49367	49079.9	51385.3	52129.4	53187	51779.9	52051.9	52595.5	41269.7	47292.1	49528.1	51306.3	48899.8	54081	49032.9
17.97_228.1957m/z		228.196	1	17.9703	1.42982	164	5.59259	Low	QC	100 - 11.3	567595	2.31	101376	94516.2	121098	107452	108394	121832	132851	104029	110425	105537	98521.4	1.9559e+06	103453	104289	100467	99846.9	102677	98210.8	120441	119100	121098	120552	119084	118683	117868	119947	120065	126761	122103	100123	118513	120811	118164	119395	124417	121784
17.96_570.4572m/z		570.457	1	17.9638	1.10612	51	4.98098	Low	QC	100 - 29.9	1.22243e+06	2.35	245653	228149	288011	261658	259920	299523	324721	257949	272905	251974	233611	4.13123e+06	250428	249708	245222	242747	249082	235330	291852	287490	288011	293558	285556	291782	288100	297419	296731	302647	289527	211479	286884	289269	288418	290273	301820	291815
17.96_338.3417m/z		338.342	1	17.9638	0.1747	40	4.27474	Low	QC	100 - 11.1	21892.5	2.5	5033.77	4917.67	6219.67	5723.33	5832.04	5715.55	7345.66	5067.7	5578.62	5330.75	5060.84	71599.9	5207.42	5327.5	5013.65	5135.31	5039.87	5004.46	5980.44	6196.76	6219.67	6421.09	6407.24	5567.84	6517.25	5843.12	6065.66	6402.79	6272.19	3665.23	5965.5	6171.51	5896.8	6140.73	6106.96	6205.66
17.96_438.3788m/z		438.379	1	17.9572	0.758183	2	5.25814	Low	QC	100 - 22.7	613951	3.25	116939	110409	139957	121228	122518	142876	152861	124176	130556	118089	116575	2.09058e+06	115769	118842	118481	112190	122192	113098	138931	139127	139957	136007	134602	139183	135622	143177	141954	141837	144478	107018	132623	137669	139351	134155	148064	140244
17.92_584.4728m/z		584.473	1	17.9246	0.708433	61	5.36466	Low	QC	100 - 29.3 - 0.0494	500168	4.56	91418.3	90367.8	112712	96466.7	100088	112083	126125	98986.8	107169	93055.4	94626.7	1.70582e+06	96462.2	93763.7	93376.7	87179.1	98821.9	89799.7	108611	113873	112712	108227	109960	109186	111902	114133	116526	111769	117276	87321.8	110505	108618	109825	104248	119745	111354
17.91_142.1226m/z		142.123	1	17.9125	0.0642333	147	4.62033	Low	QC	100 - 2.16	3774.45	4.88	870.258	956.253	972.256	951.215	782.304	1134.74	1321.93	1034.57	873.782	939.675	757.057	12527.3	835.272	777.639	894.204	862.976	809.484	721.953	1033.92	1204.97	972.256	1067.18	859.462	1105.41	1172.85	1192.88	950.067	1128.65	938.264	641.278	956.869	900.838	1051.72	1031.93	980.877	895.241
17.85_226.1591m/z		226.159	1	17.8537	1.71862	16	6.26825	Low	QC	100 - 17.3	415348	1.53	65487.1	61075.2	79802	72176.6	73601.4	84909.5	92833.9	71965.5	74172.3	69924.3	65683.8	1.45161e+06	67192.4	66617.6	65552.2	64693.1	67350.5	66167	77802.9	76960.9	79802	80976.1	80860.6	82715	82364.5	82977.1	80647.9	83986.3	81405.7	74308.6	76974	77171.5	77099.2	77359	81610.6	82048.8
17.25_393.2856m/z		393.286	1	17.2489	1.32255	24	6.11059	Low	High	100 - 16.8	381250	15.33	105797	86987	105241	76555.5	57640.8	69179	77778.8	44967.9	131522	81689.5	56375.4	1.25541e+06	96503.2	109515	135637	147279	117830	75934.1	125694	109612	105241	85888.7	63325.8	67391.1	69007.3	51848.6	143004	98117.5	69869.3	64265.2	110552	126865	159530	176114	142778	94160.3
15.71_832.2396m/z		832.24	1	15.7145	0.373033	3	7.52411	Low	QC	100 - 72.9 - 61.5 - 27.8 - 5.76	1.37044e+06	6.7	189437	168263	224042	194755	193688	213967	226321	178057	197332	188259	169581	4.9266e+06	192108	198344	183413	182196	166980	169800	225063	212028	224042	218499	212791	208437	200798	205302	214560	226118	210172	252195	220074	229767	215721	217867	202335	210557
15.27_582.5929m/z		582.593	1	15.2655	0.4661	18	11.3775	Low	Ctrl	100 - 35.6 - 2.31	743224	12.92	59994	56534.3	74654	70113.7	132934	154421	169516	129225	88652.7	86101.1	89790	2.70835e+06	55494.6	59865.5	56774.7	57203.8	76540.5	98681.2	71276.8	71238.9	74654	78661.6	146046	150430	150399	148998	96392.5	103416	111282	138642	63573.3	69349.8	66775.6	68403.5	92746.5	122367
14.77_464.3733m/z		464.373	1	14.7654	0.4271	140	6.00988	Low	QC	100 - 22.6	156626	13.7	24060	23901.2	31455.9	28752.5	37661.6	43259.6	49934.3	36675	33192.5	29438.7	29258.6	534615	29057.4	26086.5	25628.3	24870.1	19339.4	31387.1	28584.8	30117.9	31455.9	32257.9	41376.1	42141.6	44302.9	42286.8	36090.3	35358.9	36261.9	27367.2	33287.5	30219.3	30142.7	29739.3	23434.1	38920.9
14.64_436.3420m/z		436.342	1	14.6361	1.31975	102	6.46197	Low	QC	100 - 20.3	457854	13.46	67821.2	63860.2	85481.8	79036.8	100365	120472	129221	97175.2	88525.4	83111.9	81955.3	1.57783e+06	73131.2	71786.2	68526.2	68902.4	55866.4	86909.9	80576	80470.2	85481.8	88672.6	110264	117358	114648	112044	96254	99826.1	101572	80769.6	83777.4	83159	80597.2	82392.5	67695	107771
14.58_416.3733m/z		416.373	1	14.5845	0.401033	56	4.59305	Low	QC	100 - 17.4	109864	13.31	23962.3	22692.9	30524.7	26234.4	33597.1	43771.8	43410	33967.5	30376.2	28921.1	26987.9	353171	25336.7	25271.8	23205.4	23895.6	15097.6	30710.5	28468.7	28595.3	30524.7	29432.8	36910.7	42640.5	38514.4	39164.9	33028.2	34737.3	33447.7	18079	29025.1	29275.5	27293.1	28574	18294.2	38081.9
14.47_225.1961m/z		225.196	1	14.4717	0.876633	18	5.46551	Low	QC	100 - 8.86	201120	8.59	37363.2	35321.2	46553.2	41623.6	47422.3	55165.6	61363.3	47403.2	43992.7	39575	39414.1	681500	38340.1	36712.4	36740.7	36677.3	31326.1	40992.1	44389.9	44508.3	46553.2	46698.2	52099.5	53739.8	54443	54656.5	47833.5	47533.6	48848.1	34886.3	43921.5	42528.6	43212.6	43858.1	37958.8	50831.3
14.16_528.8880m/z		528.888	1	14.1596	0.0416833	1	4.56617	Low	High	100 - 1.78	11818.5	20.44	5949.25	4499.7	6849.98	4635.7	2302.32	3460.46	2553.7	2036.63	3269.81	3800.78	2692.94	37510.5	8149.98	7360.41	5817.93	7258.6	1641.23	2858.58	7068.09	5670.07	6849.98	5200.86	2529.39	3371.03	2265.71	2348.26	3555.28	4565.14	3337.52	1920.18	9336.43	8526.49	6842.76	8679.73	1988.73	3544.72
14.03_275.9381m/z		275.938	1	14.0253	0.412317	1	6.20689	Low	High	100 - 1.78	326258	8.64	64888.5	61520.6	75029.6	65927	50320.5	56350.7	59800.6	43783.1	62005.6	51261.4	52920.8	1.13884e+06	65330.1	66093.2	65967.4	66027.2	39847.8	47608	77091.7	77522.2	75029.6	73964.5	55283.6	54894.4	53056.6	50482.5	67419	61570.3	65587.7	58297.9	74840.6	76564.1	77587.6	78954.4	48284.8	59035.2
13.82_407.9513m/z		407.951	1	13.8169	0.0496167	1	5.95221	Low	High	100 - 2.87	21319.3	7.48	5323.77	5032.27	4564.88	5405.72	2535.22	3743.45	4853.47	3194.82	3839.43	3584.94	2641.18	75211.5	6380.34	5685.48	5141.5	4630.11	3626.15	3150.38	6324.99	6341.16	4564.88	6064.76	2785.27	3646.7	4306.11	3683.67	4174.62	4305.89	3273.36	3850.11	7309.18	6586.21	6047.18	5536.62	4393.92	3906.55
13.70_379.9564m/z		379.956	1	13.6957	0.0338833	6	5.98221	Low	High	100 - 3.04	10025.6	11.5	3346.1	2540.39	3142.17	2937.06	2058.16	1461.15	1644.99	1539.28	2177.1	2250.27	1723.02	33951.9	4574.36	4305.9	4833.78	3193.33	2109.61	1850.82	3975.38	3201.15	3142.17	3295.13	2261.15	1423.39	1459.47	1774.82	2367.17	2702.81	2135.44	1738.01	5240.28	4988.07	5685.25	3818.54	2556.28	2295.07
13.67_124.0868m/z		124.087	1	13.6731	0.105933	31	9754.81	Low	Ctrl	100 - 4.04	25023.5	135.51	0	10.261	0	0	0	0	62.42	24.6184	12.0211	12.7686	0	100069	0	0	0	0	4283.17	29.5206	0	12.9299	0	0	0	0	55.3805	28.3854	13.0706	15.3364	0	5122.59	0	0	0	0	5190.05	36.6063
13.51_490.9196m/z		490.92	1	13.5136	0.659867	2	6.78605	Low	High	100 - 3.77	836970	5.48	154182	146134	164977	148431	116997	128648	139723	107979	136157	116149	108571	2.987e+06	217829	200871	177997	173417	160865	107067	183178	184143	164977	166527	128536	125323	123966	124501	148044	139507	134558	152906	249540	232695	209352	207370	194925	132766
13.47_328.9456m/z		328.946	1	13.4694	2.44658	1	7.02967	Low	High	100 - 2.76	3.48389e+06	9.93	933920	811148	949307	777997	482005	533294	553807	413284	668770	564111	515170	1.21875e+07	1.39825e+06	1.23033e+06	1.11831e+06	1.02623e+06	654007	467830	1.10956e+06	1.02213e+06	949307	872847	529544	519511	491351	476522	727157	677556	638480	623884	1.6018e+06	1.42524e+06	1.3153e+06	1.22715e+06	792480	580122
13.38_379.9564m/z		379.956	1	13.3755	0.0394667	6	4.18842	Low	High	100 - 2.58	8869.11	10.18	3778.2	4245.85	4746.13	3943.19	1934.84	2551.17	2259.22	1724.89	3696.1	2647.04	2518.61	26614.7	4835.44	6876.94	4301.98	3927.24	2014	2335.36	4488.75	5350.2	4746.13	4423.92	2125.68	2485.24	2004.43	1988.82	4018.78	3179.37	3121.46	1362.42	5539.37	7966.43	5059.78	4696.13	2440.42	2895.91
13.29_462.9251m/z		462.925	1	13.2908	2.0197	1	7.8264	Low	High	100 - 3.85	3.65943e+06	8.96	691150	614918	727332	605770	446499	495358	530389	398056	545445	461594	436371	1.31943e+07	1.01194e+06	893974	813826	763869	687164	410756	821131	774858	727332	679622	490537	482556	470574	458964	593065	554423	540819	675424	1.15926e+06	1.0356e+06	957182	913423	832657	509349
13.19_267.9824m/z		267.982	1	13.1913	2.45102	10	6.56925	Low	High	100 - 2.17 - 0.0195	3.31825e+06	8.56	856030	767175	911195	767970	477622	545828	571692	425335	687409	577820	545687	1.14621e+07	1.12844e+06	1.04482e+06	979670	916940	597516	490484	1.01702e+06	966717	911195	861598	524730	531721	507219	490417	747422	694021	676301	586750	1.29271e+06	1.21034e+06	1.15224e+06	1.09646e+06	724028	608214
13.14_356.9405m/z		356.94	1	13.1367	2.82888	2	7.86515	Low	High	100 - 4.28 - 0.46	6.06691e+06	9.64	1.42645e+06	1.24128e+06	1.46175e+06	1.20677e+06	743912	828815	870635	642103	1.03579e+06	873357	807433	2.15511e+07	2.10605e+06	1.87371e+06	1.69401e+06	1.55871e+06	1.12971e+06	721249	1.69472e+06	1.56414e+06	1.46175e+06	1.35389e+06	817284	807394	772449	740353	1.12622e+06	1.04899e+06	1.0007e+06	1.10321e+06	2.41264e+06	2.17056e+06	1.99242e+06	1.86388e+06	1.3689e+06	894368
13.10_268.9665m/z		268.966	1	13.0967	2.45468	4	6.19305	Low	High	100 - 2.34	2.22072e+06	8.68	628726	559976	663270	557693	344190	388772	400338	301030	497570	416660	394468	7.57418e+06	849246	779484	732915	680876	382648	360146	746967	705626	663270	625685	378137	378725	355190	347091	541010	500452	488886	387726	972876	902974	862018	814181	463667	446591
13.06_402.9459m/z		402.946	1	13.0585	0.100733	7	7.70341	Low	High	100 - 2.51	95607.1	12.81	18557.7	14027.5	16905.3	14787.2	11613.3	14510.3	13188.6	10331.8	13538.4	11946.8	13087.2	343856	20908.7	20245.3	16268.8	18371.7	15965.9	12181.8	22047.7	17676.1	16905.3	16589.9	12758.7	14135.3	11701.3	11912.8	14720.3	14349.3	16219.7	17602.2	23952.6	23452.7	19134.6	21968.6	19346.3	15105.8
13.01_528.8879m/z		528.888	1	13.0104	0.0294333	1	2.99416	Low	High	100 - 1.43	9255.06	10.05	5643.05	4723.18	4426.26	4521.38	2826.3	3493.12	3177.98	2866.75	3096.2	2233.04	2558.23	29132.8	5383.24	8321.23	7788.35	6027.9	2008.26	1905.9	6704.31	5951.69	4426.26	5072.61	3105.05	3402.84	2819.58	3305.4	3366.51	2682.11	3170.56	1491.32	6166.92	9639.53	9160.27	7208.08	2433.47	2363.37
12.91_124.0868m/z		124.087	1	12.9086	0.0504167	31	1850.28	Low	Ctrl	100 - 3.95	15661.8	90.16	22.1955	11.6625	0	0	35.5652	0	42.6686	11.0464	0	11.0066	11.9743	62624	0	0	0	0	2335.08	0	26.3697	14.696	0	0	39.073	0	37.8566	12.7366	0	13.2201	14.8405	3205.75	0	0	0	0	2829.48	0
12.84_184.0732m/z		184.073	1	12.8404	2.8696	67	2.29853	Low	QC	100 - 4 - 0.128	1.01441e+06	16.71	581090	584419	397483	540649	769285	865628	655426	1.05092e+06	707075	710232	1.14354e+06	1.49678e+06	289148	418367	480116	531888	267218	661236	690372	736426	397483	606563	845159	843256	581510	1.21173e+06	768806	853063	1.41725e+06	76620.9	331242	484647	564689	636024	323796	819951	HMDB0001161
12.65_528.8880m/z		528.888	1	12.6465	0.04255	1	2.2768	Low	High	100 - 2.23	7610.7	10.16	6751.69	7542.86	7640.51	6129.55	3137.79	3123.38	3846.14	3263.6	4782.8	3860.73	4275.37	17523.9	7733.09	8710	9189.62	6876.17	2558.65	3494.04	8021.44	9504.76	7640.51	6876.83	3447.26	3042.65	3412.39	3762.97	5200.35	4637.14	5298.71	897.058	8858.85	10089.9	10808.4	8222.42	3100.4	4332.7
12.40_163.1328m/z		163.133	1	12.4039	0.0446667	98	3.3829	Low	QC	100 - 1.7	5403.27	11.25	1521.36	1534.19	1865.44	1473.1	1638.88	2079.5	1978.66	1680.54	2266.34	1445.72	1560.08	16340.9	1700.88	1303.16	1979.54	1537.26	1610.32	1452.22	1807.47	1933.24	1865.44	1652.69	1800.53	2025.76	1755.52	1937.68	2464.2	1736.46	1933.49	836.5	1948.49	1509.62	2328.23	1838.24	1951.28	1800.79
11.83_201.9927m/z		201.993	1	11.8348	0.611617	22	5.57099	Low	QC	100 - 2.63	214247	7.52	44001.5	41915	50699.8	43170.4	42727.3	53630.2	64704	50928.9	47551.1	44116.1	40398.8	724921	34711.8	40013	41778.2	41101.2	36232.2	36909.2	52276.7	52817.2	50699.8	48433.5	46941.5	52244.1	57407	58721.6	51702.5	52988	50068.5	37109.1	39765.1	46352.1	49137.5	49148.2	43903.7	45768.4
11.38_190.9793m/z		190.979	1	11.3782	1.3756	7	6.47127	Low	QC	100	146814	7.77	22854.4	21448.8	25809.5	23471.4	23154.7	25371.5	27894.1	20983.3	23160.3	20921	20631.8	522543	25576.4	24321.5	23154.6	22163.8	20011	20894.8	27152.5	27027.7	25809.5	26333	25438.4	24715.8	24748.3	24194	25182.3	25128.2	25570.2	26749.2	29299.8	28174.7	27233.3	26503.2	24247.9	25910.1
11.35_271.9164m/z		271.916	1	11.3544	0.03735	5	5.22771	Low	QC	100 - 0.715	11221.1	12.81	2622.85	2362.38	3191.64	2670.74	3349.46	3474.42	4250.13	2693.67	3797.75	3158.93	3002.49	34925.4	1160.69	1783.87	1869.13	1569.86	3579.18	2916.12	3116.12	2976.84	3191.64	2996.34	3679.82	3384.62	3770.82	3105.84	4129.31	3794.2	3721.16	1787.85	1329.66	2066.48	2198.37	1877.21	4337.01	3616.07
11.28_184.0029m/z		184.003	1	11.2786	0.78755	3	12.2706	Low	QC	100	89853.2	11.74	6945.48	6775.54	9256.52	8482.28	15224.7	16831.5	18655.6	14314	10599.7	10253.3	9686.86	328873	4710.87	5233.22	5647.63	6154.3	11266.1	10923.8	8251.68	8537.86	9256.52	9516.4	16726.3	16396.5	16551.7	16504.3	11525.1	12315.2	12005.5	16835.2	5396.66	6062.3	6642.47	7359.22	13651.5	13545.9
11.24_218.9746m/z		218.975	1	11.2387	0.664833	36	9.53185	Low	QC	100	64627.1	12.63	6721.6	6744.84	8734.03	7776.63	11226.2	12765.9	14882	11830.3	8344.7	7884.82	8277.52	234001	5466.16	5349.91	5978.97	5862.65	8518.03	9505.01	7985.7	8499.17	8734.03	8724.72	12333.4	12436	13203.7	13640.4	9073.23	9470.49	10258.8	11978.6	6261.91	6197.48	7032.17	7010.47	10321.6	11786.5
11.06_129.1386m/z		129.139	1	11.0601	0.169867	22	1.53674	High	QC	100 - 5.65	4608.67	18.41	4459.69	4083.83	1147.63	3688	5395.22	4887.98	1700.08	6451.39	3359.25	3809.95	8137	224.608	2267.92	2719.82	2768.37	2956.54	3770.76	3510.58	5298.39	5146.03	1147.63	4137.63	5927.35	4761.65	1508.36	7438.53	3652.53	4576.15	10084.6	11.4978	2598.08	3150.71	3256.02	3535.38	4569.15	4353.21
10.94_348.0702m/z		348.07	1	10.9439	0.57595	93	5.40237	Low	Ctrl	100 - 7.4	169666	25.67	42799.1	33946.7	11714.2	37163.8	113442	72839.9	48624.5	129854	77682.6	78586.9	186946	335450	36256.7	46156.1	51963.8	56842.6	74543.4	69466.5	50848.1	42776.3	11714.2	41694.7	124631	70957.4	43140.8	149724	84464.6	94391	231693	17171.9	41534.8	53468.4	61117.2	67971.6	90326.5	86140.3	HMDB0001044
10.91_234.9470m/z		234.947	1	10.9057	0.468733	3	8.23881	Low	QC	100 - 1.17	502224	8.47	62311.9	58253.4	75267.2	64210.7	58675	63855.1	71652.3	50885	57635.3	52180.3	47846.8	1.85123e+06	66761	65007.5	63021.2	60596.5	57641.7	52721.8	74030.5	73405.2	75267.2	72038.9	64462.1	62204.8	63571.7	58671.1	62667.1	62673.9	59299.2	94765.5	76479.9	75306.4	74122.4	72460.4	69846.2	65376.5
10.86_258.1100m/z		258.11	1	10.8573	0.0911167	95	1.4601	QC	Low	100 - 5.04	5621.26	14.1	5202.96	5171.75	3891.76	5701.7	5934.25	5474.97	3572.53	4468.21	4422.02	5033.24	5944.38	0	6713.7	5940.25	6022.6	5342.89	5318.8	4389.34	6181.45	6516.92	3891.76	6396.83	6519.54	5333.47	3169.63	5151.9	4808.08	6045.45	7367.21	0	7691.06	6881.34	7083.49	6388.95	6444.95	5442.9
10.81_368.9394m/z		368.939	1	10.812	0.13235	2	8.47199	Low	Ctrl	100 - 18.6	24812	18.2	2719.52	2516.93	3711.77	2766.62	2779.64	3867.31	4548.58	3506.8	2153.09	2043.09	2052.25	92999.5	3837.09	4009.48	3141.53	2904.63	1694.15	2594.74	3230.96	3171.59	3711.77	3103.91	3053.79	3767.36	4035.61	4043.39	2341.06	2453.97	2543.47	4760.69	4395.69	4644.68	3694.91	3473.32	2052.85	3217.55
10.77_402.9628m/z		402.963	1	10.7733	0.171267	33	2.49521	Low	QC	100 - 37 - 35.9 - 4.26	19428.2	13.12	7700.9	7665.61	10025	8332.16	10526.4	9766.81	12741.5	9263.53	8513.45	7006.56	6996.27	55196.4	6973.09	9482.49	7044.97	8301.06	6579.53	8336	9149.16	9659.44	10025	9347.98	11564.7	9514.39	11304.6	10681	9256.71	8415.6	8670.88	2825.53	7988.21	10984.8	8285.95	9926.28	7972.62	10336.9
10.77_282.0057m/z		282.006	1	10.7669	0.132917	8	4.74056	Low	QC	100 - 15.1	13686.1	12.28	3014.16	2933.55	4139.88	3695.21	4264.05	4385.33	5430.25	4029.94	3878.07	3291.98	2769.8	44804.6	2320.42	2924.18	2745.69	2809.38	3269.12	3253.37	3581.01	3696.56	4139.88	4145.71	4684.61	4271.99	4817.85	4646.57	4216.64	3954	3432.77	2293.57	2658.22	3387.44	3229.34	3359.42	3961.29	4034.26
10.76_309.9744m/z		309.974	1	10.7587	0.102083	1	1.82668	High	Low	100 - 37.8 - 31.6 - 1.13	8315.02	19.3	4393.08	3724.25	7193.16	5567.29	7626.41	8640.34	11105.9	5887.47	6845.17	4644.88	4070.21	2647.67	3537.14	5446.95	4370.9	4509.93	5193.11	6227.85	5219.27	4692.94	7193.16	6246.03	8378.6	8417.03	9853.4	6788.33	7442.79	5578.99	5044.44	135.535	4052.07	6309.89	5140.83	5392.9	6292.65	7722.7
10.76_209.0771m/z		209.077	1	10.7587	0.153683	52	2.20913	Low	QC	100 - 9.72 - 10.6 - 0.534	21488.3	3.11	10299.1	9231.09	13624.7	10693.8	11858	12565.5	18029.4	10494.9	11445.9	8885.34	8327.89	57294	9762.99	10313.5	9535.51	9655.73	9487.33	9607.07	12236	11632.1	13624.7	11997.6	13027.5	12240.7	15996.2	12100.7	12445.1	10672.2	10321.2	2932.91	11184.3	11947.4	11215.2	11546.2	11496.1	11913
10.76_123.0403m/z		123.04	1	10.7587	0.100283	9	1.88823	Low	QC	100 - 6.15	2315.38	8.98	1220.65	1088.49	1788.57	1275.17	1620.18	1633.6	2232.64	1266.22	1298.27	1163.43	1172.21	5627.62	1034.24	1295.73	1227.09	1277.99	1177.94	1344.33	1450.21	1371.61	1788.57	1430.63	1779.98	1591.38	1980.85	1459.96	1411.62	1397.4	1452.79	288.081	1184.8	1501	1443.24	1528.21	1427.34	1667.01
10.76_94.0451m/z		94.0451	1	10.7587	0.168767	4	2.09293	Low	QC	100 - 11.3 - 9.88	6282.4	9.56	2891.46	2640.21	3986.07	3240.5	3721.01	3663.19	5081.3	3012.79	3314.02	2669.56	2644.4	16501.6	2775.68	3496.34	2839.68	2859.9	2833.14	3205.64	3435.24	3326.93	3986.07	3635.57	4088.01	3568.52	4508.26	3473.79	3603.35	3206.42	3277.36	844.725	3179.75	4050.25	3339.89	3419.82	3433.01	3975.08
10.75_244.0237m/z		244.024	1	10.7508	0.228683	28	4.52895	Low	QC	100 - 9.62	44444.7	9.6	9636.48	8700.39	12038.5	10331.9	9917.56	10295.1	14151.9	9761.5	8317.29	7788.68	7702.55	153970	10971.6	10737.6	9718.36	9489.42	8371.57	9592.24	11448.8	10963.4	12038.5	11591.6	10895.7	10029.1	12555.9	11255.1	9043.42	9355.02	9546.21	7881.8	12568.8	12438.7	11430.3	11347.3	10144.1	11894.6
10.73_368.9395m/z		368.94	1	10.7264	0.09405	2	7.45538	Low	High	100 - 30.3	21279.8	8.67	3075.07	3191.34	3719.2	3212.54	2146.2	2754.93	3297.3	3218.72	1946.89	2029.9	2076.95	79065.5	3414.7	3793.59	3160.18	2804.09	1900.21	2496.01	3653.39	4021.41	3719.2	3604.2	2357.88	2683.73	2925.44	3711.23	2116.87	2438.12	2574.08	4047.4	3911.8	4394.59	3716.85	3353.09	2302.55	3095.12
10.70_348.0702m/z		348.07	1	10.6969	0.2416	99	14.7551	Low	Ctrl	100 - 7.64	60806.2	38.85	5082.9	4799.51	1726.1	4875.65	40344.4	31262.4	21847.9	69723	17887.9	19998.8	52755	152583	143.58	2250.89	3579.77	4660.91	13510.4	21709.6	6038.81	6047.86	1726.1	5470.06	44323.5	30454.4	19384	80391.5	19449.6	24020.6	65382.2	7810.8	164.482	2607.49	4210.34	5573.45	16371	26920.5	HMDB0000045
10.68_309.1656m/z		309.166	1	10.6752	0.3	43	1.0812	Ctrl	High	100 - 12.3 - 1.06	138433	4.62	152965	144123	150648	105997	121183	127097	137342	126523	179666	145813	150988	40049	137880	136698	127010	131901	128697	121998	181732	181609	150648	118919	133135	123812	121853	145882	195351	175137	187129	2050.13	157953	158354	149383	157725	155946	151281
10.62_489.1144m/z		489.114	1	10.6218	0.146817	112	2.63749	High	Ctrl	100 - 13.8	27286.2	5.91	8967	7857.27	6835.31	17722.5	40064.3	16863.1	13993.4	38223.9	27597.1	13863.3	38693.2	0	17150.6	19779.7	18838.4	19751.6	18830.4	20348.6	10653.4	9900.94	6835.31	19883.1	44015.8	16427.3	12415.3	44072.6	30006.5	16651.2	47954.7	0	19647.3	22913.3	22156.7	23618.6	22817.3	25232.8
10.56_689.2106m/z		689.211	1	10.5617	0.0629167	57	1.83622	High	Ctrl	100 - 24.8	10720.2	13.23	1455.93	981.157	3915.16	17000.5	9791.45	8499.57	4635.38	19954.4	5547.62	2615.38	17283.5	0	9818.55	8012.72	6564.65	9206.39	8472.09	8379.85	1729.74	1236.36	3915.16	19073.1	10757.2	8279.9	4112.62	23007.7	6031.96	3141.34	21420.4	0	11247.9	9282.15	7721.01	11008.9	10265.9	10391.2
10.55_614.8696m/z		614.87	1	10.5535	0.0590167	1	21.4225	Low	Ctrl	100 - 0.86	30781.1	47.92	1700.81	1916.27	1715.64	414.72	1186.97	1558.02	3416.85	1858.34	597.959	754.288	324.132	121448	3027.64	1148.3	1360.89	1100.86	925.449	1653.62	2020.67	2414.69	1715.64	465.281	1304.04	1517.75	3031.51	2142.69	650.163	905.978	401.715	6216.98	3468.39	1330.22	1600.61	1316.39	1121.39	2050.53
10.55_225.1235m/z		225.123	1	10.547	0.082	193	2.39367	Low	QC	100 - 8.19	3465.79	21.25	1264.74	1940.29	1504.99	2795.24	3078.27	2512.47	2821.96	4044.4	4205.47	4224.15	4587.98	845.571	27.0946	294.539	395.805	572.042	4009.78	3388.13	1502.59	2444.96	1504.99	3136.02	3381.88	2447.53	2503.71	4663.24	4572.62	5073.64	5686.14	43.2852	31.039	341.202	465.526	684.039	4858.78	4201.37	HMDB0000819
10.53_243.0269m/z		243.027	1	10.5339	0.187817	111	1.35994	Low	QC	100 - 2.63	36705.8	4.8	25971.2	31951.7	33514.3	24499.7	28800.9	26681.2	33216.9	23300.6	34529.6	33659.9	22128.2	56505.4	26522.1	26392.8	25827.5	26742.8	29519.1	26939.8	30855.5	40262.3	33514.3	27486.6	31641.5	25991.6	29470.9	26865.8	37544.1	40429	27424.8	2892.54	30383.1	30574.2	30377	31978.7	35769.1	33406.1
10.52_320.2179m/z		320.218	1	10.5219	0.145333	24	1.58853	QC	Ctrl	100 - 13.6	35405.8	11.5	31053.2	20969.3	24159.4	12971.4	69354.1	22111.4	12603.1	14936.8	50688	15966.3	67014.6	0	39332.6	31790.4	33436.3	32808.8	41696.6	33370.2	36893.3	26423.4	24159.4	14552.9	76194.4	21539.9	11181.8	17222.3	55113.3	19177.2	83055	0	45058.5	36826.9	39326.2	39232.2	50525	41379.9
10.51_188.9785m/z		188.979	1	10.5093	0.132817	25	23.8135	Low	QC	100 - 1.46	80657.4	5.21	2718.98	3570.93	4770.73	4075.21	6971.8	7242.68	7764.18	6958.44	6723.72	5436.34	5391.62	305078	1920.99	2121.95	2133	2709.01	6010.62	5426.73	3230.33	4499.74	4770.73	4572.04	7659.43	7055.5	6888.57	8023.17	7310.73	6529.61	6682.14	15617.1	2200.64	2458.12	2508.73	3239.4	7283.26	6729.29
10.50_236.9475m/z		236.947	1	10.5027	0.427033	5	14.3183	Low	QC	100 - 4.82	496567	14.83	33684.8	35331.5	48035.4	40404.6	55708.8	64323.2	71658.7	51438.4	49581.7	44599.6	40710	1.85138e+06	24229.7	26837.7	27861.2	34127.6	45617.3	49409.3	40019.7	44521.2	48035.4	45330.5	61203.3	62660.8	63577.3	59309.2	53910.4	53568.7	50454.2	94772.9	27756.9	31089.5	32769	40809.3	55275.9	61268.9
10.50_160.9855m/z		160.986	1	10.5027	0.0927667	8	28.1817	Low	QC	100 - 0.274	73906.3	6.14	2057	2935.45	3374.59	3285.94	5534.73	5904.98	6305.53	5573.09	5326.97	4609.06	4490.97	281198	1306.28	1649.15	1566.35	1918.76	4777.15	4517.28	2443.84	3698.97	3374.59	3686.55	6080.61	5752.37	5594.42	6425.85	5792.03	5535.96	5565.91	14394.7	1496.44	1910.42	1842.26	2294.42	5788.62	5601.55
10.50_140.9957m/z		140.996	1	10.5027	0.200267	30	17.7567	Low	QC	100 - 1.41	96522.1	9.47	5146.11	5808.17	7911.41	6413.47	10511.4	10525.9	12122	9700.42	9214.31	8331.13	7775.86	360767	3390.67	3959.3	3629.11	4961.41	8403.92	8270.42	6113.91	7318.88	7911.41	7195.37	11548.1	10253.9	10754.9	11184.7	10018.8	10006.6	9637.07	18467.8	3884.28	4586.56	4268.38	5932.79	10183.3	10255.5	HMDB0001494
10.50_277.9739m/z		277.974	1	10.4961	0.243533	2	17.8048	Low	QC	100 - 2.71	286613	14.66	15597.2	16908	24700.7	19043.3	27357.3	30345.1	36173.4	26385	26163.6	23326.9	20878.3	1.07608e+06	10445.6	12609.5	12028.3	15696	22550	23255.8	18530.5	21305.8	24700.7	21365	30055.5	29560.9	32093.9	30422.3	28447.8	28018	25875.6	55085.3	11966.2	14607.1	14147.1	18769.1	27324.6	28837.8
10.49_304.1615m/z		304.161	1	10.4886	0.17155	17	1.12309	QC	Low	100 - 10.3 - 0.227	56894	7.36	54876.3	59670.1	60219.5	45795.6	53333.9	51816.2	59910.9	59365.6	55569.6	64558.8	64010.6	18495.4	61968.4	60648	51494.9	60195.2	60588.2	46469.2	65196.6	75190.4	60219.5	51378.8	58594.2	50477	53154.5	68449.3	60421.1	77541.8	79332	946.787	70989.6	70256.2	60565.8	71980.6	73416.6	57623
10.48_285.1193m/z		285.119	1	10.4764	0.105017	106	1.14806	Ctrl	Low	100 - 8.86	10114.6	7.11	10786.6	11505.6	10062.7	8103.31	9429.4	8430.21	9306.81	10033.2	10191.5	12578.4	12470.8	0	9803.43	10620.9	9389.38	10283.5	11356.2	8837.78	12815.2	14498.3	10062.7	9091.22	10359.4	8212.34	8257.23	11568.4	11081.3	15108	15455.7	0	11230.6	12303.5	11043.3	12296.8	13760.7	10959.1
10.47_128.0705m/z		128.071	1	10.469	0.424133	164	4.91579	Low	QC	100 - 3.28	62307.6	11.28	15047.9	16974.2	16275.3	13027.8	11037.7	13711.5	15695.6	13948.1	23726.8	20390.7	20667.6	184445	8158.6	11220.7	11727.9	13137.5	17085.3	14719.8	17877.8	21389.2	16275.3	14616.1	12126.4	13357.1	13925.5	16082.3	25798.3	24491.4	25614.5	9441.84	9346.31	12998.4	13793.7	15709.7	20702.8	18253
10.45_205.1183m/z		205.118	1	10.4543	0.0711667	110	1.30234	High	Low	100 - 5.14	3108.29	8.25	2978.74	3434.32	3296.36	2167.1	3115.49	3331.21	3239.17	2747.28	3037.46	3342.03	3167.32	0	1876.13	2563.52	2629.99	3023.91	3511.74	2928.71	3538.93	4327.59	3296.36	2431.31	3422.76	3245.12	2873.87	3167.65	3302.64	4014.13	3925.44	0	2149.25	2969.64	3093.27	3615.95	4255.28	3631.68
10.45_363.0155m/z		363.016	1	10.4477	0.3267	21	4.68904	Low	QC	100	41647.2	7.28	8261.45	8747.67	10805.8	8701.26	8049.08	10590.9	10261.5	7205.26	7167.16	8796.98	6165.75	144459	8140.36	8937.02	8303.17	9502.21	9757.04	8651.07	9815.14	11022.9	10805.8	9762.08	8842.96	10317.2	9104.29	8307.76	7792.88	10566.1	7641.56	7394.92	9325.41	10352.9	9765.78	11362.6	11822.9	10727.6
10.45_121.9661m/z		121.966	1	10.4477	0.0823667	1	3.49998	Low	High	100 - 0.103	7400.1	20.47	2820.69	3134.05	4355.42	2956.54	1943.85	2683.41	2292.54	1537.5	2236.58	2468.09	1702.57	23193.2	2358.49	3623.82	3397.18	3100.71	3228.92	2088.85	3351.16	3949.22	4355.42	3316.99	2135.57	2614.06	2034	1772.75	2431.84	2964.43	2110.09	1187.27	2701.83	4197.92	3995.6	3707.79	3912.58	2590.23
10.44_478.0093m/z		478.009	1	10.4373	0.0749333	8	1.52869	Ctrl	Low	100 - 0.949	10706.3	17.92	8499.87	10609.6	13184.3	10531.4	9837.72	12330	11320.3	7460.53	8411.66	11144.3	8458.2	0	4216.13	8853.57	9392.9	9403.29	11585.5	10250	10098.4	13369.1	13184.3	11815.3	10808	12011.3	10043.6	8602.09	9146.03	13385.5	10482.7	0	4829.9	10256.2	11047.5	11244.3	14038.5	12710.3
10.44_248.0216m/z		248.022	1	10.4373	0.378217	17	4.95457	Low	QC	100	49359	4.73	8919.16	10250.5	12261.2	9142.82	9185.45	10898.6	12030.6	8257.47	8248.15	9564.35	7518.68	172105	9631.34	10161.7	9758.54	10836.5	9617.32	9768.43	10596.5	12916.7	12261.2	10257.5	10091.4	10617	10673.8	9520.97	8968.25	11487.8	9318.33	8810.12	11033.4	11771.5	11477.5	12958.2	11653.6	12113.1
10.42_608.0885m/z		608.088	1	10.4174	0.0848833	39	1.9724	High	Ctrl	100 - 17.9	18816.2	13.26	10725.1	10166	7547.97	9719.94	24388.1	11618.6	12515.3	26742.8	15102.6	10102.4	27025.1	0	10526.2	14720.9	13248.4	14723	15690	14758.7	12742.1	12810.2	7547.97	10904.9	26793.5	11318.3	11103.8	30834.8	16421.1	12134.1	33493.8	0	12058.5	17053	15582.1	17605.5	19012	18301.2
10.38_290.1710m/z		290.171	1	10.3841	0.0830667	43	1.34011	High	Low	100 - 7.52	5255.1	9.67	5236.68	3647.94	4814.87	4635.76	4536.5	4723	5991.78	5769.15	5156.49	4984.96	5544.2	0	3577.85	4557.8	4762.25	4580.35	4267.29	4245.74	6221.51	4596.77	4814.87	5200.93	4983.93	4600.93	5316.05	6651.91	5606.67	5987.45	6871.24	0	4098.7	5279.87	5601.12	5477.12	5170.81	5264.83
10.37_204.1342m/z		204.134	1	10.3661	0.149583	37	1.17951	High	Low	100 - 8	23555.5	4.29	23435	21774.4	23151.3	21514.6	20327.8	21880.6	27717.5	24296.1	28403.9	24881.4	26597.2	0	19920.5	22148	20858.8	20040.2	19566.9	20377.3	27842.3	27438	23151.3	24137.5	22332.7	21315.1	24591.6	28013.7	30883.7	29885.1	32963.5	0	22820.4	25656.8	24533.1	23963.8	23709.8	25268.4
10.36_246.1560m/z		246.156	1	10.3557	0.07385	17	1.3928	Low	QC	100 - 4.28	4640.48	12.71	4683.92	4891.3	4875.81	3124.89	4428.1	4872.47	3630.65	4767.53	5243.57	5865.84	7452.5	0	2223.6	2887.94	3056.82	3229.63	3923.43	4669.11	5564.8	6163.52	4875.81	3505.86	4864.84	4746.54	3221.2	5497.02	5701.36	7045.49	9236.31	0	2547.3	3345.46	3595.28	3861.94	4754.14	5789.82
10.34_233.1495m/z		233.15	1	10.3394	0.0852833	128	1.50559	High	QC	100 - 3.28	5841.59	18.62	4595.29	6327.29	4111.5	4508.88	4753.09	5255.58	7235.43	6122.26	7217.68	6106.7	6440.79	0	2372.87	2613.3	3280.71	3111.47	5744.6	6156.65	5459.5	7973.02	4111.5	5058.58	5221.88	5119.75	6419.45	7059.04	7847.82	7334.78	7982.44	0	2718.3	3027.32	3858.61	3720.66	6960.91	7634.41
10.33_206.1519m/z		206.152	1	10.333	0.30245	20	1.88394	Ctrl	High	100 - 0.977	65318	7.12	87981.4	73194.9	48175.8	51919.8	32094.2	40323.7	30431.2	35834.4	41317.8	70419.9	67756	15138.1	53405.4	56629.3	52560.3	54050.6	52401.4	45466.1	104528	92233	48175.8	58249.6	35259.6	39281.6	26999.3	41317.6	44925	84581.6	83973.9	774.926	61180	65600.9	61818.8	64632.9	63496.3	56379.2
[truncated: 900 more rows]
[truncated: 9 more columns]

## Sheet: S11-Negative
Supplementary Table S3. The metabolome of amniotic fluids at gestational day 14.5.
													Normalised abundance																		Raw abundance
													Ctrl				High				Low				QC						Ctrl				High				Low				QC
[truncated: 1,942 more rows]
[truncated: 9 more columns]
