# Supplementary material for: Impact of PFOS Exposure on Murine Fetal Hematopoietic Stem Cells, Associated with Intrauterine Metabolic Perturbation
Source: Environ Sci Technol. 2025 Mar 13;59(11):5496–509. doi: 10.1021/acs.est.5c02623 (PMC11948485; doi:10.1021/acs.est.5c02623)
Supplement: Supplementary file 5 — es5c02623_si_005.xlsx [file es5c02623_si_005.xlsx]

## Sheet: S12-positive
Supplementary Table S4. The metabolome of fetal livers at gestational day 14.5.
													Normalised abundance																				Raw abundance
													Control					Low					High					QC					Control					Low					High					QC
Compound	Neutral mass (Da)	m/z	Charge	Retention time (min)	Chromatographic peak width (min)	Identifications	Max Fold Change	Highest Mean	Lowest Mean	Isotope Distribution	Maximum Abundance	Minimum CV%	PA1	PA2	PA3	PA4	PA5	PB1	PB2	PB3	PB4	PB5	C1	C2	C3	C4	C5	POSQC1	POSQC2	POSQC3	POSQC4	POSQC5	PA1	PA2	PA3	PA4	PA5	PB1	PB2	PB3	PB4	PB5	C1	C2	C3	C4	C5	POSQC1	POSQC2
0.69_484.2821n	484.282	485.289	1	0.69055	0.114967	4	9.36471	QC	Control	100 - 32.5 - 9.06	8.70489e+06	4.67	764509	567870	1.19364e+06	1.08002e+06	1.04167e+06	1.23622e+06	1.10474e+06	1.11875e+06	330072	981710	893487	1.76004e+06	433996	863427	945547	8.42585e+06	8.3119e+06	8.54015e+06	9.28331e+06	8.96325e+06	667168	567870	1.02849e+06	955808	996114	1.20557e+06	875195	1.06999e+06	259519	900497	783311	1.91787e+06	474170	884892	1.02346e+06	7.70271e+06	7.37063e+06
0.79_805.5611n	805.561	806.568	1	0.789367	0.18275	90	10.3068	QC	Low	100 - 50.2 - 66.2 - 30.4	5.10213e+07	7.94	3.29547e+06	5.32744e+06	4.74903e+06	6.46369e+06	5.13545e+06	1.31795e+07	3.46931e+06	3.6877e+06	0	4.4147e+06	6.3057e+06	7.95633e+06	8.0809e+06	8.15611e+06	7.44864e+06	5.63248e+07	5.3471e+07	5.09999e+07	4.80477e+07	4.62629e+07	2.87588e+06	5.32744e+06	4.09199e+06	5.72029e+06	4.91085e+06	1.28528e+07	2.74845e+06	3.52696e+06	0	4.04949e+06	5.52815e+06	8.66979e+06	8.82893e+06	8.35887e+06	8.06241e+06	5.14907e+07	4.74157e+07
0.80_745.5961n	745.596	746.603	1	0.801533	0.175333	9	10.9184	QC	Control	100 - 42.8 - 12.1 - 1.57	4.87719e+06	4.72	334212	486096	334306	660184	418682	1.55983e+06	291506	340927	4826.39	416569	585381	573472	606762	648255	606172	5.12589e+06	5.17065e+06	5.05473e+06	4.72156e+06	4.31312e+06	291659	486096	288054	584255	400371	1.52115e+06	230936	326066	3794.74	382108	513198	624896	662928	664371	656121	4.68596e+06	4.58511e+06
0.75_258.1127n	258.113	281.102	1	0.752033	0.144033	4	1.18592	QC	High	100 - 1.83	45717.3	17.08	40224.1	39780.5	48522.9	35398.7	57569.2	35671.6	71133.9	35223.7	31939.9	37646	50005.6	32158.3	33251	28938.9	48396.7	36380.8	45214.7	47923.9	41704.6	57362.3	35102.6	39780.5	41809.6	31327.4	55051.4	34787.2	56353.6	33688.4	25112.7	34531.7	43839.4	35041.9	36328.9	29658.4	52384.6	33258.4	40094.4
0.75_414.2041n	414.204	415.211	1	0.74665	0.249633	22	1.37406	QC	High	100 - 24.1 - 2.19	1.79652e+06	5.87	1.19677e+06	1.14865e+06	1.93981e+06	2.30774e+06	1.37672e+06	889642	1.81689e+06	1.27123e+06	1.24694e+06	1.63985e+06	1.50851e+06	1.06746e+06	1.04032e+06	1.29187e+06	1.62912e+06	1.6968e+06	1.73474e+06	1.73479e+06	1.87707e+06	1.93921e+06	1.04439e+06	1.14865e+06	1.67143e+06	2.04232e+06	1.31651e+06	867585	1.43937e+06	1.21582e+06	980407	1.50419e+06	1.32249e+06	1.16318e+06	1.13662e+06	1.32398e+06	1.76336e+06	1.55118e+06	1.5383e+06
0.81_767.5453n	767.545	768.553	1	0.813767	2.99638	93	14.3539	QC	Low	100 - 47.4 - 12.9 - 3.36 - 0.00149	1.26741e+08	2.44	7.29721e+06	8.33883e+06	8.84332e+06	9.26797e+06	1.08733e+07	2.03565e+07	7.02359e+06	7.57574e+06	407017	8.78592e+06	1.4456e+07	5.70012e+06	8.30907e+06	8.85834e+06	9.57069e+06	1.24241e+08	1.28107e+08	1.31022e+08	1.23317e+08	1.27018e+08	6.36809e+06	8.33883e+06	7.61982e+06	8.20203e+06	1.03977e+07	1.98518e+07	5.56421e+06	7.24553e+06	320017	8.05911e+06	1.26734e+07	6.21126e+06	9.07822e+06	9.07857e+06	1.03593e+07	1.13578e+08	1.136e+08
1.04_194.1153n	194.115	195.123	1	1.03748	0.84265	4	3.53621	Control	QC	100 - 7.94 - 0.604	1.62557e+06	4.73	1.13902e+06	695256	1.46189e+06	2.57713e+06	2.25455e+06	769091	1.60028e+06	877995	1.15001e+06	1.33639e+06	952267	1.49491e+06	1.15309e+06	541183	1.58863e+06	437163	464738	491924	442109	462527	993991	695256	1.25963e+06	2.28072e+06	2.15595e+06	750023	1.26777e+06	839725	904197	1.22584e+06	834844	1.62896e+06	1.25982e+06	554638	1.71954e+06	399643	412110
1.07_238.1416n	238.142	239.149	1	1.0674	0.625383	5	2.83007	Control	QC	100 - 9.31 - 0.167	784836	5.39	752663	360054	599298	1.4782e+06	733962	401259	654176	448058	354646	477334	514922	524224	469885	466434	415356	270533	276272	302654	263491	273654	656830	360054	516383	1.30819e+06	701862	391310	518251	428528	278840	437846	451427	571232	513381	478030	449582	247314	244986
1.09_404.2561n	404.256	405.263	1	1.08668	0.0702	4	1	---	---	100 - 24.1 - 1.67	0	---	0	0	0	0	0	0	0	0	0	0	0	0	0	0	0	0	0	0	0	0	0	0	0	0	0	0	0	0	0	0	0	0	0	0	0	0	0
1.13_386.1730n	386.173	387.18	1	1.1315	0.04335	7	Infinity	Control	QC	100 - 16.7	6429.1	15.04	7541.28	7751.7	5930.34	4832.67	6089.5	4281.44	8878.07	4552	0	1743.67	5333.4	4473.62	4698.15	3855.07	3693.59	0	0	0	0	0	6581.09	7751.7	5109.86	4276.85	5823.18	4175.29	7033.37	4353.59	0	1599.42	4675.75	4874.77	5133.05	3950.91	3997.95	0	0
1.10_302.2093n	302.209	303.217	1	1.10057	0.0286167	7	1	---	---	100	0	---	0	0	0	0	0	0	0	0	0	0	0	0	0	0	0	0	0	0	0	0	0	0	0	0	0	0	0	0	0	0	0	0	0	0	0	0	0
1.33_897.5859n	897.586	898.593	1	1.32957	0.251583	10	5.50334	High	QC	100 - 44.7 - 23.3 - 2.78	385889	29.19	30379.9	328088	258239	416513	329611	475453	94991.5	205133	0	209689	568258	303529	286229	365963	405467	126443	58307.2	56359.1	53506	55980.1	26511.8	328088	222511	368608	315195	463665	75254	196191	0	192342	498187	330747	312724	375061	438877	115591	51704.2
1.06_809.5919n	809.592	810.599	1	1.06128	0.969533	80	33.84	QC	Control	100 - 49 - 23 - 7.86	1.07645e+08	6.49	1.09473e+06	3.51152e+06	2.61096e+06	4.11151e+06	4.57634e+06	1.0969e+07	1.82733e+06	2.46848e+06	10097.7	3.19664e+06	5.62635e+06	6.72796e+06	8.19189e+06	7.03916e+06	9.86138e+06	9.61048e+07	1.09966e+08	1.12177e+08	1.06456e+08	1.13523e+08	955345	3.51152e+06	2.24972e+06	3.63863e+06	4.37619e+06	1.0697e+07	1.44764e+06	2.36089e+06	7939.3	2.9322e+06	4.93257e+06	7.33126e+06	8.95019e+06	7.21416e+06	1.0674e+07	8.78566e+07	9.75128e+07
1.03_662.4456n	662.446	663.453	1	1.0253	3.22555	9	3.61963	Low	QC	100 - 47 - 0.116	2.65633e+06	3.93	2.56604e+06	2.05649e+06	2.66974e+06	2.42949e+06	2.29222e+06	1.99091e+06	3.09953e+06	2.49574e+06	3.24544e+06	2.45003e+06	2.56258e+06	1.74595e+06	1.77925e+06	1.54487e+06	1.74515e+06	764384	737058	755593	719803	692499	2.23932e+06	2.05649e+06	2.30037e+06	2.15007e+06	2.19197e+06	1.94155e+06	2.45551e+06	2.38696e+06	2.55173e+06	2.24735e+06	2.24659e+06	1.90251e+06	1.94395e+06	1.58327e+06	1.88895e+06	698780	653591
2.54_803.5455n	803.546	804.553	1	2.5356	0.208433	39	424.717	QC	Control	100 - 0.905	231180	6.36	0	1415.15	0	471.569	834.856	7170.13	0	0	0	0	2035.5	8692.13	7637.43	6225.34	18496.1	207973	225050	242045	240658	240175	0	1415.15	0	417.332	798.343	6992.36	0	0	0	0	1784.51	9471.56	8344.41	6380.1	20020.2	190124	199564
0.99_208.1311n	208.131	209.138	1	0.994483	0.362433	1	6.76952	Control	QC	100 - 8.33 - 0.311	348337	3.56	204701	51514.7	368957	212830	903682	83962.2	303563	115643	324310	325081	76822.2	257806	337587	36164.8	477587	49481.5	52308.7	52739.5	49484	53269.6	178637	51514.7	317911	188352	864159	81880.6	240488	110603	254989	298188	67349.3	280924	368837	37063.9	516940	45234.8	46385.1
0.81_739.5145n	739.514	740.522	1	0.813767	3.22828	96	16.5668	QC	Low	100 - 44.4 - 43.5	8.69842e+07	2.26	4.00932e+06	5.12409e+06	4.84193e+06	6.09495e+06	6.40076e+06	1.31378e+07	3.69778e+06	4.33204e+06	8384.93	5.07647e+06	8.85926e+06	5.04357e+06	6.5889e+06	6.9923e+06	7.46805e+06	8.63388e+07	8.8398e+07	8.9415e+07	8.43782e+07	8.63912e+07	3.49884e+06	5.12409e+06	4.17204e+06	5.39396e+06	6.12082e+06	1.28121e+07	2.92945e+06	4.14322e+06	6592.64	4.65652e+06	7.76683e+06	5.49583e+06	7.19882e+06	7.16613e+06	8.08342e+06	7.89288e+07	7.83874e+07
3.69_805.5613n	805.561	806.569	1	3.68945	2.25442	90	58.0599	QC	Control	100 - 50.7 - 66.5 - 30.5	2.57159e+08	4.43	2.45047e+06	5.02658e+06	4.30988e+06	5.9058e+06	4.45323e+06	1.5812e+07	3.31286e+06	3.52858e+06	1.33472e+07	4.54806e+06	6.3973e+06	8.36031e+06	9.01769e+06	9.60743e+06	9.98186e+06	2.64838e+08	2.6214e+08	2.6597e+08	2.38462e+08	2.54383e+08	2.13847e+06	5.02658e+06	3.7136e+06	5.22656e+06	4.25847e+06	1.54199e+07	2.6245e+06	3.37478e+06	1.04943e+07	4.17182e+06	5.60845e+06	9.10999e+06	9.85244e+06	9.84628e+06	1.08044e+07	2.42108e+08	2.32454e+08
0.81_715.5145n	715.514	716.522	1	0.813767	2.98462	30	18.4185	QC	Control	100 - 41.6	2.5638e+07	1.57	1.04176e+06	1.46816e+06	1.33914e+06	1.50027e+06	1.61054e+06	3.69323e+06	976933	1.15866e+06	72365.3	1.5014e+06	2.69968e+06	1.16371e+06	1.4567e+06	1.705e+06	1.70588e+06	2.58086e+07	2.57638e+07	2.61487e+07	2.51447e+07	2.53243e+07	909115	1.46816e+06	1.15386e+06	1.32772e+06	1.5401e+06	3.60166e+06	773944	1.10815e+06	56897.1	1.37719e+06	2.36678e+06	1.26806e+06	1.59155e+06	1.74738e+06	1.84644e+06	2.35936e+07	2.28462e+07
4.64_272.0770n	272.077	273.084	1	4.64137	0.686367	3	6.05816	High	QC	100 - 9.81	5.00004e+06	6.86	2.19814e+06	3.25829e+06	3.10212e+06	2.59679e+06	2.51478e+06	1.78705e+06	1.53172e+06	2.71028e+06	1.02072e+06	1.99657e+06	2.93954e+06	7.37574e+06	5.26775e+06	4.02112e+06	5.39607e+06	882923	849793	864406	759229	770349	1.91826e+06	3.25829e+06	2.67293e+06	2.29813e+06	2.4048e+06	1.74275e+06	1.21345e+06	2.59215e+06	802540	1.83141e+06	2.57707e+06	8.03713e+06	5.75537e+06	4.12109e+06	5.84071e+06	807146	753560
4.91_763.5146n	763.515	764.522	1	4.90675	1.576	88	23.1308	QC	Control	100 - 47.4 - 69.8	9.40487e+07	7.08	2.89488e+06	3.9886e+06	4.30623e+06	4.83106e+06	4.309e+06	1.14588e+07	3.1139e+06	3.43925e+06	8.92026e+06	4.35251e+06	6.68678e+06	4.02625e+06	5.59989e+06	5.95489e+06	5.57721e+06	9.67768e+07	9.80168e+07	1.0094e+08	8.45542e+07	8.99557e+07	2.52629e+06	3.9886e+06	3.71045e+06	4.27543e+06	4.12055e+06	1.11747e+07	2.46689e+06	3.28934e+06	7.01355e+06	3.99244e+06	5.86224e+06	4.38729e+06	6.11825e+06	6.10294e+06	6.03677e+06	8.84709e+07	8.6917e+07
5.11_252.0858n	252.086	253.093	1	5.1142	0.422617	16	4.8948	High	QC	100 - 8.08	356538	6.93	244376	285506	236542	291402	251125	184055	168457	241923	124814	223248	278434	361749	434771	351366	356373	79459.3	72401	74447.9	65412.4	72480.6	213261	285506	203816	257887	240142	179491	133454	231378	98135.3	204779	244100	394188	475016	360101	385738	72639.7	64202.1
5.43_730.5283n	730.528	731.536	1	5.42757	0.332617	6	321.516	QC	Control	100 - 10.1 - 12.6	836982	13.42	938.862	1301.7	1046.44	5577.58	4151.58	55900.3	4847.25	2734.52	30299.9	6131.68	19738.2	11811	18798.4	17743	19996.9	683010	791514	816575	938402	955409	819.322	1301.7	901.666	4936.09	3970.01	54514.4	3840.08	2615.33	23823.2	5624.43	17304.3	12870.1	20538.6	18184.1	21644.6	624390	701880
4.66_136.0384n	136.038	137.046	1	4.65908	1.23475	27	2.33693	High	QC	100 - 1.42 - 0.0165 - 0.0371	1.88333e+07	2.4	1.34323e+07	1.54477e+07	1.62093e+07	1.38576e+07	1.35101e+07	1.0819e+07	1.14646e+07	1.4009e+07	5.7206e+06	1.18554e+07	1.53975e+07	2.36533e+07	1.92959e+07	1.58417e+07	1.99781e+07	7.98041e+06	8.14469e+06	8.34239e+06	7.82955e+06	7.99792e+06	1.1722e+07	1.54477e+07	1.39667e+07	1.22638e+07	1.29192e+07	1.05508e+07	9.08244e+06	1.33984e+07	4.49782e+06	1.08747e+07	1.34988e+07	2.57743e+07	2.10821e+07	1.62355e+07	2.16244e+07	7.2955e+06	7.22236e+06
5.65_495.3323n	495.332	496.34	1	5.65468	0.6551	8	4.43313	QC	Low	100 - 26 - 4.18 - 0.25	1.11706e+07	2	2.87301e+06	4.37631e+06	2.95962e+06	3.8073e+06	2.9289e+06	4.02468e+06	2.01184e+06	2.65422e+06	335852	3.57238e+06	3.4688e+06	6.30524e+06	5.82419e+06	5.56727e+06	7.21978e+06	1.11672e+07	1.12235e+07	1.13522e+07	1.07923e+07	1.13175e+07	2.50721e+06	4.37631e+06	2.55014e+06	3.36942e+06	2.8008e+06	3.92489e+06	1.59382e+06	2.53853e+06	264064	3.27685e+06	3.04106e+06	6.87064e+06	6.36332e+06	5.70567e+06	7.81469e+06	1.02088e+07	9.95254e+06
5.85_481.3171n	481.317	482.324	1	5.84518	0.257583	30	12.0408	QC	Low	100 - 23.7 - 2.9	1.28293e+06	5.19	111907	191700	110577	176476	133170	220098	68118.1	91963.8	19129.4	133432	222185	233094	229365	224579	302921	1.27648e+06	1.28138e+06	1.37509e+06	1.18759e+06	1.29411e+06	97658.6	191700	95278.5	156179	127346	214641	53964.4	87955.3	15040.5	122394	194788	253996	250596	230163	327882	1.16693e+06	1.13627e+06
5.81_495.3323n	495.332	496.34	1	5.80678	0.17925	27	3.64898	QC	Low	100 - 26.5 - 4.39 - 0.427	7.35483e+06	8.04	1.76504e+06	2.30938e+06	2.07265e+06	2.31579e+06	1.99821e+06	2.31965e+06	1.19723e+06	1.62991e+06	2.52946e+06	2.40167e+06	2.1621e+06	3.49735e+06	3.12839e+06	3.47018e+06	4.12569e+06	7.08239e+06	7.85171e+06	7.95517e+06	6.50909e+06	7.37579e+06	1.5403e+06	2.30938e+06	1.78589e+06	2.04944e+06	1.91082e+06	2.26214e+06	948464	1.55887e+06	1.98878e+06	2.20299e+06	1.8955e+06	3.81096e+06	3.41797e+06	3.55645e+06	4.46565e+06	6.47454e+06	6.96255e+06
5.77_523.3636n	523.364	524.371	1	5.76653	0.1888	11	8.84622	QC	Control	100 - 28.5 - 4.39 - 0.38	4.12603e+06	8.14	357893	591201	405998	558447	418549	736889	307420	378903	764108	591514	495790	710019	809067	733298	908386	3.99721e+06	4.41175e+06	4.54279e+06	3.75483e+06	3.92358e+06	312325	591201	349826	494218	400244	718619	243544	362387	600779	542581	434655	773688	883960	751528	983238	3.65415e+06	3.91215e+06
6.50_243.0855n	243.085	244.093	1	6.50388	0.208167	14	1.84531	QC	Low	100 - 9.68 - 0.501	436367	6.97	282226	459180	313166	524597	407595	323867	178369	424442	1228.6	254460	188943	544673	470708	451105	320375	434886	458585	469822	391638	426905	246292	459180	269839	464262	389769	315837	141307	405942	965.984	233410	165644	593515	514280	462319	346774	397562	406653
6.69_157.1102n	157.11	158.117	1	6.68937	0.292	17	2.32754	High	Low	100 - 0.268 - 0.277	9.99313e+06	4.35	4.54198e+06	6.44286e+06	5.24171e+06	6.25138e+06	5.29427e+06	5.37588e+06	3.79135e+06	5.1303e+06	2.49617e+06	4.67345e+06	9.27646e+06	1.16751e+07	9.29786e+06	1.02036e+07	9.51262e+06	7.54207e+06	7.96804e+06	8.39079e+06	7.60974e+06	7.76429e+06	3.96367e+06	6.44286e+06	4.51651e+06	5.53239e+06	5.06273e+06	5.2426e+06	3.00358e+06	4.90669e+06	1.96261e+06	4.28683e+06	8.13259e+06	1.2722e+07	1.01585e+07	1.04573e+07	1.02965e+07	6.89477e+06	7.06571e+06
6.79_165.0786n	165.079	166.086	1	6.78782	0.257183	67	2.59649	High	Low	100 - 8.84	897004	6.86	409713	575902	340359	623708	487737	691467	236388	388414	71804.6	339270	488516	1.07958e+06	1.11698e+06	771838	1.02811e+06	656529	711853	789029	703374	745530	357546	575902	293269	551974	466406	674323	187271	371484	56456.3	311204	428277	1.17639e+06	1.22037e+06	791026	1.11283e+06	600182	631240
6.94_117.0789n	117.079	118.086	1	6.9414	0.861733	47	1.26283	High	Low	100 - 5.19 - 0.361	1.01762e+07	3.99	8.67863e+06	9.16489e+06	8.33767e+06	8.34282e+06	8.79653e+06	9.50978e+06	7.88142e+06	8.35216e+06	6.51043e+06	8.03769e+06	1.11197e+07	1.04238e+07	8.93782e+06	1.09692e+07	9.43065e+06	9.09685e+06	1.03683e+07	1.10658e+07	9.59232e+06	9.5939e+06	7.57362e+06	9.16489e+06	7.18413e+06	7.38329e+06	8.41182e+06	9.274e+06	6.24381e+06	7.98812e+06	5.11882e+06	7.37277e+06	9.74858e+06	1.13585e+07	9.76517e+06	1.12419e+07	1.02077e+07	8.31612e+06	9.19416e+06
6.91_260.1735n	260.173	261.181	1	6.91425	0.120933	3	6.08568	High	Low	100 - 9.73	250809	19.4	40435.5	101306	44871.7	81333.7	83561.5	85422.3	23573.5	49807.6	7083.59	40178.3	164778	397003	236021	228271	227973	87401.7	105837	130022	146689	129354	35287.1	101306	38663.6	71979.3	79907	83304.4	18675.3	47636.6	5569.47	36854.5	144459	432603	257869	233946	246758	79900.4	93851.9
7.37_406.2311n	406.231	429.22	1	7.37413	0.1166	1	2.80211	High	Control	100 - 17.3 - 1.21	427406	7.67	22004.1	360353	18573.1	226766	134953	527308	80512.7	253767	3010.93	89561.7	14482.5	564230	440350	642121	475845	318071	357585	334178	324655	382066	19202.4	360353	16003.4	200685	129051	514235	63783.6	242706	2367.34	82152.7	12696.7	614825	481112	658085	515054	290773	317091
7.46_252.0252n	252.025	253.032	1	7.46048	0.130117	1	1.38652	High	Low	100	145357	7.06	104301	135394	94172.7	123288	116904	161555	81774.4	108962	60087.7	111799	97105.2	170252	147618	149636	162175	132863	155043	129842	136814	139113	91020.6	135394	81143.6	109108	111791	157550	64783.2	104213	47243.9	102551	85131.3	185519	161283	153356	175538	121460	137485
7.46_250.0292n	250.029	251.037	1	7.46048	0.137867	4	1.38958	High	Low	100 - 3.7 - 0.448 - 0.18	1.71773e+06	5.87	1.19034e+06	1.62133e+06	1.14289e+06	1.4493e+06	1.3741e+06	1.93119e+06	967067	1.29131e+06	714712	1.27648e+06	1.14258e+06	2.02436e+06	1.73173e+06	1.81362e+06	1.87635e+06	1.55553e+06	1.77073e+06	1.54086e+06	1.56726e+06	1.59372e+06	1.03878e+06	1.62133e+06	984771	1.28261e+06	1.314e+06	1.88331e+06	766128	1.23502e+06	561942	1.17088e+06	1.00169e+06	2.20588e+06	1.89204e+06	1.85871e+06	2.03096e+06	1.42203e+06	1.57021e+06
7.42_167.0363n	167.036	168.044	1	7.41962	0.153267	1	1.55124	High	Low	100 - 1.01 - 1.67	98200.6	8.22	43824.4	78331.8	42184.4	88359.8	75861.9	69032.9	47379.6	74611.2	55780	69718.2	59773.6	163920	107626	86169.4	73514.5	80223	78094.3	95052.2	81515.8	80352.5	38244.5	78331.8	36348	78197.3	72544	67321.4	37535	71359.1	43857	63950.8	52403	178618	117589	88311.7	79572.1	73337.9	69250.6
7.37_144.0421n	144.042	167.031	1	7.37413	0.134283	21	1.24843	High	Control	100 - 4.07	98501.5	4.84	66815.1	116573	46997.3	79164	84950.4	129109	81112.7	96765.6	51893.3	82220.2	46161.9	111721	97252	132713	104659	95501.3	102498	92148.7	92190.7	100051	58307.9	116573	40495.1	70059.2	81235.1	125908	64259	92547.9	40801	75418.5	40469.7	121739	106254	136013	113283	87305	90891
7.32_261.1576n	261.158	262.165	1	7.32087	0.143117	9	1.31789	High	Low	100 - 10.8	98183.6	6.56	87796.4	96791.2	64823.8	77950.8	97951.2	104058	63303.3	78420	46424.9	80297.9	69095	93623.9	105146	109276	113777	94159.5	101079	97681.1	85759.9	89523.8	76617.7	96791.2	55855.2	68985.5	93667.3	101478	50150	75001.9	36501.6	73655.2	60575	102019	114880	111992	123152	86078.3	89632.7
8.01_131.0694n	131.069	132.077	1	8.0116	0.457467	13	1.57058	High	Control	100 - 0.876 - 0.189	4.99004e+06	3.56	2.87072e+06	3.71037e+06	2.99271e+06	3.20489e+06	3.10729e+06	3.66837e+06	2.40907e+06	4.2586e+06	2.39482e+06	3.56833e+06	3.60654e+06	6.60538e+06	4.59388e+06	4.92809e+06	5.21629e+06	4.48755e+06	4.61109e+06	4.90489e+06	4.54663e+06	4.73075e+06	2.5052e+06	3.71037e+06	2.57866e+06	2.83629e+06	2.97139e+06	3.57742e+06	1.90851e+06	4.07298e+06	1.88293e+06	3.27313e+06	3.16182e+06	7.19769e+06	5.01912e+06	5.05061e+06	5.64612e+06	4.1024e+06	4.08891e+06
8.03_102.0316n	102.032	103.039	1	8.02942	0.370717	14	1.22518	QC	Low	100	67714.4	5.6	57983.5	64766.3	43644.1	49013.1	66546.3	71633.6	41183.2	56151.5	44301.1	63075.9	44794.8	72600.4	67001.3	70464.5	71020.6	62086.5	65625	69318.3	71116	70426.1	50600.8	64766.3	37605.8	43376	63635.9	69857.6	32626.1	53704	34831.7	57857.9	39271.2	79110.5	73203.5	72216.3	76872.8	56757.9	58193.3
7.94_304.0398n	304.04	305.047	1	7.9369	0.1152	1	9.52133	High	Low	100 - 7.12 - 7.73 - 0.153	169359	3.58	10235.1	27441.9	36291.6	27675.8	21781.4	21262.7	12475	30291.8	8689.09	16217.9	6344.15	469988	132292	107265	130905	85432.1	80751.1	87897.5	84922.6	81250	8931.93	27441.9	31270.5	24492.8	20828.8	20735.5	9882.95	28971.4	6831.79	14876.3	5561.86	512133	144537	109932	141691	78099.9	71606.5
7.32_137.0476n	137.048	138.055	1	7.31548	0.130783	123	1.55885	High	Control	100 - 5.63	52296.1	8.01	31323.8	40980.8	26689.7	26810.2	41935	44972.4	28045.5	49779.7	36737	47572.4	53147.6	58897.2	55222.3	50181.3	44032.1	49305.1	52577.1	51602.2	43744.8	45218.1	27335.5	40980.8	22997.1	23726.7	40101	43857.4	22218.1	47609.9	28884.5	43636.9	46594	64178.6	60334.1	51428.8	47660.4	45073.5	46623.1
8.42_129.0425n	129.043	130.05	1	8.41727	0.1723	25	1.41754	High	Low	100 - 0.122	1.05447e+06	6.68	634884	812344	721259	808836	1.02523e+06	1.09134e+06	611973	812545	389170	814353	376068	1.22831e+06	1.19652e+06	1.08681e+06	1.38465e+06	919394	914328	1.06768e+06	941801	932529	554048	812344	621470	715810	980390	1.06428e+06	484817	777129	305985	746985	329695	1.33845e+06	1.30727e+06	1.11383e+06	1.49875e+06	840487	810786
8.66_430.1115n	430.112	431.119	1	8.65832	0.1114	5	1.09426	High	Control	100 - 10.5 - 1.64	311377	8.48	254258	376739	223687	308252	259832	402111	278622	308315	152623	283021	259831	519349	267873	268533	241298	286585	271009	296220	261633	324459	221885	376739	192739	272799	248468	392141	220729	294876	119999	259608	227791	565920	292669	275209	261181	261989	240319
8.81_289.1273n	289.127	290.135	1	8.8128	0.27955	22	1.87737	High	Control	100 - 9.33	480204	9.87	174257	341824	214105	301722	247019	391333	176926	402936	241452	385723	229112	852862	491662	453756	373626	352060	401425	464769	421538	412868	152070	341824	184483	267020	236216	381631	140164	385373	189842	353814	200860	929340	537174	465037	404412	321845	355966
8.99_322.0565n	322.057	323.064	1	8.99022	0.356183	15	1.40235	High	Low	100 - 10.8 - 0.316	474985	10.79	353880	442661	317652	394612	443377	379086	270129	405140	259584	379589	364460	463262	484423	545366	517415	362670	414105	471124	441515	476700	308822	442661	273704	349227	423986	369688	214001	387481	204098	348188	319519	504803	529264	558924	560051	331544	367210
9.27_607.0812n	607.081	608.088	1	9.27255	0.219367	12	1.17444	QC	Low	100 - 19.6 - 4.91 - 0.625	4.30043e+06	5.57	3.79483e+06	3.65835e+06	3.03269e+06	4.14555e+06	3.76115e+06	4.03062e+06	3.62621e+06	4.01269e+06	3.03887e+06	3.60012e+06	3.23738e+06	5.10357e+06	3.92801e+06	4.36736e+06	3.94245e+06	4.11642e+06	4.39974e+06	4.26216e+06	4.06443e+06	4.6594e+06	3.31165e+06	3.65835e+06	2.61311e+06	3.66876e+06	3.59665e+06	3.93069e+06	2.87275e+06	3.83779e+06	2.38931e+06	3.3023e+06	2.83818e+06	5.56122e+06	4.29161e+06	4.47593e+06	4.26731e+06	3.76313e+06	3.9015e+06
9.40_239.8986n	239.899	262.888	1	9.39847	0.17275	1	1	---	---	100	0	---	0	0	0	0	0	0	0	0	0	0	0	0	0	0	0	0	0	0	0	0	0	0	0	0	0	0	0	0	0	0	0	0	0	0	0	0	0
9.58_323.0517n	323.052	324.059	1	9.5826	0.327417	19	1.28008	QC	Low	100 - 8.85 - 1.42	1.02839e+06	3.46	675810	731757	822191	1.41936e+06	1.03783e+06	981184	839833	968916	511792	715178	712467	1.17874e+06	1.01854e+06	1.18405e+06	845831	1.03718e+06	1.00495e+06	1.03114e+06	987645	1.08105e+06	589763	731757	708439	1.25612e+06	992439	956857	665331	926683	402396	656014	624613	1.28444e+06	1.11283e+06	1.21349e+06	915528	948160	891142
9.26_347.0629n	347.063	348.07	1	9.26012	0.60185	23	1.38318	QC	Low	100 - 9.63 - 1.52	1.28236e+07	6.02	1.19569e+07	1.52252e+07	9.0782e+06	1.01191e+07	1.11051e+07	1.1023e+07	7.36584e+06	9.88098e+06	7.96182e+06	1.01238e+07	7.93586e+06	1.62351e+07	1.16205e+07	1.24161e+07	1.30326e+07	1.19935e+07	1.27939e+07	1.28174e+07	1.24449e+07	1.40683e+07	1.04345e+07	1.52252e+07	7.8222e+06	8.95529e+06	1.06194e+07	1.07497e+07	5.83535e+06	9.45029e+06	6.25998e+06	9.2863e+06	6.95729e+06	1.7691e+07	1.26961e+07	1.27248e+07	1.41065e+07	1.09642e+07	1.13451e+07
8.66_215.0558n	215.056	216.063	1	8.65832	0.202633	3	1.11611	High	Control	100 - 5.59 - 1.02	1.36418e+06	6.6	1.17744e+06	1.54806e+06	1.00318e+06	1.18222e+06	1.20041e+06	1.5684e+06	1.17251e+06	1.32268e+06	857678	1.20581e+06	1.12305e+06	2.03719e+06	1.24046e+06	1.23863e+06	1.18156e+06	1.41523e+06	1.39097e+06	1.30497e+06	1.23294e+06	1.455e+06	1.02752e+06	1.54806e+06	864389	1.04625e+06	1.14791e+06	1.52952e+06	928883	1.26502e+06	674349	1.10606e+06	984569	2.21986e+06	1.35528e+06	1.26942e+06	1.27893e+06	1.29377e+06	1.23345e+06
8.41_146.0691n	146.069	147.076	1	8.40873	0.197317	21	1.39126	High	Low	100 - 0.77 - 0.522	4.72522e+06	5.72	2.90138e+06	3.65654e+06	3.26046e+06	3.65859e+06	4.60997e+06	4.9163e+06	2.82151e+06	3.70292e+06	1.80888e+06	3.73214e+06	1.73424e+06	5.45828e+06	5.44465e+06	4.85447e+06	6.13444e+06	4.32767e+06	4.20228e+06	4.72159e+06	4.17744e+06	4.10114e+06	2.53196e+06	3.65654e+06	2.80936e+06	3.2378e+06	4.40836e+06	4.79441e+06	2.23525e+06	3.54152e+06	1.42223e+06	3.42339e+06	1.52039e+06	5.94773e+06	5.94865e+06	4.97516e+06	6.63993e+06	3.95625e+06	3.7264e+06
6.64_231.1470n	231.147	232.154	1	6.63878	0.299583	10	1.60901	QC	Low	100 - 11.7 - 0.652	2.51445e+06	9.42	1.57281e+06	2.08954e+06	901626	2.10012e+06	1.90224e+06	2.30262e+06	1.31758e+06	1.92101e+06	567380	1.70505e+06	966922	2.19077e+06	2.47454e+06	2.4537e+06	2.79826e+06	2.5553e+06	2.70611e+06	2.76837e+06	2.23007e+06	2.31239e+06	1.37255e+06	2.08954e+06	776883	1.85858e+06	1.81904e+06	2.24554e+06	1.04381e+06	1.83728e+06	446102	1.564e+06	847691	2.38722e+06	2.7036e+06	2.5147e+06	3.02883e+06	2.33599e+06	2.39966e+06
6.23_268.0807n	268.081	269.088	1	6.22645	0.35555	15	2.48925	High	Low	100 - 9.98 - 0.573	2.74301e+06	12.16	1.6644e+06	2.4965e+06	1.85873e+06	1.62127e+06	1.26576e+06	1.49667e+06	979270	1.28618e+06	539064	1.20852e+06	1.90384e+06	3.45725e+06	2.9212e+06	2.27995e+06	3.1528e+06	2.36478e+06	2.38325e+06	2.65372e+06	1.90772e+06	2.1548e+06	1.45248e+06	2.4965e+06	1.60156e+06	1.4348e+06	1.2104e+06	1.45957e+06	775796	1.23012e+06	423839	1.10854e+06	1.66908e+06	3.76726e+06	3.1916e+06	2.33664e+06	3.41259e+06	2.16182e+06	2.11336e+06
14.61_662.4455n	662.445	663.453	1	14.6104	1.1372	2	1.35871	Low	High	100 - 45.6 - 2.24	1.34132e+06	5.34	1.18355e+06	1.10818e+06	1.25036e+06	1.22852e+06	1.12185e+06	1.19173e+06	1.4223e+06	1.14948e+06	1.64709e+06	1.29603e+06	1.33527e+06	929461	797660	865225	1.00842e+06	1.15387e+06	970492	995686	1.23274e+06	1.24556e+06	1.03286e+06	1.10818e+06	1.07737e+06	1.08723e+06	1.07279e+06	1.16218e+06	1.12678e+06	1.09937e+06	1.29502e+06	1.18882e+06	1.17062e+06	1.01281e+06	871497	886735	1.09152e+06	1.05484e+06	860590
5.60_702.5671n	702.567	703.574	1	5.5967	0.279933	5	56.0863	QC	Control	100 - 43.7 - 9 - 1.53 - 0.155	6.68232e+07	4.85	849434	1.3568e+06	1.0098e+06	1.38245e+06	1.35869e+06	4.00577e+06	939722	1.01868e+06	3.64461e+06	1.21738e+06	1.88254e+06	1.90744e+06	2.01845e+06	2.02669e+06	2.11964e+06	6.5303e+07	7.24568e+07	7.14095e+07	5.94697e+07	6.54769e+07	741280	1.3568e+06	870092	1.22345e+06	1.29927e+06	3.90646e+06	744465	974279	2.86557e+06	1.11667e+06	1.65041e+06	2.07848e+06	2.20529e+06	2.07707e+06	2.29429e+06	5.96984e+07	6.42515e+07
4.48_705.5303n	705.53	706.538	1	4.47713	2.73098	12	52.1919	QC	Control	100 - 41 - 9.04 - 0.906 - 0.0298	5.40862e+07	4.15	556871	813261	817925	1.6987e+06	1.29471e+06	3.81534e+06	762667	629376	3.52084e+06	843293	1.0809e+06	1.46337e+06	1.54071e+06	1.35027e+06	1.33102e+06	5.42321e+07	5.58827e+07	5.61636e+07	5.05759e+07	5.35764e+07	485968	813261	704762	1.50333e+06	1.23809e+06	3.72074e+06	604199	601943	2.76826e+06	773531	947614	1.5946e+06	1.68333e+06	1.38384e+06	1.4407e+06	4.95776e+07	4.95543e+07
0.81_731.5456n	731.546	732.553	1	0.807617	0.211117	27	8.30389	QC	Control	100 - 41.8	2.71077e+07	1.45	2.15194e+06	3.27689e+06	3.22277e+06	4.6619e+06	3.00881e+06	8.90996e+06	2.59393e+06	2.28712e+06	29289.2	2.7911e+06	4.64034e+06	4.81073e+06	4.78972e+06	4.71926e+06	4.70412e+06	2.8822e+07	2.80165e+07	2.73048e+07	2.65032e+07	2.48923e+07	1.87794e+06	3.27689e+06	2.77689e+06	4.12572e+06	2.87722e+06	8.68906e+06	2.05496e+06	2.18743e+06	23028.6	2.5602e+06	4.06814e+06	5.24211e+06	5.2331e+06	4.83659e+06	5.09174e+06	2.63484e+07	2.48438e+07
0.68_621.6055n	621.605	622.613	1	0.6844	0.0845167	2	253.718	QC	Control	100 - 43 - 5.05	1.58981e+06	6.17	0	13390.4	0	17939.9	0	22264.3	3560.74	4676.56	8666.56	3025.14	11647.3	0	5372.57	9506.11	5629.23	1.52393e+06	1.49173e+06	1.61074e+06	1.74451e+06	1.57815e+06	0	13390.4	0	15876.6	0	21712.3	2820.89	4472.72	6814.08	2774.89	10211.1	0	5869.89	9742.44	6093.09	1.39313e+06	1.3228e+06
0.41_242.0965m/z		242.097	1	0.4093	0.0165667	2	1	---	---	100	0	---	0	0	0	0	0	0	0	0	0	0	0	0	0	0	0	0	0	0	0	0	0	0	0	0	0	0	0	0	0	0	0	0	0	0	0	0	0
0.44_242.0965m/z		242.096	1	0.444133	0.01655	2	1	---	---	100	0	---	0	0	0	0	0	0	0	0	0	0	0	0	0	0	0	0	0	0	0	0	0	0	0	0	0	0	0	0	0	0	0	0	0	0	0	0	0
0.49_225.0299m/z		225.03	1	0.4938	0.0189167	4	1	---	---	100	0	---	0	0	0	0	0	0	0	0	0	0	0	0	0	0	0	0	0	0	0	0	0	0	0	0	0	0	0	0	0	0	0	0	0	0	0	0	0
0.54_117.1022m/z		117.102	1	0.540567	0.0195333	2	1.24932	High	QC	100 - 2.07	997.09	14.32	1173.88	782.857	788.412	1020.18	1064.58	546.442	1094.87	869.993	1169.99	767.099	1337.84	833.178	948.378	1062.31	803.752	618.965	908.3	767.022	879.993	816.243	1024.42	782.857	679.333	902.849	1018.02	532.894	867.375	832.072	919.906	703.641	1172.87	907.89	1036.17	1088.72	869.981	565.842	805.44
0.54_112.0505m/z		112.05	1	0.542917	0.113367	4	1.60711	High	QC	100 - 1.17	5994.36	15.69	5632.97	3802.35	5825.39	5573.77	5459.14	4215.95	4946.38	6156.74	5481.02	3541.81	5865.37	11349.9	5140.89	4097.11	3518.53	1015.05	4547.22	3770.44	4209.37	5107.39	4915.75	3802.35	5019.43	4932.71	5220.38	4111.43	3918.61	5888.38	4309.45	3248.82	5142.12	12367.6	5616.77	4198.97	3808.46	927.931	4032.28
0.54_391.3532m/z		391.353	1	0.542917	0.01875	5	1.93718	Low	High	100 - 14.5	3367.19	20.72	2261.44	2941.77	3914.29	2290.67	1781.47	1224.8	5393.45	2975.29	4462.81	2779.61	2394.12	935.487	1331.6	2075.88	1953.86	2958.03	2098.49	1810.34	2501.99	1937.86	1973.51	2941.77	3372.73	2027.22	1703.56	1194.44	4272.79	2845.61	3508.88	2549.67	2098.91	1019.37	1454.86	2127.49	2114.86	2704.15	1860.85
0.55_100.0756m/z		100.076	1	0.545283	0.152617	12	1.11111	Low	High	100 - 0.965 - 0.0661	288586	6.48	294893	252900	286974	262985	208328	222012	330655	264589	341397	284278	316577	215140	249931	274211	242784	281503	281836	264552	251018	244381	257346	252900	247270	232738	199217	216508	261951	253056	268424	260761	277540	234432	273067	281028	262789	257343	249920
0.55_123.0915m/z		123.091	1	0.545283	0.06935	15	1.08198	QC	Control	100 - 1.34	2649.44	10.36	2827.04	2223	2794.41	2428.43	1970.54	1842.44	3135.75	2540.01	3048.4	2437.73	3533.23	1929.69	2592.33	2700.41	2157.46	2799.49	2857.82	2726.48	2691.36	2172.06	2467.09	2223	2407.8	2149.13	1884.36	1796.76	2484.19	2429.3	2396.8	2236.07	3097.55	2102.72	2832.29	2767.55	2335.24	2559.22	2534.19
0.55_178.0723m/z		178.072	1	0.545283	0.0297833	2	1.53616	Control	Low	100	712.096	27.36	734.579	504.916	545.815	789.765	985.403	274.911	477.354	706.857	589.961	268.695	1205.08	590.974	457.219	501.408	274.855	135.509	757.133	727.382	816.326	739.108	641.049	504.916	470.299	698.932	942.307	268.095	378.169	676.047	463.856	246.467	1056.48	643.967	499.542	513.873	297.503	123.879	671.392
0.55_306.1309m/z		306.131	1	0.545283	0.0297833	27	1.94148	Low	High	100 - 7.96	4625.9	23.18	5357.99	3065.97	3572.14	5084.31	4978.11	3115.98	5246.7	6027.06	5629.89	3109.87	3683.29	2727.51	1566.75	2152.5	1783.27	13.8537	3129.95	3310.33	2958.6	2932.6	4675.78	3065.97	3077.92	4499.55	4760.4	3038.72	4156.53	5764.36	4426.5	2852.61	3229.11	2972.09	1711.78	2206.02	1930.21	12.6647	2775.5
0.55_356.3272m/z		356.327	1	0.545283	0.0574167	1	1.4344	Low	High	100 - 9.26	8248.14	8.43	7180.15	6284.9	7908.55	6888.2	6846.84	4924.92	10251.3	7952.99	10473.2	7638.2	9439.99	4579.75	5128.62	5639.49	3963.29	9049.38	7515.66	7437.67	7843.02	5698.55	6265.94	6284.9	6814.38	6095.97	6547.4	4802.82	8121.31	7606.34	8234.57	7006.33	8275.95	4990.42	5603.36	5779.69	4289.86	8272.72	6664.56
0.55_298.3469m/z		298.347	1	0.55065	0.0305333	1	1	---	---	100	0	---	0	0	0	0	0	0	0	0	0	0	0	0	0	0	0	0	0	0	0	0	0	0	0	0	0	0	0	0	0	0	0	0	0	0	0	0	0
0.55_334.2739m/z		334.274	1	0.55065	0.0251667	1	1	---	---	100	0	---	0	0	0	0	0	0	0	0	0	0	0	0	0	0	0	0	0	0	0	0	0	0	0	0	0	0	0	0	0	0	0	0	0	0	0	0	0
0.56_272.0765m/z		272.077	1	0.55695	0.0188333	7	1	---	---	100	0	---	0	0	0	0	0	0	0	0	0	0	0	0	0	0	0	0	0	0	0	0	0	0	0	0	0	0	0	0	0	0	0	0	0	0	0	0	0
0.56_387.2854m/z		387.285	1	0.55695	0.0251667	9	1	---	---	100	0	---	0	0	0	0	0	0	0	0	0	0	0	0	0	0	0	0	0	0	0	0	0	0	0	0	0	0	0	0	0	0	0	0	0	0	0	0	0
0.56_86.0712m/z		86.0712	1	0.56325	0.0999833	1	1	---	---	100	0	---	0	0	0	0	0	0	0	0	0	0	0	0	0	0	0	0	0	0	0	0	0	0	0	0	0	0	0	0	0	0	0	0	0	0	0	0	0
0.56_142.1226m/z		142.123	1	0.56325	0.0756167	11	1.03958	Control	High	100	906.821	3.7	1180.56	838.097	849.076	916.849	749.522	590.269	1128.49	842.47	1092.28	861.316	1178.43	741.849	814.383	855.498	771.322	905.3	904.492	939.533	857.673	866.471	1030.25	838.097	731.604	811.399	716.742	575.635	894.009	805.749	858.801	790.063	1033.12	808.372	889.768	876.767	834.879	827.602	802.064
0.56_230.0559m/z		230.056	1	0.56325	0.0315833	4	1	---	---	100	0	---	0	0	0	0	0	0	0	0	0	0	0	0	0	0	0	0	0	0	0	0	0	0	0	0	0	0	0	0	0	0	0	0	0	0	0	0	0
0.56_292.0220m/z		292.022	1	0.56325	0.0188667	3	1	---	---	100	0	---	0	0	0	0	0	0	0	0	0	0	0	0	0	0	0	0	0	0	0	0	0	0	0	0	0	0	0	0	0	0	0	0	0	0	0	0	0
0.56_331.2093m/z		331.209	1	0.56325	0.0188333	2	1	---	---	100	0	---	0	0	0	0	0	0	0	0	0	0	0	0	0	0	0	0	0	0	0	0	0	0	0	0	0	0	0	0	0	0	0	0	0	0	0	0	0
0.56_349.1258m/z		349.126	1	0.56325	0.0188667	5	1	---	---	100	0	---	0	0	0	0	0	0	0	0	0	0	0	0	0	0	0	0	0	0	0	0	0	0	0	0	0	0	0	0	0	0	0	0	0	0	0	0	0
0.56_393.1523m/z		393.152	1	0.56325	0.0251667	2	1	---	---	100	0	---	0	0	0	0	0	0	0	0	0	0	0	0	0	0	0	0	0	0	0	0	0	0	0	0	0	0	0	0	0	0	0	0	0	0	0	0	0
0.56_481.2043m/z		481.204	1	0.56325	0.0188667	3	1	---	---	100	0	---	0	0	0	0	0	0	0	0	0	0	0	0	0	0	0	0	0	0	0	0	0	0	0	0	0	0	0	0	0	0	0	0	0	0	0	0	0
0.56_585.2880m/z		585.288	1	0.56325	0.0458667	4	1	---	---	100 - 11.5	0	---	0	0	0	0	0	0	0	0	0	0	0	0	0	0	0	0	0	0	0	0	0	0	0	0	0	0	0	0	0	0	0	0	0	0	0	0	0
0.57_182.0559m/z		182.056	1	0.569483	0.0756167	2	1.2528	Low	High	100 - 33.6	2171.92	11.01	2535.13	2194.04	2319.74	1895.92	1826.61	1618	2404.37	2238.37	2454.98	2143.86	2632.3	1644.22	1478	1754.22	1159.53	1895.92	2383.71	2024.21	1906.16	1830.92	2212.35	2194.04	1998.79	1677.86	1746.72	1577.89	1904.78	2140.8	1930.23	1966.51	2307.72	1791.66	1614.82	1797.83	1255.07	1733.2	2113.77
0.57_317.1849m/z		317.185	1	0.569483	0.0252833	4	1	---	---	100	0	---	0	0	0	0	0	0	0	0	0	0	0	0	0	0	0	0	0	0	0	0	0	0	0	0	0	0	0	0	0	0	0	0	0	0	0	0	0
0.58_112.8957m/z		112.896	1	0.575817	0.0750333	1	1	---	---	100	0	---	0	0	0	0	0	0	0	0	0	0	0	0	0	0	0	0	0	0	0	0	0	0	0	0	0	0	0	0	0	0	0	0	0	0	0	0	0
0.58_136.1120m/z		136.112	1	0.575817	0.158017	23	1.2485	Low	QC	100 - 4.26	50876.5	5.21	52248.2	41697.2	53173	45178.8	39971.5	40754	58511	49465	58523.9	47128.4	59340.3	39213.5	45732.1	42177.9	41849.1	43138.1	40773.5	39506.8	42413.4	37918	45595.7	41697.2	45816.4	39982.7	38223.3	39743.6	46353.5	47309	46014.4	43229.7	52023.1	42729.8	49965.4	43226.5	45297.5	39435.8	36156.1
0.58_150.1276m/z		150.128	1	0.575817	0.14485	19	1.13353	Low	QC	100 - 6.83	103192	4.59	109137	85963.5	109954	97271.8	83264.7	81921.4	118209	99970.4	120881	94978	121452	81500.9	94904.9	90830.5	88373.9	92918.9	91783.7	89090.6	96244.4	85142	95241	85963.5	94741.9	86084.3	79623.2	79890.3	93647.5	95613	95042.8	87120.9	106476	88809.2	103690	93088.6	95656	84944.1	81389.8
0.58_473.3228m/z		473.323	1	0.575817	0.0271	10	1	---	---	100	0	---	0	0	0	0	0	0	0	0	0	0	0	0	0	0	0	0	0	0	0	0	0	0	0	0	0	0	0	0	0	0	0	0	0	0	0	0	0
0.58_164.1433m/z		164.143	1	0.582167	0.11665	7	1.31989	Low	QC	100 - 5.04	49512.1	7.31	45182.7	40249.6	51426.6	41445.6	31497.9	42846.5	55579.1	49017.4	54470.1	45647.3	50070.2	38884.5	39816.2	33659.7	38493.2	37078.5	35897.6	34116.8	39542	40926.5	39429.8	40249.6	44311.6	36678.9	30120.4	41784.2	44030.8	46880.9	42827	41871.1	43896.1	42371.3	43501.9	34496.5	41665.1	33896.3	31832.4
0.58_192.1747m/z		192.175	1	0.582167	0.115733	1	1.11163	Low	QC	100 - 8.81	9708.49	7.87	10548.8	7285.54	10064.1	9300.74	7610.08	7602.28	10608.1	9374.39	11818.1	9139.6	11545.2	7903.11	9010	8654.38	8149.12	8890.14	8198.74	8962.19	9679.1	7937.59	9205.69	7285.54	8671.67	8231.04	7277.26	7413.8	8403.9	8965.79	9291.99	8383.52	10121.5	8611.8	9844.03	8869.53	8820.62	8127.14	7270.28
0.58_473.2644m/z		473.264	1	0.582167	0.121883	17	1.36966	Low	High	100 - 13.4 - 2.35 - 0.0433	1.13353e+06	3.92	914283	807311	1.04898e+06	882499	790223	896018	1.27076e+06	1.13928e+06	1.29638e+06	1.06519e+06	1.18213e+06	668438	758857	789544	739004	846177	841101	829032	914804	853721	797872	807311	903854	781001	755662	873803	1.00672e+06	1.08962e+06	1.01928e+06	977076	1.03636e+06	728377	829102	809173	799899	773554	745851
0.59_148.1120m/z		148.112	1	0.588533	0.0207667	6	1.22773	Low	Control	100 - 5.61	728.673	6.94	678.336	627.185	706.46	648.621	306.967	667.916	771.189	694.176	787.892	722.19	850.391	567.418	611.945	584.889	502.157	747.536	519.982	713.881	726.663	682.537	591.967	627.185	608.719	574.021	293.541	651.356	610.95	663.919	619.479	662.447	745.53	618.299	668.591	599.43	543.535	683.379	461.097
0.59_198.1278m/z		198.128	1	0.588533	0.101567	4	1.40976	Low	QC	100 - 0.349	8670.24	11.65	8880.42	7059.01	8280.3	7143.74	6219.5	6554.62	10165.6	8613.41	10465	7552.63	9662.37	6821.76	7437.59	6847.1	7543.69	6560.09	5758.44	5316.19	7151.54	5964.49	7749.72	7059.01	7134.69	6322.12	5947.49	6392.11	8053.34	8237.97	8228.09	6927.83	8470.91	7433.48	8126.06	7017.32	8165.29	5997.07	5106.34
0.60_226.1591m/z		226.159	1	0.596583	0.133367	1	1.26342	Low	QC	100 - 7.68	35563	3.56	35401.6	27453	34816.5	32863.7	28385.6	27933.1	40351.2	33886.4	42316.7	33327.4	40684.9	29751.4	32989	30843.9	30905.7	27837.5	27890.5	28573.3	29575.2	26864.6	30894.1	27453	29999.5	29083.9	27144.1	27240.6	31967	32409.4	33271.5	30570.4	35668.1	32419.3	36042.7	31610.7	33452.3	25448.4	24732.1
0.60_344.2278m/z		344.228	1	0.596583	0.15565	1	1.48583	Low	QC	100 - 9.26	37196.6	6.54	35582.4	28664.1	37702.8	38484.4	31752.5	30371.5	42312.9	31409.1	46221.7	35668	41038.6	34357.3	34326.9	35797.3	29638.6	24569.7	25351.5	24088.4	27692.4	23469.4	31051.9	28664.1	32486.5	34058.2	30363.8	29618.5	33521	30040.1	36341.8	32717.3	35978.2	37438.2	37504.4	36687.3	32080.8	22461	22480.6
0.60_426.7950m/z		426.795	1	0.596583	0.0624667	1	1	---	---	100	0	---	0	0	0	0	0	0	0	0	0	0	0	0	0	0	0	0	0	0	0	0	0	0	0	0	0	0	0	0	0	0	0	0	0	0	0	0	0
0.60_658.5101m/z		658.51	1	0.596583	0.0813333	36	1.5173	Low	High	100 - 18.5	39304.6	8.47	27795.6	29059.1	39149.3	30553	21599.9	31695.7	45347.6	38453.3	42119.5	38907.1	33986.4	25248.8	23317.5	22889.5	24079.3	33291	28485.3	35969.3	33627.5	34406.4	24256.6	29059.1	33732.9	27039	20655.2	30909.9	35925.2	36777.2	33116.4	35688.5	29795.6	27512.9	25476	23458.5	26063.4	30433.8	25259.5
0.60_117.1385m/z		117.139	1	0.602817	0.158017	3	1.28874	Low	QC	100 - 5.22	63647.1	3.59	62203.6	50579.3	63896.3	57892.9	51797	50820.9	71450.3	57613.9	77320.1	61030.3	69223.4	49021.3	52206	53170.2	51630.3	49978.3	48086.2	48927.9	52166.4	47777.5	54283.5	50579.3	55056	51234.5	49531.7	49560.9	56604.2	55102.6	60792.8	55981.6	60687.5	53417.1	57038.5	54492.1	55884.7	45688.9	42640.7
0.61_96.9217m/z		96.9217	1	0.609083	0.0802333	1	1	---	---	100	0	---	0	0	0	0	0	0	0	0	0	0	0	0	0	0	0	0	0	0	0	0	0	0	0	0	0	0	0	0	0	0	0	0	0	0	0	0	0
0.61_533.3385m/z		533.338	1	0.609083	0.10535	1	9.84135	QC	Control	100	12619.4	10.63	285.992	2131.62	1974.92	859.392	1159.48	862.025	2581.66	2293.6	1408.7	830.866	1579.35	953.314	2331.85	1804.06	910.791	14251.8	12925.5	12979.3	12384.1	10556.3	249.578	2131.62	1701.68	760.551	1108.77	840.653	2045.23	2193.63	1107.59	762.132	1384.61	1038.8	2547.7	1848.91	985.84	13028.7	11461.7
0.62_370.2331m/z		370.233	1	0.615233	0.03005	2	268.551	QC	Control	100	13267.4	10.21	0	0	247.017	0	0	141.249	0	111.908	0	0	0	0	306.771	0	0	13740.9	11788.3	11976.5	14975	13856	0	0	212.842	0	0	137.747	0	107.031	0	0	0	0	335.168	0	0	12561.6	10453.4
0.62_721.5061m/z		721.506	1	0.615233	0.197967	36	4.5925	QC	High	100 - 40.9 - 10.1 - 1.33 - 0.0163	5.00797e+06	8.62	1.06095e+06	1.11878e+06	1.39374e+06	1.19228e+06	1.17106e+06	1.65692e+06	1.72163e+06	1.52459e+06	1.94143e+06	1.51751e+06	1.64919e+06	841890	966405	984223	1.01062e+06	5.68564e+06	5.17244e+06	4.68293e+06	4.85063e+06	4.6482e+06	925862	1.11878e+06	1.20091e+06	1.05515e+06	1.11984e+06	1.61584e+06	1.36391e+06	1.45814e+06	1.52644e+06	1.39198e+06	1.44583e+06	917383	1.05586e+06	1.00869e+06	1.0939e+06	5.19767e+06	4.58669e+06
0.62_505.0772m/z		505.077	1	0.62135	0.0655333	1	Infinity	QC	Control	100	21726	8.27	0	0	0	0	0	0	0	0	0	0	0	0	0	0	0	23904.8	20007.1	22578.8	22416.1	19723	0	0	0	0	0	0	0	0	0	0	0	0	0	0	0	21853.2	17741.5
0.62_663.4529m/z		663.453	1	0.62135	0.18615	2	20.3192	QC	Control	100 - 43.7 - 8.52 - 1	3.06615e+06	4.74	150569	140458	165681	137405	160384	266629	203414	160648	210737	159641	276721	121312	147517	174158	153331	3.04872e+06	2.99361e+06	2.876e+06	3.24889e+06	3.16355e+06	131398	140458	142759	121602	153370	260018	161148	153646	165692	146435	242598	132191	161173	178488	165966	2.78706e+06	2.6546e+06
0.62_684.2024m/z		684.202	1	0.62135	0.155383	1	21.405	QC	High	100 - 57.2 - 42.2 - 16.9 - 5.97 - 1.83	1.38987e+06	4.83	75681.8	57548.5	90227.4	72941.5	51332.9	106995	71224.9	73944.3	97756.8	67938.8	76196.6	49195.1	77667.6	58655.8	62945.1	1.47123e+06	1.28796e+06	1.39273e+06	1.37762e+06	1.41981e+06	66045.7	57548.5	77744.1	64552.3	49087.9	104342	56425.7	70721.2	76861.2	62318.5	66800.9	53606.5	84857.1	60114	68131.8	1.34496e+06	1.1421e+06
0.62_779.5843m/z		779.584	1	0.62135	0.0735833	26	99.2306	QC	High	100 - 43.2 - 10.9	52738	12.31	1325.47	2743.45	3647.96	1149.33	525.443	1637.83	5267.63	2275.07	3535.74	3432.32	1404.49	149.727	0	653.857	449.274	49405.3	47074.5	55590.6	48795	62824.7	1156.71	2743.45	3143.25	1017.14	502.462	1597.22	4173.11	2175.9	2779.97	3148.38	1231.3	163.153	0	670.113	486.295	45165.1	41743.6
0.62_812.6536m/z		812.654	1	0.62135	0.108383	4	2346.37	QC	Control	100 - 53.8 - 6.32	313825	5.59	0	668.746	0	0	0	5004.27	672.726	0	0	0	19429.4	0	0	0	0	292220	325833	302421	335922	312730	0	668.746	0	0	0	4880.2	532.946	0	0	0	17033.6	0	0	0	0	267140	288934
0.63_610.1837m/z		610.184	1	0.627467	0.171583	3	19.4928	QC	High	100 - 54 - 37.8 - 13.5 - 4.29 - 0.948	2.1945e+06	3.06	116912	91484.8	164233	119567	94517.1	160613	118358	109439	150329	105320	158936	85757.4	115554	94062.3	108590	2.26546e+06	2.10033e+06	2.1905e+06	2.16508e+06	2.25112e+06	102026	91484.8	141511	105815	90383.4	156631	93765.7	104668	118196	96607.5	139338	93447.3	126251	96400.8	117538	2.07103e+06	1.86248e+06
0.63_758.2210m/z		758.221	1	0.627467	0.108383	5	8.08413	QC	High	100 - 59.5 - 43.2 - 12 - 2.71	196068	9.75	39615.6	31009	52956.5	28971.8	23049.6	30356	33563.1	31216.5	57604.9	36455.6	27151.6	16580.3	26637.2	23043.8	27854.2	197488	165560	198266	200475	218551	34571.6	31009	45629.8	25639.7	22041.5	29603.4	26589.3	29855.8	45291.8	33439.8	23803.6	18067.1	29102.9	23616.7	30149.5	180539	146811
0.63_419.3145m/z		419.314	1	0.632867	0.0416667	6	Infinity	QC	Control	100	10381.6	8.68	0	0	0	0	0	353.666	0	0	0	0	0	0	0	0	0	9775.81	10870.3	11675.2	10164.3	9422.52	0	0	0	0	0	344.898	0	0	0	0	0	0	0	0	0	8936.8	9639.29
0.63_434.0320m/z		434.032	1	0.632867	0.0824167	1	152.556	QC	Control	100	70951.7	12.23	0	891.673	1433.76	0	0	406.262	2186.25	0	0	295.324	1293.01	955.703	333.016	544.892	786.044	76814.4	67578.7	58322.1	80751.8	71291.3	0	891.673	1235.4	0	0	396.19	1731.98	0	0	270.893	1133.57	1041.4	363.842	558.438	850.814	70221.8	59925.8
0.63_536.4281m/z		536.428	1	0.632867	0.0814667	1	700.582	QC	Low	100 - 25.2	41623.9	4.12	0	0	728.918	0	0	0	0	0	297.067	0	373.259	0	0	0	0	41260.1	39575.7	43241.6	43517.2	40524.9	0	0	628.07	0	0	0	0	0	233.569	0	327.233	0	0	0	0	37719	35094
0.63_568.3527m/z		568.353	1	0.632867	0.0770167	1	15.27	QC	Low	100 - 29.9 - 4.14	367825	1.4	24650.9	26529.9	23854.7	33816.9	26334.6	31167.4	27076.5	23177.6	16869	22149.8	35587.8	29774.1	32610.4	32622.3	30250.6	376222	368383	362879	364663	366980	21512.2	26529.9	20554.3	29927.5	25182.8	30394.7	21450.5	22167.4	13263.2	20317.5	31199.5	32444	35629.1	33433.3	32743.3	343933	326666
0.64_218.9599m/z		218.96	1	0.638283	0.0347	1	1	---	---	100	0	---	0	0	0	0	0	0	0	0	0	0	0	0	0	0	0	0	0	0	0	0	0	0	0	0	0	0	0	0	0	0	0	0	0	0	0	0	0
0.64_681.3427m/z		681.343	1	0.638283	0.0170167	3	Infinity	Control	QC	100	5449.42	16.94	6305.64	5056.25	8690.2	2392.66	4802.35	4262.46	6006.12	3922.28	4540.65	4738.2	2886.05	2319.99	3145.85	0	3310.4	0	0	0	0	0	5502.78	5056.25	7487.88	2117.48	4592.32	4156.78	4758.15	3751.32	3570.08	4346.23	2530.18	2528.02	3437.06	0	3583.18	0	0
0.64_362.9868m/z		362.987	1	0.644483	0.0807167	13	10.6085	QC	Control	100	73218.8	14.8	2511.04	8165.56	11703.8	4559.41	7569.79	12622.7	23943.6	2060.17	0	11393.3	6401.38	8767.97	6942.28	9414.46	6189.96	84733.6	83783.1	63355.7	72292.7	61928.9	2191.32	8165.56	10084.5	4035.02	7238.73	12309.7	18968.6	1970.38	0	10450.8	5612.03	9554.2	7584.91	9648.51	6700.02	77461.3	74295.2
0.64_585.3379m/z		585.338	1	0.644483	0.0929333	2	1.0736	High	Low	100 - 29.5 - 2.53	116454	8.55	102596	109984	136505	101732	111884	118551	133729	108257	64460.7	117353	145662	111029	102647	105391	117539	128620	104686	107606	116325	108400	89533.4	109984	117619	90031.6	106991	115612	105942	103539	50682.2	107645	127700	120985	112149	108011	127224	117582	92831.3
0.64_654.3316m/z		654.332	1	0.644483	0.170917	1	1.74749	QC	High	100 - 35.5 - 8.02 - 1.26 - 0.0706	1.63025e+07	3.32	1.17156e+07	8.6946e+06	1.32038e+07	1.12838e+07	1.15777e+07	1.14394e+07	1.52024e+07	1.10779e+07	5.8806e+06	1.12643e+07	1.04678e+07	9.36399e+06	8.78824e+06	8.62216e+06	9.40313e+06	1.6673e+07	1.60696e+07	1.54853e+07	1.68465e+07	1.6438e+07	1.02239e+07	8.6946e+06	1.1377e+07	9.98599e+06	1.10713e+07	1.11558e+07	1.20436e+07	1.0595e+07	4.62362e+06	1.03325e+07	9.17706e+06	1.02037e+07	9.60174e+06	8.83651e+06	1.01779e+07	1.52421e+07	1.42499e+07
0.64_972.4802m/z		972.48	1	0.644483	0.0929333	3	2.62292	Control	QC	100 - 64 - 6.58 - 3.58 - 0.295	990372	7.02	1.18782e+06	646826	1.14542e+06	983461	988334	993831	1.45364e+06	1.06316e+06	266538	1.00563e+06	608279	865914	719377	695978	755999	408339	335240	379041	379962	385336	1.03658e+06	646826	986945	870351	945110	969191	1.1516e+06	1.01682e+06	209565	922441	533273	943562	785968	713281	818293	373293	297276
0.65_512.5035m/z		512.504	1	0.650633	0.05765	1	Infinity	QC	Control	100 - 24.1	48100.7	8.39	0	0	0	0	0	0	0	0	0	0	0	0	0	0	0	48913.6	49775.5	52968.6	46756.9	42089	0	0	0	0	0	0	0	0	0	0	0	0	0	0	0	44715.6	44138.8
0.65_751.6187m/z		751.619	1	0.650633	0.05765	20	Infinity	QC	Control	100 - 43.2	73792.6	11.8	0	0	0	0	0	0	0	0	0	0	0	0	0	0	0	84182.4	62679.1	68993.3	80656.7	72451.3	0	0	0	0	0	0	0	0	0	0	0	0	0	0	0	76957.5	55581
0.66_485.3218m/z		485.322	1	0.65605	0.109117	7	1.18804	Low	QC	100 - 23.6 - 2.19	356823	4.12	364057	359695	371915	343357	268815	389450	405875	391718	182501	414570	438710	293607	360207	340575	334292	294033	283081	309408	314227	300981	317703	359695	320459	303866	257058	379795	321541	374644	143491	380274	384613	319935	393551	349042	361837	268798	251024
0.66_723.5874m/z		723.587	1	0.65605	0.0692	39	Infinity	QC	Control	100 - 41.2	195154	5.5	0	0	0	0	0	0	0	0	0	0	0	0	0	0	0	211730	191126	182386	193467	197063	0	0	0	0	0	0	0	0	0	0	0	0	0	0	0	193558	169482
0.66_86.0712m/z		86.0712	1	0.662117	0.0168833	1	1	---	---	100	0	---	0	0	0	0	0	0	0	0	0	0	0	0	0	0	0	0	0	0	0	0	0	0	0	0	0	0	0	0	0	0	0	0	0	0	0	0	0
0.66_377.1920m/z		377.192	1	0.662117	0.07995	61	2.44216	Low	QC	100 - 9.44 - 0.119	71208.2	8.35	67542.7	73300.3	72220.7	72662.6	48187.7	74092.6	86015.3	77911.3	37398.2	80623.5	81513.1	57433.8	67547.6	63960.4	62074.8	24906.2	29508.9	29914.9	30620.7	30838.6	58942.8	73300.3	62228.7	64305.4	46080.3	72255.6	68142.9	74515.4	29404.3	73953.9	71461.7	62583.9	73800.4	65550.5	67189.8	22768.7	26167.2
0.66_399.2505m/z		399.251	1	0.662117	0.0861	19	10.3024	High	QC	100 - 18.5 - 1.29	261013	10.31	196744	99308.4	8234.14	914.651	16542.1	98247.4	5148.37	10946.9	15680.8	1049.12	200462	14951.7	218018	870437	1196.99	27178.9	23144.1	21944.9	27759.4	26648.1	171693	99308.4	7094.92	809.455	15818.6	95811.6	4078.63	10469.7	12329	962.327	175743	16292.4	238200	892076	1295.62	24846.2	20523.2
0.66_430.2433m/z		430.243	1	0.662117	0.15575	7	1.19317	QC	High	100 - 23 - 3.7	1.07607e+07	2.41	9.36814e+06	9.3527e+06	9.60662e+06	9.57908e+06	8.38054e+06	1.01744e+07	1.07677e+07	9.81405e+06	5.3533e+06	9.79853e+06	1.07469e+07	8.43043e+06	8.88401e+06	8.51809e+06	8.51337e+06	1.08172e+07	1.07317e+07	1.06391e+07	1.1159e+07	1.04563e+07	8.17534e+06	9.3527e+06	8.27751e+06	8.47737e+06	8.01401e+06	9.92217e+06	8.5304e+06	9.38628e+06	4.20903e+06	8.98794e+06	9.42174e+06	9.1864e+06	9.70638e+06	8.72986e+06	9.21487e+06	9.88884e+06	9.51639e+06
0.66_547.2800m/z		547.28	1	0.662117	0.0921833	1	1.45882	Low	QC	100 - 25.9	66676.2	6.01	34117.8	38393.5	47107.1	67822.8	64502.7	106359	43809.1	45830.3	86745.2	50637	63056.4	65625.7	61876.7	58107	68146.7	52280.7	52837.7	42776.6	41308.5	39323.8	29773.8	38393.5	40589.6	60022.3	61681.7	103722	34706.3	43832.6	68203.3	46448.1	55280.9	71510.5	67604.4	59551.6	73762	47793.7	46854.1
0.66_647.4585m/z		647.459	1	0.662117	0.107417	6	186.714	QC	High	100 - 35.6 - 3.34	207413	10.55	1823.31	1160.78	1679.76	1408.08	1015.31	7794.83	1762.29	3574.05	1583.85	2335.59	2182.36	403.415	766.011	1127.85	1074.66	206697	217127	173798	233661	205780	1591.16	1160.78	1447.36	1246.13	970.903	7601.57	1396.12	3418.26	1245.3	2142.38	1913.25	439.59	836.919	1155.89	1163.21	188957	192539
0.67_311.2217m/z		311.222	1	0.668183	0.0345	16	Infinity	Control	QC	100 - 30.9	6317.7	9.61	6101.49	5637.82	6702.25	7159.92	5987.03	4674.82	8756.89	3528.59	2248.72	5799.03	7450.13	4268.8	4383.01	4373.22	4798.5	0	0	0	0	0	5324.62	5637.82	5774.97	6336.44	5725.19	4558.92	6937.37	3374.79	1768.06	5319.3	6531.46	4651.59	4788.74	4481.94	5193.9	0	0
0.67_360.3258m/z		360.326	1	0.668183	0.0522667	5	363.676	QC	Low	100 - 5.33	26657.4	13.4	39.7493	66.461	0	547.525	660.595	0	0	0	366.5	0	104.041	0	24.2551	322.301	0	31292.1	22759	29442.9	25345.6	24447.6	34.6882	66.461	0	484.552	631.704	0	0	0	288.16	0	91.2119	0	26.5003	330.314	0	28606.4	20181.7
0.67_383.3311m/z		383.331	1	0.668183	0.0399	10	926.753	QC	Low	100	27371.5	13.58	43.2477	37.4148	76.9576	0	27.6692	84.4731	0	0	63.2013	0	2.89946	0	86.3492	64.6644	28.3232	21485	29116.4	25955	30388.2	29913.2	37.7412	37.4148	66.3103	0	26.4591	82.3787	0	0	49.6919	0	2.54193	0	94.3423	66.2721	30.657	19641	25819.1
0.67_389.2537m/z		389.254	1	0.668183	0.103733	3	2.16733	QC	High	100 - 0.975	64525.4	8.71	36275.7	35872.3	38970.6	33529.3	43793.9	42240.3	49346.5	24204	8907.92	35981.2	26376.2	25689	32385.3	38934.4	25474.4	64495.5	67927.1	58091.3	71914.7	60198.3	31656.9	35872.3	33578.9	29673	41878.5	41193.1	39093.2	23149	7003.84	33004.7	23123.8	27992.6	35383.1	39902.3	27573.5	58960.2	60234.8
0.67_425.2102m/z		425.21	1	0.668183	0.0345	3	1	---	---	100	0	---	0	0	0	0	0	0	0	0	0	0	0	0	0	0	0	0	0	0	0	0	0	0	0	0	0	0	0	0	0	0	0	0	0	0	0	0	0
0.67_437.3737m/z		437.374	1	0.668183	0.07995	23	657.707	QC	High	100	107579	5.18	2151.29	904.408	2154.96	0	0	2495.03	0	0	0	0	0	0	0	817.836	0	109741	107191	103658	115790	101515	1877.38	904.408	1856.81	0	0	2433.17	0	0	0	0	0	0	0	838.168	0	100323	95052.4
0.67_445.3680m/z		445.368	1	0.668183	0.0867833	5	6693.05	QC	Control	100 - 3.61	145193	7.76	0	0	0	108.465	0	147.197	0	0	0	320.16	0	0	0	0	280.799	136553	147999	134572	162830	144009	0	0	0	95.9903	0	143.547	0	0	0	293.674	0	0	0	0	303.937	124834	131239
0.67_452.4825m/z		452.482	1	0.668183	0.103733	1	251.171	QC	High	100 - 27.6	224627	1.23	0	4656.01	0	610.987	0	19713.1	0	0	1342.52	758.199	0	409.372	2216.93	889.277	956.02	225394	222579	228693	224851	221620	0	4656.01	0	540.716	0	19224.3	0	0	1055.56	695.476	0	446.08	2422.15	911.385	1034.8	206049	197373
0.67_480.3662m/z		480.366	1	0.668183	0.0284333	8	1	---	---	100	0	---	0	0	0	0	0	0	0	0	0	0	0	0	0	0	0	0	0	0	0	0	0	0	0	0	0	0	0	0	0	0	0	0	0	0	0	0	0
0.67_542.2063m/z		542.206	1	0.668183	0.0513833	1	2.26906	QC	High	100 - 9.41	43064.4	9.1	21232	22293.5	30702.9	19140.7	25883.5	29293.7	27807.1	24745.1	13697.1	23892.9	20200.4	18754.9	17077.1	17647.9	21214.4	35330.9	48057.8	38119.4	46631.2	47182.6	18528.6	22293.5	26455	16939.3	24751.5	28567.4	22029.3	23666.5	10769.3	21916.3	17709.5	20436.7	18657.9	18086.7	22962.5	32298.6	42615.6
0.67_583.3779m/z		583.378	1	0.668183	0.08535	1	2.52529	QC	High	100 - 18.6	187471	5.51	51356.6	80873.7	86332.4	80426.4	95973	112701	95306.9	55077.5	34415.9	74203.6	63401.7	75393.8	77738.6	80981.6	73670.2	188474	185818	171587	199906	191569	44817.6	80873.7	74388	71176.3	91775.6	109907	75503.9	52676.8	27059.5	68065.1	55583.7	82154.4	84934.7	82994.9	79740.7	172298	164775
0.67_809.5395m/z		809.539	1	0.668183	0.0621833	21	Infinity	QC	Control	100 - 34.5	147731	7.25	0	0	0	0	0	0	3262.02	0	0	0	0	1767.32	0	0	0	137148	138421	147603	152288	163194	0	0	0	0	0	0	2584.23	0	0	0	0	1925.8	0	0	0	125377	122745
0.67_330.2274m/z		330.227	1	0.6736	0.150433	16	2.10881	Low	QC	100 - 17.9	3.81631e+06	4.53	4.04647e+06	4.08839e+06	3.41452e+06	3.49715e+06	1.42674e+06	3.73218e+06	4.17174e+06	4.53966e+06	2.03484e+06	4.60312e+06	4.18218e+06	2.17957e+06	3.79257e+06	3.50649e+06	2.70298e+06	1.77044e+06	1.78526e+06	1.73963e+06	1.9502e+06	1.80293e+06	3.53126e+06	4.08839e+06	2.94211e+06	3.09493e+06	1.36434e+06	3.63965e+06	3.30493e+06	4.34179e+06	1.59989e+06	4.22232e+06	3.66648e+06	2.37501e+06	4.14364e+06	3.59366e+06	2.92571e+06	1.6185e+06	1.58309e+06
0.67_340.2304m/z		340.23	1	0.6736	0.0513667	4	29.3513	QC	Control	100	24120.4	11.54	1166.29	2942.62	0	0	0	6357.51	0	1272.1	6722.33	3389.64	0	1272.25	12770.8	17742.8	3839.04	21234.8	22251.3	23579.9	28325.4	25210.7	1017.79	2942.62	0	0	0	6199.89	0	1216.66	5285.43	3109.23	0	1386.33	13952.9	18183.9	4155.38	19412.3	19731.5
0.67_416.2180m/z		416.218	1	0.6736	0.16855	2	1.73973	Control	QC	100 - 14.7 - 11.5 - 0.837	140540	5.7	132828	122506	159793	150610	136962	138647	172184	134407	106101	142428	154928	134633	124497	117974	133478	87276.6	82933	80231.2	75148.1	78323	115915	122506	137685	133288	130972	135210	136407	128549	83421.9	130645	135824	146706	136022	120907	144477	79786.1	73541.3
0.67_460.2689m/z		460.269	1	0.6736	0.0806833	16	1.37536	Low	QC	100 - 14.3	74927.8	10.31	62522.2	64197.4	88403.4	71207.1	83643.1	77665	84260.2	69675.2	63990.5	79048	72862.7	72657.4	65996	56592.7	78499.2	59047.4	58193.8	48703.4	58473.2	47974.9	54561.6	64197.4	76172.5	63017.4	79985	75739.5	66752.5	66638.3	50312.5	72508.7	63878.1	79172.7	72105.1	57999.6	84967.6	53979.7	51603.7
0.67_563.2746m/z		563.275	1	0.6736	0.0860667	2	1.7921	High	QC	100 - 30.3 - 3.8	284232	5.39	145991	187713	173963	254329	223086	414824	166758	194758	420974	214033	288124	252084	290490	277473	312987	144205	160059	165868	164091	158789	127403	187713	149895	225078	213329	404539	132109	186269	330990	196327	252596	274689	317380	284371	338778	131828	141933
0.67_567.3636m/z		567.364	1	0.6736	0.0683333	22	1.3352	QC	Control	100 - 11.7 - 0.464	85435	6.8	27901.3	60740.4	62129.4	74638.1	94523.2	120730	80630.1	65779	29399	55210.7	57058.9	79567.8	64339.7	64977.3	81465.5	86505.8	81948.9	79603.3	94741	84376	24348.8	60740.4	53533.6	66053.7	90389.3	117737	63876.6	62911.8	23115	50643.4	50023	86702.7	70295.5	66592.7	88178.3	79081.4	72668.7
0.68_281.2110m/z		281.211	1	0.679	0.0223667	12	Infinity	Low	QC	100	4554.54	19.4	3266.46	5951.54	2967.77	5971.1	3866.68	3872.36	4974.73	4604.05	2913.11	6408.43	4223.68	4085.69	4794.36	2858.06	3411.41	0	0	0	0	0	2850.55	5951.54	2557.16	5284.35	3697.57	3776.35	3941.07	4403.37	2290.43	5878.29	3702.86	4452.06	5238.16	2929.11	3692.51	0	0
0.68_338.3417m/z		338.342	1	0.679	0.0683	5	8429.73	QC	Control	100 - 23	1.26583e+06	4.82	0	750.812	0	0	0	4955.05	0	0	0	0	5846.98	0	0	1271.58	0	1.19873e+06	1.34262e+06	1.28781e+06	1.29201e+06	1.20796e+06	0	750.812	0	0	0	4832.2	0	0	0	0	5126	0	0	1303.19	0	1.09585e+06	1.19058e+06
0.68_387.3216m/z		387.322	1	0.679	0.01695	1	1	---	---	100	0	---	0	0	0	0	0	0	0	0	0	0	0	0	0	0	0	0	0	0	0	0	0	0	0	0	0	0	0	0	0	0	0	0	0	0	0	0	0
0.68_449.1913m/z		449.191	1	0.679	0.0621833	2	2.7602	QC	Control	100	75128.5	5.39	22230	27081.8	28113.1	27231.4	31436.4	43055.7	38605.8	25017.3	12608.5	25479.9	28995.3	29718.7	23563.5	22919.5	35640.6	80757.9	74323.7	70376.6	77395.1	72789.4	19399.6	27081.8	24223.5	24099.4	30061.6	41988.2	30584.2	23926.8	9913.44	23372	25419.9	32383.7	25744.7	23489.3	38577.4	73826.8	65907
0.68_642.5813m/z		642.581	1	0.679	0.0513667	1	Infinity	QC	Control	100 - 34.2	104385	11.45	0	0	0	0	0	0	0	0	0	0	0	0	0	0	0	100253	124473	104571	93077.4	99552.3	0	0	0	0	0	0	0	0	0	0	0	0	0	0	0	91649.2	110377
0.68_648.6283m/z		648.628	1	0.679	0.1327	2	84.6386	QC	High	100 - 44.7	7.66901e+06	2.71	78840.7	85361.5	99033.5	108260	100373	254183	123122	96526.8	55324.2	119927	246367	23677.6	55715.1	59472.5	67812.2	7.5581e+06	7.52684e+06	7.54919e+06	8.02307e+06	7.68785e+06	68802.3	85361.5	85331.9	95808.5	95983.5	247881	97539.2	92319.4	43498.6	110006	215988	25800.8	60872.5	60951.1	73400	6.90942e+06	6.67447e+06
0.68_183.1378m/z		183.138	1	0.6844	0.02235	19	Infinity	Control	QC	100	1261.64	16.47	683.946	1147.63	718.131	1955.54	1802.95	1197.32	1587.16	1174.25	1109.7	1093.32	1782.08	772.019	1304.13	1240.79	1143.52	0	0	0	0	0	596.863	1147.63	618.775	1730.63	1724.1	1167.63	1257.38	1123.07	872.497	1002.88	1562.34	841.247	1424.85	1271.64	1237.75	0	0
0.68_283.1903m/z		283.19	1	0.6844	0.0567833	4	Infinity	High	QC	100 - 38.2	9183.06	27.45	6129.3	10382.2	7673.73	12141.3	7670.98	6490.38	8998.33	8542.52	3082.52	10690.2	14063.3	7298.16	6999.84	10248.3	7305.68	0	0	0	0	0	5348.89	10382.2	6612.05	10744.9	7335.49	6329.47	7128.64	8170.17	2423.63	9805.81	12329.2	7952.6	7647.8	10503.1	7907.67	0	0
0.68_309.1484m/z		309.148	1	0.6844	0.0791167	15	1.19161	QC	High	100 - 17.1	55168.9	7.16	44529	48643	53954	51900.6	50276.8	53550.9	69664.2	51365.8	30788.5	51677.6	47026.9	52166.3	41288	39260.2	51748.4	59622	54399.3	51577	59039.8	51206.6	38859.4	48643	46489.3	45931.4	48077.9	52223.3	55189.3	49126.9	24207.4	47402.5	41228.1	56844.1	45109.9	40236.3	56012.5	54504.9	48238.9
0.68_336.3255m/z		336.325	1	0.6844	0.0507833	2	400.399	QC	Control	100 - 10.9	61864.8	12.02	34.6315	338.487	255.689	77.0968	66.6354	843.606	653.356	289.699	59.0438	177.741	2089.78	203.24	73.211	215.36	149.571	64388.1	71844.1	56716.6	63734.3	52640.9	30.2221	338.487	220.314	68.2297	63.7211	822.691	517.6	277.072	46.4231	163.037	1832.09	221.465	79.988	220.714	161.896	58862	63708.2
0.68_385.1643m/z		385.164	1	0.6844	0.0629167	29	3.23384	QC	Control	100 - 3.1	62215	5.33	13376.6	22682.2	22303.1	15057.3	22774.6	26418.7	25956.4	18972.4	10329.3	18817.4	19053	22267.8	14701.5	17461.5	26986.4	60183.1	66009.2	60834.6	58595.8	65452.2	11673.4	22682.2	19217.4	13325.5	21778.5	25763.7	20563.2	18145.4	8121.44	17260.7	16703.5	24264.5	16062.4	17895.7	29210.1	55017.9	58534.1
0.68_424.3059m/z		424.306	1	0.6844	0.0629167	10	1.11997	QC	High	100 - 17.3	39038.8	10.03	31835.5	34563.3	41801.8	39796.6	35913	39784.5	45382.1	38689.4	17737.9	38505.7	41331.5	37172.6	33288.7	26455.2	36036.9	34609.2	36437.1	44843.7	40143.6	39160.3	27782	34563.3	36018.4	35219.4	34342.3	38798.1	35952.6	37003.1	13946.4	35320.3	36235	40505.9	36370.2	27112.9	39006.4	31638.9	32310.8
0.68_535.3966m/z		535.397	1	0.6844	0.0284167	2	1	---	---	100	0	---	0	0	0	0	0	0	0	0	0	0	0	0	0	0	0	0	0	0	0	0	0	0	0	0	0	0	0	0	0	0	0	0	0	0	0	0	0
0.68_650.6431m/z		650.643	1	0.6844	0.1265	2	89.3464	QC	Control	100 - 40.6 - 8.47 - 0.662	3.6622e+06	4.78	1572.31	68750.8	9564.61	119244	5812.38	235494	33140.2	35301.1	48958.7	19339.4	72016.6	4140.13	54953.8	67022.1	43819.8	3.53289e+06	3.56647e+06	3.53725e+06	3.9371e+06	3.73731e+06	1372.11	68750.8	8241.32	105529	5558.18	229656	26254.3	33762.5	38493.7	17739.5	63136.3	4511.38	60040.8	68688.3	47430.6	3.22968e+06	3.16259e+06
0.69_119.0491m/z		119.049	1	0.69055	0.0392167	4	1.65743	QC	High	100	2038.27	23.73	1278.21	2102.66	2272.03	1007.13	1980.37	1845.79	1789.15	1318.22	1142.83	2128.64	1003.08	1611.68	1082.46	979.303	1472.36	1161.09	2350.51	2215.84	2270.31	2193.59	1115.46	2102.66	1957.69	891.294	1893.76	1800.03	1417.39	1260.77	898.549	1952.54	879.387	1756.2	1182.66	1003.65	1593.68	1061.44	2084.33
0.69_237.1121m/z		237.112	1	0.69055	0.0791167	16	1.94613	QC	High	100 - 11	105141	6.08	52670.1	52134.5	65722.6	66544.7	68246.3	62525	76724.4	52924	33125.8	61544	54875.3	63832.3	49432.3	40729.1	61258.7	103816	111844	95706.5	110308	104030	45963.9	52134.5	56629.7	58891.3	65261.6	60974.8	60782.5	50617.2	26045.1	56452.8	48108.7	69556.3	54008.1	41741.7	66306.5	94906.1	99178.5
0.69_324.3261m/z		324.326	1	0.69055	0.05685	1	22.6677	QC	High	100 - 11.9	71824.2	6.8	8758.51	2151.94	4729.67	1738.43	2602.03	2927.34	5230.82	10269	4306.01	4497.28	0	2861.55	3665.19	5610.79	3705.31	72882.1	70412.7	67188	79715.4	68922.9	7643.34	2151.94	4075.3	1538.49	2488.23	2854.76	4143.95	9821.36	3385.6	4125.24	0	3118.15	4004.46	5750.28	4010.63	66627	62438.9
0.69_357.1697m/z		357.17	1	0.69055	0.0676333	73	1.51173	QC	High	100 - 14.6	102698	6.38	55748.4	63267.6	79461.7	74282.8	88059.1	68445.3	95729	63172.6	42507.1	71351.9	72838.9	78063.1	63512.6	49474.4	75781.1	111020	103358	93738.3	99376.5	105997	48650.2	63267.6	68467.9	65739.3	84207.8	66748.3	75838.3	60419.1	33421.2	65449.3	63857.2	85063.1	69391.8	50704.4	82025.6	101492	91653.1
0.69_401.1595m/z		401.159	1	0.69055	0.0507833	119	3.10859	QC	High	100	40612.5	8.45	11157.4	6869.01	19079.5	10786.1	19595.7	18094.9	21111.4	12964.3	7917.72	16825.5	15385.8	13690.3	11270.3	8513.2	16463.5	35825.3	38282.5	41901.6	43813.5	43239.8	9736.77	6869.01	16439.8	9545.58	18738.7	17646.3	16724.9	12399.2	6225.3	15433.6	13488.6	14918	12313.6	8724.85	17820.1	32750.6	33947.3
0.69_521.2166m/z		521.217	1	0.69055	0.0561667	3	3.35604	QC	High	100	80270.5	9.87	25460.5	18420.3	26869.1	31939.6	35268	32154	42668	25010.4	21315.9	26270.7	20217.6	25137.9	24539.1	19677.5	30019.1	75796.8	74366.7	75142.4	92997.6	83048.9	22218.8	18420.3	23151.7	28266.2	33725.6	31356.8	33802.4	23920.3	16759.6	24097.5	17724.6	27392	26810.6	20166.7	32492.7	69291.6	65945.2
0.69_538.5191m/z		538.519	1	0.69055	0.108867	3	129.067	QC	Control	100 - 36.1 - 7.01	9.53871e+06	1.44	46122.6	76585.4	81833.8	91755	73227.4	170032	69639.9	76388	82974.1	91807.8	134604	81581.8	77942	87944	122652	9.64828e+06	9.4651e+06	9.34389e+06	9.67927e+06	9.55702e+06	40250.1	76585.4	70511.8	81202	70024.8	165817	55170	73058.4	65238.3	84213	118006	88897.3	85156.9	90130.4	132759	8.82022e+06	8.39323e+06
0.69_562.2686m/z		562.269	1	0.69055	0.0683	1	1.50307	QC	High	100	52972.5	9.17	32903.3	33172.9	43053.5	42647.8	38532.8	40941.9	48583.9	46267.1	25518.7	36135.7	33799.6	38315.8	27723.6	34821.8	41554.4	58905.6	56349.3	51991.8	51275.8	46340.3	28713.9	33172.9	37096.9	37742.8	36847.6	39926.9	38489.1	44250.4	20064.1	33146.4	29631.8	41751.6	30289.9	35687.5	44978.5	53850	49968.1
0.69_566.5496m/z		566.55	1	0.69055	0.05615	3	971029	QC	Control	100 - 34.2 - 3.97	373704	7.15	0	1.51683	0.00353933	0	0.403902	1142.87	0	0	94.6068	2.88604	1904.52	0	55.4565	0	142.746	363849	362208	347601	377217	417645	0	1.51683	0.00304965	0	0.386238	1114.53	0	0	74.3845	2.64729	1669.67	0	60.5899	0	154.508	332622	321190
0.70_332.2069m/z		332.207	1	0.69595	0.07845	10	4.7598	Low	QC	100 - 12.4	85041.5	18.05	58922	30803.7	115312	96790.6	79174.1	44929.6	127551	101544	57155.4	94028.2	33023.6	80182.9	49356.2	29595.5	86414.4	23107.8	15775.4	16547.5	15170.4	18731.8	51419.8	30803.7	99357.8	85658.5	75711.4	43815.7	101048	97117.7	44938.4	86249.7	28951.5	87373	53925	30331.3	93535	21124.6	13989
0.70_573.3535m/z		573.353	1	0.69595	0.0561667	9	5.957	QC	Control	100 - 22.4 - 0.291	219289	7.09	25104.6	15573.6	50458.1	58469.7	34453.8	71066.8	38276	48872.4	20811.8	40665.4	47624.8	67795.2	13884.5	41114	46265.3	239988	226809	210816	219802	199031	21908.2	15573.6	43477.1	51745	32947	69304.9	30323	46742.2	16363.3	37301.3	41752.2	73874.5	15169.8	42136.1	50077.6	219391	201124
0.70_83.0854m/z		83.0854	1	0.702017	0.0866	4	8.6259	High	QC	100 - 2.03	12816.9	13.08	18822.8	22818.1	474.788	143.195	6783.03	16310	223.641	2082.3	354.51	4022.33	28566.1	81.8409	13646.2	20574.7	1215.79	1245.48	1742.6	1358.5	1590.9	1491.84	16426.2	22818.1	409.1	126.726	6486.37	15905.6	177.173	1991.53	278.733	3689.58	25043.6	89.1796	14909.4	21086.2	1315.97	1138.59	1545.26
0.70_135.1167m/z		135.117	1	0.702017	0.1571	21	5.17487	High	QC	100 - 9.17	191608	5.87	273219	353415	7073.03	1194.77	104757	255251	3197.13	27229.7	7623.43	66817	435121	1735.04	186531	314488	20166.5	37417.1	34094.1	36754.8	36686.1	40181.4	238431	353415	6094.45	1057.36	100176	248923	2532.82	26042.8	5993.92	61289.5	381466	1890.63	203798	322306	21828.2	34205.8	30233.2
0.70_191.1794m/z		191.179	1	0.702017	0.217117	5	4.61767	High	QC	100 - 14.6	1.44234e+06	5.06	2.08549e+06	2.69428e+06	59602.2	8119.63	795856	1.89748e+06	32812.2	232168	61959.4	506710	3.20923e+06	15382.1	1.45831e+06	2.37843e+06	150359	298237	308746	298714	320674	335392	1.81995e+06	2.69428e+06	51356	7185.77	761049	1.85044e+06	25994.4	222048	48715.5	464792	2.8135e+06	16761.4	1.5933e+06	2.43756e+06	162749	272641	273782
0.70_268.1261m/z		268.126	1	0.702017	0.0561667	7	2.4793	QC	High	100	8890.15	14.01	1338.77	1448.42	5473.84	6474.31	4805.07	2774.41	7007.28	3708.4	2859.88	5106.51	1890.32	5719.6	3448.1	1161.33	5709.38	7057.51	9660.35	9141.31	10261	8330.53	1168.31	1448.42	4716.51	5729.68	4594.92	2705.63	5551.29	3546.76	2248.58	4684.07	1657.23	6232.48	3767.29	1190.21	6179.84	6451.8	8566.38
0.70_283.1456m/z		283.146	1	0.702017	0.0507833	1	Infinity	Low	QC	100 - 41.5	4276.27	17.62	1742.92	5541.02	4780.71	6369.81	981.452	2377.96	5981.66	4482.78	2672.57	5866.37	3876.1	2943.73	4236.1	2962.35	4177.49	0	0	0	0	0	1521.01	5541.02	4119.28	5637.2	938.529	2319.01	4738.78	4287.38	2101.3	5381.07	3398.14	3207.7	4628.22	3036	4521.71	0	0
0.70_315.1777m/z		315.178	1	0.702017	0.0284	6	1	---	---	100	0	---	0	0	0	0	0	0	0	0	0	0	0	0	0	0	0	0	0	0	0	0	0	0	0	0	0	0	0	0	0	0	0	0	0	0	0	0	0
0.70_356.3524m/z		356.352	1	0.702017	0.04535	1	Infinity	QC	Control	100	29478.8	10.12	0	0	0	0	0	0	0	0	0	0	0	0	0	0	0	26535.1	30569.3	31586.7	32612.1	26090.8	0	0	0	0	0	0	0	0	0	0	0	0	0	0	0	24257.8	27107.5
0.70_376.3207m/z		376.321	1	0.702017	0.0284167	2	Infinity	QC	High	100	20558.6	20.7	0	0	0	0	19.8595	0	16.1356	0	504.596	0	0	0	0	0	0	14837.1	25139.1	17802	21181.3	23833.4	0	0	0	0	18.9909	0	12.783	0	396.738	0	0	0	0	0	0	13563.7	22292.2
0.70_418.1759m/z		418.176	1	0.702017	0.0453667	2	7.29352	QC	Control	100 - 15.6	27618.7	17.4	0	5809.14	0	10079.3	3045.33	13325.4	0	4264.52	0	3797.13	1650.92	58472.6	20089.2	7976.33	25929.9	34658.1	24792.7	27653.5	29083.6	21905.7	0	5809.14	0	8920.04	2912.15	12995.1	0	4078.64	0	3483.01	1447.35	63715.9	21948.8	8174.63	28066.6	31683.6	21985.1
0.70_510.4876m/z		510.488	1	0.702017	0.04535	2	Infinity	QC	Control	100 - 26	76953.5	6.79	0	0	0	0	0	0	0	0	0	0	0	0	0	0	0	83451.4	80534.9	70132.2	76422.7	74226.3	0	0	0	0	0	0	0	0	0	0	0	0	0	0	0	76289.2	71414.8
0.70_536.5036m/z		536.504	1	0.702017	0.08385	2	953.316	QC	Control	100 - 36.7	1.36635e+06	1.49	0	2670.27	9.65453	2915.93	1570.45	12021	1895.99	1504.92	5363.58	2266.04	1878.96	9133.21	3974.06	6408.67	14261	1.38758e+06	1.38582e+06	1.35927e+06	1.33905e+06	1.36003e+06	0	2670.27	8.31879	2580.56	1501.77	11723	1502.04	1439.33	4217.11	2078.58	1647.27	9952.2	4341.93	6567.99	15436.1	1.26849e+06	1.22889e+06
0.71_169.1070m/z		169.107	1	0.707417	0.0507	2	Infinity	High	QC	100	7487.65	136.94	4685.31	4595.9	0	0	0	3258.01	0	0	0	0	8371.22	0	3733.71	25333.3	0	0	0	0	0	0	4088.75	4595.9	0	0	0	3177.23	0	0	0	0	7338.97	0	4079.33	25963.1	0	0	0
0.71_279.2164m/z		279.216	1	0.707417	0.0446167	1	1	---	---	100	0	---	0	0	0	0	0	0	0	0	0	0	0	0	0	0	0	0	0	0	0	0	0	0	0	0	0	0	0	0	0	0	0	0	0	0	0	0	0
0.71_390.2482m/z		390.248	1	0.707417	0.04535	5	2.39021	QC	High	100 - 14.6	11099.4	8.6	0	4992.8	11022.4	6456.58	1477.54	5780.34	6906.82	5873.47	3325.19	8825.68	5410.97	8515.6	4039.45	0	5252.31	10583.8	11674	9963.7	10869.9	12405.4	0	4992.8	9497.46	5713.99	1412.92	5637.03	5471.71	5617.46	2614.43	8095.57	4743.75	9279.2	4413.37	0	5685.11	9675.41	10352
0.71_499.3738m/z		499.374	1	0.707417	0.115117	11	1.14979	Low	High	100 - 33.1 - 3.65	608627	1.67	550495	455678	676686	728229	566119	629626	772626	656440	380687	603755	578547	564949	536882	430871	535443	539365	544145	558230	534546	549044	480403	455678	583064	644473	541360	614016	612088	627827	299315	553809	507207	615609	586579	441583	579564	493074	482524
0.71_221.1747m/z		221.175	1	0.712817	0.0223333	4	1	---	---	100	0	---	0	0	0	0	0	0	0	0	0	0	0	0	0	0	0	0	0	0	0	0	0	0	0	0	0	0	0	0	0	0	0	0	0	0	0	0	0
0.71_613.3690m/z		613.369	1	0.712817	0.0784667	3	1.83977	QC	Low	100 - 26.9	345750	5.68	176312	166688	212598	201256	183529	246770	206369	194484	112147	179885	231212	179694	173906	157953	206556	337899	370444	332225	325609	362574	153863	166688	183184	178109	175503	240652	163490	186007	88175.6	165004	202702	195807	190004	161879	223576	308898	328494
0.72_243.1568m/z		243.157	1	0.718967	0.0169333	5	1	---	---	100	0	---	0	0	0	0	0	0	0	0	0	0	0	0	0	0	0	0	0	0	0	0	0	0	0	0	0	0	0	0	0	0	0	0	0	0	0	0	0
0.72_374.2171m/z		374.217	1	0.718967	0.0988167	8	2.34787	QC	Low	100 - 9.05	230990	7.72	114882	96277.9	136929	129337	88659.6	86168.7	119144	122944	60249.3	103409	104058	105661	114409	93340.5	95552	220333	210911	225812	242454	255442	100254	96277.9	117985	114461	84782	84032.4	94388.1	117585	47371	94854	91226.4	115136	125000	95661	103426	201423	187027
0.72_272.2586m/z		272.259	1	0.72435	0.0934167	2	6.47327	QC	High	100 - 3.12	131429	7.88	17285.3	27161	41221.4	17761.6	14320	24882.4	32186.2	25079.2	17506.4	29468.2	24452.5	21889.2	18778.9	17910.8	18485.7	115328	131783	131970	133844	144223	15084.5	27161	35518.3	15718.8	13693.8	24265.5	25498.5	23986	13764.4	27030.4	21437.3	23852	20517.2	18356	20008.9	105430	116859
0.72_448.3631m/z		448.363	1	0.72435	0.0276833	1	1	---	---	100	0	---	0	0	0	0	0	0	0	0	0	0	0	0	0	0	0	0	0	0	0	0	0	0	0	0	0	0	0	0	0	0	0	0	0	0	0	0	0
0.72_667.3926m/z		667.393	1	0.72435	0.0988167	24	1.41179	Low	QC	100 - 34.5 - 35.6 - 10.7 - 1.14 - 0.111	3.11842e+06	6.9	3.97658e+06	2.88026e+06	2.6297e+06	2.95418e+06	2.74292e+06	3.32684e+06	3.02937e+06	3.42405e+06	3.17355e+06	2.63826e+06	3.61532e+06	2.06325e+06	2.9757e+06	2.62704e+06	1.90359e+06	2.35338e+06	2.36211e+06	2.20596e+06	2.11115e+06	2.01158e+06	3.47027e+06	2.88026e+06	2.26587e+06	2.61441e+06	2.62296e+06	3.24436e+06	2.39992e+06	3.27481e+06	2.4952e+06	2.42001e+06	3.16952e+06	2.24826e+06	3.25116e+06	2.69235e+06	2.06045e+06	2.1514e+06	2.09461e+06
0.73_272.1855m/z		272.186	1	0.72975	0.108867	8	1.34112	Low	QC	100 - 10.9	261677	5.8	261003	225652	279283	286546	190670	262415	302072	258766	152507	332623	251028	251550	233104	274293	255575	161030	197521	219118	195318	202601	227771	225652	240643	253589	182331	255909	239307	247487	119909	305106	220074	274107	254682	281112	276635	147210	175153
0.73_316.2117m/z		316.212	1	0.72975	0.25325	16	1.36675	QC	High	100 - 17.4	7.89048e+07	2.81	6.7779e+07	5.97789e+07	7.20973e+07	6.73748e+07	5.57746e+07	5.99611e+07	7.80968e+07	6.808e+07	3.69058e+07	6.41927e+07	6.83372e+07	5.78222e+07	5.80253e+07	4.97145e+07	5.47584e+07	8.02813e+07	7.82248e+07	7.65035e+07	7.75056e+07	8.20088e+07	5.91491e+07	5.97789e+07	6.21224e+07	5.96258e+07	5.33353e+07	5.84745e+07	6.18697e+07	6.51125e+07	2.90172e+07	5.88823e+07	5.99106e+07	6.30072e+07	6.33965e+07	5.09505e+07	5.92705e+07	7.33912e+07	6.93663e+07
0.73_441.3253m/z		441.325	1	0.72975	0.0276833	1	1	---	---	100	0	---	0	0	0	0	0	0	0	0	0	0	0	0	0	0	0	0	0	0	0	0	0	0	0	0	0	0	0	0	0	0	0	0	0	0	0	0	0
0.73_802.5006m/z		802.501	1	0.72975	0.08735	178	1.72487	QC	Low	100 - 47.3 - 12.1 - 0.374	3.08373e+06	5.23	1.31715e+06	1.30881e+06	2.96178e+06	2.68953e+06	1.67087e+06	1.46322e+06	2.48026e+06	2.17027e+06	554540	2.27072e+06	1.66979e+06	2.95966e+06	1.89759e+06	1.45033e+06	2.31342e+06	3.23674e+06	3.24273e+06	2.86733e+06	3.07973e+06	2.99213e+06	1.14944e+06	1.30881e+06	2.55201e+06	2.3802e+06	1.59779e+06	1.42694e+06	1.96491e+06	2.07567e+06	436006	2.08288e+06	1.46389e+06	3.22505e+06	2.07325e+06	1.48638e+06	2.50405e+06	2.95895e+06	2.87551e+06
0.74_231.1591m/z		231.159	1	0.735167	0.0473833	5	1	---	---	100 - 11.8	0	---	0	0	0	0	0	0	0	0	0	0	0	0	0	0	0	0	0	0	0	0	0	0	0	0	0	0	0	0	0	0	0	0	0	0	0	0	0
0.74_387.2353m/z		387.235	1	0.735167	0.0650167	2	1	---	---	100	0	---	0	0	0	0	0	0	0	0	0	0	0	0	0	0	0	0	0	0	0	0	0	0	0	0	0	0	0	0	0	0	0	0	0	0	0	0	0
0.74_522.1709m/z		522.171	1	0.735167	0.0169	1	1	---	---	100	0	---	0	0	0	0	0	0	0	0	0	0	0	0	0	0	0	0	0	0	0	0	0	0	0	0	0	0	0	0	0	0	0	0	0	0	0	0	0
0.74_134.0964m/z		134.096	1	0.740567	0.0169	6	1	---	---	100	0	---	0	0	0	0	0	0	0	0	0	0	0	0	0	0	0	0	0	0	0	0	0	0	0	0	0	0	0	0	0	0	0	0	0	0	0	0	0
0.74_250.1784m/z		250.178	1	0.740567	0.0168667	7	1	---	---	100	0	---	0	0	0	0	0	0	0	0	0	0	0	0	0	0	0	0	0	0	0	0	0	0	0	0	0	0	0	0	0	0	0	0	0	0	0	0	0
0.74_371.1627m/z		371.163	1	0.740567	0.0168667	4	1	---	---	100	0	---	0	0	0	0	0	0	0	0	0	0	0	0	0	0	0	0	0	0	0	0	0	0	0	0	0	0	0	0	0	0	0	0	0	0	0	0	0
0.74_971.6233m/z		971.623	1	0.740567	0.0764833	6	2.7034	QC	High	100 - 48.2 - 8.84 - 0.439	696585	12.01	200239	204788	448725	450369	216206	199012	417336	333057	7348.92	385447	408844	215384	198577	124819	340728	838703	647653	668696	699279	628596	174743	204788	386642	398571	206750	194078	330622	318540	5778.08	353561	358430	234698	216959	127922	368804	766722	574310
0.75_165.0310m/z		165.031	1	0.74665	0.0527833	1	1.61478	Low	QC	100	6723.3	20.8	6347.43	5624.3	8159.92	5464.44	4128.4	6680.41	8109.75	6322.07	4625.3	7878.97	8327	6359.79	2856.62	3189.03	3918.77	2456.62	5001.64	4191.64	4303.04	4865.09	5539.24	5624.3	7030.97	4835.96	3947.84	6514.79	6424.69	6046.5	3636.64	7227.17	7300.2	6930.08	3121.05	3268.31	4241.68	2245.78	4435.24
0.75_208.1544m/z		208.154	1	0.74665	0.0488	1	1	---	---	100	0	---	0	0	0	0	0	0	0	0	0	0	0	0	0	0	0	0	0	0	0	0	0	0	0	0	0	0	0	0	0	0	0	0	0	0	0	0	0
0.75_432.2380m/z		432.238	1	0.74665	5.35003	68	1.78237	Low	QC	100 - 25.4 - 1.01	1.33644e+07	5.72	1.32164e+07	1.11015e+07	1.49098e+07	1.45832e+07	1.21591e+07	1.00855e+07	1.60892e+07	1.2527e+07	1.49239e+07	1.31963e+07	1.2943e+07	9.28208e+06	9.3889e+06	8.98381e+06	1.04968e+07	8.04548e+06	7.78838e+06	7.46283e+06	6.97453e+06	7.21922e+06	1.15336e+07	1.11015e+07	1.2847e+07	1.2906e+07	1.16274e+07	9.83548e+06	1.27462e+07	1.1981e+07	1.17339e+07	1.21046e+07	1.1347e+07	1.01144e+07	1.0258e+07	9.20716e+06	1.13617e+07	7.35498e+06	6.90639e+06
0.75_559.4259m/z		559.426	1	0.74665	0.0488	17	1	---	---	100	0	---	0	0	0	0	0	0	0	0	0	0	0	0	0	0	0	0	0	0	0	0	0	0	0	0	0	0	0	0	0	0	0	0	0	0	0	0	0
0.75_943.5914m/z		943.591	1	0.74665	0.0812833	13	2.69883	QC	Control	100 - 47.2 - 12.7	1.03878e+06	5.5	308441	212107	400687	608482	394791	438097	683644	511262	6039.01	555686	554846	309647	385270	264862	593954	1.06667e+06	1.10771e+06	1.04976e+06	956603	1.01316e+06	269169	212107	345251	538499	377525	427235	541595	488977	4748.17	509717	486428	337413	420933	271447	642896	975121	982271
0.75_175.1328m/z		175.133	1	0.752033	0.0243333	3	1	---	---	100	0	---	0	0	0	0	0	0	0	0	0	0	0	0	0	0	0	0	0	0	0	0	0	0	0	0	0	0	0	0	0	0	0	0	0	0	0	0	0
0.75_267.1452m/z		267.145	1	0.752033	0.0609667	4	1	---	---	100	0	---	0	0	0	0	0	0	0	0	0	0	0	0	0	0	0	0	0	0	0	0	0	0	0	0	0	0	0	0	0	0	0	0	0	0	0	0	0
0.75_275.1728m/z		275.173	1	0.752033	0.0609667	4	1	---	---	100	0	---	0	0	0	0	0	0	0	0	0	0	0	0	0	0	0	0	0	0	0	0	0	0	0	0	0	0	0	0	0	0	0	0	0	0	0	0	0
0.75_301.1289m/z		301.129	1	0.752033	0.01895	8	1	---	---	100	0	---	0	0	0	0	0	0	0	0	0	0	0	0	0	0	0	0	0	0	0	0	0	0	0	0	0	0	0	0	0	0	0	0	0	0	0	0	0
0.75_303.1417m/z		303.142	1	0.752033	0.0555833	5	1	---	---	100	0	---	0	0	0	0	0	0	0	0	0	0	0	0	0	0	0	0	0	0	0	0	0	0	0	0	0	0	0	0	0	0	0	0	0	0	0	0	0
0.75_347.1830m/z		347.183	1	0.752033	0.0786333	20	1	---	---	100	0	---	0	0	0	0	0	0	0	0	0	0	0	0	0	0	0	0	0	0	0	0	0	0	0	0	0	0	0	0	0	0	0	0	0	0	0	0	0
0.75_375.1985m/z		375.199	1	0.752033	0.0427167	5	1	---	---	100	0	---	0	0	0	0	0	0	0	0	0	0	0	0	0	0	0	0	0	0	0	0	0	0	0	0	0	0	0	0	0	0	0	0	0	0	0	0	0
0.75_469.3267m/z		469.327	1	0.752033	0.0894167	18	1.25657	Control	High	100 - 10.3	90953.7	7.29	97136.7	84383.4	98027.4	90930.2	84290.9	61609.4	119775	91309.9	65327.7	87209.1	94229.6	78130.4	82336.7	38815.1	68401.4	58454.4	79450.1	73916.5	81666.6	82702.8	84768.8	84383.4	84465	80472	80604.4	60081.9	94887.6	87330	51363.9	79994.7	82610.2	85136.4	89958.4	39780.1	74037.7	53437.6	70452.8
0.76_105.0698m/z		105.07	1	0.75945	0.0786	2	1.23551	QC	High	100 - 0.995	16250.7	8.51	15840.8	13634.2	19005.2	13249.2	17761	15476.1	25375.5	13857.7	11014.2	13815.7	15337.3	11957.7	11999.4	10396.8	16073.5	14270.3	15445.6	16652.4	17639.4	17245.6	13823.9	13634.2	16375.8	11725.4	16984.3	15092.4	20102.9	13253.7	8659.93	12672.8	13446.1	13030	13110.2	10655.3	17397.9	13045.6	13696.5
0.76_164.9669m/z		164.967	1	0.75945	0.0373333	1	1	---	---	100	0	---	0	0	0	0	0	0	0	0	0	0	0	0	0	0	0	0	0	0	0	0	0	0	0	0	0	0	0	0	0	0	0	0	0	0	0	0	0
0.76_359.2039m/z		359.204	1	0.75945	0.0555833	3	1	---	---	100	0	---	0	0	0	0	0	0	0	0	0	0	0	0	0	0	0	0	0	0	0	0	0	0	0	0	0	0	0	0	0	0	0	0	0	0	0	0	0
0.76_387.1801m/z		387.18	1	0.75945	0.261183	138	1.169	Control	High	100 - 23.3 - 3.32	7.02472e+06	6.14	6.36197e+06	6.1672e+06	7.89879e+06	6.82579e+06	7.86984e+06	6.47795e+06	1.0246e+07	5.83366e+06	4.58288e+06	5.86709e+06	7.22854e+06	5.46956e+06	5.48887e+06	4.52151e+06	7.33734e+06	6.10732e+06	6.27794e+06	6.43403e+06	6.61685e+06	7.14784e+06	5.55193e+06	6.1672e+06	6.80596e+06	6.04074e+06	7.52565e+06	6.31734e+06	8.11705e+06	5.57939e+06	3.60329e+06	5.38173e+06	6.3372e+06	5.96002e+06	5.99696e+06	4.63392e+06	7.94194e+06	5.58316e+06	5.567e+06
0.76_404.2064m/z		404.206	1	0.75945	0.278733	40	1.17842	Control	High	100 - 24.4 - 3.64	1.31729e+07	2.39	1.20111e+07	1.1867e+07	1.45922e+07	1.26163e+07	1.47781e+07	1.25183e+07	1.91336e+07	1.10847e+07	8.57155e+06	1.08423e+07	1.35208e+07	9.98731e+06	1.00548e+07	8.38134e+06	1.39483e+07	1.24488e+07	1.25374e+07	1.26203e+07	1.21429e+07	1.29724e+07	1.04818e+07	1.1867e+07	1.25733e+07	1.11652e+07	1.41318e+07	1.2208e+07	1.5158e+07	1.06016e+07	6.73937e+06	9.9454e+06	1.18535e+07	1.08829e+07	1.09856e+07	8.5897e+06	1.50977e+07	1.13804e+07	1.11176e+07
0.76_702.3970m/z		702.397	1	0.75945	0.14945	2	1.18548	Control	QC	100 - 37.3 - 7.47 - 0.342	1.51691e+06	5.95	1.80899e+06	1.18979e+06	1.70467e+06	1.26013e+06	1.621e+06	1.24248e+06	1.85752e+06	1.53457e+06	864593	1.45159e+06	1.71478e+06	1.39203e+06	1.1643e+06	956583	1.20278e+06	1.26988e+06	1.30819e+06	1.37436e+06	1.16423e+06	1.28123e+06	1.57866e+06	1.18979e+06	1.46883e+06	1.11519e+06	1.5501e+06	1.21167e+06	1.47156e+06	1.46768e+06	679785	1.33151e+06	1.50333e+06	1.51686e+06	1.27208e+06	980365	1.30189e+06	1.1609e+06	1.16004e+06
0.77_300.2169m/z		300.217	1	0.7656	0.179533	8	1.68727	Low	QC	100 - 14.4	403381	6.9	365076	620614	200000	376872	88563.4	447309	238079	431505	341543	558469	790221	175311	391926	397113	207580	217528	243612	234097	237077	263054	318592	620614	172330	333527	84690.1	436219	188610	412697	268538	512270	692780	191031	428206	406985	224685	198859	216024
0.77_356.3522m/z		356.352	1	0.7656	0.0609667	1	64.8952	QC	Control	100 - 21.6	462176	9.18	0	8605.08	11759.6	5586.47	9658.25	28977.2	6375.58	2349	10854.2	7631.84	25698.8	8181.13	9540.73	5806.59	6823.49	452626	458411	404564	472551	522727	0	8605.08	10132.6	4943.95	9235.85	28258.8	5050.85	2246.61	8534.13	7000.49	22529.9	8914.74	10423.9	5950.94	7385.75	413779	406499
0.77_156.1382m/z		156.138	1	0.770983	0.09555	7	2.15613	Control	QC	100 - 4.91	55194.3	5.14	60801	46725.3	60627	54707.7	53110.7	44694.3	60649.3	52311.6	68373.3	42378.3	62786.7	44172.7	44471.4	41518.6	46320.1	24882	25366.8	24029.4	27454.3	26261.5	53059.5	46725.3	52239	48415.6	50787.9	43586.2	48047.5	50031.4	53758.5	38872.5	55044.5	48133.7	48588	42550.8	50136.9	22746.5	22494.2
0.77_216.1230m/z		216.123	1	0.770983	0.114967	53	2.85494	Control	QC	100 - 4.3	57007.1	15.02	62881.6	58489.4	56478.9	64387.8	42798.1	44872.8	59982.8	56787	41047.8	60847.1	85282.3	42421.4	49125.1	45253.8	44093.5	17184.1	17896.6	18957.6	21002.2	24799	54875.2	58489.4	48664.8	56982.4	40926.3	43760.3	47519.5	54311.8	32273.8	55813.5	74766.2	46225.4	53672.5	46378.8	47726.8	15709.3	15869.9
0.77_274.2740m/z		274.274	1	0.770983	0.338267	2	2.8521	QC	Low	100 - 16.6	5.05051e+06	10.01	1.52813e+06	2.28908e+06	2.31773e+06	2.17459e+06	1.63929e+06	1.99336e+06	2.32481e+06	1.59958e+06	1.21555e+06	1.72071e+06	2.9702e+06	1.80498e+06	1.74842e+06	1.78874e+06	2.4767e+06	4.83633e+06	5.19636e+06	4.3497e+06	5.14507e+06	5.7251e+06	1.33356e+06	2.28908e+06	1.99706e+06	1.92449e+06	1.5676e+06	1.94394e+06	1.84176e+06	1.52986e+06	955726	1.57836e+06	2.60395e+06	1.96684e+06	1.91026e+06	1.83321e+06	2.68078e+06	4.42125e+06	4.6079e+06
0.77_420.2015m/z		420.202	1	0.770983	0.216533	32	4.33027	Control	QC	100 - 22.2 - 1.83	822476	13.8	844277	647172	946288	704535	970110	446973	977340	695744	584584	705254	905169	698902	563792	468936	647393	172559	178865	177250	184862	236145	736779	647172	815366	623504	927682	435891	774267	665418	459629	646911	793554	761573	615981	480594	700738	157749	158610
0.77_485.3582m/z		485.358	1	0.770983	0.217217	11	2.4979	Control	QC	100 - 28.4 - 5.05 - 0.143	2.29871e+06	5.72	2.45898e+06	2.03343e+06	2.61433e+06	2.10087e+06	2.28593e+06	2.06451e+06	2.70386e+06	2.25111e+06	1.44017e+06	2.15042e+06	2.32689e+06	1.8567e+06	1.90521e+06	1.53332e+06	1.86861e+06	891410	936571	863399	908246	1.00165e+06	2.14589e+06	2.03343e+06	2.25263e+06	1.85924e+06	2.18595e+06	2.01333e+06	2.14205e+06	2.15299e+06	1.13233e+06	1.97252e+06	2.03996e+06	2.02319e+06	2.08158e+06	1.57144e+06	2.02259e+06	814905	830510
0.77_614.4834m/z		614.483	1	0.770983	4.44117	3	2.96599	Low	QC	100 - 28	2.62997e+06	3.96	2.44032e+06	2.03778e+06	2.58288e+06	2.36287e+06	2.23609e+06	1.93341e+06	2.96772e+06	2.47453e+06	3.34941e+06	2.42477e+06	2.5057e+06	1.76737e+06	1.75436e+06	1.70624e+06	1.77216e+06	883334	912451	919504	887914	830342	2.1296e+06	2.03778e+06	2.22553e+06	2.09111e+06	2.13829e+06	1.88548e+06	2.35109e+06	2.36667e+06	2.63347e+06	2.22418e+06	2.19673e+06	1.92585e+06	1.91676e+06	1.74866e+06	1.91819e+06	807522	809121
0.77_776.5620m/z		776.562	1	0.770983	0.177367	20	4.13577	QC	High	100 - 31.6	261568	8.29	71921.8	108261	132452	72545.6	90868.9	168179	77769.5	141828	9207.23	202784	235822	31873	11093.5	18778.6	18660.3	292188	276575	246778	242562	249738	62764.4	108261	114127	64201.9	86894.7	164009	61610.4	135646	7239.18	186009	206743	34731.1	12120.4	19245.5	20197.9	267111	245254
0.77_878.5683m/z		878.568	1	0.770983	0.0420833	19	Infinity	QC	Low	100 - 49.5 - 31.2 - 6.28	269742	6.44	0	9100.4	0	0	0	0	0	0	0	0	0	7381.11	5085.56	10735.6	0	264861	298694	270163	262159	252835	0	9100.4	0	0	0	0	0	0	0	0	0	8042.99	5556.32	11002.5	0	242129	264868
0.78_218.1750m/z		218.175	1	0.777133	0.157233	1	4.47226	Low	QC	100 - 29.8	38957.6	11.4	45374.6	42383.7	34744.1	50228	20429.1	32702.7	37593.6	45010.4	39549.7	39931.6	57488.6	26312.8	35135.5	35230	31642.2	5990.94	9164.07	8889.22	9108.03	10402.5	39597.3	42383.7	29937.1	44451.2	19535.7	31891.9	29782.3	43048.5	31096	36628.3	50399.7	28672.3	38387.9	36105.9	34249.5	5476.77	8126.29
0.78_406.3524m/z		406.352	1	0.777133	0.13255	1	1.61058	Control	QC	100 - 21.9	252213	11.89	213176	309978	314486	195768	227659	215509	297508	219580	14232.4	214764	426261	193502	220593	170925	213615	151453	155110	133733	157212	185482	186034	309978	270976	173252	217703	210166	235691	210009	11190.2	196998	373699	210853	241012	175174	231217	138455	137544
0.78_854.5680m/z		854.568	1	0.777133	0.15185	72	28.2947	QC	Control	100 - 48.3 - 38.4 - 10.7	2.55743e+06	9.9	23349.5	100267	92512.6	120904	114893	380294	44484.3	67895.6	0	62117.6	118906	322994	305903	342716	299553	2.81794e+06	2.73257e+06	2.65002e+06	2.36336e+06	2.22325e+06	20376.5	100267	79713.2	106999	109868	370866	35241.3	64936.2	0	56978.8	104244	351957	334220	351237	324237	2.57609e+06	2.42313e+06
0.78_886.6297m/z		886.63	1	0.777133	0.0420167	33	Infinity	QC	Low	100 - 39.8 - 63.1 - 13.3	136110	18.82	0	0	0	0	4842.36	0	0	0	0	0	0	5473.21	2434.61	13939.9	0	103015	132523	130481	174424	140104	0	0	0	0	4630.58	0	0	0	0	0	0	5964	2659.98	14286.5	0	94174.1	117516
0.78_300.2895m/z		300.29	1	0.7833	0.2294	13	18.9752	QC	Low	100 - 14.4	286426	5.09	13862.9	27345.4	18786.1	32966.4	29889.1	38157.7	9161.31	13711.9	1682.95	12759.8	33802.1	35172.7	37435.1	22767.1	38922.7	271897	291276	274126	307985	286846	12097.8	27345.4	16187	29174.9	28581.9	37211.6	7257.76	13114.2	1323.22	11704.2	29634	38326.7	40900.3	23333.1	42129.9	248561	258291
0.78_555.2482m/z		555.248	1	0.7833	0.0373333	3	Infinity	Control	QC	100	14485.9	22.1	12746.9	11455.8	18100.9	12317.8	17808	13014.9	22943	12716.3	1297.96	10041.5	9197.31	9994.69	3584.09	12198.7	18058.5	0	0	0	0	0	11123.9	11455.8	15596.6	10901.1	17029.2	12692.2	18175.9	12162	1020.52	9210.81	8063.19	10890.9	3915.86	12502	19546.5	0	0
0.78_794.6029m/z		794.603	1	0.7833	0.15795	34	17.4407	QC	Control	100 - 38.8 - 33.6 - 14.6 - 0.647	2.88099e+06	9.01	117189	162407	133108	224502	188733	705064	130986	158008	536.775	202422	223450	233396	280404	283981	259351	3.20055e+06	3.07294e+06	2.88025e+06	2.62595e+06	2.62526e+06	102268	162407	114692	198681	180479	687584	103769	151121	422.039	185677	195897	254325	306360	291042	280722	2.92586e+06	2.72495e+06
0.78_832.5836m/z		832.584	1	0.7833	0.163333	136	11.7324	QC	Control	100 - 49.5	7.37609e+06	10.37	409153	697727	591673	804941	639991	1.80966e+06	432647	442476	0	520128	801891	1.11753e+06	1.03709e+06	1.01219e+06	943590	8.30633e+06	7.98885e+06	7.30095e+06	6.72775e+06	6.55658e+06	357058	697727	509813	712362	612001	1.76479e+06	342751	423190	0	477100	703011	1.21774e+06	1.13309e+06	1.03735e+06	1.02134e+06	7.59344e+06	7.08416e+06
0.78_862.6299m/z		862.63	1	0.7833	0.150533	58	22.5655	QC	Control	100 - 42.6	497881	12.31	2423.55	34348	17791.9	27462.9	28292.6	113375	10217.7	13320.1	894.324	12029.4	37886	28498.4	29911.9	21301.1	7162.32	549249	555471	512281	461324	411079	2114.98	34348	15330.3	24304.3	27055.2	110564	8094.67	12739.6	703.161	11034.3	33214.3	31053.8	32680.8	21830.7	7752.5	502110	492568
0.79_810.5993m/z		810.599	1	0.789367	0.188133	103	9.56957	QC	Control	100 - 47.8 - 23.6 - 8.18	3.31417e+07	9.29	2.71868e+06	3.43637e+06	3.00261e+06	4.54687e+06	3.61166e+06	9.38503e+06	2.51863e+06	2.83449e+06	137.749	3.1867e+06	4.3612e+06	4.18183e+06	5.11349e+06	5.27216e+06	4.54071e+06	3.71143e+07	3.48584e+07	3.3416e+07	3.09658e+07	2.93539e+07	2.37252e+06	3.43637e+06	2.58719e+06	4.02392e+06	3.45371e+06	9.15235e+06	1.9953e+06	2.71094e+06	108.305	2.92308e+06	3.82342e+06	4.55682e+06	5.58683e+06	5.40323e+06	4.91487e+06	3.3929e+07	3.09109e+07
0.80_199.0390m/z		199.039	1	0.79545	0.0304667	3	Infinity	Control	QC	100	3554.27	19.29	4460.7	2900.79	4032.65	3448.58	2928.61	1419.28	5735.95	3613.14	2622.8	3420.32	3976.1	3160.22	2239.98	2788.47	1316.65	0	0	0	0	0	3892.74	2900.79	3474.72	3051.95	2800.53	1384.09	4544.13	3455.65	2062.18	3137.37	3485.81	3443.6	2447.32	2857.79	1425.15	0	0
0.80_778.5384m/z		778.538	1	0.79545	0.192867	89	12.2525	QC	Control	100 - 35.6	410280	7.2	16020.9	32451.8	28645.6	56110.9	34197.9	164081	22592.5	22350.7	71.6538	28600.8	54470.8	78173	65402.7	56741.8	71288.6	452439	426852	377058	399961	395088	13981	32451.8	24682.4	49657.4	32702.2	160013	17898.2	21376.5	56.3377	26234.8	47754	85182.9	71456.9	58152.4	77162.8	413608	378514
0.80_782.5685m/z		782.568	1	0.79545	0.18275	137	9.53933	QC	Control	100 - 49 - 54.2	7.95969e+07	8.11	5.75952e+06	8.37933e+06	7.22011e+06	1.17988e+07	8.56257e+06	2.22464e+07	5.95389e+06	6.76355e+06	0	7.42184e+06	1.09642e+07	1.2737e+07	1.35913e+07	1.41939e+07	1.27324e+07	8.62101e+07	8.46788e+07	8.10506e+07	7.51055e+07	7.09393e+07	5.02619e+06	8.37933e+06	6.22119e+06	1.04418e+07	8.18809e+06	2.16948e+07	4.71678e+06	6.46875e+06	0	6.80786e+06	9.61225e+06	1.38792e+07	1.48494e+07	1.45468e+07	1.37815e+07	7.88112e+07	7.50894e+07
0.80_786.5994m/z		786.599	1	0.801533	1.37655	40	19.8381	QC	Control	100 - 47.1 - 7.51	2.11527e+08	2.95	6.33893e+06	1.18618e+07	9.42243e+06	1.34494e+07	1.22407e+07	3.09838e+07	7.14511e+06	8.27738e+06	8.58811	1.02564e+07	1.66317e+07	1.43572e+07	1.59409e+07	1.62202e+07	1.67631e+07	2.075e+08	2.17284e+08	2.18574e+08	2.04081e+08	2.10198e+08	5.53182e+06	1.18618e+07	8.1188e+06	1.19026e+07	1.17054e+07	3.02156e+07	5.66049e+06	7.91659e+06	6.7524	9.4079e+06	1.45808e+07	1.56447e+07	1.74165e+07	1.66234e+07	1.81444e+07	1.89691e+08	1.92678e+08
0.81_98.9752m/z		98.9752	1	0.807617	0.0237333	1	Infinity	Low	QC	100	754.623	17.38	755.865	401.777	695.227	245.918	551.475	0	1384.3	930.169	753.909	704.738	420.571	451.723	383.426	586.06	419.586	0	0	0	0	0	659.625	401.777	599.04	217.634	527.356	0	1096.67	889.625	592.761	646.439	368.711	492.23	418.919	600.63	454.16	0	0
0.81_718.5741m/z		718.574	1	0.807617	0.1444	6	11.6756	QC	Control	100 - 24.9	438210	6.34	27898.8	33195.4	32088	57549.4	36929.9	145489	25174.1	25639.1	72.0409	30252.7	66692.4	41234.3	64501	57885.8	58303.9	475347	454928	436757	416983	407036	24346.6	33195.4	27648.5	50930.5	35314.8	141882	19943.4	24521.6	56.6421	27750.1	58468.6	44931.9	70471.7	59324.8	63108.2	434551	403410
0.81_720.5886m/z		720.589	1	0.807617	0.1638	1	10.238	QC	Control	100 - 31.6 - 0.379	778146	3.86	68420	85698.3	57153.6	98291	70467	219459	47727.8	54912	0	72638.8	111052	76152	87635.1	98843.6	97115.5	806617	797326	782130	775615	729044	59708.5	85698.3	49246.2	86986.2	67385.1	214018	37810.8	52518.6	0	66629.7	97358.5	82980.6	95747.2	101301	105118	737389	707033
0.81_748.5274m/z		748.527	1	0.807617	2.64943	21	18.3625	QC	High	100 - 50.2	9.93352e+06	2.75	359147	695450	645205	672443	780993	1.63624e+06	448413	499149	33604	569152	713661	383443	448386	527348	632000	9.6248e+06	1.00497e+07	1.03201e+07	9.73447e+06	9.93853e+06	313418	695450	555938	595103	746836	1.59568e+06	355241	477393	26421.1	522068	625660	417826	489892	540458	684077	8.79875e+06	8.9116e+06
0.81_760.5837m/z		760.584	1	0.807617	1.59305	31	22.8867	QC	Control	100 - 44.5 - 14.1 - 3.42 - 0.0925	7.1584e+08	3.31	1.85738e+07	3.4819e+07	2.84774e+07	3.95291e+07	3.49884e+07	9.02393e+07	2.21688e+07	2.26888e+07	28611.9	2.93968e+07	4.90536e+07	4.52213e+07	4.90167e+07	4.95842e+07	5.12282e+07	7.09226e+08	7.34498e+08	7.44342e+08	6.85034e+08	7.06102e+08	1.62089e+07	3.4819e+07	2.45374e+07	3.49827e+07	3.34581e+07	8.8002e+07	1.75625e+07	2.16998e+07	22496.1	2.6965e+07	4.30048e+07	4.92763e+07	5.3554e+07	5.08169e+07	5.54495e+07	6.48356e+08	6.51321e+08
0.81_377.2147m/z		377.215	1	0.813767	0.175333	9	1	---	---	100	0	---	0	0	0	0	0	0	0	0	0	0	0	0	0	0	0	0	0	0	0	0	0	0	0	0	0	0	0	0	0	0	0	0	0	0	0	0	0
0.81_744.5530m/z		744.553	1	0.813767	2.63678	38	15.4195	QC	High	100 - 42.8	2.97118e+07	2.27	1.58619e+06	1.78333e+06	1.95735e+06	2.17133e+06	2.3562e+06	4.55714e+06	1.63545e+06	1.65754e+06	1.60615	2.01799e+06	3.64505e+06	1.1106e+06	1.52231e+06	1.72615e+06	1.63037e+06	2.99484e+07	3.0065e+07	3.04356e+07	2.86961e+07	2.9414e+07	1.38423e+06	1.78333e+06	1.68654e+06	1.9216e+06	2.25315e+06	4.44416e+06	1.29564e+06	1.5853e+06	1.26283	1.85105e+06	3.19558e+06	1.21019e+06	1.66323e+06	1.76906e+06	1.76471e+06	2.73781e+07	2.66603e+07
0.81_752.5578m/z		752.558	1	0.813767	0.1814	31	5.79249	QC	High	100 - 41.1	926992	4.15	284046	199276	257661	277746	233412	498469	291064	261473	28.6654	288937	329851	84972.9	133933	140164	111246	979018	926244	943564	910939	875195	247880	199276	222012	245801	223203	486111	230586	250076	22.5382	265035	289178	92592.5	146331	143648	120412	894994	821352
0.83_272.1856m/z		272.186	1	0.825283	0.1692	8	6.63096	High	QC	100 - 14.2	976090	5.94	1.14554e+06	813165	715798	869893	1.0598e+06	798103	1.33051e+06	1.38417e+06	17986.1	990300	683396	840750	1.0685e+06	1.1966e+06	1.09121e+06	142910	162549	140892	145249	144411	999680	813165	616765	769844	1.01345e+06	778316	1.05406e+06	1.32384e+06	14141.5	908377	599127	916141	1.16741e+06	1.22634e+06	1.18112e+06	130645	144141
0.83_178.9941m/z		178.994	1	0.830717	0.0901167	3	1	---	---	100	0	---	0	0	0	0	0	0	0	0	0	0	0	0	0	0	0	0	0	0	0	0	0	0	0	0	0	0	0	0	0	0	0	0	0	0	0	0	0
0.84_200.9466m/z		200.947	1	0.844717	0.195583	1	1	---	---	100	0	---	0	0	0	0	0	0	0	0	0	0	0	0	0	0	0	0	0	0	0	0	0	0	0	0	0	0	0	0	0	0	0	0	0	0	0	0	0
0.84_481.2621m/z		481.262	1	0.844717	0.0901167	2	1	---	---	100 - 7.67	0	---	0	0	0	0	0	0	0	0	0	0	0	0	0	0	0	0	0	0	0	0	0	0	0	0	0	0	0	0	0	0	0	0	0	0	0	0	0
0.85_270.3155m/z		270.316	1	0.850133	0.2179	1	2.11121	Control	QC	100 - 14.4	20810.6	3.93	25480.1	15681.7	20775.8	22968.7	19146.6	16005.9	23960.3	23363.7	12585.4	17721.2	21106.4	14132.5	13741.8	15641.5	9745.9	9651.96	9740.57	10449.3	10001.3	9442.85	22235.8	15681.7	17901.4	20327	18309.2	15609.1	18981.8	22345.3	9895.29	16255.2	18503.8	15399.8	15013.8	16030.3	10549	8823.58	8637.51
0.86_516.2702m/z		516.27	1	0.855533	0.0283833	1	Infinity	Control	QC	100 - 16.1	8703.04	26.08	7718.91	6358.16	12133.3	7565.84	9739	5164.11	14155.1	8992.21	432.894	6667.21	6656.91	4718.17	4273.52	3099.23	4033.6	0	0	0	0	0	6736.1	6358.16	10454.6	6695.67	9313.07	5036.08	11213.9	8600.26	340.362	6115.66	5836.06	5141.25	4669.1	3176.28	4365.98	0	0
0.87_527.2860m/z		527.286	1	0.867017	0.1271	3	Infinity	Control	QC	100 - 26.8 - 0.218	82605.7	22.01	69409.1	61998.2	98217.5	79178.8	104225	37395	160291	97317.7	8029.83	82450.8	71141.8	60715.1	68317.8	40856.6	78139.3	0	0	0	0	0	60571.6	61998.2	84628.8	70072.2	99666.4	36467.9	126986	93075.9	6313.45	75630	62369.3	66159.4	74641.7	41872.3	84578	0	0
0.88_141.1134m/z		141.113	1	0.8792	0.314917	4	3.10834	Control	QC	100 - 2.86	29628.8	8.83	29993.4	26825.1	32644.4	31591.3	27090	22411.3	37257.2	30848	8129.11	32258.8	33412.4	24165.8	24287.3	24936	24569	8814.84	9446.69	7887.2	10364.4	11147.1	26174.5	26825.1	28127.9	27957.9	25905.2	21855.7	29515.8	29503.4	6391.51	29590.2	29292.4	26332.8	26535.6	25555.9	26593.5	8058.31	8376.91
0.88_438.2386m/z		438.239	1	0.8792	0.0307167	2	1	---	---	100	0	---	0	0	0	0	0	0	0	0	0	0	0	0	0	0	0	0	0	0	0	0	0	0	0	0	0	0	0	0	0	0	0	0	0	0	0	0	0
0.89_467.3012m/z		467.301	1	0.885367	0.16435	3	Infinity	Control	QC	100	1792.83	29.92	3800.57	1921.29	1474.76	1201.46	566.078	1695.53	1214.8	2475.17	1282.83	1915.71	751.597	444.615	439.842	1665.48	0	0	0	0	0	0	3316.67	1921.29	1270.72	1063.28	541.321	1653.5	962.388	2367.28	1008.62	1757.23	658.918	484.484	480.556	1706.88	0	0	0
0.90_356.3522m/z		356.352	1	0.897733	0.0900667	1	10.2932	QC	Control	100 - 13.5	40863.5	13.45	2978.25	3412.79	6894.19	4314.38	2250.06	10785.2	5956.64	2849.66	4661.32	5132.57	9750.12	2473.12	2840.31	3973.07	2860.35	36525.6	49100.6	35209.1	41184.3	42297.9	2599.05	3412.79	5940.35	3818.18	2151.66	10517.8	4718.96	2725.45	3664.96	4707.97	8547.84	2694.89	3103.23	4071.84	3096.05	33390.8	43540.3
0.93_286.3103m/z		286.31	1	0.934783	0.0906833	1	3.17991	QC	High	100	7259.57	13.47	1752.92	5074.69	3339.25	1649.63	1496.8	5527.31	2351.71	3498.65	960.917	4424.58	3086.26	592.895	3274.62	2958.76	1502.2	8032.07	7813.31	7308.44	7565.51	5578.55	1529.73	5074.69	2877.25	1459.9	1431.34	5390.27	1863.07	3346.16	755.52	4058.56	2705.7	646.06	3577.74	3032.32	1625.98	7342.72	6928.5
0.95_105.0658m/z		105.066	1	0.952383	0.0236667	3	1	---	---	100	0	---	0	0	0	0	0	0	0	0	0	0	0	0	0	0	0	0	0	0	0	0	0	0	0	0	0	0	0	0	0	0	0	0	0	0	0	0	0
0.95_170.9973m/z		170.997	1	0.952383	0.0621	1	1	---	---	100	0	---	0	0	0	0	0	0	0	0	0	0	0	0	0	0	0	0	0	0	0	0	0	0	0	0	0	0	0	0	0	0	0	0	0	0	0	0	0
0.95_207.0175m/z		207.017	1	0.952383	0.0682	1	1	---	---	100 - 5.27	0	---	0	0	0	0	0	0	0	0	0	0	0	0	0	0	0	0	0	0	0	0	0	0	0	0	0	0	0	0	0	0	0	0	0	0	0	0	0
0.95_210.0283m/z		210.028	1	0.952383	0.0482	2	1	---	---	100	0	---	0	0	0	0	0	0	0	0	0	0	0	0	0	0	0	0	0	0	0	0	0	0	0	0	0	0	0	0	0	0	0	0	0	0	0	0	0
0.95_251.0550m/z		251.055	1	0.952383	0.0359333	1	1	---	---	100 - 7.32	0	---	0	0	0	0	0	0	0	0	0	0	0	0	0	0	0	0	0	0	0	0	0	0	0	0	0	0	0	0	0	0	0	0	0	0	0	0	0
0.95_254.0659m/z		254.066	1	0.952383	0.02365	2	1	---	---	100	0	---	0	0	0	0	0	0	0	0	0	0	0	0	0	0	0	0	0	0	0	0	0	0	0	0	0	0	0	0	0	0	0	0	0	0	0	0	0
0.95_272.2584m/z		272.258	1	0.952383	0.0845	2	2.36491	High	QC	100 - 12.6	17160.1	15.32	11552.9	16698.8	16533.2	14956.3	12231.9	15365	18852.8	12485.7	16954.2	14663.2	21821.8	13861.8	12472.9	16373.9	21270.3	5492.08	8204.37	7352.97	6851.37	8379.93	10081.9	16698.8	14245.8	13236.1	11696.9	14984	14935.5	11941.5	13330.2	13450.2	19131	15104.8	13627.5	16780.9	23022.9	5020.72	7275.27
0.95_283.0721m/z		283.072	1	0.952383	0.02365	7	1	---	---	100 - 7.98	0	---	0	0	0	0	0	0	0	0	0	0	0	0	0	0	0	0	0	0	0	0	0	0	0	0	0	0	0	0	0	0	0	0	0	0	0	0	0
0.95_341.1252m/z		341.125	1	0.952383	0.02365	4	1	---	---	100	0	---	0	0	0	0	0	0	0	0	0	0	0	0	0	0	0	0	0	0	0	0	0	0	0	0	0	0	0	0	0	0	0	0	0	0	0	0	0
0.95_385.2548m/z		385.255	1	0.952383	0.0297667	1	1	---	---	100	0	---	0	0	0	0	0	0	0	0	0	0	0	0	0	0	0	0	0	0	0	0	0	0	0	0	0	0	0	0	0	0	0	0	0	0	0	0	0
0.95_537.4466m/z		537.447	1	0.952383	0.01755	20	1	---	---	100 - 34.1	0	---	0	0	0	0	0	0	0	0	0	0	0	0	0	0	0	0	0	0	0	0	0	0	0	0	0	0	0	0	0	0	0	0	0	0	0	0	0
0.96_140.1069m/z		140.107	1	0.958467	0.121417	13	3.25328	High	Low	100 - 1.96	13589.7	10.27	739.43	34021	1180.52	20449.7	425.578	5838.88	514.078	1207.77	1197.33	12128.1	62597.4	134.062	1499.72	2314.21	1402.89	3951.32	4432.02	5239.63	4595.55	4419.43	645.282	34021	1017.19	18097.7	406.965	5694.12	407.262	1155.13	941.397	11124.8	54878.6	146.084	1638.55	2371.74	1518.49	3612.2	3930.12
0.96_162.0087m/z		162.009	1	0.958467	0.01755	1	1	---	---	100	0	---	0	0	0	0	0	0	0	0	0	0	0	0	0	0	0	0	0	0	0	0	0	0	0	0	0	0	0	0	0	0	0	0	0	0	0	0	0
0.96_214.9521m/z		214.952	1	0.958467	0.0236667	1	1	---	---	100	0	---	0	0	0	0	0	0	0	0	0	0	0	0	0	0	0	0	0	0	0	0	0	0	0	0	0	0	0	0	0	0	0	0	0	0	0	0	0
0.96_321.1309m/z		321.131	1	0.958467	0.0729167	13	1	---	---	100	0	---	0	0	0	0	0	0	0	0	0	0	0	0	0	0	0	0	0	0	0	0	0	0	0	0	0	0	0	0	0	0	0	0	0	0	0	0	0
0.96_89.0345m/z		89.0345	1	0.963867	0.0297667	1	Infinity	Control	QC	100 - 0.845	519.877	19.42	533.817	402.486	678.058	504.477	480.548	386.331	699.852	444.406	650.738	335.395	484.495	410.493	319.837	386.995	243.64	0	0	0	0	0	465.849	402.486	584.246	446.455	459.532	376.753	554.436	425.036	511.642	307.65	424.753	447.302	349.444	396.616	263.716	0	0
0.96_156.9910m/z		156.991	1	0.963867	0.0421	1	1	---	---	100	0	---	0	0	0	0	0	0	0	0	0	0	0	0	0	0	0	0	0	0	0	0	0	0	0	0	0	0	0	0	0	0	0	0	0	0	0	0	0
0.96_267.1802m/z		267.18	1	0.963867	0.139867	3	6.02707	Control	QC	100 - 10.4 - 0.1	46921.8	10.67	57662.2	2583.26	44848.9	41833.5	87681	6194.38	26483.6	6843.06	90159.4	14349.9	6143.24	37613.1	32819.3	4312.1	49816.2	8555.76	8572.58	7114.35	6748.75	7934.38	50320.3	2583.26	38643.9	37022.1	83846.3	6040.8	20980.8	6544.79	70887.7	13162.8	5385.72	40985.9	35857.3	4419.31	53921.1	7821.47	7601.79
0.97_318.2171m/z		318.217	1	0.969933	0.0542833	1	Infinity	Control	QC	100	4501.9	19.88	5838.27	5486.63	4516.93	3549.91	3117.74	3892.92	3113.84	4668.96	342.482	5161.71	2103.16	3242.83	2470.22	2048.85	2840.42	0	0	0	0	0	5094.92	5486.63	3892	3141.62	2981.38	3796.4	2466.84	4465.45	269.276	4734.71	1843.82	3533.61	2698.89	2099.78	3074.47	0	0
0.99_406.3526m/z		406.353	1	0.994483	0.222967	1	3.50488	Low	QC	100 - 21.7	177302	12.02	113500	180904	214030	114932	144292	150333	194341	132613	269057	140165	299184	111420	120555	98888.4	131914	45864.6	60435.1	50876.7	50523.8	45235.3	99048.8	180904	184418	101713	137982	146606	153960	126833	211546	128570	262292	121411	131715	101347	142784	41928.3	53591.2
0.99_597.2956m/z		597.296	1	0.994483	0.127217	2	1	---	---	100 - 27	0	---	0	0	0	0	0	0	0	0	0	0	0	0	0	0	0	0	0	0	0	0	0	0	0	0	0	0	0	0	0	0	0	0	0	0	0	0	0
1.01_134.0811m/z		134.081	1	1.00667	0.319933	5	4.30909	High	QC	100 - 2.45	66283.5	8.17	12939.7	58893	14972.5	58562	18403.7	31356.4	13150.6	24588.3	19747.2	36092.1	90498.9	89660.1	54940.2	40040.5	56277.7	13859.7	15378.2	14436.7	16783.5	16453.1	11292.2	58893	12901	51826.6	17598.8	30579	10418.1	23516.6	15526.2	33106.4	79339.6	97700	60025.9	41035.9	60915.1	12670.2	13636.7
1.01_130.0861m/z		130.086	1	1.01448	0.235083	51	3.74536	High	QC	100 - 4.05	42110.7	7.96	6626.68	49646.6	10844.7	43370	13125	18708.3	11512.7	12770.5	11835	13741.9	63728.9	43362.2	37023.8	29117.1	37321.8	11645.6	11562.4	12356.4	10236.3	10416.6	5782.94	49646.6	9344.33	38381.9	12551	18244.5	9120.56	12213.9	9305.28	12605.1	55870.5	47250.5	40450.9	29840.9	40397.2	10646.1	10253.1
1.02_372.2930m/z		372.293	1	1.01988	0.145767	3	4.62033	QC	Low	100 - 12.5	73212.4	9.94	12657	22824.5	27421	19281.7	53344.7	20556.2	12450.4	23566.6	0	22655.2	34971.2	26078.7	25821.5	14865.7	38659.4	66174.8	76005	73420.7	66678.4	83782.9	11045.5	22824.5	23627.2	17064.1	51011.7	20046.6	9863.47	22539.4	0	20781	30658.9	28417.2	28211.7	15235.2	41844.9	60495.4	67397.9
1.03_463.4481m/z		463.448	1	1.0253	0.175117	5	Infinity	Low	QC	100 - 28.2 - 3.31	7931.44	27.11	3003.42	3353.04	5061.8	6814.75	4202.43	2943.67	6998.56	5945.71	18008.8	5760.49	2039.14	2965.29	4200.6	3265.47	4161.94	0	0	0	0	0	2621.01	3353.04	4361.48	6030.97	4018.64	2870.69	5544.39	5686.55	14159.4	5283.95	1787.7	3231.19	4589.43	3346.65	4504.88	0	0
1.03_707.4906m/z		707.491	1	1.0253	0.121483	4	1	---	---	100	0	---	0	0	0	0	0	0	0	0	0	0	0	0	0	0	0	0	0	0	0	0	0	0	0	0	0	0	0	0	0	0	0	0	0	0	0	0	0
1.03_832.2397m/z		832.24	1	1.0253	0.0852	1	1	---	---	100 - 66.3 - 64.1 - 31 - 13.7	0	---	0	0	0	0	0	0	0	0	0	0	0	0	0	0	0	0	0	0	0	0	0	0	0	0	0	0	0	0	0	0	0	0	0	0	0	0	0
1.03_983.2760m/z		983.276	1	1.0253	0.023	2	1	---	---	100	0	---	0	0	0	0	0	0	0	0	0	0	0	0	0	0	0	0	0	0	0	0	0	0	0	0	0	0	0	0	0	0	0	0	0	0	0	0	0
1.03_379.3542m/z		379.354	1	1.0314	0.0537	2	1	---	---	100	0	---	0	0	0	0	0	0	0	0	0	0	0	0	0	0	0	0	0	0	0	0	0	0	0	0	0	0	0	0	0	0	0	0	0	0	0	0	0
1.03_452.4823m/z		452.482	1	1.0314	0.0468	1	1	---	---	100 - 15.5	0	---	0	0	0	0	0	0	0	0	0	0	0	0	0	0	0	0	0	0	0	0	0	0	0	0	0	0	0	0	0	0	0	0	0	0	0	0	0
1.03_628.1944m/z		628.194	1	1.0314	0.0652	1	1	---	---	100 - 51.8 - 36.9 - 9.5	0	---	0	0	0	0	0	0	0	0	0	0	0	0	0	0	0	0	0	0	0	0	0	0	0	0	0	0	0	0	0	0	0	0	0	0	0	0	0
1.03_828.5521m/z		828.552	1	1.0314	0.160383	110	23.0951	QC	Control	100 - 40.8	220946	11.68	0	14859.3	8948.84	15852.9	8172.78	49030.6	2193.69	6172.87	0	20604.8	10753.4	49758	44461.4	49669.4	77566.5	207445	241379	218026	186943	250937	0	14859.3	7710.74	14029.6	7815.35	47815	1737.88	5903.81	0	18900.3	9427.44	54219.8	48577.1	50904.2	83958	189641	214044
1.04_531.2744m/z		531.274	1	1.03748	0.0359833	2	1	---	---	100	0	---	0	0	0	0	0	0	0	0	0	0	0	0	0	0	0	0	0	0	0	0	0	0	0	0	0	0	0	0	0	0	0	0	0	0	0	0	0
1.04_589.3269m/z		589.327	1	1.03748	0.0636833	1	1	---	---	100 - 27.9	0	---	0	0	0	0	0	0	0	0	0	0	0	0	0	0	0	0	0	0	0	0	0	0	0	0	0	0	0	0	0	0	0	0	0	0	0	0	0
1.04_218.0923m/z		218.092	1	1.0429	0.200667	7	Infinity	Control	QC	100 - 7	46593.6	24.33	43763.5	66702.4	41108	39677	41717.1	41078.5	29168.3	35364.4	77.2339	23692.2	42744.6	58714.8	34349.3	19849.1	52358.7	0	0	0	0	0	38191.3	66702.4	35420.6	35113.7	39892.6	40060.1	23107.6	33823	60.7251	21732.2	37473.8	63979.9	37528.9	20342.6	56673.1	0	0
1.04_344.2616m/z		344.262	1	1.0429	0.707983	1	1.86667	Control	QC	100 - 18.4 - 0.686	321496	7.7	253630	258017	312119	199191	584524	212355	227295	243901	0	266212	366732	194040	204913	147895	260667	149799	176389	184765	173016	177180	221336	258017	268937	176282	558960	207091	180067	233270	0	244190	321511	211440	223881	151572	282146	136943	156414
1.04_370.3314m/z		370.331	1	1.0429	0.0176333	3	1	---	---	100	0	---	0	0	0	0	0	0	0	0	0	0	0	0	0	0	0	0	0	0	0	0	0	0	0	0	0	0	0	0	0	0	0	0	0	0	0	0	0
1.04_393.3702m/z		393.37	1	1.0429	0.0582667	1	1	---	---	100	0	---	0	0	0	0	0	0	0	0	0	0	0	0	0	0	0	0	0	0	0	0	0	0	0	0	0	0	0	0	0	0	0	0	0	0	0	0	0
1.04_499.3331m/z		499.333	1	1.0429	0.0298833	1	1	---	---	100	0	---	0	0	0	0	0	0	0	0	0	0	0	0	0	0	0	0	0	0	0	0	0	0	0	0	0	0	0	0	0	0	0	0	0	0	0	0	0
1.04_557.3862m/z		557.386	1	1.0429	0.0299167	1	1	---	---	100	0	---	0	0	0	0	0	0	0	0	0	0	0	0	0	0	0	0	0	0	0	0	0	0	0	0	0	0	0	0	0	0	0	0	0	0	0	0	0
1.04_711.4925m/z		711.493	1	1.0429	0.0238	15	1	---	---	100	0	---	0	0	0	0	0	0	0	0	0	0	0	0	0	0	0	0	0	0	0	0	0	0	0	0	0	0	0	0	0	0	0	0	0	0	0	0	0
1.04_838.6301m/z		838.63	1	1.0429	0.67855	70	87.1782	QC	Control	100 - 41.7	3.0325e+06	7.24	1342.8	47151.2	13309.6	48585	63536.4	252212	19389.4	22467.8	0.0755718	46392.6	62418.9	63754.3	116943	85985.6	149701	2.67182e+06	3.10604e+06	3.17485e+06	2.99003e+06	3.21975e+06	1171.83	47151.2	11468.2	42997.1	60757.6	245959	15360.6	21488.5	0.0594182	42554.7	54722.1	69471.3	127768	88123.2	162037	2.44251e+06	2.7543e+06
1.04_860.6142m/z		860.614	1	1.0429	0.381917	60	382.391	QC	Control	100 - 42.8	787549	11.32	1827.33	1375.65	80.0703	1388.31	5626.33	65024.6	56.5534	592.513	0	1129.27	19.1928	17854.3	19191.9	18452.7	30701.1	660652	814110	773349	780800	908831	1594.66	1375.65	68.9923	1228.64	5380.26	63412.5	44.8027	566.687	0	1035.85	16.8262	19455.3	20968.5	18911.5	33230.9	603952	721918
1.05_268.2999m/z		268.3	1	1.049	0.0668	1	1	---	---	100	0	---	0	0	0	0	0	0	0	0	0	0	0	0	0	0	0	0	0	0	0	0	0	0	0	0	0	0	0	0	0	0	0	0	0	0	0	0	0
1.06_102.1276m/z		102.128	1	1.05512	2.67442	13	1.87087	Low	QC	100 - 6.3	2.97882e+06	5.07	3.20646e+06	2.58033e+06	3.13958e+06	2.94155e+06	2.63416e+06	2.3568e+06	3.43066e+06	2.79005e+06	3.49676e+06	2.81985e+06	2.81214e+06	2.17131e+06	2.18508e+06	2.16643e+06	2.10963e+06	1.63483e+06	1.64919e+06	1.66752e+06	1.50132e+06	1.5082e+06	2.7982e+06	2.58033e+06	2.70521e+06	2.60324e+06	2.51896e+06	2.29837e+06	2.71783e+06	2.66844e+06	2.74932e+06	2.58658e+06	2.46538e+06	2.36602e+06	2.38735e+06	2.22029e+06	2.28346e+06	1.49452e+06	1.46243e+06
1.06_284.2947m/z		284.295	1	1.05512	0.0406667	2	1	---	---	100	0	---	0	0	0	0	0	0	0	0	0	0	0	0	0	0	0	0	0	0	0	0	0	0	0	0	0	0	0	0	0	0	0	0	0	0	0	0	0
1.06_298.3104m/z		298.31	1	1.05512	0.0406667	1	1	---	---	100	0	---	0	0	0	0	0	0	0	0	0	0	0	0	0	0	0	0	0	0	0	0	0	0	0	0	0	0	0	0	0	0	0	0	0	0	0	0	0
1.06_351.2510m/z		351.251	1	1.05512	0.0345667	19	1	---	---	100	0	---	0	0	0	0	0	0	0	0	0	0	0	0	0	0	0	0	0	0	0	0	0	0	0	0	0	0	0	0	0	0	0	0	0	0	0	0	0
1.06_387.2528m/z		387.253	1	1.05512	0.0552833	28	1	---	---	100	0	---	0	0	0	0	0	0	0	0	0	0	0	0	0	0	0	0	0	0	0	0	0	0	0	0	0	0	0	0	0	0	0	0	0	0	0	0	0
1.06_404.2795m/z		404.28	1	1.05512	0.0492	9	1	---	---	100 - 17.1	0	---	0	0	0	0	0	0	0	0	0	0	0	0	0	0	0	0	0	0	0	0	0	0	0	0	0	0	0	0	0	0	0	0	0	0	0	0	0
1.06_447.3224m/z		447.322	1	1.05512	0.0361	7	1	---	---	100 - 34.8	0	---	0	0	0	0	0	0	0	0	0	0	0	0	0	0	0	0	0	0	0	0	0	0	0	0	0	0	0	0	0	0	0	0	0	0	0	0	0
1.06_480.3658m/z		480.366	1	1.05512	0.0245	8	1	---	---	100	0	---	0	0	0	0	0	0	0	0	0	0	0	0	0	0	0	0	0	0	0	0	0	0	0	0	0	0	0	0	0	0	0	0	0	0	0	0	0
1.06_685.5353m/z		685.535	1	1.05512	0.0367833	81	1	---	---	100	0	---	0	0	0	0	0	0	0	0	0	0	0	0	0	0	0	0	0	0	0	0	0	0	0	0	0	0	0	0	0	0	0	0	0	0	0	0	0
1.06_262.2527m/z		262.253	1	1.06128	0.0460833	1	1	---	---	100	0	---	0	0	0	0	0	0	0	0	0	0	0	0	0	0	0	0	0	0	0	0	0	0	0	0	0	0	0	0	0	0	0	0	0	0	0	0	0
1.06_374.2902m/z		374.29	1	1.06128	0.0406667	1	1	---	---	100	0	---	0	0	0	0	0	0	0	0	0	0	0	0	0	0	0	0	0	0	0	0	0	0	0	0	0	0	0	0	0	0	0	0	0	0	0	0	0
1.06_383.1678m/z		383.168	1	1.06128	0.0245667	7	1	---	---	100	0	---	0	0	0	0	0	0	0	0	0	0	0	0	0	0	0	0	0	0	0	0	0	0	0	0	0	0	0	0	0	0	0	0	0	0	0	0	0
1.06_409.2349m/z		409.235	1	1.06128	0.0367833	11	1	---	---	100	0	---	0	0	0	0	0	0	0	0	0	0	0	0	0	0	0	0	0	0	0	0	0	0	0	0	0	0	0	0	0	0	0	0	0	0	0	0	0
1.06_599.4989m/z		599.499	1	1.06128	0.02845	2	1	---	---	100	0	---	0	0	0	0	0	0	0	0	0	0	0	0	0	0	0	0	0	0	0	0	0	0	0	0	0	0	0	0	0	0	0	0	0	0	0	0	0
1.06_830.5682m/z		830.568	1	1.06128	0.786967	171	45.4733	QC	Control	100 - 51.2	1.02376e+07	9.09	24845.1	266307	172989	318349	343177	980119	105198	142804	0	219224	437810	955456	956579	849901	1.26202e+06	8.67811e+06	1.06236e+07	1.0725e+07	1.01289e+07	1.10322e+07	21681.7	266307	149055	281735	328168	955819	83339.4	136579	0	201088	383824	1.04113e+06	1.04513e+06	871031	1.36601e+06	7.93332e+06	9.4205e+06
1.07_338.3417m/z		338.342	1	1.0674	0.02845	1	1	---	---	100	0	---	0	0	0	0	0	0	0	0	0	0	0	0	0	0	0	0	0	0	0	0	0	0	0	0	0	0	0	0	0	0	0	0	0	0	0	0	0
1.07_433.1775m/z		433.177	1	1.0674	0.0345667	10	1	---	---	100 - 24.1 - 32.2	0	---	0	0	0	0	0	0	0	0	0	0	0	0	0	0	0	0	0	0	0	0	0	0	0	0	0	0	0	0	0	0	0	0	0	0	0	0	0
1.07_754.5362m/z		754.536	1	1.0674	1.25507	77	36.1946	QC	Control	100 - 42.6	5.36266e+06	3.77	54758.5	148622	106438	210962	220030	602071	45500.5	70143.6	0	102373	288728	401904	435694	345052	422767	5.22693e+06	5.5141e+06	5.61222e+06	5.11919e+06	5.34084e+06	47786.4	148622	91711.8	186699	210407	587144	36046.3	67086.2	0	93903.9	253125	437943	476026	353630	457603	4.77833e+06	4.88967e+06
1.07_804.5525m/z		804.553	1	1.0674	0.779967	341	24.9472	QC	Control	100 - 52	4.99757e+06	6.38	40516.5	233162	162650	263396	301908	624920	80960.9	116655	14006.8	200066	375333	637651	644613	507714	756002	4.50391e+06	5.09921e+06	5.15987e+06	4.88881e+06	5.33606e+06	35357.7	233162	140147	233102	288704	609427	64138.7	111570	11012.9	183515	329051	694830	704283	520337	818297	4.11737e+06	4.52176e+06
1.07_255.1953m/z		255.195	1	1.07358	0.0254	6	1	---	---	100	0	---	0	0	0	0	0	0	0	0	0	0	0	0	0	0	0	0	0	0	0	0	0	0	0	0	0	0	0	0	0	0	0	0	0	0	0	0	0
1.07_334.1860m/z		334.186	1	1.07358	0.0222833	3	1	---	---	100	0	---	0	0	0	0	0	0	0	0	0	0	0	0	0	0	0	0	0	0	0	0	0	0	0	0	0	0	0	0	0	0	0	0	0	0	0	0	0
1.07_457.2714m/z		457.271	1	1.07358	0.0161667	1	1	---	---	100	0	---	0	0	0	0	0	0	0	0	0	0	0	0	0	0	0	0	0	0	0	0	0	0	0	0	0	0	0	0	0	0	0	0	0	0	0	0	0
1.07_750.5412m/z		750.541	1	1.07358	2.62882	34	27.9112	QC	Control	100 - 41.7	1.02068e+07	2.91	166106	419005	318942	403848	520539	1.29068e+06	216615	283345	3745.58	350490	573830	241244	422284	415170	503752	9.80359e+06	1.03385e+07	1.05523e+07	1.00104e+07	1.03292e+07	144957	419005	274815	357400	497773	1.25868e+06	171606	270995	2944.96	321496	503071	262876	461373	425492	545261	8.9622e+06	9.16773e+06
1.08_283.1750m/z		283.175	1	1.07968	0.20365	6	4.27297	High	QC	100 - 7.38	71510	7.15	56485	44498.6	74927.1	58416.3	59477.4	43598.4	112450	71583	16093.3	55641.8	79766.2	49860.8	72338.3	105078	50506.7	16969.4	16093.6	17143	15140.4	18330.8	49293.1	44498.6	64560.7	51697.7	56876.2	42517.5	89085.1	68462.9	12653.3	51038.8	69930.3	54331.9	79034.4	107690	54668.5	15513	14271.1
1.08_310.3105m/z		310.311	1	1.07968	0.0222833	1	1	---	---	100	0	---	0	0	0	0	0	0	0	0	0	0	0	0	0	0	0	0	0	0	0	0	0	0	0	0	0	0	0	0	0	0	0	0	0	0	0	0	0
1.08_443.2548m/z		443.255	1	1.07968	0.0222833	2	1	---	---	100	0	---	0	0	0	0	0	0	0	0	0	0	0	0	0	0	0	0	0	0	0	0	0	0	0	0	0	0	0	0	0	0	0	0	0	0	0	0	0
1.08_780.5522m/z		780.552	1	1.07968	1.00738	107	25.8618	QC	Low	100 - 50.4	1.93704e+07	4.42	266133	911368	665446	927477	1.04198e+06	2.09781e+06	382661	512345	30422.8	721737	1.29644e+06	1.86819e+06	1.7711e+06	1.63184e+06	1.97277e+06	1.81586e+07	1.96418e+07	2.01579e+07	1.88313e+07	2.00622e+07	232248	911368	573379	820805	996411	2.0458e+06	303151	490013	23919.9	662031	1.13657e+06	2.03571e+06	1.93505e+06	1.67241e+06	2.13533e+06	1.66002e+07	1.74175e+07
1.08_193.1951m/z		193.195	1	1.08357	0.0254	1	1	---	---	100	0	---	0	0	0	0	0	0	0	0	0	0	0	0	0	0	0	0	0	0	0	0	0	0	0	0	0	0	0	0	0	0	0	0	0	0	0	0	0
1.08_232.1081m/z		232.108	1	1.08357	0.0593333	5	1	---	---	100	0	---	0	0	0	0	0	0	0	0	0	0	0	0	0	0	0	0	0	0	0	0	0	0	0	0	0	0	0	0	0	0	0	0	0	0	0	0	0
1.08_249.2059m/z		249.206	1	1.08357	0.02465	2	1	---	---	100 - 21.4	0	---	0	0	0	0	0	0	0	0	0	0	0	0	0	0	0	0	0	0	0	0	0	0	0	0	0	0	0	0	0	0	0	0	0	0	0	0	0
1.08_319.2842m/z		319.284	1	1.08357	0.0254	1	1	---	---	100	0	---	0	0	0	0	0	0	0	0	0	0	0	0	0	0	0	0	0	0	0	0	0	0	0	0	0	0	0	0	0	0	0	0	0	0	0	0	0
1.08_476.3063m/z		476.306	1	1.08357	0.629967	1	4.11716	High	QC	100 - 24.5 - 0.261	339240	5.14	328583	286143	401710	331365	326610	213139	481404	298207	249855	367610	481565	340967	305848	285854	281969	81774.4	76936.1	88710.8	83163.5	81399.2	286746	286143	346132	293254	312325	207854	381377	285209	196448	337199	422183	371542	334159	292961	305204	74756.1	68223.5
1.08_814.6263m/z		814.626	1	1.08357	0.77075	27	115.786	QC	Control	100 - 29	3.52256e+06	4.31	6889.64	36316.2	22010.8	23909.3	62988.8	227862	19125.9	26013.2	8.21094	34391	60496.4	65296.3	83404.8	73380	118549	3.35366e+06	3.66964e+06	3.65011e+06	3.36937e+06	3.57003e+06	6012.42	36316.2	18965.6	21159.4	60234	222212	15151.9	24879.4	6.45584	31546	53036.7	71151.5	91125.4	75204.3	128318	3.06583e+06	3.25408e+06
1.09_95.0854m/z		95.0854	1	1.08668	0.0247667	3	1	---	---	100	0	---	0	0	0	0	0	0	0	0	0	0	0	0	0	0	0	0	0	0	0	0	0	0	0	0	0	0	0	0	0	0	0	0	0	0	0	0	0
1.09_121.1011m/z		121.101	1	1.08668	0.0610167	8	1	---	---	100	0	---	0	0	0	0	0	0	0	0	0	0	0	0	0	0	0	0	0	0	0	0	0	0	0	0	0	0	0	0	0	0	0	0	0	0	0	0	0
1.09_241.1799m/z		241.18	1	1.08668	0.02465	1	1	---	---	100	0	---	0	0	0	0	0	0	0	0	0	0	0	0	0	0	0	0	0	0	0	0	0	0	0	0	0	0	0	0	0	0	0	0	0	0	0	0	0
1.09_293.1958m/z		293.196	1	1.08668	0.06255	2	1	---	---	100	0	---	0	0	0	0	0	0	0	0	0	0	0	0	0	0	0	0	0	0	0	0	0	0	0	0	0	0	0	0	0	0	0	0	0	0	0	0	0
1.09_300.2895m/z		300.289	1	1.08668	0.273167	13	22.2353	QC	Control	100 - 14.9	261226	6.39	4136.92	14297.5	9613.8	17436	13257	18310.3	4763.87	11777.7	84235.6	8706.8	15357.9	17003	16348.5	12702.5	25413.9	238620	265080	283987	264742	253704	3610.19	14297.5	8283.7	15430.7	12677.2	17856.4	3774.02	11264.3	66230.2	7986.53	13464.1	18527.6	17861.9	13018.3	27508	218141	235061
1.09_432.2797m/z		432.28	1	1.08668	0.560583	2	3.28861	High	QC	100 - 16.4	351868	6.26	295509	270016	358528	303489	306984	212990	497471	308715	211460	360869	489420	323465	318214	371721	256518	95862.2	112517	106547	111816	108237	257884	270016	308924	268584	293558	207709	394106	295259	166260	331016	429070	352471	347671	380962	277655	87634.8	99775.4
1.09_450.3214m/z		450.321	1	1.08668	0.0301167	7	1	---	---	100	0	---	0	0	0	0	0	0	0	0	0	0	0	0	0	0	0	0	0	0	0	0	0	0	0	0	0	0	0	0	0	0	0	0	0	0	0	0	0
1.09_502.3158m/z		502.316	1	1.08668	0.0123667	12	1	---	---	100	0	---	0	0	0	0	0	0	0	0	0	0	0	0	0	0	0	0	0	0	0	0	0	0	0	0	0	0	0	0	0	0	0	0	0	0	0	0	0
1.09_734.5686m/z		734.569	1	1.08668	1.6016	15	28.1304	QC	Low	100 - 42.9 - 10.6 - 1.69 - 0.00123	2.73142e+08	3.24	6.52449e+06	1.05552e+07	8.87896e+06	1.16971e+07	1.29229e+07	2.32892e+07	7.60869e+06	8.11172e+06	41535.7	9.49822e+06	1.58188e+07	1.05832e+07	1.32876e+07	1.43373e+07	1.46192e+07	2.6557e+08	2.78116e+08	2.85651e+08	2.64554e+08	2.71819e+08	5.69376e+06	1.05552e+07	7.65052e+06	1.03518e+07	1.23578e+07	2.27117e+07	6.02774e+06	7.75815e+06	32657.4	8.71247e+06	1.38682e+07	1.15322e+07	1.45176e+07	1.46937e+07	1.58238e+07	2.42778e+08	2.46621e+08
1.09_746.6031m/z		746.603	1	1.08668	1.38617	9	55.3276	QC	Control	100 - 43.7 - 8.42	1.77099e+07	3.35	153831	378552	216689	400794	450595	1.42137e+06	173680	196983	10115.4	346793	619045	643032	728820	672229	803022	1.7245e+07	1.79983e+07	1.84725e+07	1.69966e+07	1.78374e+07	134245	378552	186709	354698	430888	1.38613e+06	137592	188397	7953.2	318105	542711	700693	796285	688941	869192	1.57649e+07	1.59601e+07
1.09_788.6129m/z		788.613	1	1.08668	1.13725	33	35.9255	QC	Control	100 - 37.6 - 13.5 - 3.57 - 8.07 - 0.0341	6.2292e+07	3.19	806038	2.02953e+06	1.46441e+06	1.9945e+06	2.37514e+06	6.28838e+06	1.07389e+06	1.2405e+06	9698.54	1.81745e+06	3.41211e+06	2.60971e+06	3.09648e+06	2.81439e+06	3.44575e+06	6.02217e+07	6.31127e+07	6.41868e+07	6.00882e+07	6.38506e+07	703410	2.02953e+06	1.26181e+06	1.76511e+06	2.27126e+06	6.13247e+06	850759	1.18643e+06	7625.47	1.66711e+06	2.99137e+06	2.84372e+06	3.38311e+06	2.88436e+06	3.72968e+06	5.50532e+07	5.59656e+07
1.09_97.1011m/z		97.1011	1	1.09205	0.017	1	1	---	---	100	0	---	0	0	0	0	0	0	0	0	0	0	0	0	0	0	0	0	0	0	0	0	0	0	0	0	0	0	0	0	0	0	0	0	0	0	0	0	0
1.09_125.0807m/z		125.081	1	1.09205	0.0131167	1	1	---	---	100	0	---	0	0	0	0	0	0	0	0	0	0	0	0	0	0	0	0	0	0	0	0	0	0	0	0	0	0	0	0	0	0	0	0	0	0	0	0	0
1.09_153.1272m/z		153.127	1	1.09205	0.0479333	99	1	---	---	100	0	---	0	0	0	0	0	0	0	0	0	0	0	0	0	0	0	0	0	0	0	0	0	0	0	0	0	0	0	0	0	0	0	0	0	0	0	0	0
1.09_239.2006m/z		239.201	1	1.09205	0.0208833	35	1	---	---	100	0	---	0	0	0	0	0	0	0	0	0	0	0	0	0	0	0	0	0	0	0	0	0	0	0	0	0	0	0	0	0	0	0	0	0	0	0	0	0
1.09_339.2410m/z		339.241	1	1.09205	0.03555	2	1	---	---	100	0	---	0	0	0	0	0	0	0	0	0	0	0	0	0	0	0	0	0	0	0	0	0	0	0	0	0	0	0	0	0	0	0	0	0	0	0	0	0
1.10_169.1069m/z		169.107	1	1.09668	0.0448167	2	1	---	---	100	0	---	0	0	0	0	0	0	0	0	0	0	0	0	0	0	0	0	0	0	0	0	0	0	0	0	0	0	0	0	0	0	0	0	0	0	0	0	0
1.10_403.3167m/z		403.317	1	1.09668	0.0540333	2	1	---	---	100	0	---	0	0	0	0	0	0	0	0	0	0	0	0	0	0	0	0	0	0	0	0	0	0	0	0	0	0	0	0	0	0	0	0	0	0	0	0	0
1.10_537.2592m/z		537.259	1	1.09668	0.24865	2	Infinity	Low	QC	100 - 29.7 - 0.793	217333	12.9	196038	198319	202490	250986	180988	125494	195707	251559	320627	193277	170204	257599	222062	143265	185647	0	0	0	0	0	171078	198319	174475	222120	173072	122382	155042	240594	252093	177288	149217	280698	242618	146827	200944	0	0
1.10_211.1692m/z		211.169	1	1.10057	0.0170333	14	1	---	---	100	0	---	0	0	0	0	0	0	0	0	0	0	0	0	0	0	0	0	0	0	0	0	0	0	0	0	0	0	0	0	0	0	0	0	0	0	0	0	0
1.10_341.2684m/z		341.268	1	1.10057	0.0672667	1	1	---	---	100 - 20.9	0	---	0	0	0	0	0	0	0	0	0	0	0	0	0	0	0	0	0	0	0	0	0	0	0	0	0	0	0	0	0	0	0	0	0	0	0	0	0
1.10_417.3323m/z		417.332	1	1.10057	0.16315	33	1	---	---	100 - 22.5 - 1.6	0	---	0	0	0	0	0	0	0	0	0	0	0	0	0	0	0	0	0	0	0	0	0	0	0	0	0	0	0	0	0	0	0	0	0	0	0	0	0
1.10_142.9762m/z		142.976	1	1.1037	0.0270667	2	Infinity	Control	QC	100	1137.84	13.85	1068.26	1145.05	1269.87	1296.2	909.807	114.837	1521.01	1232.88	1681.25	1002.12	706.713	933.92	362.876	258.716	483.391	0	0	0	0	0	932.243	1145.05	1094.18	1147.12	870.017	111.99	1204.97	1179.14	1321.88	919.215	619.569	1017.67	396.466	265.148	523.223	0	0
1.10_441.2609m/z		441.261	1	1.1037	0.0309333	13	1	---	---	100	0	---	0	0	0	0	0	0	0	0	0	0	0	0	0	0	0	0	0	0	0	0	0	0	0	0	0	0	0	0	0	0	0	0	0	0	0	0	0
1.10_461.3584m/z		461.358	1	1.1037	0.0501833	5	1	---	---	100 - 20.4	0	---	0	0	0	0	0	0	0	0	0	0	0	0	0	0	0	0	0	0	0	0	0	0	0	0	0	0	0	0	0	0	0	0	0	0	0	0	0
1.11_281.1722m/z		281.172	1	1.10833	0.0247333	11	1	---	---	100	0	---	0	0	0	0	0	0	0	0	0	0	0	0	0	0	0	0	0	0	0	0	0	0	0	0	0	0	0	0	0	0	0	0	0	0	0	0	0
1.11_728.5219m/z		728.522	1	1.10833	0.187917	41	195.47	QC	High	100 - 35.2	173156	12.14	0	0	787.248	3648.96	4630.84	31508	173.831	0	0	0	175.122	1973.36	0	676.469	1604.28	200383	173407	169779	180156	142057	0	0	678.329	3229.28	4428.31	30726.8	137.712	0	0	0	153.528	2150.32	0	693.287	1736.48	183185	153769
1.11_387.2354m/z		387.235	1	1.11372	0.04875	2	1	---	---	100	0	---	0	0	0	0	0	0	0	0	0	0	0	0	0	0	0	0	0	0	0	0	0	0	0	0	0	0	0	0	0	0	0	0	0	0	0	0	0
1.11_785.5004m/z		785.5	1	1.11372	0.126833	104	Infinity	Low	QC	100 - 46.4	26847.3	29.09	33706.6	27489.6	19629.1	23851.6	15608.4	5076.77	19065	33122.8	71552.7	5418.99	3854.89	10568	3947.82	1642.63	0	0	0	0	0	0	29414.9	27489.6	16913.3	21108.4	14925.8	4950.91	15103.7	31679.1	56258.3	4970.7	3379.55	11515.7	4313.26	1683.47	0	0	0
1.12_485.2860m/z		485.286	1	1.11912	0.0238833	4	1	---	---	100	0	---	0	0	0	0	0	0	0	0	0	0	0	0	0	0	0	0	0	0	0	0	0	0	0	0	0	0	0	0	0	0	0	0	0	0	0	0	0
1.13_225.1040m/z		225.104	1	1.1253	0.0184833	2	1	---	---	100	0	---	0	0	0	0	0	0	0	0	0	0	0	0	0	0	0	0	0	0	0	0	0	0	0	0	0	0	0	0	0	0	0	0	0	0	0	0	0
1.13_265.1647m/z		265.165	1	1.1253	0.0408833	2	1	---	---	100	0	---	0	0	0	0	0	0	0	0	0	0	0	0	0	0	0	0	0	0	0	0	0	0	0	0	0	0	0	0	0	0	0	0	0	0	0	0	0
1.13_273.2424m/z		273.242	1	1.1315	0.0184833	13	1	---	---	100	0	---	0	0	0	0	0	0	0	0	0	0	0	0	0	0	0	0	0	0	0	0	0	0	0	0	0	0	0	0	0	0	0	0	0	0	0	0	0
1.13_406.2122m/z		406.212	1	1.1315	0.0184833	3	1	---	---	100	0	---	0	0	0	0	0	0	0	0	0	0	0	0	0	0	0	0	0	0	0	0	0	0	0	0	0	0	0	0	0	0	0	0	0	0	0	0	0
1.14_173.1172m/z		173.117	1	1.1376	0.0130833	10	1	---	---	100	0	---	0	0	0	0	0	0	0	0	0	0	0	0	0	0	0	0	0	0	0	0	0	0	0	0	0	0	0	0	0	0	0	0	0	0	0	0	0
1.14_199.1693m/z		199.169	1	1.1376	0.0130833	36	Infinity	Control	QC	86.6 - 100	496.37	21.28	622.641	503.331	830.932	160.058	364.886	343.163	331.747	431.605	231.836	327.344	309.865	404.179	372.439	182.245	0	0	0	0	0	0	543.363	503.331	715.97	141.65	348.928	334.655	262.816	412.792	182.281	300.264	271.656	440.422	406.914	186.776	0	0	0
1.14_311.1540m/z		311.154	1	1.1376	0.0324667	2	1	---	---	100	0	---	0	0	0	0	0	0	0	0	0	0	0	0	0	0	0	0	0	0	0	0	0	0	0	0	0	0	0	0	0	0	0	0	0	0	0	0	0
1.14_367.2687m/z		367.269	1	1.1376	0.0650333	1	1	---	---	100	0	---	0	0	0	0	0	0	0	0	0	0	0	0	0	0	0	0	0	0	0	0	0	0	0	0	0	0	0	0	0	0	0	0	0	0	0	0	0
1.14_489.2594m/z		489.259	1	1.1376	0.0695	2	Infinity	Low	QC	100 - 20	8122.62	28.78	7984.94	4246.48	9012.09	5580.93	8330.15	1332.46	8966.35	9847.53	14565.2	5901.55	4207.17	6190.91	1837.26	1797.98	2139.07	0	0	0	0	0	6968.26	4246.48	7765.24	4939.05	7965.83	1299.42	7103.31	9418.3	11451.9	5413.34	3688.39	6746.06	2007.33	1842.68	2315.33	0	0
1.14_558.3171m/z		558.317	1	1.1376	0.0240167	1	1	---	---	100 - 18.2	0	---	0	0	0	0	0	0	0	0	0	0	0	0	0	0	0	0	0	0	0	0	0	0	0	0	0	0	0	0	0	0	0	0	0	0	0	0	0
1.14_103.0753m/z		103.075	1	1.14223	0.00935	20	1	---	---	100	0	---	0	0	0	0	0	0	0	0	0	0	0	0	0	0	0	0	0	0	0	0	0	0	0	0	0	0	0	0	0	0	0	0	0	0	0	0	0
1.14_165.1121m/z		165.112	1	1.14223	0.0404167	5	1	---	---	100	0	---	0	0	0	0	0	0	0	0	0	0	0	0	0	0	0	0	0	0	0	0	0	0	0	0	0	0	0	0	0	0	0	0	0	0	0	0	0
1.14_189.1484m/z		189.148	1	1.14223	0.0201667	17	1	---	---	100	0	---	0	0	0	0	0	0	0	0	0	0	0	0	0	0	0	0	0	0	0	0	0	0	0	0	0	0	0	0	0	0	0	0	0	0	0	0	0
1.14_267.1451m/z		267.145	1	1.14223	0.0262667	4	1	---	---	100 - 8.28	0	---	0	0	0	0	0	0	0	0	0	0	0	0	0	0	0	0	0	0	0	0	0	0	0	0	0	0	0	0	0	0	0	0	0	0	0	0	0
1.14_273.1309m/z		273.131	1	1.14223	0.0588333	3	1	---	---	100	0	---	0	0	0	0	0	0	0	0	0	0	0	0	0	0	0	0	0	0	0	0	0	0	0	0	0	0	0	0	0	0	0	0	0	0	0	0	0
1.14_301.1296m/z		301.13	1	1.14223	0.00935	8	1	---	---	100	0	---	0	0	0	0	0	0	0	0	0	0	0	0	0	0	0	0	0	0	0	0	0	0	0	0	0	0	0	0	0	0	0	0	0	0	0	0	0
1.14_315.1776m/z		315.178	1	1.14223	0.0140833	6	1	---	---	100	0	---	0	0	0	0	0	0	0	0	0	0	0	0	0	0	0	0	0	0	0	0	0	0	0	0	0	0	0	0	0	0	0	0	0	0	0	0	0
1.14_331.2090m/z		331.209	1	1.14223	0.1083	2	1	---	---	100 - 15.4	0	---	0	0	0	0	0	0	0	0	0	0	0	0	0	0	0	0	0	0	0	0	0	0	0	0	0	0	0	0	0	0	0	0	0	0	0	0	0
1.14_345.1885m/z		345.189	1	1.14223	0.00935	1	1	---	---	100	0	---	0	0	0	0	0	0	0	0	0	0	0	0	0	0	0	0	0	0	0	0	0	0	0	0	0	0	0	0	0	0	0	0	0	0	0	0	0
1.14_395.2202m/z		395.22	1	1.14223	0.0140833	14	1	---	---	100	0	---	0	0	0	0	0	0	0	0	0	0	0	0	0	0	0	0	0	0	0	0	0	0	0	0	0	0	0	0	0	0	0	0	0	0	0	0	0
1.14_575.4131m/z		575.413	1	1.14223	0.00935	1	1	---	---	100	0	---	0	0	0	0	0	0	0	0	0	0	0	0	0	0	0	0	0	0	0	0	0	0	0	0	0	0	0	0	0	0	0	0	0	0	0	0	0
1.14_232.1080m/z		232.108	1	1.14458	0.0325667	5	1	---	---	100	0	---	0	0	0	0	0	0	0	0	0	0	0	0	0	0	0	0	0	0	0	0	0	0	0	0	0	0	0	0	0	0	0	0	0	0	0	0	0
1.14_259.1152m/z		259.115	1	1.14458	0.0278333	2	1	---	---	100	0	---	0	0	0	0	0	0	0	0	0	0	0	0	0	0	0	0	0	0	0	0	0	0	0	0	0	0	0	0	0	0	0	0	0	0	0	0	0
1.14_287.1465m/z		287.146	1	1.14458	0.0704333	3	1	---	---	100	0	---	0	0	0	0	0	0	0	0	0	0	0	0	0	0	0	0	0	0	0	0	0	0	0	0	0	0	0	0	0	0	0	0	0	0	0	0	0
1.14_359.2039m/z		359.204	1	1.14458	0.00708333	3	1	---	---	100	0	---	0	0	0	0	0	0	0	0	0	0	0	0	0	0	0	0	0	0	0	0	0	0	0	0	0	0	0	0	0	0	0	0	0	0	0	0	0
1.14_386.2749m/z		386.275	1	1.14458	0.05265	1	1	---	---	100	0	---	0	0	0	0	0	0	0	0	0	0	0	0	0	0	0	0	0	0	0	0	0	0	0	0	0	0	0	0	0	0	0	0	0	0	0	0	0
1.15_191.0814m/z		191.081	1	1.14695	0.0140833	2	Infinity	Control	QC	100 - 44.6	1381.75	22.11	1844.79	1262.39	1528.34	1176.27	1096.97	574.842	1144.12	1488.24	1032.88	1356.94	562.988	1522.76	1079.97	1463.99	1099.23	0	0	0	0	0	1609.9	1262.39	1316.89	1040.98	1049	560.591	906.394	1423.38	812.103	1244.69	493.567	1659.3	1179.94	1500.39	1189.81	0	0
1.15_305.1361m/z		305.136	1	1.14695	0.0419167	19	1	---	---	100	0	---	0	0	0	0	0	0	0	0	0	0	0	0	0	0	0	0	0	0	0	0	0	0	0	0	0	0	0	0	0	0	0	0	0	0	0	0	0
1.15_391.2303m/z		391.23	1	1.14695	0.0193833	3	1	---	---	100	0	---	0	0	0	0	0	0	0	0	0	0	0	0	0	0	0	0	0	0	0	0	0	0	0	0	0	0	0	0	0	0	0	0	0	0	0	0	0
1.15_308.2948m/z		308.295	1	1.15168	0.0348333	1	1	---	---	100	0	---	0	0	0	0	0	0	0	0	0	0	0	0	0	0	0	0	0	0	0	0	0	0	0	0	0	0	0	0	0	0	0	0	0	0	0	0	0
1.15_377.2144m/z		377.214	1	1.15168	0.0348333	9	1	---	---	100	0	---	0	0	0	0	0	0	0	0	0	0	0	0	0	0	0	0	0	0	0	0	0	0	0	0	0	0	0	0	0	0	0	0	0	0	0	0	0
1.16_241.0313m/z		241.031	1	1.15777	0.0527333	4	1	---	---	100	0	---	0	0	0	0	0	0	0	0	0	0	0	0	0	0	0	0	0	0	0	0	0	0	0	0	0	0	0	0	0	0	0	0	0	0	0	0	0
1.16_98.9610m/z		98.961	1	1.16397	0.0518	1	1	---	---	100	0	---	0	0	0	0	0	0	0	0	0	0	0	0	0	0	0	0	0	0	0	0	0	0	0	0	0	0	0	0	0	0	0	0	0	0	0	0	0
1.16_238.0221m/z		238.022	1	1.16397	0.02075	4	1	---	---	100	0	---	0	0	0	0	0	0	0	0	0	0	0	0	0	0	0	0	0	0	0	0	0	0	0	0	0	0	0	0	0	0	0	0	0	0	0	0	0
1.16_481.2619m/z		481.262	1	1.16397	0.02025	3	1	---	---	100	0	---	0	0	0	0	0	0	0	0	0	0	0	0	0	0	0	0	0	0	0	0	0	0	0	0	0	0	0	0	0	0	0	0	0	0	0	0	0
1.18_204.1341m/z		204.134	1	1.17802	0.0202667	11	1	---	---	100	0	---	0	0	0	0	0	0	0	0	0	0	0	0	0	0	0	0	0	0	0	0	0	0	0	0	0	0	0	0	0	0	0	0	0	0	0	0	0
1.19_158.0963m/z		158.096	1	1.19033	0.4216	3	1.402	Low	QC	100 - 12	38456.5	7.8	41948.5	33921.9	37643.2	38500.1	36418.9	30739.5	42548.3	36197.4	44345.2	38451.9	36914.5	31988.5	31717.9	31734.2	30173.5	26311	25917.7	30802.4	25679.3	28438.2	36607.4	33921.9	32435.2	34072.1	34826.2	29977.4	33707.5	34619.7	34866.4	35271	32362.6	34857	34653.9	32523.1	32659.8	24052.9	22982.7
1.20_146.0600m/z		146.06	1	1.20112	0.02695	4	Infinity	Control	QC	100 - 17.3	748.576	21.67	758.545	746.869	786.118	499.033	952.316	163.157	380.362	607.342	921.375	425.684	183.93	662.219	407.813	249.332	529.636	0	0	0	0	0	661.964	746.869	677.356	441.638	910.667	159.112	301.33	580.869	724.431	390.469	161.25	721.601	445.563	255.53	573.278	0	0
1.20_441.2383m/z		441.238	1	1.20112	0.0410167	6	1	---	---	100	0	---	0	0	0	0	0	0	0	0	0	0	0	0	0	0	0	0	0	0	0	0	0	0	0	0	0	0	0	0	0	0	0	0	0	0	0	0	0
1.21_225.0294m/z		225.029	1	1.20652	0.246	4	Infinity	Low	QC	100 - 23.7	32874.6	17.14	30480.1	20348.2	29641.3	31262.5	24533.9	11550.3	32275.3	24727	66784.6	29035.6	20392.8	17017.4	15286.6	13212.4	14359.7	0	0	0	0	0	26599.2	20348.2	25540.3	27666.9	23460.9	11263.9	25569.1	23649.2	52509.3	26633.6	17878.2	18543.3	16701.6	13540.8	15542.9	0	0
1.21_845.5366m/z		845.537	1	1.20652	0.0441333	37	1	---	---	100 - 52.6	0	---	0	0	0	0	0	0	0	0	0	0	0	0	0	0	0	0	0	0	0	0	0	0	0	0	0	0	0	0	0	0	0	0	0	0	0	0	0
1.21_597.2953m/z		597.295	1	1.21263	0.0962	2	1	---	---	100 - 36.5	0	---	0	0	0	0	0	0	0	0	0	0	0	0	0	0	0	0	0	0	0	0	0	0	0	0	0	0	0	0	0	0	0	0	0	0	0	0	0
1.22_326.1655m/z		326.165	1	1.2204	0.0348167	2	1	---	---	100 - 5.1	0	---	0	0	0	0	0	0	0	0	0	0	0	0	0	0	0	0	0	0	0	0	0	0	0	0	0	0	0	0	0	0	0	0	0	0	0	0	0
1.23_522.5970m/z		522.597	1	1.22742	0.22605	1	11.5175	QC	High	100 - 31.2	255297	7.38	26872.9	35930.8	26303.2	23111.9	32770.1	79139.4	21768.7	33447.5	2083.35	24956	66706.2	2584.74	17171.6	15564.4	8803.37	248574	262534	281426	253887	230064	23451.3	35930.8	22664.1	20453.7	31336.9	77177.3	17245.5	31989.6	1638.03	22891.5	58480.7	2816.51	18761.1	15951.3	9528.77	227240	232804
1.24_247.8843m/z		247.884	1	1.23673	0.0233333	1	1	---	---	100	0	---	0	0	0	0	0	0	0	0	0	0	0	0	0	0	0	0	0	0	0	0	0	0	0	0	0	0	0	0	0	0	0	0	0	0	0	0	0
1.24_423.1284m/z		423.128	1	1.23985	0.102383	36	1	---	---	100 - 14.2	0	---	0	0	0	0	0	0	0	0	0	0	0	0	0	0	0	0	0	0	0	0	0	0	0	0	0	0	0	0	0	0	0	0	0	0	0	0	0
1.25_203.0855m/z		203.086	1	1.24922	0.19815	2	3.00833	QC	High	100 - 14.2	95911.5	8.01	52661.6	35223.9	35051.5	44341.8	36386.4	22208.7	37271.6	31829.3	70466.5	40464.9	35422	19003	30321.3	43696	30967.4	85222.8	100749	90412.6	100165	103008	45956.4	35223.9	30202	39241.9	34795	21658.1	29527.3	30441.9	55404.2	37117.4	31054.2	20707.1	33128.1	44782.3	33519.2	77908.6	89340
1.25_481.1817m/z		481.182	1	1.24922	0.1509	5	1	---	---	100	0	---	0	0	0	0	0	0	0	0	0	0	0	0	0	0	0	0	0	0	0	0	0	0	0	0	0	0	0	0	0	0	0	0	0	0	0	0	0
1.27_420.2379m/z		420.238	1	1.27335	0.22445	30	Infinity	Control	QC	100 - 17	48230.2	22	40676	41142.1	50298.2	42988.9	66046	30590.1	46128.4	34603.8	0	34983.5	49087.3	40458.6	35027.1	28314	48361.4	0	0	0	0	0	35496.9	41142.1	43339.3	38044.6	63157.5	29831.7	36543.8	33095.5	0	32089.5	43034.3	44086.6	38269.5	29018	52346.4	0	0
1.28_901.5336m/z		901.534	1	1.28188	0.117533	12	Infinity	High	QC	100	7385.63	15.9	0	9601.71	3266.65	4464.08	5763.64	5486.46	0	2735.66	0	3342.47	7265.38	8766.08	5552.57	7864.64	7479.48	0	0	0	0	0	0	9601.71	2814.69	3950.65	5511.57	5350.43	0	2616.42	0	3065.96	6369.49	9552.14	6066.56	8060.16	8095.79	0	0
1.30_870.5623m/z		870.562	1	1.30413	0.116017	188	Infinity	High	QC	100 - 40.7	44094.2	25.8	771.414	29207.3	20745.1	44499.9	17899.8	99653.1	10566	19934.8	0	28261.9	51018.9	29601.2	34111.7	54616.6	51122.9	0	0	0	0	0	673.194	29207.3	17875	39381.8	17116.9	97182.4	8370.56	19065.8	0	25923.9	44727.8	32255.6	37269.3	55974.4	55335.4	0	0
1.33_404.2066m/z		404.207	1	1.33193	0.0117333	2	Infinity	Control	QC	100 - 16.7	3041.53	6.05	3276.49	2778.21	2981.51	3045.79	3125.65	4015.89	6674.52	2415.82	0	1573.23	3382.28	1254.49	2238.3	2195.95	3410.42	0	0	0	0	0	2859.31	2778.21	2569.01	2695.49	2988.95	3916.33	5287.68	2310.52	0	1443.09	2965.21	1366.98	2445.5	2250.55	3691.45	0	0
1.34_325.2324m/z		325.232	1	1.33505	0.0217833	5	1	---	---	100	0	---	0	0	0	0	0	0	0	0	0	0	0	0	0	0	0	0	0	0	0	0	0	0	0	0	0	0	0	0	0	0	0	0	0	0	0	0	0
1.34_99.0916m/z		99.0916	1	1.33742	0.0410667	2	Infinity	Control	QC	100 - 5.75	839.847	20.24	1031.63	599.154	1077.71	673.597	817.149	619.775	837.651	596.911	853.315	492.739	776.769	511.57	880.76	701.562	623.107	0	0	0	0	0	900.276	599.154	928.603	596.125	781.411	604.409	663.602	570.893	670.918	451.977	680.986	557.443	962.29	719.003	674.451	0	0
1.35_146.0600m/z		146.06	1	1.34525	0.0658667	4	Infinity	Control	QC	100 - 78.9 - 20.5	2348.71	12.72	2784.81	2738.44	2076.98	2090.25	2053.07	1374.57	1716.1	1743.1	0	1667.73	1588.51	1462.56	1673.52	1230.37	1311.37	0	0	0	0	0	2430.23	2738.44	1789.62	1849.84	1963.28	1340.49	1359.52	1667.12	0	1529.77	1392.63	1593.71	1828.44	1260.96	1419.42	0	0
1.35_238.0968m/z		238.097	1	1.35135	0.2462	12	Infinity	Control	QC	100 - 2.43 - 0.245	55565.6	19.22	66504.7	42808.2	66224.1	54379.7	47911.3	15757.8	77113.1	59678.3	0	63589.1	47608.7	17140.9	9919.97	16708.7	12304.1	0	0	0	0	0	58037	42808.2	57061.8	48125.4	45815.9	15367.1	61090.4	57077.1	0	58328.7	41738.1	18678	10838.2	17124.1	13318	0	0
1.36_170.0712m/z		170.071	1	1.36212	0.02615	2	Infinity	Control	QC	100	778.734	12.08	823.932	916.434	763.115	703.77	686.416	608.23	560.313	800.273	0	560.894	548.977	383.862	576.596	571.613	550.122	0	0	0	0	0	719.025	916.434	657.535	622.828	656.395	593.151	443.89	765.391	0	514.494	481.283	418.284	629.97	585.824	595.452	0	0
1.37_130.1589m/z		130.159	1	1.3714	0.170983	4	5.94109	Control	QC	100 - 4.15	12181.6	13.13	13659.5	11186.4	9865.94	13025.1	13171	9435.14	13894.9	12908	8926.46	10579.1	12376	9017.94	10175.3	8920.09	7971.74	2700.65	2037.3	2102.07	1867.33	1544.62	11920.3	11186.4	8500.95	11527.1	12594.9	9201.21	11007.8	12345.4	7018.42	9703.9	10849.9	9826.59	11117.2	9141.85	8628.62	2468.87	1806.58
1.38_237.1345m/z		237.134	1	1.37603	0.0194	1	1	---	---	100	0	---	0	0	0	0	0	0	0	0	0	0	0	0	0	0	0	0	0	0	0	0	0	0	0	0	0	0	0	0	0	0	0	0	0	0	0	0	0
1.39_333.1887m/z		333.189	1	1.38615	0.0178833	18	1	---	---	100	0	---	0	0	0	0	0	0	0	0	0	0	0	0	0	0	0	0	0	0	0	0	0	0	0	0	0	0	0	0	0	0	0	0	0	0	0	0	0
1.39_212.1435m/z		212.143	1	1.3908	0.34815	5	7.34442	Low	QC	100 - 8.89	72446.2	8.77	81249	61650	71362	73490.5	72234.1	47983.2	83711.4	63777.3	103904	62854.9	66862.5	49397.9	51331.4	40264.2	49474.5	10556.4	9729.47	10743.2	9735.03	8556.46	70904	61650	61488.8	65038.2	69075	46793.5	66317.7	60997.4	81694.5	57655.2	58617.7	53827.4	56083.1	41265.2	53551.2	9650.41	8627.67
1.39_228.1343m/z		228.134	1	1.39392	0.038	2	Infinity	Control	QC	100	826.021	24.53	874.253	498.708	1044.4	907.745	805.001	412.794	772.267	340.097	206.959	826.159	787.451	336.909	541.938	424.877	306.169	0	0	0	0	0	762.939	498.708	899.901	803.343	769.794	402.56	611.804	325.273	162.721	757.814	690.351	367.12	592.103	435.44	331.398	0	0
1.40_700.5712m/z		700.571	1	1.40095	0.204883	2	152.673	QC	High	100 - 37.5	286929	10.85	376.459	1422.49	3212.15	5831.98	2441.65	6525.54	817.239	2112.54	304917	2952.65	856.648	1007.67	5121	2411.54	0	278499	298902	329205	243703	284338	328.527	1422.49	2767.74	5161.23	2334.87	6363.75	647.432	2020.46	239741	2708.39	751.015	1098.03	5595.04	2471.49	0	254597	265053
1.41_404.2066m/z		404.207	1	1.40715	0.02085	2	Infinity	Control	QC	100 - 27	2173.69	4.8	2288.48	2144.7	2069.18	2087.05	2279.03	3428.99	3692.18	2223.45	0	1154.72	1709.17	1573.52	1686.99	3134.07	2485.46	0	0	0	0	0	1997.1	2144.7	1782.9	1847.01	2179.36	3343.97	2925.01	2126.54	0	1059.19	1498.41	1714.61	1843.15	3211.99	2690.27	0	0
1.42_178.1338m/z		178.134	1	1.42177	0.0594	2	Infinity	Control	QC	100	457.221	8.05	471.709	455.884	477.172	347.38	533.962	149.002	678.471	201.294	483.322	416.163	331.336	349.979	294.54	365.974	327.04	0	0	0	0	0	411.649	455.884	411.154	307.427	510.61	145.307	537.497	192.52	380.011	381.736	290.479	381.362	321.805	375.072	353.989	0	0
1.43_386.1862m/z		386.186	1	1.42727	0.0541	4	1	---	---	100	0	---	0	0	0	0	0	0	0	0	0	0	0	0	0	0	0	0	0	0	0	0	0	0	0	0	0	0	0	0	0	0	0	0	0	0	0	0	0
1.44_237.1345m/z		237.135	1	1.43582	0.13505	1	1	---	---	100	0	---	0	0	0	0	0	0	0	0	0	0	0	0	0	0	0	0	0	0	0	0	0	0	0	0	0	0	0	0	0	0	0	0	0	0	0	0	0
1.45_298.0967m/z		298.097	1	1.45425	0.20395	33	12.1617	High	QC	100 - 10.9 - 3.94 - 0.176	1.17045e+06	10.67	623364	827035	822454	1.12075e+06	1.79454e+06	598850	740431	706883	276.837	581687	760270	2.20942e+06	868874	759770	1.2539e+06	93860.7	84735.9	89765.6	102266	110575	543994	827035	708665	991848	1.71605e+06	584003	586583	676071	217.663	533567	666522	2.40754e+06	949304	778659	1.35722e+06	85805.1	75140.1
1.47_98.9609m/z		98.9609	1	1.465	0.0671667	1	1	---	---	100	0	---	0	0	0	0	0	0	0	0	0	0	0	0	0	0	0	0	0	0	0	0	0	0	0	0	0	0	0	0	0	0	0	0	0	0	0	0	0
1.49_85.0645m/z		85.0645	1	1.48898	0.0323333	13	Infinity	High	QC	100	571.895	27.27	704.371	366.636	302.924	492.569	203.633	442.776	679.284	372.34	0	392.584	659.175	510.737	526.459	786.127	376.977	0	0	0	0	0	614.687	366.636	261.014	435.917	194.727	431.798	538.141	356.11	0	360.108	577.893	556.535	575.192	805.67	408.04	0	0
1.50_300.2894m/z		300.289	1	1.50128	0.199333	14	14.7224	QC	Low	100 - 16.2	391163	4.03	24721.6	29160.2	19395.7	41100.8	25050.3	43315.9	21389	28239.3	8200.29	31701.5	30255.3	24421.2	32582.1	36087.3	21532.2	415870	389064	395318	376268	379294	21574	29160.2	16712.3	36373.7	23954.8	42242	16944.7	27008.4	6447.47	29079	26524.6	26611.1	35598.1	36984.5	23306.4	380178	345005
1.50_935.7398m/z		935.74	1	1.50128	0.101167	5	Infinity	QC	Control	100 - 47 - 4.31	223951	23.3	0	0	0	0	0	0	0	0	824.698	0	0	0	0	0	0	310570	223582	214836	172499	198269	0	0	0	0	0	0	0	0	648.418	0	0	0	0	0	0	283915	198263
1.52_406.3526m/z		406.353	1	1.51522	0.0293167	1	Infinity	Low	QC	100	1578.47	26.49	0	2159.3	1050.41	758.36	1672.83	1265.19	1527.04	1152.8	2202.71	1744.63	1268.65	1715.55	0	2480.83	1229.87	0	0	0	0	0	0	2159.3	905.083	671.139	1599.67	1233.82	1209.75	1102.56	1731.88	1600.3	1112.21	1869.39	0	2542.5	1331.21	0	0
1.54_147.0763m/z		147.076	1	1.53672	0.1892	22	2.82231	High	QC	100 - 2.05	37361.8	10.29	17957.9	36493.9	15380.3	35259.9	20566.5	29470	14129	24011.3	31215.8	25356.7	30087.6	42303.3	39622.4	39840.9	34954.8	14881	12483.3	11335.7	13852.2	13637.9	15671.4	36493.9	13252.4	31204.5	19667	28739.4	11193.3	22964.7	24543.4	23259.1	26377.5	46096.7	43290.1	40831.4	37835.1	13603.9	11069.7
1.54_477.3088m/z		477.309	1	1.54373	0.10975	3	Infinity	Control	QC	100 - 20.7 - 21.9 - 1.25	58751	15.77	62339.6	42388.4	68936.9	48865.4	71224.6	43741.5	85702.4	56962.8	4519.59	56477.4	47994.6	47267.2	38695.1	41620.5	32106.7	0	0	0	0	0	54402.2	42388.4	59399.3	43245.3	68109.5	42657.1	67895	54480	3553.52	51805.3	42076.4	51505.7	42277	42655.2	34752.3	0	0
1.56_142.9762m/z		142.976	1	1.56	0.0340667	2	Infinity	Low	QC	100	1618.16	23.03	1016.75	1142.01	1725.85	1675.21	1308.23	1261.73	1950.65	2010.74	916.414	1951.26	2122.43	1211.7	1035.18	852.005	830.717	0	0	0	0	0	887.295	1142.01	1487.07	1482.54	1251.02	1230.45	1545.34	1923.1	720.53	1789.84	1860.71	1320.36	1131	873.187	899.169	0	0
1.57_168.0654m/z		168.065	1	1.56542	0.0472167	20	5.36738	Control	QC	100 - 1.92	7977.73	9.75	6675.79	8886.46	9265.28	8007.46	7053.68	5371.02	5570.09	4933.8	0	5514.23	5682.22	11063.9	8448.03	4703.4	8585.58	1516.99	1661.52	1563.91	1288.69	1400.57	5825.8	8886.46	7983.39	7086.5	6745.19	5237.85	4412.73	4718.75	0	5058.07	4981.55	12056	9230.04	4820.33	9293.03	1386.79	1473.36
1.58_272.1856m/z		272.186	1	1.5778	0.241217	8	3.34157	Low	QC	100 - 14.5	574122	4.25	828015	509271	614462	483139	241072	614982	753130	641317	186879	674302	499319	368432	496506	519405	448584	172127	162399	178657	179050	166827	722588	509271	529449	427572	230529	599735	596644	613363	146933	618520	437748	401470	542466	532318	485547	157355	144008
1.58_371.2287m/z		371.229	1	1.5778	0.114433	9	2.93035	High	QC	100 - 14.1	40247	10.63	20563.7	30732.3	18767.3	21827.9	28094.3	34618.4	13951.2	37243.3	22735.4	32880.8	28764.6	50255.8	41749.4	49387.9	31077.5	13291.7	12276.1	14710.2	15750.7	12644	17945.4	30732.3	16170.7	19317.5	26865.6	33760.2	11052.4	35619.9	17875.7	30160.7	25217.6	54762.3	45614	50615.7	33638.3	12151	10885.9
1.58_154.0498m/z		154.05	1	1.58393	0.0711	15	Infinity	Low	QC	100	2195.25	17.93	2347.94	2108.58	1552.1	2591.26	2140.38	2203.52	873.234	2392.87	2907.5	2599.14	1148.42	1786.87	2322.06	1498.03	2526.89	0	0	0	0	0	2048.99	2108.58	1337.36	2293.24	2046.77	2148.89	691.792	2288.57	2286.02	2384.13	1006.81	1947.1	2537.01	1535.27	2735.1	0	0
1.59_170.0711m/z		170.071	1	1.59013	0.0246667	2	Infinity	Control	QC	100	707.747	16.01	832.246	647.142	759.644	756.521	543.182	648.556	342.449	495.417	0	663.827	423.656	712.802	785.011	512.235	708.198	0	0	0	0	0	726.28	647.142	654.545	669.511	519.426	632.477	271.294	473.823	0	608.911	371.415	776.72	857.677	524.97	766.554	0	0
1.60_144.0654m/z		144.065	1	1.60097	0.152467	8	3.74279	High	QC	100 - 2.92	13242.7	11.05	7158.39	14091.9	7191.65	13588.3	8937.07	10129.9	5948.92	8447.08	14772.9	9753.95	11454	14773	14432.3	13542.4	12012	2898.39	3615.01	4475.84	3518.52	3183.21	6246.94	14091.9	6196.66	12025.4	8546.21	9878.74	4712.84	8078.89	11615.2	8947.05	10041.6	16097.7	15768.2	13879.1	13001.8	2649.63	3205.64
1.60_575.2956m/z		575.296	1	1.60485	0.017	4	Infinity	High	QC	100 - 28.7	5352.26	29.27	925.373	5906.68	2464.37	4202.49	3268.3	4999.45	1139.64	3096.17	1789.24	3601.13	5699.54	7510.79	5916.74	3764.49	3869.75	0	0	0	0	0	807.55	5906.68	2123.42	3719.15	3125.37	4875.5	902.846	2961.22	1406.79	3303.23	4996.74	8184.29	6464.43	3858.08	4188.62	0	0
1.62_720.5529m/z		720.553	1	1.61952	1.18405	16	40.1376	QC	Control	100 - 45.7 - 7.07	6.25828e+06	4.73	129481	150519	126609	196059	176936	523282	127450	103581	109536	121985	226465	112867	175394	184768	161974	6.38728e+06	6.46484e+06	6.51902e+06	5.80932e+06	6.11094e+06	112995	150519	109092	173510	169198	510308	100968	99066.4	86122.8	111894	198540	122987	191629	189361	175321	5.83909e+06	5.73274e+06
1.64_700.5716m/z		700.572	1	1.63577	0.546	2	43.7759	QC	High	100 - 40.5 - 2.98	1.32243e+06	7.3	28111.6	33318.6	35576.9	45287.6	32989.8	74748.7	27932.5	27942.8	102798	43945.9	36056.6	26728.7	38924.8	27442.9	21892.7	1.34483e+06	1.37624e+06	1.42985e+06	1.17843e+06	1.28282e+06	24532.3	33318.6	30654.7	40078.9	31546.9	72895.4	22128.7	26724.8	80824.7	40310.4	31610.5	29125.5	42527.9	28125.2	23696.6	1.22941e+06	1.22039e+06
1.65_445.2328m/z		445.233	1	1.6474	0.760167	10	16.726	Low	QC	100 - 25.5	290962	9.26	293407	261048	318609	255119	295633	319361	533508	271173	102640	228127	315915	176904	186656	182930	298682	27411.5	12824.2	13514.6	16657.2	16571.7	256049	261048	274528	225777	282704	311443	422655	259353	80700.4	209255	276959	192768	203935	187478	323293	25058.9	11371.9
1.65_336.1779m/z		336.178	1	1.65357	0.0354333	7	1	---	---	100	0	---	0	0	0	0	0	0	0	0	0	0	0	0	0	0	0	0	0	0	0	0	0	0	0	0	0	0	0	0	0	0	0	0	0	0	0	0	0
1.66_179.0352m/z		179.035	1	1.65898	0.0455833	4	1	---	---	100 - 1.79	0	---	0	0	0	0	0	0	0	0	0	0	0	0	0	0	0	0	0	0	0	0	0	0	0	0	0	0	0	0	0	0	0	0	0	0	0	0	0
1.67_186.1852m/z		186.185	1	1.6651	0.269267	1	3.7029	High	QC	100 - 10.7	189297	4.12	56388.9	336359	46744.9	224295	15727.3	119793	39163.1	52926.5	40247.2	184964	437856	132968	145189	123251	107223	49619.8	52046.2	49574.4	49947.4	54418.9	49209.2	336359	40277.6	198498	15039.4	116823	31025.7	50619.6	31644.4	169663	383864	144891	158628	126315	116059	45361.2	46152.3
1.67_753.1343m/z		753.134	1	1.6712	0.0356167	1	1	---	---	100	0	---	0	0	0	0	0	0	0	0	0	0	0	0	0	0	0	0	0	0	0	0	0	0	0	0	0	0	0	0	0	0	0	0	0	0	0	0	0
1.68_489.2595m/z		489.26	1	1.67913	0.01005	2	Infinity	Control	QC	100 - 25.4	3841.14	21.04	5117.92	1982.83	4015.74	4514.44	3574.79	2168.2	3652.44	3459.34	3628.68	4029.01	4723.85	2499.57	2886.3	2836.49	2461.09	0	0	0	0	0	4466.28	1982.83	3460.15	3995.22	3418.44	2114.45	2893.53	3308.55	2853.04	3695.71	4141.36	2723.71	3153.47	2907.01	2663.88	0	0
1.68_753.4683m/z		753.468	1	1.67913	0.0417833	44	1	---	---	100	0	---	0	0	0	0	0	0	0	0	0	0	0	0	0	0	0	0	0	0	0	0	0	0	0	0	0	0	0	0	0	0	0	0	0	0	0	0	0
1.69_145.0759m/z		145.076	1	1.68532	0.02575	15	Infinity	High	QC	100 - 2.45	1208.04	16.34	1075.52	1261.49	1063.89	1473.85	1005.72	1188.81	716.246	956.915	0	977.278	763.808	1138.51	1588.63	1421.26	1127.99	0	0	0	0	0	938.577	1261.49	916.693	1304.34	961.732	1159.33	567.423	915.206	0	896.432	669.624	1240.6	1735.68	1456.59	1220.94	0	0
1.69_432.2796m/z		432.28	1	1.68918	0.47395	2	3.18047	Low	QC	100 - 17.1 - 0.402	269584	5.32	165206	134322	196241	160602	131489	88940.5	322994	158889	557578	219517	281507	195101	187092	256030	101577	85711.3	83393.2	91852.7	79677.7	83176.4	144171	134322	169090	142131	125738	86735.4	255882	151963	438396	201357	246794	212596	204410	262395	109948	78355.1	73949.5
1.70_286.3104m/z		286.31	1	1.69695	0.117633	1	21.106	QC	High	100 - 16	58182.3	6.41	3842.55	4222.55	3779.34	2059.26	3974.09	12097.3	4418.61	2749.01	959.983	3067.89	7528	1353.09	1104.34	2488.27	1309.65	59185.3	57230.6	58575.4	63133.3	52786.8	3353.29	4222.55	3256.46	1822.42	3800.28	11797.4	3500.5	2629.19	754.786	2814.1	6599.73	1474.43	1206.57	2550.14	1417.57	54105.8	50749.6
1.71_788.5205m/z		788.521	1	1.70783	1.08613	163	59.8966	QC	Control	100 - 46.3	2.02817e+06	4.14	1952.82	53532.7	27621.3	37598.3	48600.7	177683	3271.88	19697.1	5967.08	27181	79808.7	87932.4	154145	142079	172137	2.01679e+06	2.06681e+06	2.0761e+06	1.88684e+06	2.09431e+06	1704.18	53532.7	23799.8	33274.1	46475.1	173278	2592.04	18838.5	4691.61	24932.5	69967.5	95817.4	168414	145611	186321	1.8437e+06	1.83275e+06
1.72_207.0175m/z		207.018	1	1.72015	0.0177167	1	1	---	---	100	0	---	0	0	0	0	0	0	0	0	0	0	0	0	0	0	0	0	0	0	0	0	0	0	0	0	0	0	0	0	0	0	0	0	0	0	0	0	0
1.73_172.1120m/z		172.112	1	1.72555	0.0355167	4	Infinity	Low	QC	100	285.344	29.3	60.4525	46.4579	148.808	0	292.934	307.315	285.521	247.114	407.167	179.605	149.471	85.2392	128.466	131.674	45.5492	0	0	0	0	0	52.7554	46.4579	128.22	0	280.123	299.695	226.195	236.343	320.135	164.747	131.04	92.8826	140.358	134.947	49.3025	0	0
1.73_288.1329m/z		288.133	1	1.73095	0.0316333	1	1	---	---	100	0	---	0	0	0	0	0	0	0	0	0	0	0	0	0	0	0	0	0	0	0	0	0	0	0	0	0	0	0	0	0	0	0	0	0	0	0	0	0
1.74_142.9762m/z		142.976	1	1.73558	0.0124	2	Infinity	Low	QC	100	922.367	24.33	503.282	520.409	736.841	886.376	770.496	475.055	724.781	846.389	1658.79	906.821	775.917	406.217	500.479	462.122	338.917	0	0	0	0	0	439.202	520.409	634.896	784.432	736.799	463.277	574.185	809.497	1304.22	831.803	680.24	442.643	546.808	473.611	366.844	0	0
1.74_292.1808m/z		292.181	1	1.73947	0.416167	3	69.5876	High	Low	100 - 22	99926.3	6.9	1958.44	53478.5	2054.99	2304.12	9307.7	1986.94	1756.75	1559.1	0	1877.09	3401.19	2826.62	2169.67	3141.93	488092	28382.6	32319.3	33282.2	30483.1	33624.5	1709.09	53478.5	1770.68	2039.11	8900.63	1937.68	1391.73	1491.15	0	1721.81	2981.79	3080.08	2370.51	3220.04	528311	25946.6	28659.3
1.75_237.1345m/z		237.135	1	1.74648	0.0363333	1	1	---	---	100	0	---	0	0	0	0	0	0	0	0	0	0	0	0	0	0	0	0	0	0	0	0	0	0	0	0	0	0	0	0	0	0	0	0	0	0	0	0	0
1.75_173.0332m/z		173.033	1	1.75425	0.0634	2	1	---	---	100	0	---	0	0	0	0	0	0	0	0	0	0	0	0	0	0	0	0	0	0	0	0	0	0	0	0	0	0	0	0	0	0	0	0	0	0	0	0	0
1.77_793.6247m/z		793.625	1	1.76502	0.148567	11	Infinity	QC	Control	100 - 5.72	402779	13.04	0	0	0	0	0	986.938	0	0	0	0	0	825.94	1766.85	0	16892.1	461659	344814	453502	364543	389378	0	0	0	0	0	962.469	0	0	0	0	0	900.003	1930.4	0	18284	422037	305766
1.77_142.9762m/z		142.976	1	1.76888	0.041	2	Infinity	Low	QC	100	2334.96	27.69	1452.71	1143.04	1573.1	2604.23	1512.93	1088.47	2034.33	2350.59	3998.29	2203.11	1853.64	1092.76	1066.6	1061.62	1130.02	0	0	0	0	0	1267.75	1143.04	1355.46	2304.71	1446.76	1061.49	1611.63	2248.13	3143.65	2020.86	1625.07	1190.75	1165.33	1088.01	1223.13	0	0
1.78_206.0236m/z		206.024	1	1.77665	0.0301667	1	Infinity	Low	QC	100	641.01	24.49	580.242	277.799	512.864	714.786	444.886	227.656	363.957	677.096	1132.04	804.302	347.389	336.726	223.754	383.349	224.328	0	0	0	0	0	506.363	277.799	441.907	632.576	425.429	222.011	288.333	647.583	890.065	737.766	304.553	366.921	244.466	392.879	242.812	0	0
1.79_170.0712m/z		170.071	1	1.78748	0.0177833	2	Infinity	Control	QC	100	991.776	25.85	852.629	1175.09	705.754	1335.11	890.303	777.566	461.485	908.454	0	816.454	553.793	1504.27	788.513	725.073	994.74	0	0	0	0	0	744.068	1175.09	608.111	1181.55	851.366	758.288	365.597	868.857	0	748.913	485.505	1639.16	861.504	743.098	1076.71	0	0
1.79_238.0969m/z		238.097	1	1.7945	0.0540667	12	Infinity	Control	QC	100 - 3.95	7834.73	21.18	8446.16	5689.77	9753.76	8709.41	6574.55	2430.32	8268.62	11824.3	0	9263.72	9484.46	5767.57	3220.9	3458.92	2168.81	0	0	0	0	0	7370.75	5689.77	8404.3	7707.71	6287.01	2370.07	6550.55	11308.9	0	8497.37	8314.93	6284.75	3519.05	3544.91	2347.53	0	0
1.81_336.1778m/z		336.178	1	1.80675	0.0434167	7	1	---	---	100	0	---	0	0	0	0	0	0	0	0	0	0	0	0	0	0	0	0	0	0	0	0	0	0	0	0	0	0	0	0	0	0	0	0	0	0	0	0	0
1.81_157.0759m/z		157.076	1	1.81295	0.0369833	5	Infinity	High	QC	100	681.15	26.39	319.847	718.846	644.056	629.491	653.039	546.84	266.557	811.494	0	535.333	416.356	937.352	638.869	690.399	722.775	0	0	0	0	0	279.123	718.846	554.949	557.092	624.479	533.282	211.171	776.123	0	491.048	365.016	1021.41	698.008	707.563	782.332	0	0
1.82_678.5068m/z		678.507	1	1.81837	0.713967	10	4562.22	QC	Control	100 - 33.1	634431	7.91	0	0	0	378.114	317.196	6164.29	0	0	0	0	81.9287	1216.33	298.336	0	0	647050	659968	685332	553114	626693	0	0	0	334.626	303.323	6011.46	0	0	0	0	71.8261	1325.4	325.952	0	0	591517	585231
1.86_218.0924m/z		218.092	1	1.85632	2.50663	10	3.44137	High	QC	100 - 11.4	2.04771e+06	12.07	1.33563e+06	2.54796e+06	1.69129e+06	2.24212e+06	1.66949e+06	1.81564e+06	1.05051e+06	1.70659e+06	399024	1.54289e+06	1.17146e+06	2.8438e+06	2.38142e+06	1.80104e+06	2.04082e+06	643749	640089	657584	510185	523527	1.16557e+06	2.54796e+06	1.4573e+06	1.98425e+06	1.59647e+06	1.77062e+06	832230	1.63221e+06	313732	1.41525e+06	1.027e+06	3.09881e+06	2.60186e+06	1.84581e+06	2.20899e+06	588500	567603
1.86_238.0956m/z		238.096	1	1.86252	0.0300833	11	Infinity	Control	QC	100	3576.65	18.91	3921.61	3730.82	4381.63	3231.11	2618.07	1476.83	4777.35	4274.68	0	4774.76	4178.87	3580.9	2591.13	2832.95	1145.67	0	0	0	0	0	3422.29	3730.82	3775.41	2859.49	2503.56	1440.21	3784.71	4088.36	0	4379.77	3663.57	3902	2830.99	2903.38	1240.07	0	0
1.87_228.1345m/z		228.134	1	1.86872	0.0178167	2	Infinity	Low	QC	100	455.07	29.09	587.903	340.925	509.182	323.859	332.133	211.092	540.027	502.281	657.258	364.693	451.439	350.637	203.72	499.31	377.17	0	0	0	0	0	513.048	340.925	438.735	286.611	317.607	205.858	427.819	480.388	516.768	334.523	395.773	382.079	222.578	511.723	408.249	0	0
1.87_441.3321m/z		441.332	1	1.86872	0.14155	20	2.56349	Control	QC	100 - 26.2 - 15.9	52824.5	8.98	58749.1	50120.4	59729.3	46142.3	49381.5	44277.2	64925.2	60203.8	25314	56056.9	37319.1	44267	45725.6	43828.7	47793.8	20423.4	18856.5	23963.7	19325.7	20463	51268.9	50120.4	51465.5	40835.3	47221.8	43179.4	51434.9	57579.6	19903.1	51419.6	32717.4	48236.5	49958.3	44918.3	51732	18670.5	16721.1
1.87_240.9789m/z		240.979	1	1.87412	0.0619667	5	1	---	---	100	0	---	0	0	0	0	0	0	0	0	0	0	0	0	0	0	0	0	0	0	0	0	0	0	0	0	0	0	0	0	0	0	0	0	0	0	0	0	0
1.88_585.3742m/z		585.374	1	1.88033	0.605	6	3.41707	Control	QC	100 - 30.6 - 1.24	455998	9.45	387199	448470	472808	419392	552123	420064	433215	348305	0	362540	537035	424924	382775	317615	447094	151070	136503	132259	115808	131596	337899	448470	407393	371156	527976	409650	343201	333124	0	332549	470814	463028	418208	325511	483935	138105	121045
1.89_206.0037m/z		206.004	1	1.88647	0.0736667	1	Infinity	Control	QC	100 - 13.1	574.434	25.11	892.456	179.568	676.278	713.967	409.903	452.527	671.719	337.565	548.454	606.593	171.561	266.593	222.251	118.058	0	0	0	0	0	0	778.824	179.568	582.713	631.852	391.976	441.308	532.148	322.851	431.221	556.412	150.406	290.499	242.824	120.993	0	0	0
1.91_270.3155m/z		270.315	1	1.90972	0.3063	1	16.0966	QC	High	100 - 18.1	598877	2.8	54118.5	44243.5	52374.4	40331.5	41448.8	55532.1	60220.5	45880.8	25741	57782.1	77999	22228.2	25817.6	31767.6	28213.5	573951	612161	608419	589070	610785	47227.9	44243.5	45128.2	35692.9	39636	54155.3	47707.8	43881	20238.9	53002.1	68381	24221.5	28207.5	32557.3	30538.3	524692	542837
1.92_459.2489m/z		459.249	1	1.91898	0.0857833	8	Infinity	Low	QC	100	4110.9	27.86	4307.94	4809.34	4579.76	2805.37	2525.97	2586.73	6815.36	4279.23	3740.88	3132.31	3433.5	1597.27	3192.82	1712.71	2040.56	0	0	0	0	0	3759.43	4809.34	3946.14	2482.72	2415.5	2522.6	5399.25	4092.71	2941.27	2873.19	3010.11	1740.5	3488.37	1755.29	2208.7	0	0
1.94_83.0603m/z		83.0603	1	1.93677	0.194067	8	2.05962	Control	QC	100 - 0.715	11683.6	6.81	11607.9	12254.4	13150.9	12045.7	9359.26	10251.2	13468.6	10858	9922.59	11478.2	9589.59	12336.6	13253	11747.9	10166.6	5870.13	6263.42	5425.69	5379.92	5424.33	10130	12254.4	11331.4	10660.3	8949.93	9997.01	10670.1	10384.7	7801.63	10528.6	8407.1	13442.8	14479.8	12040	11004.3	5366.33	5554.13
1.94_420.9712m/z		420.971	1	1.93677	0.0338167	5	1	---	---	100	0	---	0	0	0	0	0	0	0	0	0	0	0	0	0	0	0	0	0	0	0	0	0	0	0	0	0	0	0	0	0	0	0	0	0	0	0	0	0
1.94_798.5636m/z		798.564	1	1.93677	0.103383	58	608.102	QC	Control	100 - 45.2 - 69.6	100309	15.38	460.17	0	364.604	0	0	1676.83	0	357.606	0	317.858	737.498	0	1023.31	1998.16	3094.52	122150	99108.1	102112	78638	99537.9	401.579	0	314.16	0	0	1635.25	0	342.019	0	291.563	646.557	0	1118.03	2047.83	3349.51	111667	87884.7
1.97_774.5582m/z		774.558	1	1.96595	0.0732167	4	164.11	QC	Control	100 - 30.5	118500	14.81	559.396	512.413	818.069	513.337	1207.19	7257.73	0	468.425	0	921.977	1137.43	1026	844.29	774.255	1893.96	103812	111612	113991	114107	148978	488.171	512.413	704.886	454.297	1154.39	7077.79	0	448.008	0	845.706	997.175	1118	922.444	793.504	2050.03	94902.6	98973
1.98_727.5448m/z		727.545	1	1.97827	0.441917	30	2082.06	QC	Control	100 - 95.8 - 5.6	495644	5.21	0	360.905	0	0	829.37	7170.56	0	501.1	0	0	4246.8	0	826.327	315.003	1430.92	460202	529903	491140	488409	508566	0	360.905	0	0	793.098	6992.78	0	479.258	0	0	3723.13	0	902.817	322.834	1548.83	420705	469895
1.99_365.1760m/z		365.176	1	1.99222	0.0327333	2	1	---	---	100	0	---	0	0	0	0	0	0	0	0	0	0	0	0	0	0	0	0	0	0	0	0	0	0	0	0	0	0	0	0	0	0	0	0	0	0	0	0	0
2.00_242.2842m/z		242.284	1	2.003	0.320383	7	20.6161	QC	High	100 - 16.4	772887	7.92	51517.2	40599.2	52422.2	38337.8	42632.5	58866.5	62965.1	40940	16593.7	45086.9	78674.3	25275.7	24398.1	29923.9	29175.9	779932	761784	713625	736379	872717	44957.8	40599.2	45169.4	33928.5	40768	57407.1	49882.1	39155.5	13046.8	41357.1	68973	27542.2	26656.6	30667.9	31580	712994	675517
2.01_344.2617m/z		344.262	1	2.00863	0.339417	1	2.58972	Low	High	100 - 18 - 1.36	126592	12.31	82117.5	57477.7	74906.5	48898.9	109478	61399.1	63565.5	66499.2	362955	78538.9	72273.2	42366.4	49171.6	43656.4	36944.1	84565.7	80104.1	78313.1	60090.1	76301.4	71661.9	57477.7	64543	43274.9	104690	59876.8	50357.8	63600.7	285373	72041.7	63361.2	46165.4	53723.3	44741.7	39988.4	77307.9	71032.8
2.02_108.0807m/z		108.081	1	2.01713	0.0550667	31	1.28227	Low	High	100 - 0.919	2548.67	7.93	2944.52	2454.77	2458.14	2358.34	2205.62	2224.94	2579.34	2513.32	2997.12	2428.63	2364.31	1536.47	2036.02	2151.17	1850.18	2261.74	2301.4	1954.34	1940.73	2134.98	2569.61	2454.77	2118.05	2087.1	2109.16	2169.78	2043.4	2403.77	2356.48	2227.72	2072.77	1674.24	2224.49	2204.65	2002.63	2067.63	2040.78
2.02_286.3104m/z		286.31	1	2.02337	0.102967	1	75.5173	QC	Control	100 - 16.1	40387.4	7.51	696.074	702.099	131.848	767.436	376.596	1663.65	560.131	663.431	320.033	469.212	910.644	477.054	1071.2	876.456	605.599	42844.7	43300.7	38950.3	35918.9	40922.6	607.447	702.099	113.606	679.171	360.126	1622.4	443.746	634.514	251.626	430.396	798.353	519.832	1170.36	898.245	655.501	39167.6	38397.2
2.05_260.1856m/z		260.186	1	2.04728	0.231683	5	3.31951	High	Low	100 - 10.2	33453.8	7.88	8447.92	29251.2	9101.75	16045.4	17593	13622.5	6062.46	14855.6	194.974	15654.1	8601.69	23173.4	50286.2	39291	45916.8	14073.9	15985.2	13611.1	13015.5	14503.9	7372.29	29251.2	7842.49	14199.9	16823.5	13284.7	4802.79	14208	153.298	14359.2	7541.02	25251.4	54941.1	40267.8	49700.3	12866	14174.9
2.05_252.1090m/z		252.109	1	2.05267	0.0200833	9	6.40344	High	QC	100 - 6.7	3017.69	23.25	1394.37	2498.26	1500.28	2601.07	1692.68	2580.24	713.584	1307.75	1264.04	1845.37	1584.61	3718.12	3465.65	3438.44	2881.6	585.557	464.576	394.239	575.333	336.597	1216.83	2498.26	1292.71	2301.92	1618.65	2516.27	565.315	1250.75	993.848	1692.71	1389.22	4051.53	3786.46	3523.92	3119.05	535.302	411.966
2.07_194.1539m/z		194.154	1	2.07425	0.525483	2	1.46678	Control	High	100 - 56.9	22919.6	8.52	27322	14822.7	17660.9	31140.4	23652	12707.7	20523.5	27267.8	19398.7	16117.6	17715.9	12197.2	19889	15144.2	13182.8	18420.1	18555.1	17700.9	15166.5	16248.8	23843.2	14822.7	15217.5	27558.9	22617.6	12392.6	16259.1	26079.2	15252.2	14784.3	15531.4	13290.9	21730	15520.7	14269.1	16839.2	16453.9
2.09_202.2165m/z		202.217	1	2.08977	0.255	3	3.11744	QC	High	100 - 13.5	299903	8.53	162101	105609	131045	124822	166415	163405	259358	166342	30806.8	150789	85442.2	71584.9	91770.7	128097	104115	330263	321543	291009	288782	267920	141461	105609	112914	110466	159137	159354	205468	159091	24221.8	138314	74906.4	78004	100266	131281	112694	301918	285130
2.10_700.5284m/z		700.528	1	2.09903	0.432083	6	1387.04	QC	Control	100 - 33.1	432888	9.34	0	0	391.234	0	1169.24	6435.96	0	0	0	0	2532.35	398.107	348.729	832.619	606.434	437934	488553	442179	376891	418882	0	0	337.105	0	1118.1	6276.39	0	0	0	0	2220.09	433.806	381.01	853.318	656.405	400348	433228
2.12_214.2529m/z		214.253	1	2.11932	0.0983833	2	18.3626	QC	High	100 - 10.1	16496.3	10.87	2236.3	1031.04	1234.61	890.578	991.521	1248.52	1227.31	1254.49	0	998.569	1920.82	447.941	680.894	633.011	809.15	18787.3	17768.5	16387.5	14858.8	14679.3	1951.56	1031.04	1063.8	788.15	948.157	1217.57	972.296	1199.81	0	915.962	1683.96	488.108	743.922	648.748	875.824	17174.9	15756.4
2.13_332.2067m/z		332.207	1	2.12633	0.01165	4	41.2838	Low	QC	100 - 12.6	1904.28	27.04	1099.78	796.493	2083.4	1363.01	1546.06	686.49	2595.25	1464.8	3073.51	1701.37	1363.4	1504.98	1759.2	1099.85	842.776	230.633	0	0	0	0	959.753	796.493	1795.16	1206.24	1478.44	669.47	2056	1400.95	2416.55	1560.62	1195.28	1639.93	1922.05	1127.19	912.221	210.839	0
2.15_200.1645m/z		200.165	1	2.14792	0.115683	1	1.75405	Low	QC	100 - 8.82	21146	4.95	24360.4	20176.1	21672.3	20266.5	11706.8	20220.5	29960.8	26591.7	1612.02	27344.9	22265.4	9708.66	16476.4	21002.6	13210.1	12174	12153.7	12924.5	11680.5	11345.1	21258.7	20176.1	18673.8	17935.6	11194.8	19719.2	23735.5	25432.6	1267.45	25082.8	19519.9	10579.2	18001.6	21524.7	14298.6	11129.1	10777.4
2.16_212.1434m/z		212.143	1	2.16023	2.67845	5	3.91849	Low	QC	100 - 10.3 - 0.00538	622056	5.4	652247	536022	660668	594350	549315	470168	734622	597871	702999	604618	584445	444061	448101	392219	429404	168100	160760	165196	148831	150856	569200	536022	569263	525992	525291	458511	581981	571812	552733	554601	512377	483881	489581	401970	464787	153673	142555
2.17_738.5063m/z		738.506	1	2.16648	1.87592	81	39.1998	QC	Control	100 - 42.8	6.00797e+06	3.95	61915.1	179482	137629	166923	220379	629749	61927.2	80391.7	380.351	124391	342926	256684	322759	379768	361748	6.0326e+06	6.13851e+06	6.30019e+06	5.67853e+06	5.89e+06	54031.8	179482	118587	147725	210740	614135	49059.9	76887.7	299.051	114101	300640	279701	352636	389210	391556	5.51485e+06	5.44336e+06
2.18_218.1386m/z		218.139	1	2.17982	0.4375	5	8.04529	High	Control	100 - 8.7	36536.2	13.99	1133.03	4055.25	10176.2	5812.15	1529.96	3755.18	515.131	8301.31	16520.6	3557.15	0	92063.7	39405.8	22043.5	29167.8	5705.5	5265.36	6579.51	6804.07	7503.89	988.765	4055.25	8768.26	5143.67	1463.04	3662.08	408.096	7939.47	12989.3	3262.88	0	100319	43053.5	22591.5	31571.2	5215.83	4669.09
2.19_372.2930m/z		372.293	1	2.18522	0.283717	3	5.30437	QC	High	100 - 17.9	119211	9.15	31518.8	13518.1	23957.4	20574	42350.4	31746.1	19612.3	24912.6	43552.5	32338.9	34646.1	18550.5	21700.5	16666.8	20806.8	121427	129324	129144	104762	111400	27505.6	13518.1	20642.8	18207.8	40498.2	30959.1	15537.2	23826.7	34243.1	29663.7	30373.9	20213.9	23709.3	17081.1	22521.3	111006	114679
2.20_142.9762m/z		142.976	1	2.19763	0.02335	2	Infinity	Low	QC	100 - 13.1	1260.56	22.42	1686.3	825.789	1188.19	1193.17	631.525	865.541	1245.55	1548.2	1130.55	1512.96	1456.55	520.033	659.369	557.218	520.614	0	0	0	0	0	1471.59	825.789	1023.8	1055.94	603.905	844.082	986.749	1480.72	888.898	1387.8	1276.94	566.665	720.405	571.071	563.513	0	0
2.20_811.6680m/z		811.668	1	2.20077	1.82415	6	501.77	QC	Control	100 - 46.2	9.54656e+06	4.07	8726.95	22357.1	9950	20588.5	33506.3	163197	1094.54	9158.06	479.263	12895.9	53607.3	14027.5	35084.4	23077.8	21976.3	1.00189e+07	9.13182e+06	9.25226e+06	9.88066e+06	9.44917e+06	7615.79	22357.1	8573.38	18220.5	32040.9	159151	867.116	8758.88	376.82	11829	46997	15285.4	38332.1	23651.5	23787.2	9.15902e+06	8.09769e+06
2.20_858.5956m/z		858.596	1	2.20077	0.0326333	67	5786.3	QC	High	100	8340.73	18.91	0	0	34.9549	0	0	16.4018	0	0	13.4553	20.9613	7.20731	0	0	0	0	6160.69	8965.1	10020.3	7283.99	9273.56	0	0	30.1188	0	0	15.9952	0	0	10.5792	19.2273	6.31858	0	0	0	0	5631.95	7949.86
2.21_158.0963m/z		158.096	1	2.20703	1.70658	3	1.59522	Control	QC	100 - 19.8	209538	2.13	219534	200132	217320	220726	189976	179084	226124	199422	229592	204511	198951	194423	192762	187987	181519	132436	134134	130903	126781	132513	191582	200132	187253	195340	181668	174644	179140	190730	180516	187593	174418	211857	210605	192660	196476	121069	118944
2.21_805.5493m/z		805.549	1	2.20703	0.0287333	7	18.0113	QC	Control	100	31769.2	14.45	554.181	2397.23	1322.87	3176.04	1368.95	10970.6	680.637	1048.73	3412.33	2685.54	2613.92	1373.29	5209.9	3179.44	3275.15	25624.5	28677.8	35153.9	36746.6	32643.3	483.62	2397.23	1139.84	2810.76	1309.08	10698.6	539.213	1003.01	2682.94	2463.38	2291.6	1496.44	5692.17	3258.49	3545.02	23425.3	25430.2
2.22_206.0235m/z		206.024	1	2.22323	0.0209	1	Infinity	Low	QC	100	453.567	27.84	410.36	196.654	455.731	309.512	134.306	364.024	581.743	562.109	288.505	471.457	664.257	182.064	459.08	422.113	320.041	0	0	0	0	0	358.111	196.654	392.679	273.914	128.432	354.998	460.867	537.608	226.837	432.456	582.348	198.39	501.576	432.607	346.413	0	0
2.24_278.1248m/z		278.125	1	2.24027	0.04045	5	1	---	---	100	0	---	0	0	0	0	0	0	0	0	0	0	0	0	0	0	0	0	0	0	0	0	0	0	0	0	0	0	0	0	0	0	0	0	0	0	0	0	0
2.25_714.5067m/z		714.507	1	2.25115	1.46983	50	339.71	QC	Control	100 - 40.9	2.32757e+06	4.47	0	6893.58	2627.9	9585.24	15151.4	115186	536.788	1704.47	0	3873.11	53232.2	28070.1	41008.1	60866.8	54653.4	2.42904e+06	2.37026e+06	2.36803e+06	2.15605e+06	2.31447e+06	0	6893.58	2264.33	8482.82	14488.8	112331	425.253	1630.17	0	3552.71	46668.1	30587.2	44804.1	62380	59156.8	2.22056e+06	2.10184e+06
2.26_175.0865m/z		175.086	1	2.26368	0.151983	5	1.85537	Control	QC	100 - 3.13	23842.4	10.19	21616.4	18078	24434.5	20769.7	34313.3	13292.5	26115	24709.9	3749.21	14396.4	8758.2	20203.5	23763.2	25859.8	21306	11156.5	12664.7	13976	12131.9	14323.1	18864.1	18078	21053.9	18380.9	32812.6	12962.9	20688.8	23632.8	2947.82	13205.4	7678.24	22015.2	25962.9	26502.7	23061.6	10199	11230.5
2.29_194.1386m/z		194.139	1	2.2877	0.0365833	1	10.3125	High	QC	100	147.725	28.39	120.088	99.0434	187.389	114.82	176.427	330.93	202.393	70.9097	56.9264	54.3922	306.728	165.889	36.3086	185.678	44.019	71.6239	0	0	0	0	104.798	99.0434	161.463	101.614	168.711	322.725	160.339	67.819	44.7583	49.8926	268.906	180.765	39.6695	190.294	47.6462	65.4768	0
2.30_787.6669m/z		787.667	1	2.297	1.24928	2	9480.59	QC	High	100 - 28.2	1.86692e+06	6.26	1849.85	0	0	0	862.802	0	7.6977	1046.33	0	1006.86	978.885	0	0	0	5.71468	2.01677e+06	1.71407e+06	1.79196e+06	1.91417e+06	1.89762e+06	1614.32	0	0	0	825.068	0	6.09826	1000.72	0	923.57	858.18	0	0	0	6.18558	1.84368e+06	1.51996e+06
2.30_543.3426m/z		543.343	1	2.3032	0.345467	4	1016.61	QC	Control	100 - 29.4	182676	7.65	0	0	794.345	104.107	0	1516.09	551.371	954.162	0	672.145	965.342	2683.02	403.463	650.843	850.015	168368	171955	202213	179764	191078	0	0	684.445	92.133	0	1478.5	436.806	912.572	0	616.541	846.306	2923.61	440.811	667.023	920.057	153918	152482
2.31_143.0814m/z		143.081	1	2.31477	0.0480833	3	2.82397	Control	QC	100 - 4.13	3395.52	13.29	3425.45	2834.73	4033.57	3550.28	3133.57	2125.68	6387.15	2624.43	1207.55	2660.71	3283.39	1544.21	3206.53	1777.26	1272.58	1004.19	1092.27	1088.8	1391.34	1435.35	2989.31	2834.73	3475.51	3141.95	2996.53	2072.98	5060.02	2510.03	949.439	2440.6	2878.52	1682.68	3503.35	1821.45	1377.44	918.005	968.581
2.35_203.1505m/z		203.15	1	2.35128	0.0628333	8	Infinity	Low	QC	100	858.844	19.33	724.71	529.271	747.276	651.603	1006.5	648.993	950.935	732.339	903.766	1058.19	945.082	553.08	605.24	655.535	669.356	0	0	0	0	0	632.437	529.271	643.888	576.661	962.484	632.903	753.348	700.418	710.585	970.646	828.545	602.676	661.266	671.832	724.511	0	0
2.35_754.5399m/z		754.54	1	2.35128	0.0513833	67	549.427	QC	Control	100 - 60	86126.2	8.01	0	0	0	0	783.782	1383.84	0	0	0	0	0	0	0	322.906	1479.5	78686.9	78605.5	91875.7	89496.4	91966.7	0	0	0	0	749.503	1349.53	0	0	0	0	0	0	0	330.933	1601.41	71933.6	69703.9
2.36_489.2596m/z		489.26	1	2.36212	0.04585	2	2.52225	Low	QC	100	7717.81	8.05	6988.36	6085.65	9508.12	7543.35	6847.52	9203.58	10111.2	9326.99	2641.2	7306.08	9669.44	7470.21	6450.26	7895.64	6535.73	3241.66	3233.59	2714.56	2880.96	3228.68	6098.57	6085.65	8192.64	6675.77	6548.05	8975.39	8010.26	8920.45	2076.64	6701.68	8477.11	8140.07	7047.34	8091.93	7074.28	2963.44	2867.4
2.37_238.0487m/z		238.049	1	2.36677	0.0435	4	1	---	---	100	0	---	0	0	0	0	0	0	0	0	0	0	0	0	0	0	0	0	0	0	0	0	0	0	0	0	0	0	0	0	0	0	0	0	0	0	0	0	0
2.38_170.0924m/z		170.092	1	2.38308	0.29615	9	1.51887	High	Low	100 - 5.48	134076	8.02	65629.7	129888	73085.3	159282	86136.4	108032	63694.4	103483	72126.1	94029.9	126709	135435	133636	151191	123408	82533.5	86660.5	100540	102511	105905	57273.4	129888	62973.7	140962	82369.2	105354	50459.9	98972.9	56709.1	86251.3	111085	147580	146007	154949	133577	75450.1	76846.7
2.39_219.0638m/z		219.064	1	2.3917	0.0380167	26	1	---	---	100	0	---	0	0	0	0	0	0	0	0	0	0	0	0	0	0	0	0	0	0	0	0	0	0	0	0	0	0	0	0	0	0	0	0	0	0	0	0	0
2.41_323.1448m/z		323.145	1	2.41418	0.160717	4	3.68133	High	QC	100 - 14.8	28399.1	15.05	15072.8	20557.9	26487.2	34740.2	37977.6	18158.4	29378.2	21439.7	0	16190.2	15540.3	35315.7	34057	30667.3	26415.2	6638.27	8490.7	9221.2	7672.38	6549.26	13153.7	20557.9	22822.6	30744.6	36316.7	17708.2	23274	20505.2	0	14850.8	13624	38482.5	37209.6	31429.7	28591.9	6068.54	7529.18
2.43_306.1181m/z		306.118	1	2.4266	0.634267	9	3.64667	Control	QC	100 - 10.7	192412	10.7	111980	161989	178309	248630	261152	129269	174623	149815	0	116161	113612	233404	214171	201934	177082	53723.9	58482	57743.8	46209.6	47659.1	97721.9	161989	153640	220034	249730	126064	138339	143285	0	106551	99602.8	254334	233996	206954	191674	49113.1	51859.3
2.43_728.5565m/z		728.557	1	2.43278	0.0713833	12	Infinity	QC	Control	100 - 15.3	30439.3	17.03	0	0	0	0	0	462.746	0	0	0	0	0	0	0	0	0	23753	30336.3	37847.4	32090.7	28168.9	0	0	0	0	0	451.274	0	0	0	0	0	0	0	0	0	21714.4	26900.9
2.47_890.6349m/z		890.635	1	2.46695	0.0241167	39	Infinity	QC	Control	100 - 28.2	13365.3	20.22	0	0	0	0	0	0	0	0	0	0	0	0	0	0	0	8934.49	13754.5	15588.9	13085	15463.6	0	0	0	0	0	0	0	0	0	0	0	0	0	0	0	8167.69	12196.9
2.48_281.2951m/z		281.295	1	2.48478	0.0362167	1	1	---	---	100	0	---	0	0	0	0	0	0	0	0	0	0	0	0	0	0	0	0	0	0	0	0	0	0	0	0	0	0	0	0	0	0	0	0	0	0	0	0	0
2.50_754.5377m/z		754.538	1	2.49947	0.1216	67	588.479	QC	Control	100 - 49.4	150788	15.35	0	0	0	0	1281.17	1462.45	0	0	59.0563	0	0	798.556	691.062	0	6021.97	114328	143746	173302	165500	157063	0	0	0	0	1225.13	1426.19	0	0	46.433	0	0	870.163	755.032	0	6518.18	104515	127468
2.51_219.0638m/z		219.064	1	2.51088	0.07195	26	1	---	---	100	0	---	0	0	0	0	0	0	0	0	0	0	0	0	0	0	0	0	0	0	0	0	0	0	0	0	0	0	0	0	0	0	0	0	0	0	0	0	0
2.53_105.0422m/z		105.042	1	2.53097	0.0315	8	1	---	---	100	0	---	0	0	0	0	0	0	0	0	0	0	0	0	0	0	0	0	0	0	0	0	0	0	0	0	0	0	0	0	0	0	0	0	0	0	0	0	0
2.56_538.9692m/z		538.969	1	2.55888	0.04045	1	1	---	---	100	0	---	0	0	0	0	0	0	0	0	0	0	0	0	0	0	0	0	0	0	0	0	0	0	0	0	0	0	0	0	0	0	0	0	0	0	0	0	0
2.57_203.1504m/z		203.15	1	2.57142	0.04205	8	Infinity	High	QC	100	482.176	27.72	240.398	405.35	710.67	553.874	311.576	268.187	307.014	549.111	465.44	500.04	395.386	467.552	478.462	705.275	364.206	0	0	0	0	0	209.789	405.35	612.346	490.171	297.949	261.538	243.222	525.177	365.952	458.674	346.631	509.478	522.752	722.809	394.217	0	0
2.58_219.0638m/z		219.064	1	2.58383	0.0187	26	1	---	---	100	0	---	0	0	0	0	0	0	0	0	0	0	0	0	0	0	0	0	0	0	0	0	0	0	0	0	0	0	0	0	0	0	0	0	0	0	0	0	0
2.59_543.3425m/z		543.342	1	2.5901	0.0581167	3	403.264	QC	Control	100 - 32.8	23330.9	10.32	0	0	0	289.276	0	0	348.129	0	0	0	310.144	245.004	0	189.388	0	20660.3	20769.4	24596.2	25394.7	25233.9	0	0	0	256.006	0	0	275.794	0	0	0	271.9	266.974	0	194.096	0	18887.1	18417.4
2.61_259.9634m/z		259.963	1	2.61253	0.0162	1	Infinity	Control	QC	100 - 23.3	942.602	18.31	761.194	954.717	1116.05	1107.83	773.222	344.376	708.736	755.251	81.8547	726.186	1182.19	591.23	587.306	381.208	223.844	0	0	0	0	0	664.275	954.717	961.64	980.415	739.405	335.838	561.474	722.332	64.3582	666.112	1036.41	644.246	641.672	390.685	242.289	0	0
2.63_160.1809m/z		160.181	1	2.628	0.0347833	3	1	---	---	100	0	---	0	0	0	0	0	0	0	0	0	0	0	0	0	0	0	0	0	0	0	0	0	0	0	0	0	0	0	0	0	0	0	0	0	0	0	0	0
2.63_219.0639m/z		219.064	1	2.63113	0.01165	26	1	---	---	100	0	---	0	0	0	0	0	0	0	0	0	0	0	0	0	0	0	0	0	0	0	0	0	0	0	0	0	0	0	0	0	0	0	0	0	0	0	0	0
2.64_245.1285m/z		245.128	1	2.63577	0.07275	4	1	---	---	100 - 12.8	0	---	0	0	0	0	0	0	0	0	0	0	0	0	0	0	0	0	0	0	0	0	0	0	0	0	0	0	0	0	0	0	0	0	0	0	0	0	0
2.65_164.0069m/z		164.007	1	2.64742	0.0163	2	1	---	---	100	0	---	0	0	0	0	0	0	0	0	0	0	0	0	0	0	0	0	0	0	0	0	0	0	0	0	0	0	0	0	0	0	0	0	0	0	0	0	0
2.65_476.2722m/z		476.272	1	2.65365	0.0287	3	Infinity	Control	QC	100	478.798	28.92	652.469	479.21	575.714	357.839	328.757	291.297	415.389	328.537	375.027	0	990.862	0	345.286	0	709.74	0	0	0	0	0	569.394	479.21	496.062	316.683	314.379	284.075	329.079	314.217	294.865	0	868.68	0	377.248	0	768.223	0	0
2.67_754.5368m/z		754.537	1	2.66522	0.4048	67	7359.55	QC	Control	100 - 49.8	532319	5.39	0	0	0	0	361.652	8825.44	0	398.185	0	0	1673.92	3379.04	2791.75	1283.12	21708.3	490703	520524	542051	540451	567864	0	0	0	0	345.835	8606.63	0	380.83	0	0	1467.51	3682.04	3050.18	1315.02	23497	448588	461578
2.68_344.9844m/z		344.984	1	2.68253	0.644833	3	Infinity	Control	QC	100 - 7.29	364.705	27.87	419.371	257.477	259.756	360.088	526.831	263.311	421.496	422.182	215.772	343.44	293.585	111.401	0	122.024	0	0	0	0	0	0	365.975	257.477	223.818	318.674	503.79	256.783	333.917	403.78	169.65	315.029	257.383	121.39	0	125.058	0	0	0
2.71_125.1072m/z		125.107	1	2.70565	2.29945	3	4.07546	Low	QC	100 - 50.2	196140	4.7	195632	170559	203364	189156	173290	154314	224845	185533	226814	189194	183935	150663	151982	152255	146408	48395.5	48959.7	51329.8	46239.6	45710.8	170723	170559	175228	167401	165711	150488	178126	177446	178333	173543	161254	164173	166050	156041	158472	44242	43415.3
2.72_158.1175m/z		158.117	1	2.72433	0.502667	6	3.39937	Control	QC	100 - 6.03	87296.4	5.32	95553	84273.7	98311.2	86498	71846.3	68006	99144.9	81520.3	31561.8	81820.1	86598.9	73059.7	72231.5	57039.3	64464.3	25873.9	25329.1	27702.2	25605.6	23890	83386.7	84273.7	84709.5	76549.7	68704.1	66319.9	78544.4	77967.1	24815.4	75051.5	75920.5	79611.1	78917.8	58457.3	69776.1	23653.3	22460.8
2.75_304.0080m/z		304.008	1	2.75443	0.0256333	2	1	---	---	100	0	---	0	0	0	0	0	0	0	0	0	0	0	0	0	0	0	0	0	0	0	0	0	0	0	0	0	0	0	0	0	0	0	0	0	0	0	0	0
2.78_203.1504m/z		203.15	1	2.78007	0.0239333	8	Infinity	Low	QC	100	385.569	5.51	418.361	404.898	111.618	427.683	143.777	475.084	467.826	240.276	336.287	408.375	374.843	364.951	417.132	372.02	372.085	0	0	0	0	0	365.093	404.898	96.1752	378.494	137.488	463.306	370.62	229.803	264.405	374.592	328.621	397.676	455.745	381.269	402.745	0	0
2.83_367.1918m/z		367.192	1	2.83448	0.0962167	1	1	---	---	100	0	---	0	0	0	0	0	0	0	0	0	0	0	0	0	0	0	0	0	0	0	0	0	0	0	0	0	0	0	0	0	0	0	0	0	0	0	0	0
2.84_728.5221m/z		728.522	1	2.83988	0.0302833	37	Infinity	QC	Control	100 - 41.5	9748.27	13.39	0	0	0	0	0	0	0	0	0	0	0	0	0	0	290.825	10483.5	8598.78	11659.3	8701.05	9298.74	0	0	0	0	0	0	0	0	0	0	0	0	0	0	314.79	9583.75	7625.02
2.85_898.5929m/z		898.593	1	2.84613	0.0479833	34	27.2149	QC	Control	100	23930.4	19.32	0	1082.86	0	1388.45	1925.26	11973	0	711.046	0	1976.27	3123.3	5286.55	6474	8988.67	10641.8	31286.6	24051.3	24336.4	19724.3	20253.6	0	1082.86	0	1228.76	1841.05	11676.2	0	680.053	0	1812.78	2738.17	5760.6	7073.28	9212.13	11518.7	28601.4	21327.6
2.87_120.0654m/z		120.065	1	2.87005	0.0354667	9	3.0207	High	QC	100 - 3.64	1945.13	8.8	1088.36	1218.53	1094.82	1505.89	2624.27	1525.23	1051.38	984.291	244.216	793.939	930.123	2871.29	2582.12	1338.02	2004.1	655.127	659.339	671.257	688.714	545.232	949.787	1218.53	943.35	1332.7	2509.49	1487.41	832.926	941.388	192.015	728.26	815.43	3128.76	2821.14	1371.29	2169.24	598.9	584.673
2.87_585.3742m/z		585.374	1	2.87005	0.192233	6	1.10343	Control	QC	100 - 28.7	85037.4	10.14	75003.5	78768	87565.1	83123	100727	92665.9	86397.2	68287.8	88008.4	79416	93964.6	81116.2	87306.8	72329.9	78002.5	93594.8	78820.8	80003.5	65211.1	67701.2	65453.7	78768	75450.2	73562.8	96321.8	90368.4	68445.5	65311.3	69196.6	72846.3	82377.9	88390	95388.6	74128.1	84429.9	85562.1	69894.8
2.92_177.9980m/z		177.998	1	2.91652	0.0185667	1	1	---	---	100	0	---	0	0	0	0	0	0	0	0	0	0	0	0	0	0	0	0	0	0	0	0	0	0	0	0	0	0	0	0	0	0	0	0	0	0	0	0	0
2.94_203.2230m/z		203.223	1	2.9351	0.681467	4	Infinity	QC	Control	100 - 8.36	12.5638	223.61	0	0	0	0	0	0	0	0	0	0	0	0	0	0	0	0	0	0	62.8192	0	0	0	0	0	0	0	0	0	0	0	0	0	0	0	0	0	0
2.95_304.0082m/z		304.008	1	2.95292	0.0309833	2	1	---	---	100	0	---	0	0	0	0	0	0	0	0	0	0	0	0	0	0	0	0	0	0	0	0	0	0	0	0	0	0	0	0	0	0	0	0	0	0	0	0	0
2.96_195.9540m/z		195.954	1	2.96222	0.0325833	1	1	---	---	100	0	---	0	0	0	0	0	0	0	0	0	0	0	0	0	0	0	0	0	0	0	0	0	0	0	0	0	0	0	0	0	0	0	0	0	0	0	0	0
2.97_862.6312m/z		862.631	1	2.96608	0.179783	57	Infinity	QC	Control	100 - 36.2	171151	15.93	0	0	0	0	0	0	0	0	5664.62	0	0	0	0	0	0	205413	188879	167616	134687	159160	0	0	0	0	0	0	0	0	4453.8	0	0	0	0	0	0	187783	167490
2.99_448.3416m/z		448.342	1	2.99178	0.0171833	13	3.24211	QC	Control	100	4965.83	24.87	1305.82	989.289	1272.12	3459.17	631.941	3469.27	3615.42	3811.97	0	1269.47	1912.76	3043.69	1925.62	2881.72	0	6047.62	5524.42	2854.17	5048.06	5354.85	1139.55	989.289	1096.12	3061.32	604.303	3383.26	2864.2	3645.81	0	1164.46	1676.9	3316.63	2103.87	2953.36	0	5528.59	4898.81
3.02_170.0713m/z		170.071	1	3.0205	0.04665	2	4.15726	High	QC	100	2249.94	11.79	1890.28	2639.48	1883.54	2456.35	2135.62	2092.06	1476.84	1965.14	1641.11	2264.41	1601.32	2854.72	2254.88	2003.33	2535.46	526.224	642.051	498.846	479.742	559.178	1649.6	2639.48	1622.94	2173.84	2042.22	2040.19	1169.98	1879.49	1290.32	2077.08	1403.86	3110.71	2463.61	2053.14	2744.38	481.061	569.343
3.03_219.0638m/z		219.064	1	3.0259	0.0502	26	1	---	---	100	0	---	0	0	0	0	0	0	0	0	0	0	0	0	0	0	0	0	0	0	0	0	0	0	0	0	0	0	0	0	0	0	0	0	0	0	0	0	0
3.03_448.3423m/z		448.342	1	3.03207	0.0216	13	4.54738	QC	Control	100 - 36.6	7245.55	11.81	1703.72	1082.15	848.935	3932.21	399.716	3285.71	3522.03	4646.91	0	1917.61	2271.49	4792.89	2501.08	4022.01	183.862	6473.72	7840.33	6644.72	6823.46	8445.53	1486.8	1082.15	731.482	3479.96	382.234	3204.25	2790.21	4444.36	0	1758.97	1991.39	5222.68	2732.6	4122	199.013	5918.12	6952.46
3.05_294.0536m/z		294.054	1	3.04825	0.350317	5	Infinity	Low	QC	100	65734.5	24.07	27398.8	52161.6	42354.8	60264.2	42426.5	43980.1	38985.3	57963.6	128779	58964.9	56733.1	72000.9	44706.5	40650.1	46833.3	0	0	0	0	0	23910.3	52161.6	36494.9	53333	40571	42889.7	30884.9	55437.1	101252	54087	49737.4	78457.3	48844.8	41660.7	50692.4	0	0
3.07_140.1182m/z		140.118	1	3.06987	0.0454833	1	3.94056	Control	QC	100 - 2.37	2527.35	7.61	2250.88	2443.98	2755.16	2637	2549.74	2111.78	2894.14	2594.76	1881.43	2792.02	2630.43	2233.03	2126.67	2207.03	2659.4	472.276	695.78	747.709	567.157	723.918	1964.29	2443.98	2373.97	2333.71	2438.23	2059.42	2292.79	2481.66	1479.27	2561.05	2306.07	2433.27	2323.53	2261.89	2878.54	431.743	616.987
3.08_172.1808m/z		172.181	1	3.07602	0.0339333	1	1	---	---	100	0	---	0	0	0	0	0	0	0	0	0	0	0	0	0	0	0	0	0	0	0	0	0	0	0	0	0	0	0	0	0	0	0	0	0	0	0	0	0
3.08_423.1287m/z		423.129	1	3.08143	0.0256833	5	1	---	---	100	0	---	0	0	0	0	0	0	0	0	0	0	0	0	0	0	0	0	0	0	0	0	0	0	0	0	0	0	0	0	0	0	0	0	0	0	0	0	0
3.10_898.5935m/z		898.593	1	3.10095	0.0319833	34	42.7974	QC	Control	100 - 55.8	20062.4	8.57	0	1012.26	0	657.741	673.884	7718.5	0	0	0	0	2332.12	4502.9	2491.95	2386.55	5450.46	19359.8	19070.6	23026.8	20038.3	18816.7	0	1012.26	0	582.092	644.412	7527.14	0	0	0	0	2044.55	4906.68	2722.62	2445.88	5899.58	17698.2	16911
3.12_139.0501m/z		139.05	1	3.12422	0.154217	16	3.81385	High	QC	100 - 3.42	11795.9	11.35	6537.96	7331.74	6431.5	10173.3	8641.4	7910.39	6283.89	8718.38	8507.36	9148.09	6923.75	14623.1	14014.7	11754.3	11663.4	2877.59	2683.06	3348.54	3546.98	3008.32	5705.52	7331.74	5541.68	9003.28	8263.47	7714.27	4978.21	8338.37	6688.91	8391.31	6069.99	15934.4	15312	12046.5	12624.5	2630.62	2379.22
3.14_731.6055m/z		731.606	1	3.13585	0.33545	3	701.674	QC	Control	100 - 20.5	663106	9.3	0	856.768	0	365.589	3502.81	20992.1	0	0	0	914.626	1676.07	2332.55	4671.21	4297.23	10357.7	658467	590440	618117	738755	709751	0	856.768	0	323.542	3349.62	20471.7	0	0	0	838.963	1469.39	2541.71	5103.61	4404.06	11211.2	601954	523577
3.16_448.3419m/z		448.342	1	3.1598	0.0240333	13	3.70069	QC	Control	100 - 27.7	7673.29	9.37	1185.67	1244.95	1840.08	3969.3	2127.37	2593.4	2730.86	4452.22	0	1724.03	2236.26	5286.27	3340.88	4329.2	0	6948.07	7538.73	7546.7	8880.46	7452.47	1034.71	1244.95	1585.5	3512.78	2034.33	2529.11	2163.44	4258.16	0	1581.4	1960.51	5760.3	3650.14	4436.83	0	6351.76	6685.01
3.17_230.0374m/z		230.037	1	3.16602	0.0240333	1	1	---	---	100	0	---	0	0	0	0	0	0	0	0	0	0	0	0	0	0	0	0	0	0	0	0	0	0	0	0	0	0	0	0	0	0	0	0	0	0	0	0	0
3.19_887.6340m/z		887.634	1	3.18922	0.0302	8	Infinity	QC	Control	100	5325.95	18.06	0	0	0	0	0	0	0	0	0	0	0	0	0	0	0	6957.45	4947	5403.31	4613.27	4708.74	0	0	0	0	0	0	0	0	0	0	0	0	0	0	0	6360.33	4386.78
3.21_428.3734m/z		428.373	1	3.21487	0.744767	17	79.5637	QC	Control	100 - 28.4	469302	6.26	2448.24	4791	2160.57	13912	6180.41	22673.9	4715.11	7066.14	0	8458.77	2149.8	25372.2	8699.77	23443.3	5836.84	513283	438902	453250	483371	457704	2136.51	4791	1861.65	12312	5910.11	22111.7	3735.4	6758.15	0	7759.01	1884.71	27647.3	9505.08	24026.1	6317.79	469230	389199
3.25_160.0604m/z		160.06	1	3.25107	0.03255	7	Infinity	High	QC	100 - 52.4	559.179	73.93	0	150.512	0	192.75	75.6499	192.502	0	99.5788	0	99.602	0	855.268	1035.39	322.765	582.469	0	0	0	0	0	0	150.512	0	170.582	72.3414	187.729	0	95.2384	0	91.3624	0	931.961	1131.23	330.79	630.465	0	0
3.25_772.6200m/z		772.62	1	3.25107	0.0246667	12	Infinity	QC	Control	100 - 35.9	12145.7	12.88	0	0	0	0	0	388.866	0	0	0	0	0	0	0	0	0	10361.6	14156.1	13239.7	11985.6	10985.3	0	0	0	0	0	379.225	0	0	0	0	0	0	0	0	0	9472.35	12553
3.26_914.6393m/z		914.639	1	3.25723	0.0318833	21	Infinity	QC	Control	100 - 10.6	8648.71	10.02	0	0	0	0	0	0	0	0	0	0	0	0	0	0	0	8320.6	8706.94	8207.63	7897.97	10110.4	0	0	0	0	0	0	0	0	0	0	0	0	0	0	0	7606.49	7720.93
3.27_216.0996m/z		216.1	1	3.27133	0.0471833	21	1	---	---	100	0	---	0	0	0	0	0	0	0	0	0	0	0	0	0	0	0	0	0	0	0	0	0	0	0	0	0	0	0	0	0	0	0	0	0	0	0	0	0
3.27_878.5691m/z		878.569	1	3.27133	0.404167	20	Infinity	QC	Control	100 - 51.7 - 33.5 - 1.71	650993	6.85	0	0	0	0	0	1851.04	0	0	646.566	0	0	500.451	0	0	0	661377	681035	695118	581980	635453	0	0	0	0	0	1805.15	0	0	508.362	0	0	545.327	0	0	0	604615	603912
3.28_456.9655m/z		456.965	1	3.28285	0.01775	1	1	---	---	100	0	---	0	0	0	0	0	0	0	0	0	0	0	0	0	0	0	0	0	0	0	0	0	0	0	0	0	0	0	0	0	0	0	0	0	0	0	0	0
3.29_280.2636m/z		280.264	1	3.28908	0.0248	1	Infinity	Low	QC	100	1174.88	16.34	988.803	953.152	1068.72	1281.5	830.328	896.542	1888.64	1117.38	849.144	1122.69	1007.52	870.575	789.802	855.522	535.069	0	0	0	0	0	862.904	953.152	920.855	1134.11	794.013	874.314	1496.21	1068.67	667.639	1029.82	883.283	948.64	862.912	876.791	579.159	0	0
3.30_201.0720m/z		201.072	1	3.29532	0.0294167	4	Infinity	Control	QC	100	268.051	27.89	150.095	383.365	659.769	0	147.026	160.858	111.644	173.532	211.897	111.635	63.9326	0	55.6361	93.3118	255.594	0	0	0	0	0	130.985	383.365	568.487	0	140.596	156.87	88.4468	165.968	166.604	102.4	56.0491	0	60.7862	95.6316	276.655	0	0
3.32_311.1461m/z		311.146	1	3.3185	0.0649167	29	Infinity	High	QC	100	12979.8	29.33	3409.17	6916.53	4357.66	7137.61	5656.63	7519.14	3280.37	7362.07	0	7128.71	6187.61	19276	15343.4	11759.5	12332.3	0	0	0	0	0	2975.1	6916.53	3754.76	6316.69	5409.24	7332.72	2598.77	7041.18	0	6538.99	5424.62	21004.5	16763.8	12051.8	13348.5	0	0
3.34_886.6300m/z		886.63	1	3.33625	0.207117	33	Infinity	QC	Control	100 - 41.8	213436	12.97	0	0	0	0	0	1168.5	0	0	0	0	0	0	980.415	0	0	245470	218217	230060	174213	199218	0	0	0	0	0	1139.53	0	0	0	0	0	0	1071.17	0	0	224403	193506
3.34_912.6223m/z		912.622	1	3.34247	0.269233	3	Infinity	QC	Control	100 - 50.2 - 5.21	352054	5.91	0	0	0	0	0	0.0734498	0	0	0	0	0	0	0	0	0	376428	357040	352934	318871	354999	0	0	0	0	0	0.0716287	0	0	0	0	0	0	0	0	0	344121	316608
3.38_238.0495m/z		238.049	1	3.38342	0.01545	4	1	---	---	100	0	---	0	0	0	0	0	0	0	0	0	0	0	0	0	0	0	0	0	0	0	0	0	0	0	0	0	0	0	0	0	0	0	0	0	0	0	0	0
3.38_679.1626m/z		679.163	1	3.38342	0.0648167	1	1	---	---	100 - 21.4	0	---	0	0	0	0	0	0	0	0	0	0	0	0	0	0	0	0	0	0	0	0	0	0	0	0	0	0	0	0	0	0	0	0	0	0	0	0	0
3.40_316.2118m/z		316.212	1	3.40348	0.0317833	14	Infinity	Control	QC	100 - 15.4	5270.79	27.57	9716.53	3881.58	5357.12	3412.82	3985.88	6906.35	5716.02	6193.37	1243.17	5773.27	6067.32	2817.49	4156.84	5564.76	4466.19	0	0	0	0	0	8479.37	3881.58	4615.95	3020.31	3811.56	6735.12	4528.34	5923.41	977.443	5295.67	5319.16	3070.14	4541.63	5703.11	4834.21	0	0
3.41_858.5990m/z		858.599	1	3.41498	0.938917	63	1032.57	QC	Control	100 - 50.1 - 99.5 - 46.8	4.21869e+06	8.29	1060.78	5607.93	671.089	9854.82	3233.39	104451	1667.45	1483.82	52495.4	4134.82	5923.81	18386	15343	35035.1	30902.4	4.51399e+06	4.37465e+06	4.47952e+06	3.69435e+06	4.03094e+06	925.716	5607.93	578.242	8721.39	3091.98	101861	1320.99	1419.14	41274.5	3792.76	5193.35	20034.7	16763.2	35906.1	33448.8	4.12657e+06	3.87925e+06
3.44_162.9070m/z		162.907	1	3.44455	0.287617	1	1	---	---	100 - 9.29	0	---	0	0	0	0	0	0	0	0	0	0	0	0	0	0	0	0	0	0	0	0	0	0	0	0	0	0	0	0	0	0	0	0	0	0	0	0	0
3.44_266.0975m/z		266.097	1	3.44455	0.423117	6	Infinity	Low	QC	100	983.864	27.13	1143.68	763.458	1366.39	817.294	800.502	496.093	1743.46	1340.18	584.738	754.847	738.468	417.87	84.0566	524.121	499.178	0	0	0	0	0	998.062	763.458	1177.34	723.295	765.492	483.794	1381.2	1281.76	459.75	692.402	647.408	455.341	91.8375	537.151	540.31	0	0
3.44_456.9659m/z		456.966	1	3.44455	0.202467	1	1	---	---	100	0	---	0	0	0	0	0	0	0	0	0	0	0	0	0	0	0	0	0	0	0	0	0	0	0	0	0	0	0	0	0	0	0	0	0	0	0	0	0
3.45_425.1237m/z		425.124	1	3.44767	0.608467	7	1	---	---	100 - 18.4 - 9.17 - 1.87	0	---	0	0	0	0	0	0	0	0	0	0	0	0	0	0	0	0	0	0	0	0	0	0	0	0	0	0	0	0	0	0	0	0	0	0	0	0	0
3.45_481.1815m/z		481.182	1	3.45155	0.43855	13	1	---	---	100 - 17.6	0	---	0	0	0	0	0	0	0	0	0	0	0	0	0	0	0	0	0	0	0	0	0	0	0	0	0	0	0	0	0	0	0	0	0	0	0	0	0
3.46_381.1706m/z		381.171	1	3.45543	0.06105	16	1	---	---	100 - 7.61	0	---	0	0	0	0	0	0	0	0	0	0	0	0	0	0	0	0	0	0	0	0	0	0	0	0	0	0	0	0	0	0	0	0	0	0	0	0	0
3.47_792.5876m/z		792.588	1	3.47233	0.02775	32	122.624	QC	Low	100 - 16.1	39865.1	27.48	170.877	377.087	314.996	212.996	746.956	1027.86	92.4921	187.994	0	317.156	761.981	36.9397	204.867	317.956	603.317	58590.4	38631.5	38187.1	31718.7	32197.8	149.12	377.087	271.415	188.498	714.288	1002.38	73.2739	179.8	0	290.919	668.022	40.2521	223.831	325.861	653.03	53561.9	34256.7
3.48_830.5683m/z		830.568	1	3.47853	1.79922	351	95.374	QC	Control	100 - 51.5	2.09711e+07	6.12	106363	246008	192106	347030	207908	1.05966e+06	191233	227996	871790	283750	342858	641493	689698	838021	724699	2.19322e+07	2.13732e+07	2.21746e+07	1.90685e+07	2.0307e+07	92820.5	246008	165527	307117	198815	1.03339e+06	151498	218059	685444	260276	300581	699016	753542	858855	784415	2.00499e+07	1.89528e+07
3.49_170.0713m/z		170.071	1	3.48707	0.0515667	2	Infinity	High	QC	100	1353.42	13.85	954.509	1699.18	1125.05	1536.8	1278.52	1459.8	747.935	1413.1	1563.87	1388.46	1078.47	1473.27	1455.66	1240.59	1519.12	0	0	0	0	0	832.976	1699.18	969.391	1360.05	1222.6	1423.61	592.528	1351.51	1229.59	1273.6	945.483	1605.38	1590.41	1271.43	1644.29	0	0
3.49_862.6318m/z		862.632	1	3.48707	0.679117	58	1023.4	QC	Control	100 - 47.6	2.01672e+06	6.14	502.898	1781.42	0	4906.44	2662.29	68864.4	0	606.689	26942.7	3946.23	4080.35	3273.18	4436.87	9239.53	9827.95	2.13175e+06	2.04617e+06	2.12434e+06	1.84647e+06	1.93487e+06	438.867	1781.42	0	4342.14	2545.86	67157.1	0	580.245	21183.7	3619.78	3577.21	3566.69	4847.57	9469.24	10637.8	1.94879e+06	1.81445e+06
3.49_291.1928m/z		291.193	1	3.49482	0.0958	4	1	---	---	100 - 7.13	0	---	0	0	0	0	0	0	0	0	0	0	0	0	0	0	0	0	0	0	0	0	0	0	0	0	0	0	0	0	0	0	0	0	0	0	0	0	0
3.51_316.2118m/z		316.212	1	3.5056	0.02295	14	Infinity	Control	QC	100 - 16.7	2695.23	18.81	3540.61	2666.43	2588.69	2496.29	2184.11	3174.12	2361.08	2940.64	460.597	2698	3395.74	1923.41	2154.95	2074.99	2627.27	0	0	0	0	0	3089.8	2666.43	2230.54	2209.19	2088.59	3095.43	1870.49	2812.47	362.144	2474.81	2977.02	2095.89	2354.43	2126.58	2843.76	0	0
3.52_99.0552m/z		99.0552	1	3.51777	0.2101	1	2.38438	Control	QC	100 - 1.39	18006.3	2.65	17598.4	18115.9	17489.6	18670.2	18157.5	16386.8	17190.1	21440.8	4003.25	21219.2	15839.9	12784	14646.5	16212.5	12901.4	9457.95	6788.43	7956.99	6576.95	6978.61	15357.6	18115.9	15069.9	16522.9	17363.3	15980.6	13618.3	20506.3	3147.56	19463.9	13886.7	13930.4	16002.3	16615.5	13964.5	8646.22	6019.68
3.52_253.0931m/z		253.093	1	3.51777	0.591617	36	4.89643	High	QC	100 - 8.15	201591	5.75	99654.8	130248	107207	163759	113612	131465	75706.4	154688	46036.6	122548	109955	282288	230971	194998	189745	39701	44199	43148.8	38716.3	40090.2	86966.3	130248	92374.4	144925	108643	128206	59976	147946	36196.3	112410	96396.2	307601	252351	199846	205380	36293.7	39193.7
3.52_484.1792m/z		484.179	1	3.51777	0.0300667	1	1	---	---	100	0	---	0	0	0	0	0	0	0	0	0	0	0	0	0	0	0	0	0	0	0	0	0	0	0	0	0	0	0	0	0	0	0	0	0	0	0	0	0
3.53_170.0713m/z		170.071	1	3.53103	0.0148667	2	Infinity	High	QC	100	660.317	19.99	418.598	780.792	480.497	873.885	691.412	648.096	318.746	482.927	727.159	400.591	677.502	738.778	734.468	428.192	722.646	0	0	0	0	0	365.3	780.792	414.018	773.377	661.173	632.028	252.516	461.878	571.728	367.452	593.96	805.025	802.456	438.837	782.192	0	0
3.54_203.0864m/z		203.086	1	3.53567	0.0101167	2	1	---	---	100 - 8.23	0	---	0	0	0	0	0	0	0	0	0	0	0	0	0	0	0	0	0	0	0	0	0	0	0	0	0	0	0	0	0	0	0	0	0	0	0	0	0
3.54_311.2097m/z		311.21	1	3.5404	0.0255167	6	1	---	---	100	0	---	0	0	0	0	0	0	0	0	0	0	0	0	0	0	0	0	0	0	0	0	0	0	0	0	0	0	0	0	0	0	0	0	0	0	0	0	0
3.55_238.0968m/z		238.097	1	3.54512	0.0379167	2	Infinity	Control	QC	100 - 4.14	5497.13	15.85	4265.85	5971.57	5069.59	6541.85	5636.78	3015.93	4212	5713.61	2413.14	5018.28	5745.18	6978.19	5104.91	3204.95	4450.69	0	0	0	0	0	3722.7	5971.57	4368.19	5789.46	5390.26	2941.16	3336.82	5464.57	1897.33	4603.14	5036.75	7603.93	5577.46	3284.63	4817.43	0	0
3.56_382.1746m/z		382.175	1	3.55735	0.0501333	12	1	---	---	100	0	---	0	0	0	0	0	0	0	0	0	0	0	0	0	0	0	0	0	0	0	0	0	0	0	0	0	0	0	0	0	0	0	0	0	0	0	0	0
3.56_834.5994m/z		834.599	1	3.56355	2.15783	92	59.8418	QC	Control	100 - 50.3 - 32.9 - 12.9	7.50112e+07	5.85	733614	1.48191e+06	1.24945e+06	1.5246e+06	1.27789e+06	4.73638e+06	858407	1.01375e+06	3.73642e+06	1.2902e+06	1.69502e+06	1.71633e+06	2.04459e+06	2.26313e+06	2.38442e+06	7.81523e+07	7.68998e+07	7.82699e+07	6.78112e+07	7.39226e+07	640207	1.48191e+06	1.07659e+06	1.34925e+06	1.222e+06	4.61895e+06	680046	969563	2.93776e+06	1.18346e+06	1.48601e+06	1.87023e+06	2.23385e+06	2.31939e+06	2.5809e+06	7.14449e+07	6.81913e+07
3.57_794.6041m/z		794.604	1	3.56895	1.22157	34	303.444	QC	Control	100 - 46.4 - 47 - 17.3 - 1.46	1.2072e+07	6.49	8487.67	49097.6	27972.5	68832.5	44526.9	507899	20232.5	31140.3	305194	59645.3	79544	107363	136094	175299	150826	1.25788e+07	1.24139e+07	1.2721e+07	1.08053e+07	1.18413e+07	7406.97	49097.6	24102.4	60915.9	42579.5	495307	16028.6	29783	239959	54711.1	69735.5	116990	148692	179657	163254	1.14992e+07	1.10081e+07
3.59_316.2118m/z		316.212	1	3.58728	0.0115333	14	Infinity	Control	QC	100 - 17.7	1918.05	27.36	3459.64	2144.64	1723.41	1150.03	1112.53	1402.97	2316.73	2020.84	418.977	2355.09	1691.84	1831.03	1600.58	2775.11	1503.48	0	0	0	0	0	3019.14	2144.64	1484.97	1017.76	1063.88	1368.19	1835.35	1932.76	329.421	2160.26	1483.22	1995.22	1748.74	2844.1	1627.37	0	0
3.60_142.9763m/z		142.976	1	3.59892	0.0464	2	Infinity	Low	QC	100	2683.93	20.34	2842.55	1855.52	2946.14	2275	2026.7	1212.93	4257.31	2964.4	1968.78	3016.25	2245.46	1522.78	1300.66	1556.82	1451.23	0	0	0	0	0	2480.62	1855.52	2538.54	2013.34	1938.07	1182.86	3372.72	2835.19	1547.95	2766.73	1968.58	1659.33	1421.05	1595.52	1570.81	0	0
3.61_172.0869m/z		172.087	1	3.61055	0.01705	2	Infinity	Control	QC	100	901.006	17.46	820.633	1246.74	853.577	881.195	702.888	789.93	650.953	916.303	803.898	587.071	649.897	1141.5	999.037	691.875	917.183	0	0	0	0	0	716.146	1246.74	735.482	779.846	672.147	770.345	515.697	876.363	632.064	538.505	569.759	1243.86	1091.51	709.076	992.76	0	0
3.62_131.1179m/z		131.118	1	3.62145	0.0132667	9	Infinity	Control	QC	100	308.602	13.56	414.117	213.583	342.195	285.193	287.92	230.684	408.277	343.805	258.936	250.57	283.908	276.298	263.528	197.373	247.193	0	0	0	0	0	361.389	213.583	294.851	252.392	275.328	224.965	323.445	328.819	203.588	229.841	248.9	301.074	287.922	202.28	267.562	0	0
3.62_591.4031m/z		591.403	1	3.62145	0.0132667	1	Infinity	High	QC	100 - 16.8	2670.02	11.04	0	321.289	0	1398.4	400.431	4578.7	342.846	0	5602.95	1173.06	2477.4	2584.78	2388.87	2764.96	3134.1	0	0	0	0	0	0	321.289	0	1237.57	382.918	4465.18	271.609	0	4405.31	1076.01	2171.91	2816.56	2610.01	2833.69	3392.35	0	0
3.62_316.2118m/z		316.212	1	3.62382	0.0124667	14	Infinity	Control	QC	100 - 8.99	2883.25	19.5	5920.2	1989.66	2614.65	2226.73	1665.02	2444.12	4359.32	3029.75	0	2980.85	3054.28	2476.66	1941.74	2381.83	3174.83	0	0	0	0	0	5166.41	1989.66	2252.91	1970.63	1592.2	2383.52	3453.53	2897.69	0	2734.25	2677.66	2698.74	2121.48	2441.05	3436.44	0	0
3.63_810.5995m/z		810.6	1	3.62693	2.50858	113	59.587	QC	Control	100 - 49.1 - 27.8 - 6.91	1.98551e+08	4.99	2.11572e+06	3.51438e+06	2.86768e+06	4.57493e+06	3.58791e+06	1.2496e+07	2.43549e+06	2.85822e+06	9.38971e+06	3.45833e+06	5.0029e+06	4.97331e+06	6.43636e+06	6.88864e+06	6.88589e+06	2.04639e+08	2.03026e+08	2.06998e+08	1.82608e+08	1.95486e+08	1.84633e+06	3.51438e+06	2.47093e+06	4.04876e+06	3.431e+06	1.21862e+07	1.92944e+06	2.73364e+06	7.38266e+06	3.17224e+06	4.38599e+06	5.41927e+06	7.03215e+06	7.0599e+06	7.45329e+06	1.87076e+08	1.80035e+08
3.63_772.6212m/z		772.621	1	3.63157	0.122017	12	181727	QC	Control	100 - 40.8	160330	9.67	0	0.610298	0.0195408	0	3.78145	5231.65	0	0	1755.39	0.101235	285.033	3.43168	2.71707	0.705668	1.23438	158229	171723	179355	140476	151867	0	0.610298	0.0168372	0	3.61607	5101.95	0	0	1380.17	0.0928599	249.886	3.7394	2.96858	0.723211	1.33609	144649	152276
3.64_476.2721m/z		476.272	1	3.64087	0.0232333	3	Infinity	Control	QC	100	346.53	9.98	313.982	388.92	349.357	370.528	309.862	769.672	0	416.316	0	0	0	344.084	381.971	0	0	0	0	0	0	0	274.004	388.92	301.022	327.913	296.31	750.59	0	398.169	0	0	0	374.939	417.329	0	0	0	0
3.66_145.0759m/z		145.076	1	3.66333	0.01165	15	Infinity	High	QC	100	609.798	15.12	497.709	568.551	637.254	594.591	429.016	551.062	325.467	527.847	350.434	463.844	404.89	866.725	592.511	528.825	656.038	0	0	0	0	0	434.339	568.551	549.088	526.205	410.253	537.4	257.841	504.84	275.529	425.472	354.963	944.445	647.359	541.972	710.096	0	0
3.68_316.2119m/z		316.212	1	3.68168	0.0184167	14	Infinity	Control	QC	100 - 17.9	2570.42	18.5	3383.93	2484.93	2476.37	2367.38	2139.47	3080.58	3382.5	1690.84	229.679	2338.59	1944.95	1531.02	1925.81	1996.12	2959.2	0	0	0	0	0	2953.08	2484.93	2133.76	2095.1	2045.9	3004.21	2679.68	1617.14	180.585	2145.13	1705.12	1668.31	2104.07	2045.74	3203.04	0	0
3.71_796.5834m/z		796.583	1	3.7105	0.265683	83	253.316	QC	Control	100 - 46.8 - 27.8	1.9177e+06	5.54	2598.88	8089.8	4368.07	15528.5	7266.57	73164	3095.73	4080.32	3514.28	5282.41	12767	14484.3	23570.5	25407	29411.9	1.96133e+06	1.84817e+06	1.77296e+06	1.96496e+06	2.04106e+06	2267.98	8089.8	3763.73	13742.5	6948.77	71350	2452.5	3902.47	2763.1	4845.42	11192.7	15783.1	25752.4	26038.6	31835.5	1.793e+06	1.63888e+06
3.72_238.0495m/z		238.05	1	3.71522	0.0141	4	1	---	---	100	0	---	0	0	0	0	0	0	0	0	0	0	0	0	0	0	0	0	0	0	0	0	0	0	0	0	0	0	0	0	0	0	0	0	0	0	0	0	0
3.72_768.5884m/z		768.588	1	3.71758	0.520167	28	51.462	QC	Control	100 - 50 - 33 - 10.4	1.18433e+07	2.9	109883	232001	198391	272304	338103	848615	108101	137562	250102	208533	423337	237096	326160	363525	462385	1.21221e+07	1.18459e+07	1.21663e+07	1.13081e+07	1.17739e+07	95891.8	232001	170943	240986	323316	827575	85639.5	131566	196643	191282	371136	258357	356352	372563	500485	1.10817e+07	1.05044e+07
3.74_591.4033m/z		591.403	1	3.74245	0.0132667	1	Infinity	High	QC	100 - 44.6	2197.41	16.75	0	400.502	0	1666.69	704.864	4409.06	0	388.721	5017.47	864.764	1821.28	1828.31	2363.18	2672.24	2302.06	0	0	0	0	0	0	400.502	0	1475	674.036	4299.75	0	371.778	3944.98	793.226	1596.7	1992.25	2581.93	2738.67	2491.75	0	0
3.77_177.0658m/z		177.066	1	3.76892	0.0194	4	Infinity	High	QC	100	354.758	18.54	130.443	266.297	145.56	586.572	253.73	155.786	139.441	302.202	0	343.701	266.204	430.339	408.06	327.437	341.749	0	0	0	0	0	113.834	266.297	125.421	519.109	242.633	151.923	110.467	289.03	0	315.268	233.378	468.928	445.833	335.577	369.91	0	0
3.78_238.0495m/z		238.05	1	3.78132	0.0225333	4	1	---	---	100	0	---	0	0	0	0	0	0	0	0	0	0	0	0	0	0	0	0	0	0	0	0	0	0	0	0	0	0	0	0	0	0	0	0	0	0	0	0	0
3.80_272.1856m/z		272.186	1	3.79922	0.00861667	4	Infinity	Low	QC	100 - 15.6	911.547	25.99	129.443	240.42	0	0	90.14	0	3964.17	220.838	132.538	240.19	228.377	419.709	242.445	336.246	279.179	0	0	0	0	0	112.962	240.42	0	0	86.1978	0	3140.49	211.212	104.208	220.32	200.216	457.345	264.887	344.605	302.183	0	0
3.82_813.6191m/z		813.619	1	3.82163	0.30525	13	100.72	QC	Control	100 - 80.2 - 23.7	6.12284e+06	5.9	27221.6	73125.7	47931.6	96272.6	59401.3	321361	38720.9	66509.9	71224.9	79208.9	147624	75757.2	106374	127426	107464	6.34843e+06	5.95407e+06	5.73765e+06	5.94062e+06	6.63344e+06	23755.7	73125.7	41300.1	85200	56803.3	313394	30675.4	63610.9	56000.5	72656.3	129421	82550.4	116220	130594	116319	5.80358e+06	5.27981e+06
3.83_780.5525m/z		780.552	1	3.82712	1.95662	107	40.1087	QC	Control	100 - 55.5	2.93258e+07	2.87	405570	802294	704685	1.0055e+06	737732	2.46655e+06	631404	628628	2.39032e+06	837184	1.23289e+06	1.37576e+06	1.5127e+06	1.68412e+06	1.61758e+06	2.90742e+07	2.94369e+07	3.00631e+07	2.80175e+07	3.00371e+07	353931	802294	607189	889858	705467	2.4054e+06	500210	601228	1.87939e+06	767928	1.08086e+06	1.49913e+06	1.65272e+06	1.72599e+06	1.75087e+06	2.65789e+07	2.61034e+07
3.83_489.2596m/z		489.26	1	3.83488	0.0412167	2	Infinity	Low	QC	100	7562.01	11.35	6632.78	5794.67	7471.58	6756.91	5701.18	6680.36	11019.5	5525.22	8499.68	6085.26	8764.16	3933.41	5385.28	5147.85	5703.02	0	0	0	0	0	5788.26	5794.67	6437.86	5979.78	5451.84	6514.74	8729.88	5284.39	6682.87	5581.86	7683.46	4286.13	5883.78	5275.83	6172.95	0	0
3.87_177.9756m/z		177.976	1	3.87377	0.0170667	1	1	---	---	100	0	---	0	0	0	0	0	0	0	0	0	0	0	0	0	0	0	0	0	0	0	0	0	0	0	0	0	0	0	0	0	0	0	0	0	0	0	0	0
3.89_800.6144m/z		800.614	1	3.88782	0.0999333	33	Infinity	QC	Control	100 - 31	147227	8.93	0	0	0	0	0	886.301	0	0	0	0	0	0	0	373.788	0	145085	142728	133081	146425	168818	0	0	0	0	0	864.327	0	0	0	0	0	0	0	383.081	0	132633	126565
3.89_118.0320m/z		118.032	1	3.8933	0.00938333	1	Infinity	Control	QC	100	644.956	20.2	407.859	914.003	577.946	795.027	529.946	613.259	439.421	720.996	0	817.878	477.679	493.754	770.885	603.348	659.229	0	0	0	0	0	355.928	914.003	497.985	703.589	506.768	598.055	348.117	689.569	0	750.219	418.776	538.029	842.243	618.348	713.55	0	0
3.91_489.2591m/z		489.259	1	3.91192	0.0218167	2	Infinity	Low	QC	100 - 10.6	5164.75	19.36	4136.78	7076.18	4556.79	5879.26	3988.33	3542.72	5961.31	6076.87	4433.79	5809.06	5993.59	3717.1	4324.72	4225.88	4214.78	0	0	0	0	0	3610.06	7076.18	3926.34	5203.07	3813.9	3454.89	4722.66	5811.99	3486.07	5328.5	5254.52	4050.41	4725.05	4330.94	4562.08	0	0
3.93_246.9952m/z		246.995	1	3.93177	0.0237167	1	1	---	---	100	0	---	0	0	0	0	0	0	0	0	0	0	0	0	0	0	0	0	0	0	0	0	0	0	0	0	0	0	0	0	0	0	0	0	0	0	0	0	0
3.94_754.5365m/z		754.536	1	3.94112	1.39253	77	54.0903	QC	Control	100 - 44.5	5.40193e+06	2.76	27921.6	99540.7	81484.5	191871	98525.3	474618	82508	75248	528071	118973	184736	220476	275533	279723	239116	5.38631e+06	5.47428e+06	5.53019e+06	5.15153e+06	5.46732e+06	24366.5	99540.7	70210.9	169803	94216.3	462851	65364.3	71968.1	415196	109131	161956	240247	301039	286678	258820	4.92403e+06	4.85435e+06
3.94_789.6181m/z		789.618	1	3.94112	1.82453	5	54.0928	QC	Control	100 - 31.8 - 8	4.11654e+07	2.92	420294	904144	708141	984488	788009	3.00034e+06	568841	572075	2.13313e+06	803408	1.37109e+06	809609	974479	1.1674e+06	1.07259e+06	4.18741e+07	4.15385e+07	4.22359e+07	3.91736e+07	4.1005e+07	366780	904144	610167	871259	753546	2.92595e+06	450646	547140	1.67717e+06	736946	1.20202e+06	882208	1.06468e+06	1.19642e+06	1.16098e+06	3.82803e+07	3.68346e+07
3.97_292.1364m/z		292.136	1	3.97135	0.0216833	2	1	---	---	100	0	---	0	0	0	0	0	0	0	0	0	0	0	0	0	0	0	0	0	0	0	0	0	0	0	0	0	0	0	0	0	0	0	0	0	0	0	0	0
3.97_796.5837m/z		796.584	1	3.97135	0.0248167	75	126198	QC	High	91.9 - 100 - 72.5 - 27.7	31465.8	18.58	0	431.536	0	0	0	0	0	0	2.20132	0	0.270193	0	0.976484	0	0	22148.6	31656.9	36330.3	30667.9	36525.1	0	431.536	0	0	0	0	0	0	1.73078	0	0.236876	0	1.06687	0	0	20247.7	28072
4.00_270.3155m/z		270.316	1	4.00163	0.0753	1	Infinity	Control	QC	100	1997.2	13.29	2408.64	1833.12	1876.61	1756.07	2111.57	1020.45	2818.43	1811.37	2430.51	1362.2	2485.44	1096.97	1140.02	916.736	1131.09	0	0	0	0	0	2101.96	1833.12	1616.97	1554.1	2019.22	995.147	2232.81	1732.42	1910.99	1249.51	2178.97	1195.33	1245.55	939.526	1224.29	0	0
4.02_774.5987m/z		774.599	1	4.01567	1.2462	34	156.395	QC	Control	100 - 40.1 - 3.91	6.10654e+06	3.55	12573.2	47483.3	29369.3	63623	42179.1	269972	17012.9	22248.1	208516	37836.7	87875.8	40774.3	78045.8	96455.5	72671.9	6.29288e+06	6.24347e+06	6.18664e+06	5.75285e+06	6.05689e+06	10972.3	47483.3	25306	56305.5	40334.4	263279	13477.9	21278.3	163945	34706.6	77039.9	44430.5	85270.3	98853.4	78660.1	5.7528e+06	5.53643e+06
4.03_142.9763m/z		142.976	1	4.03428	0.0186167	2	Infinity	Low	QC	100 - 45.1	1072.58	24.31	1225.28	625.277	1129.67	922.696	890.98	453.971	1840.59	842.745	1423.52	802.081	1177.5	445.205	495.654	498.449	360.787	0	0	0	0	0	1069.27	625.277	973.379	816.575	852.013	442.716	1458.15	806.012	1119.24	735.728	1032.3	485.127	541.535	510.841	390.516	0	0
4.03_746.6042m/z		746.604	1	4.03428	2.57968	9	73.5964	QC	Control	100 - 46.7 - 12.3 - 0.171	3.35698e+07	3.45	248302	517167	372025	671638	471536	2.02652e+06	329645	338037	1.43093e+06	495705	774457	629498	736881	880992	822553	3.40258e+07	3.44408e+07	3.43862e+07	3.16467e+07	3.33495e+07	216687	517167	320554	594391	450913	1.97627e+06	261151	323303	1.12507e+06	454697	678959	685946	805092	902894	890332	3.11055e+07	3.05406e+07
4.03_772.5841m/z		772.584	1	4.03428	2.08262	41	156.121	QC	Control	100 - 44.4	8.05053e+06	2.37	19524.8	62795.5	34398	86765.4	54345.5	366520	21315	33273.4	286852	50828.1	115479	75196.5	115063	144008	117302	8.16589e+06	8.10332e+06	8.17114e+06	7.71487e+06	8.09744e+06	17038.8	62795.5	29638.9	76786.3	51968.7	357432	16886.1	31823.1	225537	46623.3	101240	81939.5	125714	147588	126968	7.46505e+06	7.18567e+06
4.04_136.0480m/z		136.048	1	4.04278	0.0949833	1	Infinity	Control	QC	100	3508.75	17.98	2735.59	3375.61	3254.58	4433.98	3743.99	1108.39	2868.7	3600.95	2207.38	2176.83	2702.4	4307.71	4175.06	2956.18	3014.68	0	0	0	0	0	2387.28	3375.61	2804.3	3924.02	3580.25	1080.91	2272.63	3443.99	1735.55	1996.75	2369.17	4693.98	4561.53	3029.68	3263.09	0	0
4.05_672.5252m/z		672.525	1	4.04667	0.0629167	2	Infinity	Low	QC	100	5969.58	22.65	5732.7	4475.13	6214.29	6829.29	3862.03	3364.69	8389.13	6248.29	7140.72	4705.09	6712.32	5471.23	4062.69	3040.91	4035.76	0	0	0	0	0	5002.79	4475.13	5354.52	6043.83	3693.13	3281.27	6646.02	5975.94	5614.39	4315.86	5884.63	5961.84	4438.76	3116.51	4368.31	0	0
4.05_528.2699m/z		528.27	1	4.05367	0.478333	8	Infinity	High	QC	100 - 27.9	307894	27.55	144999	293974	223434	320582	257715	233420	139380	202785	89383.6	179517	189685	421658	347158	254081	326889	0	0	0	0	0	126537	293974	192521	283711	246444	227633	110419	193946	70277.8	164666	166295	459469	379294	260397	353825	0	0
4.07_131.1178m/z		131.118	1	4.0669	0.0242	9	Infinity	Control	QC	100	356.534	21.13	365.766	294.314	406.109	268.03	448.452	251.247	474.221	333.349	344.785	273.029	303.835	293.439	396.321	226.413	250.605	0	0	0	0	0	319.195	294.314	349.923	237.203	428.839	245.018	375.687	318.819	271.087	250.442	266.37	319.752	433.008	232.042	271.255	0	0
4.07_744.5895m/z		744.59	1	4.07163	1.04952	14	96.9421	QC	Control	100 - 44.6	6.38829e+06	3.06	19583	73944.5	52662.5	86687	96612.8	373183	18505.7	31694.8	219149	54332.2	160607	88066.5	103688	124302	139618	6.49351e+06	6.44541e+06	6.54546e+06	6.05127e+06	6.40579e+06	17089.6	73944.5	45376.5	76716.9	92387.4	363931	14660.5	30313.3	172305	49837.5	140803	95963.5	113286	127392	151122	5.9362e+06	5.71551e+06
4.09_462.2126m/z		462.213	1	4.08952	0.01875	2	Infinity	Low	QC	100	2097.21	19.77	2447.39	1935.41	1483.38	1947.54	1616.22	943.144	3267.82	3113.5	1400.42	1761.16	1029.73	1413.33	1411.33	1206.11	848.107	0	0	0	0	0	2135.78	1935.41	1278.15	1723.55	1545.54	919.76	2588.83	2977.79	1101.08	1615.47	902.753	1540.06	1541.97	1236.1	917.992	0	0
4.11_292.1362m/z		292.136	1	4.10515	0.0124167	2	1	---	---	100	0	---	0	0	0	0	0	0	0	0	0	0	0	0	0	0	0	0	0	0	0	0	0	0	0	0	0	0	0	0	0	0	0	0	0	0	0	0	0
4.11_728.5214m/z		728.521	1	4.10515	0.3943	41	590.431	QC	Control	100 - 43.8	739209	6.15	0	0	1067.37	3764.84	1427.69	28917.1	1407.35	427.51	63859.2	1880.34	1562.05	8703.8	11784.8	8089.24	5482.14	774262	769116	772436	679869	700362	0	0	919.698	3331.84	1365.25	28200.2	1114.93	408.876	50209.3	1724.79	1369.43	9484.28	12875.7	8290.34	5933.88	707811	682018
4.13_758.5687m/z		758.569	1	4.1301	3.18682	39	51.3243	QC	Control	100 - 46.8	6.102e+08	3.46	6.48368e+06	1.39131e+07	1.11705e+07	1.54067e+07	1.24715e+07	3.89081e+07	8.34335e+06	9.4389e+06	3.33216e+07	1.27644e+07	1.8807e+07	1.9086e+07	1.99153e+07	2.35039e+07	2.23159e+07	6.17953e+08	6.25074e+08	6.23592e+08	5.73819e+08	6.1056e+08	5.65814e+06	1.39131e+07	9.62499e+06	1.36348e+07	1.19261e+07	3.79435e+07	6.60975e+06	9.02749e+06	2.61991e+07	1.17084e+07	1.64879e+07	2.07975e+07	2.17588e+07	2.40882e+07	2.41548e+07	5.64918e+08	5.54288e+08
4.14_131.1179m/z		131.118	1	4.14013	0.0582167	9	Infinity	Low	QC	100	869.078	19.7	709.946	658.385	982.568	927.186	660.57	477.096	886.044	918.96	1115.46	947.835	905.124	540.61	541.041	540.753	682.189	0	0	0	0	0	619.552	658.385	846.627	820.548	631.68	465.268	701.94	878.905	877.026	869.425	793.513	589.087	591.124	554.196	738.402	0	0
4.14_228.1344m/z		228.134	1	4.14325	0.03815	2	Infinity	Control	QC	100	841.559	19.62	1159.89	598.488	1237	390.211	822.201	753.82	590.346	770.814	917.448	575.667	595.665	432.37	577.215	510.683	733.873	0	0	0	0	0	1012.21	598.488	1065.86	345.332	786.242	735.13	467.683	737.216	721.343	528.045	522.214	471.141	630.646	523.379	794.345	0	0
4.17_245.0768m/z		245.077	1	4.16877	0.0241333	24	Infinity	High	QC	100 - 9	1596.24	29.88	655.316	909.635	1304.16	1290.75	785.782	535.488	680.265	846.548	0	1151.71	774.372	2118.25	1231.77	1830.94	2025.89	0	0	0	0	0	571.878	909.635	1123.73	1142.29	751.416	522.212	538.918	809.65	0	1056.43	678.885	2308.19	1345.79	1876.46	2192.83	0	0
4.17_542.0575m/z		542.058	1	4.17363	0.01875	1	Infinity	Control	QC	100 - 28.2	6357.22	24.98	5853.85	6315.79	7023.19	8462.34	4130.95	1781.8	2315.37	4756.95	0	2304.93	2582.24	5464.98	4140.63	2294.38	3858.46	0	0	0	0	0	5108.51	6315.79	6051.51	7489.07	3950.28	1737.63	1834.28	4549.6	0	2114.25	2263.83	5955.03	4523.92	2351.42	4176.4	0	0
4.19_378.9560m/z		378.956	1	4.18677	0.0436	1	1	---	---	100	0	---	0	0	0	0	0	0	0	0	0	0	0	0	0	0	0	0	0	0	0	0	0	0	0	0	0	0	0	0	0	0	0	0	0	0	0	0	0
4.19_218.0924m/z		218.092	1	4.19065	0.0269833	7	Infinity	Control	QC	100 - 8.74	2633.01	16.84	1965.33	3222.85	2399.26	3354.44	2223.16	2081.51	1249.06	2604.5	2138.21	2224.76	1836.41	2587.58	2421.99	2100.48	2843.61	0	0	0	0	0	1715.09	3222.85	2067.31	2968.64	2125.93	2029.9	989.532	2490.97	1681.17	2040.71	1609.97	2819.61	2646.18	2152.7	3077.93	0	0
4.20_343.0448m/z		343.045	1	4.203	0.01175	3	Infinity	High	QC	100	2689.99	16.48	2102.72	1594.62	2310.16	2827.81	2202.53	1756.64	1840.89	3084.19	1696.27	2011.98	3022.01	1938.44	2684.41	3005.13	2799.97	0	0	0	0	0	1834.99	1594.62	1990.54	2502.58	2106.21	1713.08	1458.38	2949.76	1333.69	1845.53	2649.37	2112.26	2932.9	3079.84	3030.69	0	0
4.21_718.5739m/z		718.574	1	4.20848	1.00777	6	199.81	QC	Control	100 - 39.7	3.82655e+06	3.74	4279.02	15890.3	18805.2	24310.8	32469.4	160812	2977.22	4867.5	82116.3	12578	63621	29569.8	40640	46642.8	63575.2	3.90765e+06	3.90623e+06	3.94989e+06	3.60251e+06	3.76646e+06	3734.2	15890.3	16203.4	21514.7	31049.4	156825	2358.61	4655.34	64563.9	11537.4	55775.9	32221.4	44401.9	47802.3	68813.8	3.57228e+06	3.46387e+06
4.23_590.0883m/z		590.088	1	4.2349	0.0186833	5	Infinity	Low	QC	100 - 11.5	5741.21	29	5323.79	3379.06	4876.47	7446.63	4589.46	3585.93	5656.69	5425.74	9874.98	4162.7	4361.44	2184.66	5216.43	4846.01	2716.71	0	0	0	0	0	4645.94	3379.06	4201.79	6590.17	4388.74	3497.03	4481.33	5189.25	7764.19	3818.34	3823.63	2380.56	5699.3	4966.49	2940.57	0	0
4.25_218.0924m/z		218.092	1	4.24567	0.0193833	7	Infinity	Control	QC	100 - 5.44	1899.38	21.49	1949.72	2286.86	1463.82	2300.8	1495.69	2042.57	1114.18	1535.5	1557.56	1275.98	966.597	1815.71	2143.99	2267.69	2219.28	0	0	0	0	0	1701.48	2286.86	1261.3	2036.18	1430.28	1991.93	882.673	1468.57	1224.63	1170.42	847.407	1978.52	2342.46	2324.07	2402.15	0	0
4.26_238.0493m/z		238.049	1	4.26207	0.09605	4	1	---	---	100	0	---	0	0	0	0	0	0	0	0	0	0	0	0	0	0	0	0	0	0	0	0	0	0	0	0	0	0	0	0	0	0	0	0	0	0	0	0	0
4.28_732.5532m/z		732.553	1	4.2775	3.06052	28	49.9719	QC	Control	100 - 44	2.39038e+08	4.28	2.76988e+06	5.1495e+06	4.71794e+06	6.46012e+06	4.81981e+06	1.53428e+07	4.01357e+06	3.29182e+06	1.26139e+07	4.40888e+06	7.61166e+06	7.75561e+06	8.17683e+06	9.04659e+06	8.77968e+06	2.40237e+08	2.47761e+08	2.47416e+08	2.22683e+08	2.37093e+08	2.41721e+06	5.1495e+06	4.06519e+06	5.71712e+06	4.60901e+06	1.49624e+07	3.17962e+06	3.14834e+06	9.91771e+06	4.04416e+06	6.67307e+06	8.45106e+06	8.93374e+06	9.2715e+06	9.50313e+06	2.19619e+08	2.19704e+08
4.28_730.5376m/z		730.538	1	4.28288	2.24968	26	71.6066	QC	Control	100 - 47.3	1.99519e+07	3.84	131891	270376	259485	446588	284818	1.1785e+06	254547	189676	899056	265092	532438	606138	643010	656882	615776	2.01643e+07	2.0588e+07	2.05837e+07	1.87599e+07	1.96634e+07	115098	270376	223584	395224	272362	1.14929e+06	201657	181408	706882	243162	466783	660491	702532	673213	666516	1.84337e+07	1.82566e+07
4.30_720.5890m/z		720.589	1	4.29517	1.60625	1	247.039	QC	Control	100 - 59.5 - 4.35	1.03444e+07	4.98	31928.3	42738.3	29611.9	58514.1	46575.9	247488	21262.1	27942.4	251785	51976.1	72954.2	40288.2	58994.7	105574	71792.1	1.06097e+07	1.07725e+07	1.06743e+07	9.53635e+06	1.01293e+07	27863.1	42738.3	25515	51784.3	44538.9	241352	16844.3	26724.5	197966	47676.3	63958.3	43900.8	64455.7	108198	77707.8	9.69914e+06	9.55256e+06
4.33_734.5687m/z		734.569	1	4.32763	3.02095	15	41.8573	QC	Control	100 - 43.1 - 10.6 - 1.74 - 0.105	4.21885e+08	4.45	7.09781e+06	1.03043e+07	9.51944e+06	1.22196e+07	1.12545e+07	2.40239e+07	8.62931e+06	8.1181e+06	2.40399e+07	1.00596e+07	1.53299e+07	9.94139e+06	1.27915e+07	1.53366e+07	1.46346e+07	4.27557e+08	4.35755e+08	4.37095e+08	3.91313e+08	4.17706e+08	6.19409e+06	1.03043e+07	8.20239e+06	1.08142e+07	1.07623e+07	2.34282e+07	6.83629e+06	7.76426e+06	1.89014e+07	9.22743e+06	1.34396e+07	1.08328e+07	1.39756e+07	1.57179e+07	1.58404e+07	3.90862e+08	3.86408e+08
4.34_238.0494m/z		238.049	1	4.34305	0.02165	4	1	---	---	100	0	---	0	0	0	0	0	0	0	0	0	0	0	0	0	0	0	0	0	0	0	0	0	0	0	0	0	0	0	0	0	0	0	0	0	0	0	0	0
4.37_364.9677m/z		364.968	1	4.37018	0.0263833	1	Infinity	Control	QC	100 - 90.2	757.883	13.75	705.102	830.798	894.114	631.973	727.429	199.88	532.996	689.066	0	427.798	707.14	359.275	431.076	243.89	165.068	0	0	0	0	0	615.325	830.798	770.41	559.288	695.615	194.924	422.249	659.031	0	392.408	619.943	391.491	470.979	249.953	178.669	0	0
4.40_435.0139m/z		435.014	1	4.39658	0.0225167	1	Infinity	High	QC	100 - 6.73	8441.01	13.34	3610.23	6132.4	6582.68	8623.66	6260.06	3187.18	6026.45	8510.52	0	6171.59	7079.15	9691.01	8688.95	7484.08	9261.87	0	0	0	0	0	3150.56	6132.4	5671.94	7631.83	5986.28	3108.16	4774.26	8139.57	0	5661.05	6206.23	10560	9493.26	7670.14	10025.1	0	0
4.42_800.5765m/z		800.577	1	4.41672	0.0542833	20	Infinity	QC	Control	100 - 11.1	29796	21.05	0	0	0	0	0	0	0	0	0	0	0	0	0	0	0	39904.5	28711.1	25671.2	23808.4	30884.8	0	0	0	0	0	0	0	0	0	0	0	0	0	0	0	36479.7	25459.7
4.43_720.5532m/z		720.553	1	4.4308	1.16687	16	43.9651	QC	High	100 - 61.5 - 6.29 - 0.0462	7.69876e+06	4.83	156280	173964	182427	225877	185129	386952	191283	147976	533578	167500	211778	124195	176610	190688	172283	7.90218e+06	7.97319e+06	7.95471e+06	7.10569e+06	7.55804e+06	136381	173964	157188	199898	177032	377359	151538	141526	419526	153644	185664	135331	192958	195428	186480	7.22397e+06	7.07027e+06
4.48_804.5876m/z		804.588	1	4.47713	0.0232667	4	Infinity	QC	Control	100 - 16.2	19284.9	19.17	0	0	0	0	0	866.707	0	0	0.158332	0	0	0	0	0	0	25303.2	19274.1	19266.2	15772.6	16808.5	0	0	0	0	0	845.219	0	0	0.124488	0	0	0	0	0	0	23131.5	17091.4
4.48_238.0494m/z		238.049	1	4.481	0.0170333	4	1	---	---	100	0	---	0	0	0	0	0	0	0	0	0	0	0	0	0	0	0	0	0	0	0	0	0	0	0	0	0	0	0	0	0	0	0	0	0	0	0	0	0
4.48_435.0139m/z		435.014	1	4.481	0.0402333	1	Infinity	High	QC	100	15430.2	19.61	8109.63	11002.1	11203.2	13297.6	8363.11	4860.42	6764.52	12946.7	0	11503.7	13669.3	20294	14744.5	12423.8	16019.6	0	0	0	0	0	7077.07	11002.1	9653.18	11768.2	7997.35	4739.91	5358.97	12382.4	0	10552.1	11983.7	22113.7	16109.4	12732.6	17339.6	0	0
4.50_834.6007m/z		834.601	1	4.49502	0.09295	82	Infinity	QC	Control	100 - 48.2 - 24.5	97330.6	7.38	0	0	0	0	0	0	676.097	0	0	0	0	0	0	0	0	106696	90878.2	100365	89348.9	99364.8	0	0	0	0	0	0	535.617	0	0	0	0	0	0	0	0	97538.7	80586.8
4.50_776.5576m/z		776.558	1	4.50127	0.882417	23	52.9869	QC	High	100 - 46.1 - 72.2	8.10713e+06	4.12	138688	203956	217650	251580	278218	852218	225688	198639	421602	297623	366233	26778.4	96936.5	147124	127941	8.16175e+06	8.51239e+06	8.32509e+06	7.79929e+06	7.73713e+06	121029	203956	187537	222645	266050	831089	178794	189980	331484	273002	321073	29179.7	105910	150781	138484	7.46127e+06	7.54841e+06
4.52_246.9952m/z		246.995	1	4.51523	0.0349833	1	1	---	---	100	0	---	0	0	0	0	0	0	0	0	0	0	0	0	0	0	0	0	0	0	0	0	0	0	0	0	0	0	0	0	0	0	0	0	0	0	0	0	0
4.52_148.1121m/z		148.112	1	4.52375	0.0396167	6	6.1189	Low	QC	100	542.989	11.43	374.231	434.844	454.497	309.918	373.161	459.754	621.811	510.519	791.18	331.68	218.824	81.2102	135.837	128.689	357.834	78.9002	94.4105	91.8825	100.914	77.591	326.582	434.844	391.616	274.274	356.84	448.356	492.61	488.267	622.064	304.241	191.841	88.4924	148.411	131.888	387.32	72.1286	83.7191
4.53_366.9768m/z		366.977	1	4.53463	0.04965	1	Infinity	Control	QC	100	8679.84	14.13	9994.19	7568.71	9874.85	8551.96	7409.48	4221.27	6453.2	6672.72	303.171	5201.99	7273.86	3858.11	3013.82	2982.89	3016.37	0	0	0	0	0	8721.69	7568.71	8508.63	7568.38	7085.43	4116.61	5112.34	6381.88	238.368	4771.65	6376.92	4204.07	3292.8	3057.05	3264.92	0	0
4.54_423.1284m/z		423.128	1	4.54002	0.04655	5	1	---	---	100	0	---	0	0	0	0	0	0	0	0	0	0	0	0	0	0	0	0	0	0	0	0	0	0	0	0	0	0	0	0	0	0	0	0	0	0	0	0	0
4.55_448.3424m/z		448.342	1	4.54857	0.0178167	13	5.04409	QC	Control	100	7136.17	12.48	802.783	0	741.276	3176.62	2353.12	4007.93	2831.93	3005.46	0	801.9	1290.26	4552.16	3410.17	2571.95	658.955	6267.29	6340.06	7021.12	7719.89	8332.52	700.569	0	638.718	2811.27	2250.2	3908.56	2243.51	2874.46	0	735.562	1131.16	4960.36	3725.84	2635.89	713.253	5729.4	5622.08
4.56_286.1033m/z		286.103	1	4.55707	0.8343	18	4.17679	High	QC	100 - 10.4	999099	5.21	348411	783555	550872	698443	563671	631976	404846	560079	163285	475965	568832	1.32137e+06	913801	1.01265e+06	1.17884e+06	246435	250222	247414	229820	222123	304050	783555	474657	618113	539019	616307	320727	535667	128383	436590	498690	1.43986e+06	998389	1.03783e+06	1.27598e+06	225285	221886
4.57_198.0042m/z		198.004	1	4.5686	0.0170833	1	1	---	---	100	0	---	0	0	0	0	0	0	0	0	0	0	0	0	0	0	0	0	0	0	0	0	0	0	0	0	0	0	0	0	0	0	0	0	0	0	0	0	0
4.57_780.5886m/z		780.589	1	4.5686	0.623867	156	46.0025	QC	High	100 - 40.4	2.92561e+06	4.44	137533	66870.2	99642.1	102471	142717	320422	157388	108040	81723.6	161938	227767	3860.32	19325.5	36501.1	30529.9	3.00933e+06	3.03652e+06	3.0146e+06	2.78177e+06	2.78584e+06	120022	66870.2	85856.3	90685.6	136475	312478	124685	103330	64255.1	148542	199682	4206.48	21114.4	37408.6	33045.6	2.75105e+06	2.69265e+06
4.57_692.5225m/z		692.522	1	4.57248	0.117167	19	Infinity	QC	Control	100 - 33.2	111193	5.46	0	0	0	0	0	34.4351	0	0	0	0	0	0	0	0	0	120039	114213	108191	104319	109205	0	0	0	0	0	33.5814	0	0	0	0	0	0	0	0	0	109736	101279
4.59_238.0495m/z		238.05	1	4.58568	0.0273	4	1	---	---	100	0	---	0	0	0	0	0	0	0	0	0	0	0	0	0	0	0	0	0	0	0	0	0	0	0	0	0	0	0	0	0	0	0	0	0	0	0	0	0
4.60_162.0662m/z		162.066	1	4.59978	0.0387	2	1.36947	High	Low	100 - 3.76	4574.08	11.27	4088.27	4272.96	3372.39	4624.98	4285.63	4619.26	3856.3	4518.14	384.799	3321.73	2841.46	5498.9	5847.25	4328.48	4354.3	4427.48	5000.24	4018.4	3677.63	3733.95	3567.73	4272.96	2905.81	4093.05	4098.2	4504.74	3055.03	4321.2	302.548	3046.94	2491.08	5992	6388.51	4436.09	4713.09	4047.49	4433.99
4.62_84.0807m/z		84.0807	1	4.61823	0.0534333	8	3.18668	High	Low	100	864.976	13.82	272.765	300.159	321.433	534.118	319.32	350.935	321.551	379.824	0	304.863	1423.6	1541.54	547.216	496.495	316.03	583.6	411.565	471.9	448.312	450.825	238.035	300.159	276.962	472.688	305.355	342.235	254.738	363.269	0	279.643	1248.06	1679.77	597.871	508.838	342.071	533.512	364.958
4.62_738.5430m/z		738.543	1	4.62438	0.181917	13	625.296	QC	High	100 - 30.2	152668	8.75	716.934	0	0	0	690.755	11320.8	0	7.56759	173.135	596.142	1072.4	0	42.1972	88.9211	17.255	176280	148542	146964	143325	148232	625.651	0	0	0	660.545	11040.2	0	7.23774	136.128	546.826	940.159	0	46.1033	91.1318	18.6769	161151	131721
4.63_818.5688m/z		818.569	1	4.62978	0.0231167	78	Infinity	QC	Control	100	13189.5	11.48	0	0	0	0	0	0	0	0	0	0	0	0	0	0	0	12798.5	11851.6	15139.3	11775.7	14382.4	0	0	0	0	0	0	0	0	0	0	0	0	0	0	0	11700.1	10509.5
4.65_678.5066m/z		678.507	1	4.64752	0.3782	10	2528.14	QC	High	100 - 36.1	682605	3.36	0	0	650.38	3502.49	765.312	23216.5	0	0	1173.43	0	0	734.911	0	615.101	0	686589	683189	713002	648425	681818	0	0	560.398	3099.66	731.841	22640.9	0	0	922.607	0	0	800.811	0	630.393	0	627663	605822
4.65_292.0577m/z		292.058	1	4.65292	0.132217	2	Infinity	High	QC	100 - 0.485	77664.7	26.44	16824.5	31050.3	31586.3	21972.2	21313.7	13161.9	8760.02	34099.1	32502.1	19176.2	27016.4	151413	81877.1	55300.4	72716.1	0	0	0	0	0	14682.3	31050.3	27216.2	19445.1	20381.6	12835.5	6939.85	32612.8	25554.7	17589.8	23685.1	164991	89456.2	56675.2	78708	0	0
4.65_448.3420m/z		448.342	1	4.65292	0.281267	14	4.53414	QC	Control	100 - 21.8	107000	5.31	6098.83	14002.6	14581.8	42953.5	40357	41447.4	42242.3	40760.1	0	16042.7	25252.3	91169.1	43627.1	49401.9	27963.9	100779	109383	110065	113504	101268	5322.3	14002.6	12564.3	38013.3	38592	40419.8	33465.1	38983.5	0	14715.5	22138.4	99344.3	47665.6	50630.1	30268.1	92130	96996.5
4.66_447.0697m/z		447.07	1	4.65908	0.03495	3	Infinity	High	QC	100	6614.9	17.65	2054.28	2592.45	3038.46	2769.03	2042.61	1143.88	367.774	5611.97	4060.39	3136.01	2315.54	14777.5	3880.73	6883.4	5217.3	0	0	0	0	0	1792.72	2592.45	2618.08	2450.56	1953.28	1115.52	291.358	5367.35	3192.48	2876.58	2030.02	16102.7	4239.96	7054.53	5647.21	0	0
4.66_551.2497m/z		551.25	1	4.65908	0.536667	7	4.30509	High	QC	100 - 28.9	444812	7.43	378759	387976	453753	403416	389242	307599	374258	422343	152377	373326	437331	508147	439582	362140	476858	129422	110517	100675	94331.9	81665.7	330534	387976	390974	357018	372218	299973	296494	403934	119806	342443	383404	553713	480273	371143	516152	118314	98002.1
4.69_435.0140m/z		435.014	1	4.68863	0.110017	5	Infinity	High	QC	100 - 7.99	41869.2	18.29	20407.1	27014.8	31997.1	31856.1	24416	19861.9	24901.3	43313.1	0	33265.8	27081.4	73555.2	30610.7	38728.5	39370.4	0	0	0	0	0	17808.8	27014.8	27570.2	28192.2	23348.2	19369.5	19727.2	41425.2	0	30513.8	23742	80151	33444.2	39691.3	42614.5	0	0
4.71_258.1084m/z		258.108	1	4.70727	0.316783	24	2.1271	High	QC	100 - 5.92	113248	4.86	72620.6	102260	70834.3	93329.3	74391	82286.6	58677.7	83596.9	49497.4	76185.1	61643.3	157052	129857	103656	114031	55113.4	54562.6	55654.5	50466.8	50405.5	63374.2	102260	61034.2	82595.2	71137.6	80246.5	46485.5	79953.1	38917.3	69882.7	54042.1	171135	141877	106233	123427	50383.3	48383.8
4.71_884.5691m/z		884.569	1	4.70727	0.0736667	26	Infinity	QC	Control	100 - 57.1 - 2.85	57147.2	5.66	0	0	0	0	0	865.101	0	0	0	0	0	0	0	0	0	56362.3	62733	56265.6	54281.1	56093.9	0	0	0	0	0	843.653	0	0	0	0	0	0	0	0	0	51525	55628.9
4.72_134.1175m/z		134.118	1	4.71652	0.130367	4	1.61733	Low	QC	100 - 2.05	12732	3.83	14086.7	13117.6	12410.6	11587.8	8941.89	15360.9	13742.8	13821.1	5751.85	14983.5	14344.3	9631.3	10016.6	13344.2	10427.4	7903.07	8124.32	7774.11	8148.75	7411.06	12293.1	13117.6	10693.6	10255	8550.81	14980.1	10887.3	13218.6	4522.39	13744	12575.5	10495	10943.8	13675.9	11286.6	7224.79	7204.29
4.72_724.5265m/z		724.526	1	4.71652	1.56885	25	27.7806	QC	Control	100 - 42 - 18.2 - 2.24	2.66131e+07	5.03	688536	916677	941346	1.18387e+06	1.05945e+06	2.85068e+06	815258	828469	1.95335e+06	1.06425e+06	1.31966e+06	669128	983342	1.1801e+06	1.03622e+06	2.66082e+07	2.78299e+07	2.79096e+07	2.47079e+07	2.60101e+07	600868	916677	811108	1.04771e+06	1.01312e+06	2.78001e+06	645863	792358	1.53582e+06	976213	1.15693e+06	729129	1.07437e+06	1.20944e+06	1.1216e+06	2.43246e+07	2.46783e+07
4.74_99.0552m/z		99.0552	1	4.7443	0.553233	1	2.16243	Control	QC	100 - 1.54	79008.1	4.29	72914.8	76514.6	79351.6	87218.7	79040.8	73516.2	72076.6	82680	83901.3	81806.7	67678.8	65844.7	61058.4	62449.8	62522.4	43650.3	38108.5	38399.8	31226.7	31298.7	63631	76514.6	68373	77187.4	75583.9	71693.6	57100.4	79076.2	65967.3	75039.2	59333.4	71749.1	66710.5	64002.4	67674.2	39904	33793
4.75_177.9759m/z		177.976	1	4.7513	0.0132333	1	1	---	---	100	0	---	0	0	0	0	0	0	0	0	0	0	0	0	0	0	0	0	0	0	0	0	0	0	0	0	0	0	0	0	0	0	0	0	0	0	0	0	0
4.76_814.5367m/z		814.537	1	4.75753	0.0605	86	11.173	QC	High	100 - 35.7 - 36.7 - 3.44	93295.3	6.2	6121.52	8654.46	11103.7	9953.87	9619.08	30071.9	5821.62	6722.33	10360	11036.9	17641	2076.93	6676.71	6832.73	8522.83	86058.8	94139.9	101472	94886.3	89919.7	5342.1	8654.46	9567.48	8809.04	9198.39	29326.3	4611.99	6429.32	8145.56	10123.8	15465.7	2263.18	7294.76	7002.6	9225.12	78672.8	83479.1
4.77_884.5700m/z		884.57	1	4.77173	0.107833	26	Infinity	QC	Control	100 - 55	71869.7	11.89	0	0	0	0	0	3313.45	0	0	0	0	0	0	0	516.941	0	57513	75712.9	72292.5	80095.6	73734.2	0	0	0	0	0	3231.3	0	0	0	0	0	0	0	529.793	0	52577	67138.9
4.79_239.0714m/z		239.071	1	4.79485	0.0285	4	Infinity	Low	QC	100 - 92.5	750.077	13.64	224.243	435.73	1055.9	966.382	491.24	695.312	855.415	866.143	652.492	681.023	934.809	313.36	636.953	657.68	371.646	0	0	0	0	0	195.691	435.73	909.812	855.236	469.756	678.073	677.676	828.39	513.021	624.685	819.538	341.46	695.914	674.031	402.27	0	0
4.82_727.5455m/z		727.546	1	4.81793	0.2897	32	44.433	QC	Control	100	459604	6.96	8495.52	9945.55	8105.04	14644.7	10527.9	49623	4201.23	6241.68	9595.82	8844.49	22419.4	4911.53	8594.46	13221.8	8517.07	465365	490866	488661	421255	431872	7413.83	9945.55	6983.68	12960.4	10067.4	48392.7	3328.29	5969.62	7544.7	8112.82	19654.9	5351.95	9390.02	13550.5	9218.88	425425	435278
4.82_792.5527m/z		792.553	1	4.81793	1.80147	112	25.2002	QC	High	100 - 47.2 - 28.6 - 8.83	3.7274e+07	6.22	1.2213e+06	1.53344e+06	1.80614e+06	1.60527e+06	1.72412e+06	4.0175e+06	1.26681e+06	1.36403e+06	2.81037e+06	1.84913e+06	2.66008e+06	741112	1.18712e+06	1.45906e+06	1.3482e+06	3.78511e+07	3.94243e+07	3.91362e+07	3.38505e+07	3.61081e+07	1.0658e+06	1.53344e+06	1.55625e+06	1.42065e+06	1.64871e+06	3.9179e+06	1.00359e+06	1.30457e+06	2.20965e+06	1.69616e+06	2.33207e+06	807568	1.29701e+06	1.49534e+06	1.45929e+06	3.46026e+07	3.49598e+07
4.83_728.5578m/z		728.558	1	4.83495	0.571567	16	47.2958	QC	High	100 - 34.8 - 35.9	2.1109e+06	4.41	37371.4	36878.5	55161.9	52502.2	56688.8	206902	46345.2	38979.7	37084	61782.5	149043	7378.12	18545.6	26119.4	22073	2.17899e+06	2.18742e+06	2.16944e+06	2.01766e+06	2.00099e+06	32613.1	36878.5	47530.1	46463.8	54209.5	201773	36715.5	37280.7	29157.3	56671.6	130665	8039.73	20262.3	26768.8	23891.8	1.99198e+06	1.93971e+06
4.85_796.5836m/z		796.584	1	4.85375	0.994683	83	50.5036	QC	High	100 - 43.6 - 26.8 - 15.3 - 11.5 - 4.54 - 2.04	4.99017e+06	5.48	102988	72981.9	95044.5	109792	145368	358232	111596	98512.3	96953.7	145107	253812	19331.9	68084.8	83064.5	69747.3	5.082e+06	5.19317e+06	5.26244e+06	4.62198e+06	4.79123e+06	89875.3	72981.9	81894.8	97164.7	139011	349350	88408.4	94218.4	76229.8	133103	222515	21065.4	74387.2	85129.6	75494.5	4.64584e+06	4.60508e+06
4.86_887.5766m/z		887.577	1	4.85915	0.02775	11	118.707	QC	High	100	13270.3	10.03	0	0	0	1415.25	0	3776.84	689.736	0	1795.79	227.467	0	0	558.953	0	0	15328.5	11915.4	12716.8	12606.2	13784.8	0	0	0	1252.48	0	3683.2	546.422	0	1411.94	208.649	0	0	610.694	0	0	14013	10566
4.89_778.5367m/z		778.537	1	4.88985	0.152883	89	50.2581	QC	Control	100 - 46.3 - 27.5 - 11.4	524331	5.85	4961.77	8747.03	13556.5	13636.4	11262.2	48656.8	8068.76	9532.65	14266	10154.6	18743.4	13569.7	18242.7	11886.3	15283.4	554976	514103	542837	476463	533276	4330.01	8747.03	11680.9	12068	10769.6	47450.5	6392.22	9117.15	11216.7	9314.55	16432.2	14786.5	19931.4	12181.8	16542.8	507345	455884
4.91_754.5375m/z		754.538	1	4.91217	0.239917	78	50.8228	QC	Control	100 - 47.8	823031	9.48	16047.3	14164.3	8386.98	18700.9	23671.1	84444.9	8390.9	12475	18941	17846.9	38109.9	7963.63	22342.8	19561.2	25137.6	912389	826815	884732	729309	761909	14004.1	14164.3	7226.61	16550.1	22635.8	82351.3	6647.43	11931.3	14892.4	16370.5	33410.6	8677.74	24411	20047.5	27208.9	834083	733183
4.92_344.2278m/z		344.228	1	4.9183	0.480717	1	4.28974	Low	QC	100 - 9.32	157935	8.62	150948	128047	160724	149851	138704	125499	182073	148628	177980	155497	160483	114235	120722	114903	116702	39192.6	38170.5	40651.9	33682.6	32387.3	131729	128047	138488	132616	132638	122388	144242	142150	139937	142633	140694	124479	131897	117760	126319	35828.9	33848
4.92_700.5274m/z		700.527	1	4.9237	0.118717	6	51.9498	QC	Control	100 - 6.34	333784	12.05	4046.49	9974.12	3893.73	7880.64	6330.7	40903.2	5604.69	5452.16	15437.6	8594.5	21238.5	4061.59	9104.4	6653.38	5990.2	316226	369042	382776	288335	312542	3531.27	9974.12	3355.02	6974.26	6053.82	39889.1	4440.14	5214.52	12137.8	7883.51	18619.6	4425.79	9947.17	6818.79	6483.8	289086	327250
4.94_388.2541m/z		388.254	1	4.93528	0.780633	15	3.08619	Low	QC	100 - 11.9	285036	3.36	264811	233718	264366	259780	248114	222066	325889	271587	329609	276030	287454	209346	212647	199552	215085	88268.5	93855.1	96411.3	92641.4	90616.6	231094	233718	227790	229902	237263	216560	258175	259749	259155	253196	252008	228118	232331	204514	232808	80692.8	83226.6
4.94_488.3005m/z		488.301	1	4.93528	0.0240333	4	Infinity	Control	QC	100	2422.17	18.78	1679.7	2595.43	2911.87	2421.18	2502.68	3877.66	2376.5	891.864	2438.9	1775.39	4061.6	1605.56	2426.09	1571.54	1672.88	0	0	0	0	0	1465.84	2595.43	2509	2142.71	2393.23	3781.52	1882.71	852.99	1917.58	1628.52	3560.77	1749.54	2650.67	1610.61	1810.72	0	0
4.94_134.1175m/z		134.117	1	4.94152	0.112683	2	2.0908	High	QC	100 - 3.21	10906	11.83	10900.1	11948.7	9428.91	10306.2	7192.55	13516.7	11266.6	10277.3	3787.92	11706.3	14004.5	8603.37	10948.3	10688.1	10285.8	4625.21	5300.27	6225.25	5073.79	4856.47	9512.26	11948.7	8124.39	9120.84	6877.98	13181.6	8925.58	9829.35	2978.25	10737.9	12277.6	9374.84	11961.8	10953.8	11133.4	4228.25	4700.05
4.94_740.5218m/z		740.522	1	4.94152	1.53263	123	26.1742	QC	Control	100 - 45 - 48.5	5.92845e+07	6.73	1.75965e+06	2.17338e+06	2.09868e+06	2.83546e+06	2.45783e+06	6.80159e+06	1.66944e+06	1.8133e+06	5.10417e+06	2.50177e+06	4.12401e+06	2.16661e+06	3.13461e+06	3.5654e+06	3.22977e+06	6.10068e+07	6.13151e+07	6.36196e+07	5.36371e+07	5.6844e+07	1.5356e+06	2.17338e+06	1.80832e+06	2.50935e+06	2.35034e+06	6.63296e+06	1.32256e+06	1.73426e+06	4.01315e+06	2.29481e+06	3.61548e+06	2.36089e+06	3.42477e+06	3.65404e+06	3.49591e+06	5.57709e+07	5.43715e+07
4.97_408.1794m/z		408.179	1	4.96542	0.0533333	1	1	---	---	100	0	---	0	0	0	0	0	0	0	0	0	0	0	0	0	0	0	0	0	0	0	0	0	0	0	0	0	0	0	0	0	0	0	0	0	0	0	0	0
4.97_736.4910m/z		736.491	1	4.97163	0.1133	46	375.688	QC	Control	100 - 44.2	117771	8.58	0	0	0	1543.54	23.8695	9811.47	0	0	0	25.8904	7.80073	966.043	2755.72	1310.3	448.964	119988	125188	128971	109038	105673	0	0	0	1366.02	22.8255	9568.22	0	0	0	23.7486	6.83883	1052.67	3010.81	1342.87	485.959	109690	111011
4.98_246.9951m/z		246.995	1	4.97787	0.0185	1	1	---	---	100	0	---	0	0	0	0	0	0	0	0	0	0	0	0	0	0	0	0	0	0	0	0	0	0	0	0	0	0	0	0	0	0	0	0	0	0	0	0	0
4.98_874.6261m/z		874.626	1	4.97787	0.1797	37	Infinity	QC	Control	100 - 51.9 - 64.3 - 3.16	130800	11.82	0	0	0	0	0	0	0	0	0	0	0	0	0	0	0	136770	125156	154331	113848	123897	0	0	0	0	0	0	0	0	0	0	0	0	0	0	0	125031	110983
4.99_358.8742m/z		358.874	1	4.99022	0.0847667	1	1	---	---	100	0	---	0	0	0	0	0	0	0	0	0	0	0	0	0	0	0	0	0	0	0	0	0	0	0	0	0	0	0	0	0	0	0	0	0	0	0	0	0
5.00_248.0217m/z		248.022	1	4.99637	0.0723833	3	1	---	---	100	0	---	0	0	0	0	0	0	0	0	0	0	0	0	0	0	0	0	0	0	0	0	0	0	0	0	0	0	0	0	0	0	0	0	0	0	0	0	0
5.00_133.0277m/z		133.028	1	5.00177	0.0847667	1	1	---	---	100	0	---	0	0	0	0	0	0	0	0	0	0	0	0	0	0	0	0	0	0	0	0	0	0	0	0	0	0	0	0	0	0	0	0	0	0	0	0	0
5.00_892.6520m/z		892.652	1	5.00177	0.0177	1	Infinity	QC	Control	100 - 39.7	13716.2	11.24	0	0	0	0	0	0	0	0	0	0	0	0	0	0	0	15989.3	13307	13385.2	11749	14150.8	0	0	0	0	0	0	0	0	0	0	0	0	0	0	0	14617	11800.1
5.01_744.5531m/z		744.553	1	5.00792	1.57198	39	23.085	QC	Control	100 - 43.8 - 28.1	3.92026e+07	5.35	1.40351e+06	1.48703e+06	1.75276e+06	1.88862e+06	1.95901e+06	4.30941e+06	1.52999e+06	1.37444e+06	2.15097e+06	1.93085e+06	3.46882e+06	855445	1.31455e+06	1.53742e+06	1.31652e+06	4.02253e+07	4.04204e+07	4.11673e+07	3.60166e+07	3.81835e+07	1.22481e+06	1.48703e+06	1.51026e+06	1.67141e+06	1.87334e+06	4.20256e+06	1.21209e+06	1.31453e+06	1.6912e+06	1.77112e+06	3.04108e+06	932154	1.43623e+06	1.57564e+06	1.425e+06	3.6773e+07	3.58431e+07
5.01_774.5653m/z		774.565	1	5.00792	0.356417	5	591.758	QC	Control	100 - 50.5	727859	6.81	1618.53	0	905.848	2472.29	1153.3	11710.6	185.777	431.892	1018.69	2819.43	1959.1	4562.72	1931.94	4092.89	2760.88	742922	751434	779105	648375	717461	1412.45	0	780.521	2187.94	1102.86	11420.3	147.176	413.067	800.943	2586.19	1717.53	4971.86	2110.77	4194.64	2988.38	679161	666338
5.01_400.3421m/z		400.342	1	5.0139	1.66647	18	4.30666	QC	Low	100 - 29 - 0.0895	1.64654e+06	3.31	225482	431367	303772	847947	385346	548283	495432	519203	0	348708	232555	518714	307696	592147	432458	1.68101e+06	1.68312e+06	1.68946e+06	1.56707e+06	1.61206e+06	196772	431367	261744	750422	368493	534689	392490	496572	0	319861	203879	565228	336179	606868	468093	1.53674e+06	1.49251e+06
5.03_364.9676m/z		364.968	1	5.02547	0.0239833	1	1	---	---	100 - 36.1	0	---	0	0	0	0	0	0	0	0	0	0	0	0	0	0	0	0	0	0	0	0	0	0	0	0	0	0	0	0	0	0	0	0	0	0	0	0	0
5.03_776.5825m/z		776.583	1	5.03163	0.316067	2	133.261	QC	Control	100 - 48.3	803726	7.89	3676.29	4467.43	5266.22	7740.11	9006.11	43430.3	7463.66	1926.62	6476.02	11366.8	13015.4	12464.3	7416.78	11706.6	6646.76	859568	807985	868652	719943	762482	3208.21	4467.43	4537.62	6849.9	8612.23	42353.5	5912.85	1842.64	5091.77	10426.5	11410.5	13582	8103.33	11997.6	7194.45	785796	716486
5.04_780.5176m/z		780.518	1	5.03788	0.18515	126	65.0937	QC	Control	100 - 31.4	330547	11.96	2205.7	9319.87	5453.17	4545.24	3866.1	39673.7	1971.44	4400.18	14193.9	7784.85	11328.3	15865.1	14413.5	14828.7	14245.4	266452	312418	373512	355156	345196	1924.86	9319.87	4698.7	4022.48	3697.02	38690.1	1561.81	4208.38	11159.9	7140.85	9931.42	17287.7	15747.8	15197.4	15419.2	243584	277039
5.05_142.9384m/z		142.938	1	5.05025	0.66735	2	1	---	---	100	0	---	0	0	0	0	0	0	0	0	0	0	0	0	0	0	0	0	0	0	0	0	0	0	0	0	0	0	0	0	0	0	0	0	0	0	0	0	0
5.05_848.6114m/z		848.611	1	5.05025	0.21445	54	Infinity	QC	Control	100 - 42.8 - 1.67	242087	7.22	0	0	0	0	0	0	0	0	0	0	0	0	0	0	0	252368	244637	258789	213293	241351	0	0	0	0	0	0	0	0	0	0	0	0	0	0	0	230708	216933
5.06_166.0723m/z		166.072	1	5.06257	0.398433	11	2.43141	High	QC	100 - 3.7	130397	4.27	70613	112228	86687.4	113373	88560	90544.2	60025	90305.4	30582.9	82860.7	95698.4	153658	147394	117060	138177	55323.4	52864.8	56105.1	50252.1	53605.8	61622.2	112228	74693.9	100333	84686.8	88299.4	47552.9	86369.3	24045.8	76006	83897.9	167437	161037	119970	149562	50575.3	46878.2
5.07_716.5219m/z		716.522	1	5.06872	1.36875	30	31.6477	QC	Control	100 - 42.2	1.97008e+07	5.75	472363	652185	607632	717242	663097	1.92578e+06	447250	508357	1.47638e+06	709227	1.28861e+06	540405	686499	843940	764302	1.98708e+07	2.03418e+07	2.07601e+07	1.78128e+07	1.97188e+07	412219	652185	523564	634750	634097	1.87803e+06	354320	486199	1.16081e+06	650556	1.12971e+06	588864	750046	864921	827281	1.81654e+07	1.80383e+07
5.07_784.5481m/z		784.548	1	5.07487	0.618433	94	34.215	QC	Control	100 - 49.8 - 0.589	3.17929e+06	7.87	66332.7	87565.4	66441.1	126474	117792	447011	53656.2	59859.5	186004	94781.5	171620	100099	211217	187240	206322	2.77316e+06	3.12428e+06	3.24846e+06	3.35139e+06	3.39918e+06	57886.9	87565.4	57248.8	111927	112640	435928	42507.4	57250.4	146245	86940.6	150458	109075	230769	191895	223323	2.53515e+06	2.77047e+06
5.10_130.1590m/z		130.159	1	5.10263	0.167083	4	4.70778	Low	QC	100 - 3.74	14775.5	9.01	15559.5	12351	12901.5	13605.2	13302.5	13234.1	16472.8	13020.6	16506.8	14643	14682.9	10258.8	11810.3	9662.29	11090.4	3446.22	3084.7	3589.06	2977.68	2594.94	13578.4	12351	11116.5	12040.4	12720.7	12906	13050.1	12453	12978.4	13431.7	12872.4	11178.7	12903.6	9902.5	12004.2	3150.45	2735.38
5.11_690.5064m/z		690.506	1	5.1088	0.6715	18	47.1143	QC	Control	100 - 39.9 - 21.8	3.24555e+06	4.81	53700.1	64663.2	69334.3	85948.7	70787.3	281790	55477.4	43331.9	202515	74336.2	175380	71631.7	100217	112678	95487.6	3.27901e+06	3.35361e+06	3.39712e+06	3.00181e+06	3.19621e+06	46862.7	64663.2	59741.7	76063.5	67691.4	274804	43950.2	41443.2	159228	68186.7	153754	78055	109493	115479	103356	2.99759e+06	2.97383e+06
5.13_762.5633m/z		762.563	1	5.12658	0.2819	2	112.115	QC	Control	100 - 61.7	1.13442e+06	8.15	4343.28	15279.7	4502.92	13430.4	13035.4	109513	10833.1	9149.08	17584.9	17297.5	29950.2	3635.99	9377.65	11128.9	14940.8	1.06663e+06	1.21379e+06	1.2519e+06	1.04582e+06	1.09397e+06	3790.27	15279.7	3879.93	11885.7	12465.3	106798	8582.15	8750.29	13826.1	15866.6	26257.1	3962.04	10245.7	11405.5	16171.9	975083	1.07633e+06
5.13_177.9757m/z		177.976	1	5.13275	0.01845	1	1	---	---	100	0	---	0	0	0	0	0	0	0	0	0	0	0	0	0	0	0	0	0	0	0	0	0	0	0	0	0	0	0	0	0	0	0	0	0	0	0	0	0
5.13_826.5592m/z		826.559	1	5.13275	0.347117	24	142.96	QC	High	100 - 37.4 - 9.22 - 0.2	575608	10.63	2418.9	5087.77	2317.6	5037.99	5613.03	45071.8	2498.51	3027.55	17760.5	7640.75	3892.65	4228.92	5585.29	2278.14	4146.75	523330	629121	643944	506996	574648	2110.91	5087.77	1996.95	4458.56	5367.55	43954.4	1979.37	2895.59	13964.2	7008.66	3412.65	4608.13	6102.31	2334.78	4488.44	478415	557877
5.14_756.5189m/z		756.519	1	5.13888	0.0371	59	507.134	QC	Control	100 - 10.3	45775.9	5.47	0	451.32	0	0	0	696.873	620.032	0	0	0	1023.39	0	396.37	441.047	1270.86	45602.8	49882.6	44834.2	45471.5	43088.7	0	451.32	0	0	0	679.595	491.201	0	0	0	897.194	0	433.061	452.012	1375.58	41688.9	44233.7
5.14_902.5747m/z		902.575	1	5.13888	1.1997	4	137.322	QC	Control	100 - 49.5 - 16.7 - 3.09	4.31563e+06	3.36	10008	34189.8	21010.3	49775	42152.7	292966	14134.5	19159.5	164483	35416.8	62585.2	34623.1	76743.4	71272.5	75879.7	4.11586e+06	4.44278e+06	4.42945e+06	4.21099e+06	4.37907e+06	8733.75	34189.8	18103.5	44050.2	40309.2	285703	11197.6	18324.4	129325	32487	54867.9	37727.8	83847.3	73044.4	82132.3	3.76261e+06	3.93966e+06
5.16_218.0924m/z		218.092	1	5.15747	0.0853667	7	2.58171	High	QC	100 - 6.05	10972.4	12.8	7851.74	12836.6	8944.4	10830.5	8791.98	11115.3	6886.22	8277.27	4690.62	9049.94	8233.13	14118.6	12615.4	8241.73	11653.3	3881.81	5075.74	4413.36	4210.9	3668.5	6852.02	12836.6	7706.91	9584.84	8407.46	10839.7	5455.39	7916.48	3688	8301.28	7217.91	15384.7	13783.1	8446.62	12613.5	3548.65	4500.95
5.16_565.3626m/z		565.363	1	5.15747	0.0498333	1	Infinity	Low	QC	100	2049.06	21.98	1651.93	1129.16	2772.36	2307.33	2016.26	1052.48	2332.49	2522.27	2221.48	2116.54	1657.03	1420.82	1016.32	1680.29	1906.24	0	0	0	0	0	1441.6	1129.16	2388.8	2041.96	1928.08	1026.39	1847.84	2412.33	1746.64	1941.45	1452.7	1548.23	1110.4	1722.06	2063.31	0	0
5.16_729.5914m/z		729.591	1	5.16365	0.167967	3	Infinity	QC	High	100 - 23.9	222524	7.8	0	439.553	0	0	0	1535.94	0	0	0	0	0	0	0	0	0	196985	244761	218812	222936	229129	0	439.553	0	0	0	1497.86	0	0	0	0	0	0	0	0	0	180078	217043
5.18_206.0234m/z		206.023	1	5.17633	0.0181667	1	Infinity	Low	QC	100	1639.75	9.79	1198.68	1027.64	1165.25	1353.2	1174.99	1119.2	1456.08	1393.61	2217.48	2012.37	1814.37	1099.58	1097.74	1335.26	907.516	0	0	0	0	0	1046.06	1027.64	1004.03	1197.56	1123.61	1091.45	1153.53	1332.87	1743.49	1845.89	1590.64	1198.18	1199.36	1368.46	982.296	0	0
5.18_689.5584m/z		689.558	1	5.18258	0.0599	2	32504.3	QC	High	100 - 14.4	47338.1	8.55	0	33.0284	0	0	0	0	15.6154	14.6903	0	0	0	0	0	0	7.28182	50419.1	46304.2	41771.8	46119	52076.2	0	33.0284	0	0	0	0	12.3708	14.05	0	0	0	0	0	0	7.88185	46091.9	41060.6
5.19_343.2954m/z		343.295	1	5.19417	0.109433	2	2.36454	QC	Low	100 - 12.9	25384.2	6.93	6744.75	17737.7	41298.3	26408.3	21687.2	12314.7	10878.1	7823.02	512.19	22148.9	13579.8	26217.1	659.191	6052	24404.5	24395	26696.9	24726.8	23409.4	27692.9	5885.98	17737.7	35584.5	23371	20738.7	12009.4	8617.79	7482.03	402.709	20316.6	11905.3	28568	720.21	6202.46	26415.5	22301.3	23673.6
5.20_795.5345m/z		795.535	1	5.19955	0.0410333	5	Infinity	QC	Control	100 - 5.47	29478.1	11.99	0	0	0	0	0	0	0	0	0	0	0	0	0	0	0	31907.7	29347	32006.7	23457	30672.3	0	0	0	0	0	0	0	0	0	0	0	0	0	0	0	29169.2	26023.6
5.21_260.0699m/z		260.07	1	5.2112	0.31735	12	3.45657	High	QC	100 - 7.89 - 1.36	145592	5.06	86072.7	119403	63974.6	61193.7	42913.3	60870.3	38718.8	85021	23631.9	67568.4	68249.6	184895	100503	171291	203022	38697.9	41638	43150.1	42837.2	44278.7	75113.5	119403	55123.5	54155.6	41036.5	59361.1	30673.7	81315.2	18580.6	61978.7	59833.8	201475	109806	175550	219751	35376.7	36922.7
5.21_672.5254m/z		672.525	1	5.2112	0.0348667	2	27.0338	Low	QC	100	4257.06	18.6	3621.36	3324.97	1788.6	3606.45	3504.71	4475.8	5855.81	2648.61	4393.38	3911.71	3700.17	2876.21	2473.45	2355.18	3120.84	787.359	0	0	0	0	3160.27	3324.97	1541.14	3191.66	3351.43	4364.83	4639.08	2533.16	3454.29	3588.11	3243.91	3134.12	2702.41	2413.73	3378	719.784	0
5.21_800.5416m/z		800.542	1	5.2112	0.102333	44	8553.46	QC	Control	100 - 48.6	79459	9.55	0	46.4485	0	0	0	1114.19	0	0	0	0	733.154	0	1039.34	358.37	0	78987	91254.5	80962.4	71245.4	74845.9	0	46.4485	0	0	0	1086.57	0	0	0	0	642.749	0	1135.55	367.279	0	72207.9	80920.5
5.22_99.0552m/z		99.0552	1	5.22363	0.0718167	1	2.18442	High	QC	100 - 1.03	6602.66	7.65	5191.21	6177.94	5197.17	6143.43	6271.53	5838.67	5420.17	6247.18	6662.82	6092.49	6974.43	6653.72	7389.79	5453.65	6541.7	2952.25	3457.33	2959.05	2862.96	2881.46	4530.24	6177.94	4478.12	5436.86	5997.25	5693.91	4293.96	5974.89	5238.64	5588.49	6114.42	7250.37	8073.84	5589.23	7080.74	2698.87	3065.81
5.25_701.5595m/z		701.56	1	5.24758	1.21822	4	24.2578	QC	High	100 - 90.1	7.04112e+06	4.68	286807	271181	351791	338208	319107	570654	353267	298154	409682	348020	465178	207817	262352	249175	266788	7.15497e+06	7.33629e+06	7.32728e+06	6.62051e+06	6.76654e+06	250289	271181	303120	299310	305151	556506	279864	285158	322112	319230	407817	226452	286637	255370	288771	6.5409e+06	6.5055e+06
5.25_869.6576m/z		869.658	1	5.24758	0.191033	53	Infinity	QC	Control	100 - 40.1	114378	13.44	0	0	0	0	0	0	0	0	0	0	0	0	0	0	0	130658	121464	110966	89923.3	118881	0	0	0	0	0	0	0	0	0	0	0	0	0	0	0	119444	107709
5.25_748.5269m/z		748.527	1	5.25375	0.0369667	18	Infinity	QC	Low	100 - 48	18526.9	13.88	7.9615	0	0	0	0	0	0	0	0	0	0	0	0	0	0	17068.3	22261.1	20171.5	16633.9	16499.8	6.9478	0	0	0	0	0	0	0	0	0	0	0	0	0	0	15603.4	19740.2
5.26_808.5853m/z		808.585	1	5.2598	0.166683	177	753.56	QC	Control	100 - 80.3	525400	7.66	0	0	0	1831.15	1654.98	21939	647.123	0	7812.12	579.897	1790.61	1562.87	2320.59	4787.22	3501.2	509598	595665	494794	507519	519426	0	0	0	1620.54	1582.59	21395	512.663	0	6142.27	531.925	1569.81	1703.01	2535.4	4906.24	3789.7	465862	528209
5.27_206.0234m/z		206.023	1	5.27138	0.0231333	1	Infinity	Low	QC	100	2336.58	16.95	1517.2	1899.63	1624.11	2297.61	1466.18	1843.62	2222.81	1988.87	3385.88	2241.71	2032.31	1331.86	1751.67	1996.77	1571.38	0	0	0	0	0	1324.02	1899.63	1399.4	2033.36	1402.06	1797.91	1760.95	1902.18	2662.14	2056.26	1781.71	1451.29	1913.82	2046.41	1700.86	0	0
5.27_882.5472m/z		882.547	1	5.27138	0.0169667	24	Infinity	QC	Control	100	18552.2	10.49	0	0	0	0	0	0	0	0	0	0	0	0	0	0	0	18065.3	15560	19575.8	18807.7	20752.1	0	0	0	0	0	0	0	0	0	0	0	0	0	0	0	16514.9	13798
5.28_218.0924m/z		218.092	1	5.28293	0.0718333	7	2.63001	High	QC	100 - 6.6	9660.97	14.64	7275.95	12379.9	7623.87	9415.5	7688.51	9629.37	4956.04	7707.28	5776.89	7859.87	6498.59	11929	11165.8	7920.02	10791.4	2920.84	3592.31	4166.12	3467.94	4219.57	6349.54	12379.9	6569.08	8332.6	7352.25	9390.64	3926.26	7371.34	4542.08	7209.66	5697.25	12998.7	12199.4	8116.92	11680.6	2670.16	3185.51
5.29_392.2795m/z		392.279	1	5.28912	0.324117	11	125.169	QC	Low	100	41659.3	8.97	0	189.148	0	313.16	1913.99	1457.24	0	206.884	0	0	1088	2211.28	3031.63	1571.82	3786.28	41989.2	45231.6	35590.9	41366	44118.8	0	189.148	0	277.143	1830.28	1421.11	0	197.866	0	0	953.841	2409.57	3312.26	1610.9	4098.27	38385.4	40109.4
5.29_738.5059m/z		738.506	1	5.28912	0.0186167	66	Infinity	QC	Control	100 - 56.5	14295.5	11.39	0	0	0	0	0	409.981	433.088	0	462.945	0	0	0	413.79	0	216.162	13440.4	12804.3	16700.8	13298.6	15233.7	0	0	0	0	0	399.816	343.1	0	363.99	0	0	0	452.094	0	233.974	12286.9	11354.3
5.29_884.5649m/z		884.565	1	5.28912	0.619733	17	518.603	QC	Control	100 - 56.8 - 18.7	1.80527e+06	5.61	1255.85	6697.71	4004.06	4530.03	917.506	88685.6	7522.03	4915.3	19506.7	2600.07	6191.15	2600.85	11271.5	3143.55	3482.86	1.682e+06	1.86354e+06	1.93005e+06	1.7252e+06	1.82555e+06	1095.95	6697.71	3450.08	4009.01	877.379	86486.9	5959.09	4701.05	15337.2	2384.97	5427.72	2834.07	12314.9	3221.7	3769.85	1.53765e+06	1.65251e+06
5.30_391.3534m/z		391.353	1	5.29538	0.0241167	5	Infinity	Low	QC	100	901.146	24.01	439.533	577.307	615.637	854.984	686.036	174.892	1078.23	699.091	1927.4	626.113	826.594	460.674	605.687	147.454	468.427	0	0	0	0	0	383.57	577.307	530.461	756.65	656.032	170.556	854.192	668.62	1515.42	574.317	724.667	501.983	661.754	151.119	507.026	0	0
5.30_864.5369m/z		864.537	1	5.29538	0.0303667	44	Infinity	QC	Control	100	22813.3	8.77	0	0	0	0	0	546.037	0	0	0	0	576.006	0	0	0	0	22799.2	20006.4	21849.1	24581	24830.8	0	0	0	0	0	532.499	0	0	0	0	504.979	0	0	0	0	20842.5	17740.8
5.31_284.1353m/z		284.135	1	5.30705	0.27525	32	3.71269	High	QC	100 - 8.4	108493	14.31	41013.7	62841.4	39100.6	65997.6	63187.2	66769.1	26772.2	50148.7	24289.7	60625.7	56771.4	134466	151034	83773.1	116421	25486.8	26144.4	27102.6	32658.6	34719	35791.6	62841.4	33690.9	58407	60423.7	65113.7	21209.4	47962.8	19097.7	55610.4	49771	146524	165015	85855.8	126014	23299.4	23183.7
5.31_331.2050m/z		331.205	1	5.3133	0.11865	2	1.92916	High	QC	100 - 14.7	23118.4	16.89	26481.1	47687.7	8298.99	10889.9	14166.1	27694.7	6188.89	14569	0	25397	37035.4	9536.01	10146.7	28579.1	30294.6	8579.31	11651.9	13286.3	13314.4	13086.2	23109.4	47687.7	7150.8	9637.46	13546.5	27008.1	4902.95	13934	0	23296	32468.6	10391.1	11086	29289.6	32790.9	7842.99	10332.4
5.32_226.0822m/z		226.082	1	5.31872	0.38345	46	2.56746	High	QC	100 - 8.39	330007	2.54	175376	241120	177433	253871	238209	208033	116495	189291	115215	231428	201582	407523	429458	269575	341899	124719	131138	132175	125704	128936	153046	241120	152884	224673	227790	202875	92289.3	181040	90587.7	212283	176725	444066	469212	276276	370072	114015	116287
5.32_185.0212m/z		185.021	1	5.32498	0.0484	3	3.21941	Low	QC	100 - 4.2	9064.86	13.33	4823.09	5826.03	6755.96	7166.92	5737.3	5892.98	5449.24	6650.42	17900.2	9431.44	6050.59	5325.1	6323.27	6329.21	4095.21	3058.51	2876.35	2480.35	3271.81	2391.41	4208.99	5826.03	5821.25	6342.63	5486.38	5746.88	4316.99	6360.55	14074	8651.22	5304.5	5802.61	6908.6	6486.56	4432.66	2796.02	2550.62
5.32_689.5586m/z		689.559	1	5.32498	0.0538	3	Infinity	QC	High	100 - 20.9	45321.1	11.52	0	0	2.59263	0	0	0	0	32.0015	47.0455	38.1876	0	0	0	0	0	38417.5	52571.6	42795.2	46262.4	46558.7	0	0	2.23393	0	0	0	0	30.6066	36.9895	35.0286	0	0	0	0	0	35120.4	46618.2
5.34_838.5210m/z		838.521	1	5.33745	0.0725167	82	Infinity	QC	Control	100 - 34.5 - 9.03	67269.9	12.36	0	0	0	0	0	671.327	0	0	0	0	0	0	0	0	557.947	54056.1	67289	68645.7	69285.5	77073.1	0	0	0	0	0	654.683	0	0	0	0	0	0	0	0	603.922	49416.8	59668.9
5.35_424.3429m/z		424.343	1	5.3492	0.1845	7	8.36984	QC	Control	100 - 19.5	106835	6.98	6254.87	7002.89	4934.53	36670.6	8958.74	10510.5	21357.7	16920.4	56576	8550.37	9569.59	24646.1	13040.3	21533.6	11137	99618.4	113028	116291	100782	104457	5458.47	7002.89	4251.82	32453	8566.93	10249.9	16920	16182.9	44482.8	7843.04	8389.57	26856.2	14247.4	22069	12054.7	91068.6	100228
5.36_178.1338m/z		178.134	1	5.36085	0.307133	3	3.1135	Control	QC	100 - 6.93 - 0.836	36065.5	8.33	48677.3	20807.7	28904.6	50929.3	31008.7	26022.4	42517.8	42101.3	11564.6	30000.7	36446	22200.7	26575.3	22454.9	19365.4	11096.1	10218.6	11640.9	12408	12554.4	42479.5	20807.7	24905.6	45071.8	29652.5	25377.2	33683.4	40266.2	9092.67	27518.8	31951.9	24191.4	29035.3	23013.1	20961.1	10143.8	9061.39
5.36_800.5433m/z		800.543	1	5.36085	0.0697	44	Infinity	QC	High	70.8 - 88.2 - 100	63699.7	24.82	0	351.035	0	0	0	584.911	0	0	574.249	0	0	0	0	0	0	90464.8	61712.5	54589.1	61940.3	49791.6	0	351.035	0	0	0	570.41	0	0	451.503	0	0	0	0	0	0	82700.7	54724
5.37_271.0925m/z		271.092	1	5.37163	0.184567	20	3.20655	High	QC	100 - 7.45	35321.8	11.7	14259.8	20691.5	14545.8	16841.5	14926.1	15819	8288	17388.1	5571.91	14979.7	19819.6	51340.3	36700.8	30607.5	38141.1	9690.41	9975.06	12502.4	10678	12231.8	12444.2	20691.5	12533.3	14904.5	14273.3	15426.8	6565.91	16630.2	4380.91	13740.5	17375.6	55944	40098	31368.4	41284	8858.73	8845.45
5.38_672.5251m/z		672.525	1	5.37782	0.01865	2	Infinity	High	QC	100	1384.48	27.62	0	1203.01	839.983	1035.61	3005.56	0	738.115	1373.77	627.385	1025.98	1677.33	759.392	1291.21	1528.98	1665.49	0	0	0	0	0	0	1203.01	723.769	916.503	2874.11	0	584.748	1313.89	493.281	941.102	1470.5	827.488	1410.73	1566.99	1802.73	0	0
5.38_398.3264m/z		398.326	1	5.38402	0.149167	8	7.32683	QC	Control	100 - 19	52377.2	5.9	4201.14	4384.65	3812.45	17113.8	6231.43	10285.9	16472.4	10714.6	32202.9	4754.67	4311.63	14170.1	6771.92	11383	4926.82	49481.1	55295.8	56001.5	49703.5	51404.3	3666.23	4384.65	3284.98	15145.5	5958.9	10030.9	13049.7	10247.6	25319.5	4361.34	3779.97	15440.8	7398.78	11666	5332.79	45234.4	49033.9
5.40_226.1915m/z		226.191	1	5.39568	0.0179167	1	1.25299	QC	Low	100	2055.29	6.86	2260.56	1927.56	2032.2	1910.57	2042.71	2141.53	1537.5	2152.15	530.931	1839.43	1832.11	2005.46	1643.26	2352.97	1967.47	1905.03	2025.58	2259.8	1905.9	2180.15	1972.73	1927.56	1751.04	1690.83	1953.37	2088.43	1218.04	2058.35	417.444	1687.27	1606.19	2185.3	1795.37	2411.47	2129.59	1741.53	1796.2
5.41_665.4187m/z		665.419	1	5.41352	0.100767	8	2.88353	Control	QC	100 - 16	37368.4	6.27	53319.3	32372	34694	31143.7	35312.7	31672	63036.2	40298.5	21576.3	29285.6	38326.2	28621.9	25480.2	28809	31855.2	13340.4	12003.9	12459	12883.3	14109.6	46530.4	32372	29894	27561.8	33768.3	30886.8	49938.4	38542	16964.3	26863	33600.2	31188.5	27838.8	29525.2	34480	12195.5	10644.5
5.41_856.5326m/z		856.533	1	5.41352	0.0426833	31	12.5025	QC	Control	100 - 41.5 - 52.9	35343.2	13.49	5238.73	4408.55	1409.72	584.205	2493.24	6280.14	5248.89	4141.3	1762.7	1894.59	7991.37	1136.3	3299.64	3249.74	5206.59	43336.1	35013.3	34809	32585.5	30971.9	4571.71	4408.55	1214.68	517.014	2384.2	6124.44	4158.26	3960.79	1385.92	1737.86	7005.96	1238.19	3605.08	3330.53	5635.62	39616.8	31048.2
5.43_756.5499m/z		756.55	1	5.42757	0.0613333	52	Infinity	QC	Control	100	32945	15.12	0	0	0	0	0	0	0	0	0	584.812	0	0	0	0	0	40921.2	31312.6	27979.4	30336.6	34175.4	0	0	0	0	0	0	0	0	0	536.433	0	0	0	0	0	37409.2	27766.6
5.44_454.3891m/z		454.389	1	5.43837	0.0534833	4	1556.28	QC	Low	100 - 25	30367.2	6.37	100.681	0	0	0	59.3262	0	0	50.2677	47.2955	0	102.735	0	0	254.166	0	28369.1	29291.7	33178.8	29525.3	31471.1	87.8619	0	0	0	56.7315	0	0	48.0767	37.1861	0	90.0664	0	0	260.485	0	25934.4	25974.6
5.44_135.0916m/z		135.092	1	5.44455	0.211933	12	2.48031	High	QC	100 - 7.7	76005.7	4.86	71742.8	71737.1	63847.8	81709.4	71198.3	75759.2	61350.4	76575.6	2705.11	71600.4	77252.9	73167.3	77994.6	71286.4	80327.3	30980.7	33140.5	33886.4	27584.6	27626.2	62608.2	71737.1	55014.3	72311.8	68084.4	73880.9	48602.9	73237.9	2126.89	65677.3	67726.9	79728.3	85214.4	73058.6	86946.4	28321.7	29387.6
5.44_372.3107m/z		372.311	1	5.44455	0.143283	15	7.23225	QC	High	100 - 17.3	33209.7	9.06	2386.41	6508.95	1995.22	10805.9	6839.83	9259.54	8872.75	13518.8	20970.9	6269.36	208.918	5254.29	2921.88	9498.68	5075.67	34513.7	35666	35836.6	29260.2	30771.9	2082.56	6508.95	1719.17	9563.09	6540.69	9029.97	7029.15	12929.5	16488.3	5750.72	183.157	5725.45	3192.35	9734.82	5493.91	31551.5	31627
5.44_801.6833m/z		801.683	1	5.44455	0.10695	4	Infinity	QC	Low	100 - 39.3 - 2.52	130146	5.62	0	476.826	0	0	0	0	0	0	0	0	0	0	0	0	0	137369	133126	133420	118339	128477	0	476.826	0	0	0	0	0	0	0	0	0	0	0	0	0	125579	118050
5.45_425.3113m/z		425.311	1	5.45082	0.0650667	1	Infinity	QC	Control	100	15518.6	12.26	0	0	0	0	0	697.16	0	263.311	1668.08	0	198.169	0	0	175.562	0	16130.4	14219.2	13598.4	18454.4	15190.8	0	0	0	0	0	679.876	0	251.834	1311.53	0	173.733	0	0	179.927	0	14746.1	12608.9
5.46_448.3419m/z		448.342	1	5.45622	0.112983	14	5.61999	QC	Control	100 - 26.7	185359	3.01	31626.1	20772.9	26444.6	49330.8	36735.9	45611.1	61522	52110.6	0	31873.4	29105.5	69916.4	39286.4	38571.5	33131.7	185571	191240	189463	177027	183494	27599.3	20772.9	22785.9	43657.1	35129.3	44480.3	48738.9	49839.2	0	29236.7	25516.5	76185.9	42923	39530.4	35861.7	169645	169583
5.46_452.3745m/z		452.374	1	5.46162	0.0223667	2	46.7935	QC	High	100 - 20	9024.39	7.05	316.55	156.249	149.571	610.541	166.255	288.856	152.38	252.858	113.016	468.511	212.406	179.444	185.288	85.3118	301.828	8733.57	8449.86	9745.49	8516.16	9676.85	276.245	156.249	128.878	540.321	158.984	281.695	120.718	241.837	88.8586	429.753	186.214	195.535	202.44	87.4328	326.699	7984.01	7492.97
5.47_426.3577m/z		426.358	1	5.47318	0.129883	10	8.22876	QC	High	100 - 26.6	732080	3.31	82346.5	61611.2	41053.7	313683	68299.6	140898	166269	112106	971.138	65160.1	61789.9	100100	84491	131868	66581.7	728360	725423	757211	696858	752550	71861.8	61611.2	35373.8	277606	65312.5	137404	131722	107220	763.557	59769.7	54170.7	109076	92312.1	135146	72068.1	665848	643273
5.48_278.0044m/z		278.004	1	5.47937	0.0115833	2	Infinity	High	QC	100 - 55.4	1317.78	18.61	840.283	1116.63	1029.68	1353.34	934.051	871.689	498.943	1182.62	0	996.583	876.526	1519.07	1802.21	884.34	1506.74	0	0	0	0	0	733.294	1116.63	887.223	1197.69	893.2	850.078	395.272	1131.07	0	914.14	768.443	1655.29	1969.03	906.326	1630.9	0	0
5.48_444.3683m/z		444.368	1	5.47937	0.0177333	11	Infinity	QC	Control	100	5752.16	12.8	0	0	0	0	0	0	0	59.4537	0	0	0	510.501	0	0	0	5769.07	4766.58	5376.47	6699.77	6148.93	0	0	0	0	0	0	0	56.8623	0	0	0	556.278	0	0	0	5273.94	4226.79
5.48_621.3928m/z		621.393	1	5.47937	0.301317	16	1.2851	QC	High	100 - 50.3	120217	6.8	91830.3	85432.2	104973	108530	115854	79641.3	141424	93431	87209.3	106656	118668	89639.1	84521.5	78658.4	96246.5	121941	119546	132686	116380	110534	80138	85432.2	90449.6	96047.5	110787	77666.8	112039	89358.6	68568.2	97832.6	104035	97677.1	92345.5	80613.9	104177	111475	106008
5.48_917.5860m/z		917.586	1	5.47937	0.315283	10	1769.98	QC	Control	100 - 48.5 - 13.1 - 1.89	447901	4.11	0	0	710.151	555.12	0	5626.47	663.292	0	3384.29	0	675.204	0	499.665	0	1080.78	428631	462847	471526	435301	441198	0	0	611.899	491.274	0	5486.98	525.472	0	2660.9	0	591.945	0	545.918	0	1169.84	391844	410433
5.48_414.3577m/z		414.358	1	5.48477	0.02925	14	250.932	QC	High	100 - 18.7	8866.17	5.64	0	196.198	0	0	0	0	0	551.052	0	0	0	0	176.665	0	0	9153.62	9577.83	8607.67	8682.96	8308.78	0	196.198	0	0	0	0	0	527.033	0	0	0	0	193.018	0	0	8368.01	8493.2
5.50_422.3265m/z		422.326	1	5.49703	0.0479167	20	4.879	QC	Low	100 - 18.8	21118.1	8.18	3577.27	3465.72	3015.82	9227.13	4624.08	5854.12	8544.71	5374.1	0	1868.89	5304.5	11975.4	5383.34	6270.46	3657.09	21714.4	21940.5	21140.3	18176.7	22618.5	3121.8	3465.72	2598.57	8165.9	4421.84	5708.98	6769.27	5139.86	0	1714.28	4650.41	13049.2	5881.66	6426.35	3958.43	19850.8	19455.9
5.50_733.6182m/z		733.618	1	5.49703	0.0764167	2	1511.51	QC	Control	100 - 2.47	158214	7.45	0	0	0	523.362	0	3038.68	0	0	0	0	698.249	0	0	701.604	584.403	170136	166759	161197	141169	151807	0	0	0	463.168	0	2963.34	0	0	0	0	612.148	0	0	719.047	632.558	155534	147875
5.50_841.7147m/z		841.715	1	5.49703	0.128867	1	651.368	QC	Control	100 - 48 - 54.5 - 1.25	593045	2.7	700.107	809.949	0	797.807	2244.44	14224.8	619.167	0	0	0	9220.34	0	586.564	2099.03	699.878	598560	603186	607078	566892	589508	610.966	809.949	0	706.049	2146.28	13872.2	490.515	0	0	0	8083.38	0	640.861	2151.21	757.548	547189	534879
5.50_839.6995m/z		839.699	1	5.50243	0.09875	1	1198.66	QC	Control	100 - 48	339423	5.93	0	627.757	788.085	0	0	10957	0	683.291	0	0	1746.81	0	0	477.461	0	345172	362763	345514	307932	335738	0	627.757	679.051	0	0	10685.3	0	653.508	0	0	1531.41	0	0	489.331	0	315548	321682
5.51_462.2125m/z		462.212	1	5.50888	0.0594167	2	73.3449	Low	QC	100 - 4.85	7312.34	14.56	7767.98	5365.47	6131.15	6660.94	4888.27	6290.31	6189.18	5585.77	11005.9	7490.54	6248.27	4851.52	4299.92	5359.89	5846.76	498.49	0	0	0	0	6778.92	5365.47	5282.88	5894.85	4674.48	6134.36	4903.18	5342.3	8653.39	6870.88	5477.8	5286.56	4697.95	5493.14	6328.54	455.707	0
5.51_835.6650m/z		835.665	1	5.50888	0.118067	6	186.323	QC	Control	100 - 46.2 - 59.2	317237	2.32	799.571	2272.86	865.579	2304.14	2270.95	35010.9	2845.98	3638.32	2375.07	5049.39	15816.6	1090.49	1576.72	2419.31	2654.47	307131	320534	316730	314678	327115	697.765	2272.86	745.823	2039.14	2171.63	34142.9	2254.63	3479.74	1867.39	4631.68	13866.2	1188.27	1722.67	2479.46	2873.19	280771	284235
5.52_799.6678m/z		799.668	1	5.515	0.105717	6	1976.33	QC	Control	100 - 50.6	328811	3.19	0	0	0	0	831.873	8338	0	0	0	0	667.83	0	1243.51	0	652.511	340592	339759	323640	320163	319900	0	0	0	0	795.491	8131.28	0	0	0	0	585.48	0	1358.61	0	706.279	311361	301284
5.52_813.6831m/z		813.683	1	5.515	4.44915	4	52.5786	QC	Control	100 - 49.9 - 24.3 - 9.07	1.07784e+08	4.03	1.57332e+06	2.16597e+06	1.76714e+06	2.18002e+06	2.56331e+06	7.44537e+06	1.58525e+06	1.75727e+06	1.16296e+06	2.21308e+06	4.73358e+06	1.09647e+06	2.11348e+06	2.12073e+06	2.04798e+06	1.10103e+08	1.11354e+08	1.10999e+08	1.01579e+08	1.04883e+08	1.373e+06	2.16597e+06	1.52265e+06	1.92929e+06	2.4512e+06	7.26078e+06	1.25586e+06	1.68068e+06	914377	2.03e+06	4.14989e+06	1.19479e+06	2.30912e+06	2.17345e+06	2.21673e+06	1.00653e+08	9.87441e+07
5.52_398.3264m/z		398.326	1	5.5211	0.106567	8	3.83818	QC	Control	100 - 21.9	112470	4.91	20478	24562.7	17491.3	58238	25744.3	40573.5	55959.7	38103.1	10421.8	22029	24778.9	48550.3	30573.1	45783.3	25595.5	109999	114679	119448	104661	113560	17870.7	24562.7	15071.3	51539.9	24618.4	39567.6	44332.3	36442.3	8194.09	20206.6	21723.5	52903.8	33403.2	46921.5	27704.5	100558	101692
5.52_809.6523m/z		809.652	1	5.5211	0.207267	12	291.999	QC	Control	100 - 50.3	869254	5.77	2172.55	4035.83	562.647	4328.4	3785.1	27159.2	1451.09	3192.16	11802.1	4940.43	8044.99	3260.59	8901.34	7805.77	10723.3	867977	936724	881764	796291	863515	1895.93	4035.83	484.803	3830.58	3619.56	26485.9	1149.58	3053.02	9279.41	4531.73	7052.97	3552.97	9725.31	7999.83	11606.9	793483	830646
5.52_869.7208m/z		869.721	1	5.5211	0.2358	1	Infinity	QC	Control	100 - 51.8	1.36143e+06	4.15	0	0	0	0	0	0	0	0	0	0	0	0	0	0	0	1.2923e+06	1.41757e+06	1.34524e+06	1.33031e+06	1.42171e+06	0	0	0	0	0	0	0	0	0	0	0	0	0	0	0	1.18139e+06	1.25704e+06
5.53_206.0232m/z		206.023	1	5.5319	0.0176833	1	Infinity	Low	QC	100	1356.59	9.47	1403.71	1007.78	1046.34	1318.94	1014.17	1370.39	1177.19	1427.82	1294	1513.57	1014.96	829.635	1003.93	1423.45	1051.54	0	0	0	0	0	1224.98	1007.78	901.576	1167.25	969.818	1336.42	932.591	1365.59	1017.4	1388.36	889.804	904.029	1096.86	1458.83	1138.18	0	0
5.53_787.6680m/z		787.668	1	5.5319	1.4385	4	55.7958	QC	Control	100 - 48.4 - 14.7 - 1.92 - 0.18	2.03228e+07	3.96	290018	395414	316474	317398	501871	878272	275174	287433	238271	389383	820775	133847	286786	349855	384749	2.03846e+07	2.12244e+07	2.08896e+07	1.91847e+07	1.99307e+07	253092	395414	272688	280893	479922	856498	217998	274904	187340	357171	719566	145850	313333	358552	416453	1.86351e+07	1.88209e+07
5.54_783.6371m/z		783.637	1	5.53803	0.0711333	4	Infinity	QC	Control	100 - 46.5	152698	7.38	0	0	0	0	0	2082.9	0	0	0	0	0	0	483.731	0	0	161405	153410	162537	134421	151719	0	0	0	0	0	2031.26	0	0	0	0	0	0	528.508	0	0	147552	136037
5.54_719.5702m/z		719.57	1	5.54418	0.276867	2	2165.44	QC	Control	100 - 29.8 - 0.582	534507	6.8	0	1234.18	0	0	0	27031.2	0	0	0	542.002	0	0	501.187	933.341	5801.92	582075	562717	512807	495401	519533	0	1234.18	0	0	0	26361	0	0	0	497.165	0	0	547.58	956.545	6280	532118	498993
5.55_396.3108m/z		396.311	1	5.54957	0.0416667	7	5.59847	QC	Control	100 - 15	16049.6	13.16	338.35	2344.89	2070.65	6505.35	3074.65	5452.3	3693.92	7824.89	0	3884.5	2836.76	10588.6	8130.39	3903.61	3767.39	16965.8	17587.8	17026.1	16308.9	12359.3	295.27	2344.89	1784.17	5757.15	2940.18	5317.12	2926.39	7483.82	0	3563.15	2486.96	11538.1	8883	4000.66	4077.83	15509.7	15596.1
5.56_86.0600m/z		86.06	1	5.56123	1.38163	7	1.74938	High	QC	100 - 2.35	233171	3	154277	202849	165442	243624	197856	219010	161478	185170	73653.5	179525	176374	318383	217414	217705	235979	137312	133803	136738	127947	130638	134633	202849	142553	215604	189203	213580	127926	177099	57910	164674	154625	346933	237539	223118	255424	125527	118651
5.56_568.3395m/z		568.339	1	5.56123	0.425667	22	3.35484	High	Low	100 - 28.6	446178	3.52	132684	364078	258902	233389	221767	208671	85541.4	160682	4190.6	205893	272768	541614	442366	437825	536319	390280	424781	415926	410315	426254	115790	364078	223082	206547	212068	203497	67767.5	153678	3294.86	188861	239133	590181	483314	448710	580512	356785	376677
5.57_370.2949m/z		370.295	1	5.56738	0.0701833	8	3.11664	QC	High	100 - 16.6	36847.9	5.47	4598.49	11806.2	6138.57	23783.6	13322.1	24566.8	19275.7	24598.1	5990.25	9098.03	6012.84	13106.6	11030.5	21198	7766.77	37484.2	37951.9	37260.5	33310.7	38232	4012.99	11806.2	5289.28	21048.2	12739.4	23957.7	15270.6	23526	4709.83	8345.39	5271.4	14281.8	12051.5	21725	8406.76	34267.2	33654.1
5.57_729.5900m/z		729.59	1	5.57357	0.17525	4	945.63	QC	Control	100 - 40.4	501168	7.57	548.012	1058.09	0	606.443	437.371	13552.9	0	532.653	8200.62	1799.19	615.56	2991.49	2682.03	2849.64	4091.38	517379	525274	534801	441273	487113	478.236	1058.09	0	536.694	418.243	13216.9	0	509.436	6447.73	1650.35	539.656	3259.74	2930.3	2920.48	4428.51	472975	465790
5.57_775.6438m/z		775.644	1	5.57357	0.0231167	16	Infinity	QC	Control	100 - 20.4	16744	5.86	0	0	0	0	0	0	0	0	0	0	0	0	0	0	0	15838.3	17766.8	17647.1	16806	15661.8	0	0	0	0	0	0	0	0	0	0	0	0	0	0	0	14478.9	15754.8
5.58_378.9557m/z		378.956	1	5.57968	0.0231333	1	1	---	---	100	0	---	0	0	0	0	0	0	0	0	0	0	0	0	0	0	0	0	0	0	0	0	0	0	0	0	0	0	0	0	0	0	0	0	0	0	0	0	0
5.58_510.3560m/z		510.356	1	5.57968	0.0177	3	63.4086	QC	Control	100	7568.18	11.57	0	0	359.978	236.801	0	814.089	0	532.875	0	695.812	0	270.766	633.163	1624.07	601.243	8167.04	8033.87	8380.16	6443.95	6815.9	0	0	310.174	209.566	0	793.905	0	509.648	0	638.251	0	295.046	691.773	1664.44	650.785	7466.1	7124.09
5.59_717.5893m/z		717.589	1	5.58508	0.105117	4	250.45	QC	Control	100 - 39.1	356778	5.98	683.941	2277.66	0	1683.75	2477.37	15208.4	1196.39	1389.8	6669.04	1648.02	1921.46	1004.66	2156.91	2785.53	3473.82	353959	382750	372914	329914	344351	596.858	2277.66	0	1490.09	2369.03	14831.4	947.8	1329.22	5243.53	1511.69	1684.52	1094.75	2356.57	2854.78	3760.06	323580	339406
5.60_180.9940m/z		180.994	1	5.6021	0.04015	2	1	---	---	100	0	---	0	0	0	0	0	0	0	0	0	0	0	0	0	0	0	0	0	0	0	0	0	0	0	0	0	0	0	0	0	0	0	0	0	0	0	0	0
5.60_701.5588m/z		701.559	1	5.6021	0.225267	2	78.6827	QC	Control	100 - 42.6	2.23444e+06	8.64	20600.6	35861.2	26171.6	30943.7	28413.3	117775	30115.6	31214.6	105568	34441.8	42739.1	49273.7	50424.3	55565.6	54558	2.18081e+06	2.44715e+06	2.41254e+06	1.98685e+06	2.14485e+06	17977.7	35861.2	22550.7	27384.8	27170.6	114855	23858.2	29854	83003.1	31592.5	37469	53692.2	55091.9	56947	59053.6	1.99364e+06	2.17003e+06
5.61_801.5397m/z		801.54	1	5.60822	0.0873	23	183.672	QC	Control	100 - 36.8 - 3.04	169907	9.25	0	1387.8	623.115	1380.42	1233.94	12199.5	0	737.23	11328.8	3826.29	4356.57	4043.84	3560.33	6570.35	4400.86	178511	171625	144063	169818	185517	0	1387.8	536.905	1221.65	1179.98	11897.1	0	705.096	8907.22	3509.76	3819.37	4406.46	3889.9	6733.69	4763.49	163190	152190
5.63_510.3555m/z		510.356	1	5.62607	0.0650167	7	26.9525	QC	Low	100 - 16.4	28496.3	12.16	0	5169.39	1228.58	2645.74	2853.1	2908.07	0	636.641	0	1741.69	3000.03	7311.05	8354.83	6115.8	16639	24075.1	33058.8	30711.9	27348.2	27287.6	0	5169.39	1058.6	2341.45	2728.32	2835.97	0	608.891	0	1597.61	2630.09	7966.64	9128.22	6267.85	18010.1	22008.9	29315.1
5.63_786.5998m/z		786.6	1	5.63147	0.131483	34	Infinity	QC	Control	100 - 24.5	140747	11.18	0	0	0	0	0	525.046	0	0	0	0	0	0	0	995.956	0	160266	152398	130262	121732	139079	0	0	0	0	0	512.029	0	0	0	0	0	0	0	1020.72	0	146511	135140
5.64_444.3688m/z		444.369	1	5.63687	0.0837667	11	377.449	QC	Low	100 - 19.3	40512.7	10.84	0	0	200.415	0	407.443	110.11	244.792	0	181.763	0	153.767	6305.65	708.048	383.147	1018.36	37849.9	45924	44574.8	37816.4	36398.1	0	0	172.687	0	389.623	107.38	193.929	0	142.911	0	134.806	6871.08	773.591	392.672	1102.27	34601.4	40723.4
5.64_195.0917m/z		195.092	1	5.64303	0.914	9	3.10657	Low	QC	100 - 13.5	3.60841e+06	3.92	3.33312e+06	2.96659e+06	3.32044e+06	3.25781e+06	3.06534e+06	3.20616e+06	3.88552e+06	3.33412e+06	4.23974e+06	3.37653e+06	3.42998e+06	2.79683e+06	2.87867e+06	2.64906e+06	2.81588e+06	1.1806e+06	1.21891e+06	1.16764e+06	1.09565e+06	1.14491e+06	2.90873e+06	2.96659e+06	2.86104e+06	2.88312e+06	2.93128e+06	3.12667e+06	3.07818e+06	3.18879e+06	3.33349e+06	3.0972e+06	3.00704e+06	3.04763e+06	3.14514e+06	2.71492e+06	3.04791e+06	1.07928e+06	1.08087e+06
5.64_740.5222m/z		740.522	1	5.64303	0.0846333	108	Infinity	QC	Control	100	45091.7	9.47	0	0	0	0	0	0	0	0	0	0	0	0	0	0	0	45543.5	39478.1	44903.5	44096.2	51437.3	0	0	0	0	0	0	0	0	0	0	0	0	0	0	0	41634.8	35007.5
5.65_242.2842m/z		242.284	1	5.64845	0.0178667	2	1	---	---	100	0	---	0	0	0	0	0	0	0	0	0	0	0	0	0	0	0	0	0	0	0	0	0	0	0	0	0	0	0	0	0	0	0	0	0	0	0	0	0
5.65_568.3394m/z		568.339	1	5.64845	0.0722833	22	2.65868	High	Low	100 - 28.9	101639	8.03	31387.3	96456.2	63513.4	49342.3	49422.2	44484.5	16883	35820.7	46646.3	47310.2	64796.3	131441	121025	78014	112917	104512	98940.2	110063	88299.1	99729.8	27390.9	96456.2	54726.1	43667.3	47260.7	43381.6	13375	34259.4	36675.6	43396.4	56806.3	143227	132228	79953.5	122222	95542.6	87735.8
5.65_242.1136m/z		242.114	1	5.65468	0.213933	32	2.26798	High	QC	100 - 7.23 - 0.906	72324.4	5	44376.7	60058.8	38080.3	53795.3	42514.4	41085.4	22465.7	53373.7	22239.5	42828.4	45015.2	77929.2	95848.5	65916.4	76912.7	30173	31260.3	31514.2	32030.3	34468.6	38726.4	60058.8	32811.8	47608.2	40655.1	40066.8	17797.7	51047.3	17485.8	39285.4	39464.4	84917.2	104721	67555.1	83250.4	27583.4	27720.3
5.65_732.5535m/z		732.553	1	5.65468	0.108367	24	135.169	QC	Control	100 - 28.8	87826	5.25	437.447	0	993.403	1349.01	468.875	2672.19	1058.49	1460.15	1157.74	876.847	2288.72	1895.24	1621.03	2197.75	593.351	94528.5	87133	85438.3	82318.9	89711.2	381.749	0	855.962	1193.86	448.369	2605.94	838.558	1396.51	910.27	804.309	2006.5	2065.19	1771.08	2252.39	642.244	86415.6	77265.7
5.66_112.0505m/z		112.05	1	5.6609	0.220417	8	2.37378	Control	QC	100 - 2.31	45148.1	1.71	50475.1	40477	44648.7	47418.1	42721.8	33057.8	42680.3	57159.3	4341.97	37662.6	33351.6	31152.7	24651.1	28123.7	20753.2	19034	19434.2	19059.7	18522.5	19047	44048.4	40477	38471.4	41964.4	40853.4	32238.2	33812.1	54667.9	3413.87	34547	29239	33946.2	26933	28822.9	22463.2	17400.4	17233.4
5.66_177.9758m/z		177.976	1	5.6609	0.0544	1	1	---	---	100	0	---	0	0	0	0	0	0	0	0	0	0	0	0	0	0	0	0	0	0	0	0	0	0	0	0	0	0	0	0	0	0	0	0	0	0	0	0	0
5.66_508.3759m/z		508.376	1	5.6609	0.0552667	1	10.5876	QC	Low	100 - 25.6	23415.4	5.11	343.238	5869.16	672.036	4963.63	1666.69	5817.02	598.373	1284.35	0	3358.21	4770.08	8507.22	6561.73	5626.16	13666.8	23599	22101.5	25255.1	23468	22653.2	299.535	5869.16	579.057	4392.75	1593.8	5672.8	474.042	1228.37	0	3080.4	4181.88	9270.08	7169.13	5766.03	14792.9	21573.6	19598.7
5.67_862.6244m/z		862.624	1	5.66712	0.102117	59	Infinity	QC	Control	100 - 43.7 - 30.7	85635.4	3.01	0	0	0	0	0	651.28	0	0	0	0	0.00544517	0	0	0	0	82570.6	88442.7	83963.8	88112.4	85087.7	0	0	0	0	0	635.133	0	0	0	0	0.00477373	0	0	0	0	75484	78427.1
5.68_494.3239m/z		494.324	1	5.68047	0.370883	18	3.20175	High	Low	100 - 24.6	713206	4.71	282540	488381	357685	346175	324645	341879	170089	246930	45146.8	309732	497113	857730	740293	627062	843831	567347	583881	602651	531258	585897	246565	488381	308198	306361	310447	333403	134748	236167	35496.6	284109	435814	934644	808820	642651	913364	518655	517760
5.69_481.1816m/z		481.182	1	5.68673	0.0967167	5	1	---	---	100	0	---	0	0	0	0	0	0	0	0	0	0	0	0	0	0	0	0	0	0	0	0	0	0	0	0	0	0	0	0	0	0	0	0	0	0	0	0	0
5.70_425.1241m/z		425.124	1	5.69845	0.1271	7	1	---	---	100	0	---	0	0	0	0	0	0	0	0	0	0	0	0	0	0	0	0	0	0	0	0	0	0	0	0	0	0	0	0	0	0	0	0	0	0	0	0	0
5.71_416.3371m/z		416.337	1	5.71112	0.18145	13	9.78713	QC	Low	100 - 22.8	113685	5.81	3028.81	18613.2	24643.7	10175.8	11830.8	7176.29	11354.3	29023.1	0	10525.2	14365.7	96375.2	33448.3	17150.1	33846.4	116796	114575	120965	103184	112907	2643.17	18613.2	21234.1	9005.49	11313.4	6998.37	8995.12	27758.1	0	9654.54	12594.3	105017	36544.5	17576.5	36635.3	106772	101600
5.72_466.3293m/z		466.329	1	5.71652	0.159217	4	234.996	QC	Control	100 - 20.6	91249	2.96	0	492.944	0	736.545	712.014	3872.88	29.4818	163.531	0	289.94	636.792	1398.48	702.526	823.018	2561.86	93306.5	92586	90266.3	86941.5	93144.8	0	492.944	0	651.833	680.874	3776.86	23.356	156.403	0	265.955	558.27	1523.89	767.557	843.479	2772.96	85298.5	82101.2
5.72_530.3242m/z		530.324	1	5.71652	0.11185	8	9.4332	QC	Control	100 - 26.7	71436.2	6.6	7846.89	7606.16	5128.31	10685.9	6596.94	15454.2	13386.3	10289.1	0	11240.8	10219	9596.95	16252.6	12458	13496.2	73073.9	67239.3	72574.5	66383.1	77910.2	6847.78	7606.16	4418.79	9456.91	6308.42	15071	10604.9	9840.67	0	10310.9	8958.92	10457.5	17757	12767.7	14608.3	66802.3	59624.8
5.73_166.0723m/z		166.072	1	5.72818	0.0548167	6	2.53298	High	Low	100	1334.07	12.84	350.423	867.406	607.608	938.951	604.487	974.714	102.958	824.284	157.586	573.866	662.536	1681.62	1914.72	1017.44	1394.06	778.56	889.744	1050.97	1077.68	955.76	305.805	867.406	523.543	830.96	578.05	950.548	81.5655	788.356	123.902	526.393	580.839	1832.41	2091.96	1042.73	1508.93	711.74	788.986
5.73_193.0020m/z		193.002	1	5.73443	0.02955	1	1	---	---	100	0	---	0	0	0	0	0	0	0	0	0	0	0	0	0	0	0	0	0	0	0	0	0	0	0	0	0	0	0	0	0	0	0	0	0	0	0	0	0
5.73_468.3084m/z		468.308	1	5.73443	0.204683	14	2.48562	High	Low	100 - 20.2	91455	6.09	26317.9	55374	41065.4	69042.5	68140.4	66928.1	14383.8	32758.8	30549	39348.9	42123	138879	116492	59840.5	99939.8	81324.4	80206.2	83174.2	72345.7	85161.5	22966.9	55374	35383.9	61101.7	65160.3	65268.7	11395.1	31330.9	24019.2	36093.8	36928.9	151333	127276	61328.2	108175	74344.7	71123.4
5.73_719.5696m/z		719.57	1	5.73443	0.15755	2	131.151	QC	Control	100 - 41.1 - 14.7 - 1.55	550269	9.33	2175.71	10935.8	2391.56	3268.96	2206.5	37675.6	6308.31	2757.55	6470.4	12160.1	2481.43	4933.34	4621.28	9941.66	8911.19	568826	570070	584685	459279	568487	1898.69	10935.8	2060.68	2892.99	2110	36741.5	4997.55	2637.36	5087.35	11154.2	2175.45	5375.72	5049.06	10188.8	9645.47	520007	505513
5.75_568.3394m/z		568.339	1	5.74693	0.1031	22	2.08546	High	Low	100 - 31.2	225717	6.86	67418.2	168024	128051	118662	116394	119605	57908.9	95370.9	139768	128514	124882	289442	258765	209281	246214	171822	185036	186387	161882	192121	58834.2	168024	110334	105015	111304	116640	45876.5	91213.9	109893	117882	109483	315396	282719	214484	266503	157076	164082
5.75_854.5528m/z		854.553	1	5.74693	0.2609	99	49.503	QC	Control	100 - 48.3 - 19.5 - 4.55 - 0.0987	1.34422e+06	10.77	22747.6	32097.5	23218.6	27196.9	30511.3	131146	25058.9	22646.5	112116	37772.7	43724	27504.9	30554	27363.3	30738.9	1.37424e+06	1.49216e+06	1.45429e+06	1.13895e+06	1.26147e+06	19851.2	32097.5	20006.2	24068.9	29176.9	127894	19852.1	21659.4	88150.8	34647.9	38332.4	29971.3	33382.3	28043.6	33271.8	1.25629e+06	1.32318e+06
5.75_538.3861m/z		538.386	1	5.75232	0.03835	2	Infinity	QC	Control	100 - 31.2	8702.13	9.21	0	0	0	0	0	0	0	0	0	0	0	0	0	0	0	9272.54	8271.76	9798.69	8296.53	7871.15	0	0	0	0	0	0	0	0	0	0	0	0	0	0	0	8476.72	7335.04
5.75_714.5064m/z		714.506	1	5.75232	0.07945	45	Infinity	QC	Control	100 - 35.6	31301	12.51	0	0	0	0	0	0	0	0	0	0	0	0	0	0	0	26318.9	28876.9	35436.2	30916	34956.8	0	0	0	0	0	0	0	0	0	0	0	0	0	0	0	24060.1	25606.8
5.76_602.3927m/z		602.393	1	5.76033	0.0732833	4	66.5665	QC	Control	100 - 28.6	78379.7	8.87	1109.28	907.691	1005.51	1611.29	1253.56	2582.76	261.301	2039.95	2034.54	2197.99	2557.15	10091.1	13255	11325.5	11059.5	71839.9	79565.8	89804.9	75505.6	75182.4	968.039	907.691	866.396	1425.97	1198.73	2518.73	207.007	1951.03	1599.65	2016.16	2241.83	10996	14482	11607.1	11970.8	65674.3	70555.5
5.77_826.5210m/z		826.521	1	5.76653	0.199467	110	110.085	QC	Control	100 - 41.6 - 28.1 - 1.42	237784	10.59	2855.88	1489.17	1029.9	3021.84	2403.19	8150.48	5964	3472.51	3791.65	7064.51	6565.1	1820.25	1210.81	4696.97	1804.67	253182	253908	258916	201243	221670	2492.26	1489.17	887.411	2674.29	2298.08	7948.4	4724.79	3321.15	2981.18	6480.09	5755.56	1983.47	1322.9	4813.74	1953.38	231453	225155
5.77_438.2981m/z		438.298	1	5.77283	0.192383	9	19.773	QC	Low	100 - 18.8	146237	4.27	4881.21	19788.4	7634.55	12766.4	10337.7	19905	2546.16	3127.77	2974.02	8425.94	11207.2	13147.3	16475	15565.9	28641.6	145802	143407	156053	139111	146812	4259.71	19788.4	6578.28	11298.1	9885.54	19411.5	2017.11	2991.44	2338.32	7728.9	9825.29	14326.3	18000	15952.9	31001.7	133289	127167
5.78_314.2326m/z		314.233	1	5.77822	0.0429	12	2.65835	QC	Control	100 - 12.3	10030.3	11.46	2071.49	5209.99	3302.72	5056.56	3224.93	5015.29	3190.5	7409.84	2140.58	3707.98	2787.85	3847.13	4558.14	5947.83	3080.06	8950.52	10668.5	11733	9307.12	9492.51	1807.74	5209.99	2845.78	4474.99	3083.89	4890.94	2527.57	7086.86	1683.03	3401.23	2444.08	4192.11	4980.08	6095.7	3333.86	8182.34	9460.33
5.78_197.0984m/z		197.098	1	5.78362	0.05455	2	1.35178	Control	High	100 - 42	2406.42	8.46	2383.36	3559.7	2169.96	3163.36	755.734	2775.15	2352.74	1907.4	2095.24	2423.7	3251.44	869.925	1645.29	1444.99	1689.31	2258.99	2464.85	2244.07	1944.54	2166.35	2079.89	3559.7	1869.74	2799.53	722.682	2706.35	1863.88	1824.26	1647.38	2223.2	2850.51	947.932	1797.59	1480.91	1828.51	2065.12	2185.72
5.78_444.3687m/z		444.369	1	5.78362	0.0965667	11	66.7206	QC	Control	100 - 26.4 - 1.12	72935.2	10.64	227.924	2675.71	1096.83	175.144	1290.12	474.206	1261.13	2800.12	2688.17	1789.46	1010.88	10729.2	3714.14	2133.8	5157.53	71738.5	79669.1	82126.7	64771.8	66369.9	198.903	2675.71	945.077	155	1233.69	462.449	999.088	2678.07	2113.57	1641.43	886.231	11691.3	4057.94	2186.85	5582.51	65581.5	70647.1
5.79_240.1019m/z		240.102	1	5.78982	0.220133	13	1.96717	High	Control	100 - 10.7 - 3.43	144198	6.2	51422.1	95317.7	52361.2	84708.3	82701.5	118159	47014.4	74976.4	67631.9	63381.5	71319	222181	145654	120376	161459	71982.8	76216.8	83761.1	72858.6	78530.2	44874.8	95317.7	45116.9	74965.7	79084.6	115230	37245.7	71708.3	53175.5	58138.2	62524.7	242104	159137	123369	174763	65804.9	67585.8
5.80_520.3392m/z		520.339	1	5.79522	1.02183	12	2.03373	QC	Low	100 - 27.2	2.92028e+06	3.1	1.28503e+06	2.32762e+06	1.7242e+06	1.77622e+06	1.76222e+06	1.62939e+06	999539	1.62472e+06	1.07684e+06	1.84914e+06	1.84438e+06	3.27456e+06	2.85761e+06	2.77082e+06	2.94916e+06	2.89594e+06	3.00021e+06	2.99079e+06	2.77695e+06	2.93753e+06	1.12142e+06	2.32762e+06	1.48565e+06	1.57194e+06	1.68515e+06	1.589e+06	791853	1.5539e+06	846665	1.69617e+06	1.61695e+06	3.56819e+06	3.12213e+06	2.8397e+06	3.19217e+06	2.6474e+06	2.66045e+06
5.80_157.1335m/z		157.133	1	5.80138	0.6814	1	3.59502	High	QC	93.3 - 100 - 0.107	89891.4	5.29	70079.4	72604.7	84514	71755.7	89686.7	58219.7	73781.9	97792	33136.8	73324.4	61052.3	86208	82578.6	93958.5	125660	26425.4	25744.7	25430	23036.7	24385.6	61156.5	72604.7	72821.2	63502.9	85764.3	56776.3	58451.4	93529.5	26053.8	67258.6	53524	93938.3	90222.7	96294.4	136014	24157.4	22829.2
5.81_515.3127m/z		515.313	1	5.80678	0.0553667	4	6.78975	QC	Low	100 - 15.9	16960.8	11.68	741.284	3593.75	3716.34	4013.48	2226.26	3507.67	0	558.542	3642.5	4781.3	3844.36	13368.4	10640.7	12062.9	15397.6	16820	18397.8	17264.2	13688.1	18633.9	646.9	3593.75	3202.17	3551.88	2128.9	3420.71	0	534.196	2863.91	4385.76	3370.32	14567.1	11625.7	12362.8	16666.3	15376.5	16314.4
5.81_508.3756m/z		508.376	1	5.81218	0.0679	1	6.41891	QC	Low	100 - 21.7	49481	11.29	6975.54	10233.5	6483.78	10718.1	6106.1	11103.2	2527.47	5780.72	8256.78	10875	5960.22	16318.4	13655.5	15242.3	17759.1	47140.8	48744.3	57645.2	42503.6	51371	6087.38	10233.5	5586.73	9485.4	5839.05	10827.9	2002.31	5528.75	6491.89	9975.33	5225.27	17781.7	14919.5	15621.2	19222.4	43094.9	43224.3
5.82_530.3239m/z		530.324	1	5.82467	0.101867	8	5.17263	QC	Low	100 - 24.9	90939.8	11.32	15987.2	16357.8	12519.6	24794.9	21961	22684.5	19848.6	17733.2	5382.54	22256.1	23788.3	26259.8	27450.6	27883.7	42422.9	85852.3	99138.8	102281	76735.2	90692.1	13951.6	16357.8	10787.5	21943.2	21000.6	22122.1	15724.4	16960.2	4232.02	20415	20855	28614.5	29991.7	28577	45918.6	78484	87911.9
5.83_193.0020m/z		193.002	1	5.83093	0.0392167	1	1	---	---	100	0	---	0	0	0	0	0	0	0	0	0	0	0	0	0	0	0	0	0	0	0	0	0	0	0	0	0	0	0	0	0	0	0	0	0	0	0	0	0
5.83_528.3045m/z		528.304	1	5.83093	0.0973667	8	3.08323	QC	Low	100 - 9.51	65932.9	12.32	16079.4	39065.2	24381.4	33497.9	28724	31176.7	16927.2	24499.9	8485.03	25833	27152.1	60042.7	48183	40299.1	65380.2	61677.4	73119.1	74741.1	55171.1	64956	14032.1	39065.2	21008.2	29645.3	27467.7	30403.8	13410.1	23432	6671.35	23695.9	23804	65426.8	52643.1	41301	70767.6	56383.9	64838.8
5.84_502.2927m/z		502.293	1	5.83723	0.39735	33	2.31629	QC	Low	100 - 26.7	1.58368e+06	5.96	738434	1.04912e+06	650155	1.00335e+06	767775	1.01771e+06	599313	788256	195089	818214	953164	1.51407e+06	1.515e+06	1.33953e+06	1.62307e+06	1.59358e+06	1.61457e+06	1.69136e+06	1.43225e+06	1.58666e+06	644413	1.04912e+06	560204	887954	734197	992476	474787	753898	153389	750527	835630	1.64983e+06	1.65524e+06	1.37283e+06	1.75681e+06	1.45681e+06	1.43173e+06
5.84_743.5407m/z		743.541	1	5.83723	0.592767	25	234.724	QC	High	100 - 68.3 - 3.9 - 4.33	376129	3.84	2541.28	1459.44	3355.02	1006.68	3373.32	10390.6	4386.35	601.252	6286.61	2399.39	2154.72	532.493	1476.91	1421.57	2426.44	357167	381053	391255	365019	386151	2217.71	1459.44	2890.84	890.898	3225.78	10133	3474.95	575.045	4942.84	2200.89	1889.03	580.242	1613.62	1456.91	2626.38	326513	337901
5.85_414.3214m/z		414.321	1	5.84518	0.13945	12	7.5623	QC	Control	100 - 22.7	150258	9.49	8988.45	22493.2	22740.5	33671.3	11453.5	21765	30125.8	50810.4	21064.4	16739.3	31644.2	83818.4	51250.1	39677.2	29836.1	140933	152021	174165	139068	145105	7844	22493.2	19594.3	29798.7	10952.6	21225.4	23866.2	48595.7	16561.8	15354.5	27742.1	91334.5	55994.1	40663.6	32294.6	128837	134806
5.85_222.0550m/z		222.055	1	5.8514	1.25737	6	2.51623	Low	QC	100 - 5.71	517031	8.35	444025	376432	469382	454993	422643	412944	568210	459059	632915	512029	484993	369332	372037	365412	330210	243452	210210	189464	187169	197098	387489	376432	404441	402663	404159	402705	450147	439049	497629	469672	425189	402450	406475	374496	357420	222558	186405
5.85_874.4896m/z		874.49	1	5.8514	0.0267833	11	69.0244	QC	High	100 - 57.6	13759.8	9.06	0	1758.29	0	0	0	4599.22	0	0	0	0	0	0	0	996.732	0	14462.5	13213.5	15210.2	11950.1	13962.5	0	1758.29	0	0	0	4485.2	0	0	0	0	0	0	0	1021.51	0	13221.3	11717.2
5.86_356.1679m/z		356.168	1	5.85772	0.0179167	3	11.7529	QC	Control	100	3192.84	7.66	196.554	0	283.005	699.109	179.658	1384.45	0	429.93	0	294.397	0	545.507	1690.46	134.796	504.59	3540.79	3234.73	2996.78	2923.66	3268.25	171.528	0	243.85	618.702	171.801	1350.12	0	411.19	0	270.043	0	594.423	1846.94	138.147	546.169	3236.9	2868.42
5.86_480.3084m/z		480.308	1	5.85772	0.29785	20	5.08129	QC	Low	100 - 24.1	691225	5.82	153722	235679	147616	231126	150867	213169	123359	135853	24188.4	183597	269507	277556	290947	289191	367284	685947	689496	754542	642405	683734	134149	235679	127193	204543	144269	207884	97727.6	129931	19018.1	168409	236274	302445	317880	296380	397548	627076	611414
5.86_243.1121m/z		243.112	1	5.86393	0.0295167	2	3.26925	QC	Control	100 - 5.48	5794.82	8.92	1435.63	1713.39	1706.77	2131.62	1875.22	2848.15	1440.69	1887.74	1311.26	2194.59	2479.78	4574.91	4604.08	2535.36	4091.4	5620.28	6287.11	6171.98	4993.97	5900.78	1252.84	1713.39	1470.63	1886.46	1793.21	2777.53	1141.34	1805.46	1030.98	2013.04	2174	4985.14	5030.26	2598.39	4428.53	5137.92	5575.13
5.86_468.3083m/z		468.308	1	5.86393	0.1109	36	2.28112	QC	Low	100 - 21.8 - 0.761	78731.4	10.42	28660.6	52230.2	35475.7	64187.1	50257.2	47227.4	20456.1	30080.8	33756.8	41050.5	35801.3	83713.4	80358.4	65773.9	79424.3	70559.1	83796.6	89992.9	71768	77540.3	25011.4	52230.2	30567.5	56804.8	48059.2	46056.5	16205.7	28769.6	26541.2	37654.5	31386.7	91220.1	87797	67409.1	85968.9	64503.4	74307.1
5.87_412.3056m/z		412.306	1	5.86932	0.0993167	4	10.6904	QC	Control	100 - 22.5	60825.6	5.36	2095.69	7026.24	7345.71	7905.41	4075.66	7258.69	6489.84	24130.5	2049	6944.3	8687.58	21719.4	19567.2	14538.7	12128.5	59080	62485.8	65776	57965.4	58821	1828.86	7026.24	6329.41	6996.18	3897.41	7078.73	5141.37	23078.7	1611.03	6369.83	7616.32	23667	21378.5	14900.1	13127.9	54009.5	55409.7
5.87_284.1387m/z		284.139	1	5.8747	0.0930167	8	3.15533	QC	Low	100 - 5.08	18884.5	5	5030.29	5501.86	4936.97	7905.5	7657.46	11270.6	4530.94	6439.8	2045.11	5638.27	4502.35	8970.6	7755.99	10284.9	9819.05	17866.8	20435.4	18673.4	18615.9	18831	4389.81	5501.86	4253.92	6996.27	7322.56	10991.2	3589.49	6159.11	1607.97	5171.84	3947.17	9775.01	8473.94	10540.6	10628.1	16333.4	18121.2
5.87_489.2592m/z		489.259	1	5.8747	0.0367167	2	1.62735	QC	Control	100 - 26.6	7932.79	12.56	3968.46	1898	5258.38	6527.46	6721.05	17457.2	4983.95	6767.09	645.846	6988.96	8257.71	2269.32	6909.04	5601.53	6541.09	7734.05	8384.9	9257.32	7748.21	6539.49	3463.17	1898	4530.87	5776.72	6427.11	17024.4	3948.37	6472.13	507.796	6410.8	7239.46	2472.81	7548.59	5740.79	7080.08	7070.28	7435.36
5.88_288.2170m/z		288.217	1	5.88098	0.0788	7	3.2103	QC	High	100 - 11.5	18968.7	7.63	4694.14	7728.87	3175.14	15861.5	8733.29	15119.8	8194.32	11450.9	1202.55	6309.15	1780.43	3750.98	4459.99	14045.8	5506.26	17946.7	20387.7	20480.6	17234.7	18793.7	4096.46	7728.87	2735.85	14037.2	8351.34	14745	6491.69	10951.7	945.501	5787.22	1560.89	4087.33	4872.84	14395	5959.98	16406.4	18078.9
5.89_218.0334m/z		218.033	1	5.88725	0.727367	2	2.16093	Low	QC	100 - 3.4	226483	7.71	182049	159353	196562	188605	187440	176469	234311	205747	299366	216521	203230	163625	163319	156203	146163	120543	103046	94972	100998	104482	158870	159353	169367	166913	179243	172093	185626	196779	235377	198609	178170	178297	178437	160086	158207	110197	91376.9
5.89_339.0176m/z		339.018	1	5.88725	0.448417	8	3.76099	Low	QC	100 - 6.89 - 14.3 - 0.317	220224	10.44	144807	131841	170082	145557	165248	142149	223199	192668	332506	210600	177616	138714	142787	123654	110732	70816.6	55675	47961.9	57226.2	61094.5	126370	131841	146551	128816	158021	138624	176822	184270	261432	193178	155714	151152	156004	126728	119857	64738.8	49370.1
5.89_909.5448m/z		909.545	1	5.88725	0.0676333	11	1.53945	QC	Low	100 - 54.2	21535.7	9.08	10713.7	13816.6	17279.9	18728.6	20060.4	37322.8	9463.89	6833.59	0	16325.9	21387.5	8886.17	12613.6	19229.4	16952.9	23005.4	22561.3	23049.4	18593.3	20468.9	9349.57	13816.6	14889.1	16574.6	19183	36397.4	7497.46	6535.73	0	14975.3	18750.2	9683	13781.2	19707.5	18349.8	21031	20006.4
5.89_786.5993m/z		786.599	1	5.8935	0.0313	34	Infinity	QC	Control	100 - 20	21268.5	14.37	0	0	0	0	0	0	0	0	0	0	0	0	0	0	0	18805.9	22722.9	17256.7	24277.3	23279.9	0	0	0	0	0	0	0	0	0	0	0	0	0	0	0	17191.9	20149.6
5.91_112.0504m/z		112.05	1	5.90603	0.260083	9	2.13715	High	Low	100 - 3.43	84476.7	3.77	61305.2	72017.9	55121.7	53764.6	62289	40347	29026.5	46270.7	33825.3	48169.2	69534.8	79761.9	116624	80627.9	75835.2	62164.5	65410.4	67630.6	62045.3	63008.1	53499.5	72017.9	47495.4	47581	59564.8	39346.6	22995.3	44253.9	26595.1	44184.3	60960.5	86914.2	127419	82632.4	82084.1	56829.2	58003.1
5.91_386.2899m/z		386.29	1	5.90603	0.260217	12	5.16982	QC	Control	100 - 20.4	174643	7.12	11978.1	43989.5	25599.4	56495	30843.8	70014.1	47411.1	91351.8	21857.6	35793.8	24612.2	53805.5	46743.1	80022	37660	169948	181850	192718	162652	166046	10453	43989.5	22057.6	49997.4	29494.9	68278.3	37559.9	87370	17185.5	32832.8	21577.3	58630.3	51070	82011.4	40763.2	155362	161257
5.91_454.2927m/z		454.293	1	5.90603	0.25015	28	4.56893	QC	Low	100 - 22.3 - 2.5	829171	6.31	249890	268175	224259	304439	234753	279803	172212	165441	28481.1	261465	396654	423206	383709	405197	452797	830257	781554	905370	779438	849238	218073	268175	193232	269424	224486	272866	136430	158230	22393.2	239835	347743	461155	419228	415270	490108	759000	693048
5.91_834.5266m/z		834.527	1	5.90603	0.23505	85	10.4605	QC	Control	100 - 50.4	643942	5.96	46531.7	66267.9	55202.6	80268.4	59525.6	155070	35726.9	51999.6	30991.4	58109.5	66439.8	62375.5	98075.9	84359.8	82410.4	613768	628399	709063	621835	646645	40607.1	66267.9	47565.1	71036.5	56922.2	151225	28303.5	49733.1	24367	53302.3	58247.1	67968.8	107155	86457	89201.1	561091	557237
5.91_928.5896m/z		928.59	1	5.90603	0.209767	4	17.7255	QC	Control	100 - 50.9 - 61.2 - 26.5	643078	5.42	10245	41461	40909.7	37694.5	51088.9	143276	12498.8	22928.3	2452.37	25879.7	36317.8	24501.9	32536.9	47081.2	46051.2	634402	653922	694355	598986	633723	8940.55	41461	35249.7	33359.2	48854.5	139724	9901.78	21928.9	1928.17	23738.8	31839.5	26699.1	35548.7	48251.7	49845.8	579955	579869
5.92_326.2172m/z		326.217	1	5.91768	0.0614333	2	5.22983	Control	QC	100 - 8.59	11762.6	9.01	11183.3	7503.55	9527.52	9341.89	21256.9	13039.8	18036.5	13890.8	0	12253.3	7527.42	5900.93	5873.09	9934.44	5953.73	2339.44	1908.55	2399.68	2377.55	2220.49	9759.37	7503.55	8209.35	8267.46	20327.2	12716.5	14288.9	13285.3	0	11239.6	6599.22	6430.07	6416.74	10181.4	6444.32	2138.66	1692.42
5.92_925.5107m/z		925.511	1	5.91768	0.136867	2	1.46972	QC	Control	100 - 49.4 - 12.5	110127	7.01	59560.9	61579.2	63923.5	96462.7	93125.6	185799	60080.3	68708.3	21111.4	114448	116545	59402	88518.5	82792.4	61402.1	121321	100837	106258	113335	108881	51977.3	61579.2	55079.5	85368.2	89052.8	181193	47596.7	65713.5	16598.8	104980	102174	64728.7	96712.4	84850.7	66461.6	110909	89418.1
5.92_530.3241m/z		530.324	1	5.92398	0.0443167	5	1.38332	High	Control	100 - 28.3	10390.6	13.29	4465.95	5151.9	6532.77	11583.9	9822.27	5584.08	12946.4	10046.1	9446.62	9583.96	6250.4	10461.9	10937.6	14573.5	9729.62	7632.73	9045.5	10459.9	8677.88	10524.3	3897.32	5151.9	5628.94	10251.6	9392.69	5445.64	10256.3	9608.23	7427.4	8791.12	5479.67	11400	11950	14935.8	10531.3	6977.65	8021.15
5.92_904.5897m/z		904.59	1	5.92398	0.552967	6	9.35162	QC	Control	100 - 50.8 - 20.6 - 5.88 - 1.1 - 0.025	1.25806e+07	6.06	1.15929e+06	1.31644e+06	1.15903e+06	1.46041e+06	1.63127e+06	2.90335e+06	1.10378e+06	1.06039e+06	275979	1.44562e+06	1.64921e+06	1.18172e+06	1.43934e+06	1.50394e+06	1.25044e+06	1.22825e+07	1.26831e+07	1.37867e+07	1.17169e+07	1.24339e+07	1.01168e+06	1.31644e+06	998678	1.29245e+06	1.55992e+06	2.83137e+06	874438	1.01417e+06	216988	1.32603e+06	1.44584e+06	1.28769e+06	1.57257e+06	1.54133e+06	1.35348e+06	1.12284e+07	1.12468e+07
5.93_384.2743m/z		384.274	1	5.93157	0.09025	18	4.95262	QC	Control	100 - 18.8	43733.6	6.97	4147.12	9609.15	4951.72	17269.4	8174.69	31759.8	13223.6	22171.1	8568.98	10690.1	7013.73	8877.32	10528.3	19973.4	9091.08	41514.8	47869.6	46109.8	41950.5	41223.6	3619.09	9609.15	4266.64	15283.2	7817.17	30972.4	10476	21204.7	6737.36	9805.77	6148.88	9673.36	11502.8	20470	9840.19	37951.8	42448.7
5.93_890.5742m/z		890.574	1	5.93157	0.1354	16	325.554	QC	Control	100 - 41.6 - 13 - 1.65	117846	3.82	599.175	0	1210.75	0	0	11846.9	0	575.23	0	0	4436.54	0	1406.92	3089.47	4477.81	122878	120098	118863	110922	116468	522.885	0	1043.24	0	0	11553.2	0	550.157	0	0	3889.48	0	1537.15	3166.28	4846.78	112332	106498
5.94_563.2648m/z		563.265	1	5.93695	0.176717	2	14.4408	QC	Control	100 - 36.3 - 5.99 - 0.0308	502343	11.95	15210.8	53376.3	22519.5	57903.8	24921.5	259967	10652.5	14769.5	148.99	24303.6	61369.2	117942	101792	125830	159263	402412	492612	546844	545754	524092	13274.1	53376.3	19403.8	51244.1	23831.6	253522	8439.09	14125.7	117.143	22293.1	53801.8	128518	111215	128958	172387	367875	436827
5.94_824.5428m/z		824.543	1	5.93695	0.0823667	82	100.284	QC	Control	100 - 34.7 - 32.5 - 9.15	173892	14.21	1277.85	2453.09	1387.29	3265.05	286.658	10737.6	1256.24	3066.06	14626.6	3796.89	2721.96	2897.64	3648.57	1415.68	4587.27	146391	151047	176203	196071	199748	1115.15	2453.09	1195.35	2889.53	274.121	10471.4	995.22	2932.42	11500.1	3482.79	2386.32	3157.47	3986.31	1450.87	4965.26	133827	133942
5.94_840.5736m/z		840.574	1	5.93695	0.316767	84	33.738	QC	Control	100 - 58.9 - 19.5 - 3.18	560286	5.6	13337.1	15844.5	8050.4	26479.3	19323.5	75702.2	8483.76	14455.8	886.307	20682.1	25760.8	17619.6	25754.4	27878.9	26549.6	542683	585923	593694	517212	561919	11639	15844.5	6936.6	23433.9	18478.4	73825.3	6720.99	13825.7	696.859	18971.1	22584.2	19199.6	28138.4	28572	28737.3	496107	519571
5.94_865.5727m/z		865.573	1	5.93695	0.213817	3	1383.82	QC	High	100 - 75 - 24.3 - 7.08	127005	7.02	0	616.426	0	602.958	0	697.538	0	0	0	0	94.5788	0	0	364.315	0	113317	123304	133237	129799	135368	0	616.426	0	533.61	0	680.244	0	0	0	0	82.9164	0	0	373.372	0	103592	109341
5.94_876.5586m/z		876.559	1	5.93695	0.337233	14	13.7207	QC	Control	100 - 49 - 34.3 - 11.9	3.30447e+06	3.34	190945	267612	213268	256793	275576	584257	185511	179664	38970.1	248390	375358	375355	389310	372931	354370	3.21039e+06	3.39047e+06	3.61529e+06	3.11482e+06	3.19138e+06	166633	267612	183762	227258	263524	569772	146966	171833	30640.2	227842	329073	409013	425348	382202	383571	2.93486e+06	3.00652e+06
5.94_732.5534m/z		732.553	1	5.94237	0.0544667	24	170.363	QC	Control	100 - 46.5	45798.5	11.46	514.755	344.801	484.59	0	0	438.404	393.632	930.775	0	419.904	410.957	0	0	1036.36	447.714	54571.1	41441	42940.2	43456	46584.2	449.214	344.801	417.545	0	0	427.534	311.842	890.205	0	385.167	360.282	0	0	1062.12	484.606	49887.5	36748
5.94_800.5427m/z		800.543	1	5.94237	0.1152	44	80.9813	QC	Control	100 - 42.7 - 24 - 3.63	218604	11.22	3735.15	2959.23	862.734	3940.74	1999.3	15532.8	1306.8	1673.4	8152.93	3629.64	4400.03	1557.23	1442.5	5671.72	4479.12	180253	207807	237521	235097	232341	3259.58	2959.23	743.372	3487.51	1911.86	15147.7	1035.27	1600.46	6410.23	3329.38	3857.47	1696.87	1576.03	5812.72	4848.2	164782	184274
5.95_502.2926m/z		502.293	1	5.94868	0.119067	33	1.97133	High	QC	100 - 27.3	468070	7.91	204532	309189	243052	378499	363896	269298	244972	250427	448993	296327	294777	532519	586977	447268	478810	214078	265114	242825	235903	229274	178490	309189	209425	334967	347981	262622	194071	239512	353020	271813	258428	580270	641312	458388	518264	195705	235092
5.96_240.1019m/z		240.102	1	5.955	0.150283	13	1.90321	High	Low	100 - 15.7 - 1.32	111985	7.49	47889.9	84281.2	44775.8	89670	63268.2	106219	45156.9	54772.2	26505.5	61547.2	72291.6	160367	112389	108325	106554	100790	109726	117505	107264	97017.7	41792.3	84281.2	38580.9	79356.8	60501.2	103586	35774.1	52384.8	20839.9	56455.6	63377.4	174747	122793	111018	115334	92139.8	97299.8
5.96_482.3242m/z		482.324	1	5.9604	0.134617	6	8.41272	QC	Control	100 - 24.7 - 2.69 - 0.0678	462098	9.23	47913.4	65340.3	45185.2	69845.7	46357.8	67260.3	38210.9	29169.2	120017	54118.9	83332.3	66944.1	74380.1	67978.1	78685.6	426993	499312	516327	442082	425774	41812.8	65340.3	38933.7	61812.5	44330.4	65592.8	30271.4	27897.8	94363.3	49641.9	73056.6	72947	81265.2	69668	85169.3	390346	442768
5.97_480.3084m/z		480.308	1	5.96663	0.11045	19	2.75883	QC	Low	100 - 23.8	225381	9.18	80901.9	104224	84695.9	116870	78539.4	79649.7	63685.6	58020.9	122388	84727.3	124389	130929	155751	135566	147907	203906	239836	252569	222603	207989	70601.1	104224	72978	103428	75104.5	77675	50452.9	55491.9	96227.8	77718.2	109051	142670	170169	138936	160095	186406	212676
5.97_880.5893m/z		880.589	1	5.97285	0.307617	21	16.5833	QC	Low	100 - 45.5 - 41.4 - 14.5	1.50835e+06	5.31	62138.8	109184	80541.4	119269	126253	230802	57639	71333.2	1810.72	93194.9	162494	71669.2	98620.3	106859	108449	1.47272e+06	1.53172e+06	1.63828e+06	1.45318e+06	1.44588e+06	54227	109184	69398.2	105552	120731	225080	45662.7	68224	1423.68	85485.3	142457	78095.9	107749	109515	117386	1.34632e+06	1.35826e+06
5.98_776.5424m/z		776.542	1	5.9775	0.0951	8	647.828	QC	Control	100 - 34.9	99538.7	7.96	329.864	438.385	0	0	0	7458.89	0	0	0	923.836	1356.89	0	689.439	524.871	1352.5	92077.9	99481.3	106909	108015	91210.5	287.865	438.385	0	0	0	7273.97	0	0	0	847.411	1189.57	0	753.258	537.92	1463.94	84175.3	88215.7
5.98_788.5429m/z		788.543	1	5.98215	0.384517	19	20.9189	QC	Control	100 - 45.1 - 87.3	2.12648e+06	6.81	74106.4	115608	78740	127925	111888	340919	62758.4	77944.9	229.577	99897.1	156821	106255	108688	140253	135503	2.13875e+06	2.19181e+06	2.3135e+06	1.92545e+06	2.0629e+06	64670.8	115608	67846.1	113212	106995	332467	49718.4	74547.5	180.505	91633	137484	115783	118749	143740	146668	1.9552e+06	1.9436e+06
5.99_718.5372m/z		718.537	1	5.98603	0.0272167	24	Infinity	QC	Control	100 - 22.6	12319.9	8.36	0	0	0	0	0	349.847	0	0	0	0	0	0	0	293.834	0	12401	13732.7	11608.6	12773.9	11083.2	0	0	0	0	0	341.173	0	0	0	0	0	0	0	301.139	0	11336.7	12177.5
5.99_762.5273m/z		762.527	1	5.98603	0.34005	13	34.8491	QC	Control	100 - 42.7 - 16.2 - 2.69 - 3.33	1.32147e+06	6.13	25425.7	41483	38168.8	50774.4	33747.8	147900	21490.9	24708.6	105.176	27941.4	81974.3	55288.7	69543.7	80548.8	78523.4	1.32718e+06	1.38167e+06	1.41034e+06	1.20694e+06	1.28124e+06	22188.4	41483	32888	44934.7	32271.8	144233	17025.4	23631.6	82.6949	25629.9	71866.1	60246.5	75981.2	82551.3	84993.7	1.21327e+06	1.2252e+06
5.99_854.5742m/z		854.574	1	5.98603	0.2367	68	25.5624	QC	Low	100 - 44.6 - 18.1 - 3.14	936385	4.65	28068.5	41747.2	48191.1	52906.1	35239.6	104224	21508.8	20828.7	4183.9	32411.4	73978.6	33715.7	56381.5	65612.4	69700	909966	962610	1.00064e+06	905763	902953	24494.7	41747.2	41523.7	46821.3	33698.4	101640	17039.7	19920.9	3289.58	29730.2	64856.4	36739	61600.6	67243.6	75443.4	831868	853600
5.99_162.0662m/z		162.066	1	5.99458	0.0240833	1	3.82975	QC	Low	100 - 4.71	2415.61	14.22	1196.95	801.583	887.289	835.272	209.558	507.451	572.928	787.93	482.348	803.083	798.77	694.81	1195.86	1017.59	973.353	2740.1	2807.71	2072.69	2341.63	2115.9	1044.55	801.583	764.529	739.205	200.393	494.87	453.884	753.586	379.246	736.647	700.274	757.115	1306.55	1042.88	1053.56	2504.93	2489.76
6.00_360.2744m/z		360.274	1	5.99847	0.20655	12	4.77124	QC	Control	100 - 18.6 - 0.113	169826	6.54	15411.9	48460.1	44316.5	39997.8	29782.7	45111.2	35046.7	80329.6	16775.4	31339.2	22848.6	71824.6	49522.8	68087	44293.8	167009	181129	180856	164834	155305	13449.6	48460.1	38185.2	35397.6	28480.1	43992.7	27764.7	76828.2	13189.6	28746.6	20031.2	78265.2	54107	69779.7	47943.7	152675	160617
6.00_358.2587m/z		358.259	1	6.00158	0.0802667	9	5.50251	QC	Control	100 - 17.5	40850.8	12.28	4265.25	9545.56	7685.46	10303.1	5320.8	10419.7	9156.15	21972.2	7497.27	11183.8	5079.57	13310.6	11735.6	17611.2	7797.98	39836.7	48653.2	42518.9	36238	37007.3	3722.17	9545.56	6622.15	9118.13	5088.1	10161.3	7253.67	21014.5	5894.72	10258.6	4453.21	14504.2	12822	18049.1	8440.54	36417.7	43143.6
6.01_377.1455m/z		377.145	1	6.01498	0.0850667	73	3.7356	QC	Low	100 - 16.4	48616.6	8.1	13283.9	15005.6	11837	16734.8	13249	17894.9	9653.71	13536.2	10915.4	13071.9	17961.4	32308.9	22962.1	19876.8	20893.4	46308.7	52590.3	51468	43000.2	49715.8	11592.6	15005.6	10199.3	14810.1	12669.6	17451.2	7647.85	12946.2	8582.2	11990.5	15746.6	35206	25087.7	20371	22615	42334.2	46634.8
6.02_791.5618m/z		791.562	1	6.01885	0.284083	20	54.0251	QC	Control	100 - 25 - 2.07	431488	8.71	5789.86	12251.1	6573.59	13388.5	1930.96	52761.6	3447.23	9522.04	0	8069.49	22516.9	7200.07	8303.41	13302.2	12873.2	440489	463873	467837	383104	402135	5052.67	12251.1	5664.11	11848.6	1846.51	51453.5	2730.96	9107	0	7401.94	19740.3	7845.71	9072.03	13632.9	13934	402684	411343
6.04_449.3947m/z		449.395	1	6.0383	0.01945	1	1	---	---	100	0	---	0	0	0	0	0	0	0	0	0	0	0	0	0	0	0	0	0	0	0	0	0	0	0	0	0	0	0	0	0	0	0	0	0	0	0	0	0
6.04_446.0534m/z		446.053	1	6.04378	0.0188	1	1.68875	High	QC	100 - 7.14	8902.28	9.45	2827.88	8936.15	6222.37	7455.81	5530.73	8057.85	5431.58	5445.91	10413.6	8342.76	4238.14	14824.5	10461	8109.3	6878.49	4472.57	5591.77	5500.65	5106.58	5686.07	2467.82	8936.15	5361.48	6598.29	5288.84	7858.08	4303	5208.53	8187.67	7652.6	3715.53	16153.8	11429.3	8310.9	7445.28	4088.72	4958.54
6.05_605.0625m/z		605.063	1	6.0469	0.1017	1	1.75474	High	Low	100 - 29.6	25646.5	12.85	12499	27472.9	19037.1	24505.5	15903.9	19741.3	11960.6	16528.3	9603.33	15244.6	13712.6	32928.2	27025.4	26028.1	28538.3	12865	17555.4	15675.9	13615.5	13890	10907.6	27472.9	16403.2	21687	15208.3	19251.8	9475.39	15807.8	7550.61	13983.4	12021.7	35880.9	29527.1	26675.2	30889.9	11760.9	15567.4
6.05_340.0471m/z		340.047	1	6.05323	0.114783	2	1.44978	High	QC	100 - 2.41	58529.3	8.64	41140	60440.5	45150.9	60615	45874.1	53866.8	34338.6	43907.3	30821.6	47889.9	38448.5	70356.6	63974.6	57452.7	62414.1	34376.3	43529	41348.2	41424.4	41177.6	35901.8	60440.5	38904.1	53643.5	43867.8	52531.3	27203.6	41993.5	24233.5	43928.2	33707.5	76665.6	69896.6	58881.1	67557.1	31426	38599.6
6.06_283.0497m/z		283.05	1	6.05867	0.0282667	3	1.59624	High	QC	100	6926.93	11.79	3302.91	7875.53	4970.66	6829.78	4170.85	6647.59	4139.82	4842.99	1803.63	5915.64	4162.32	9374.81	7483.46	7423.55	6190.49	3714.51	4251.73	5137.35	4232.53	4361.53	2882.37	7875.53	4282.95	6044.27	3988.44	6482.78	3279.64	4631.89	1418.1	5426.26	3649.07	10215.5	8176.19	7608.11	6700.59	3395.72	3770.25
6.06_562.3556m/z		562.356	1	6.06257	0.0102	2	1	---	---	100	0	---	0	0	0	0	0	0	0	0	0	0	0	0	0	0	0	0	0	0	0	0	0	0	0	0	0	0	0	0	0	0	0	0	0	0	0	0	0
6.07_177.9757m/z		177.976	1	6.06887	0.0219667	1	1	---	---	100	0	---	0	0	0	0	0	0	0	0	0	0	0	0	0	0	0	0	0	0	0	0	0	0	0	0	0	0	0	0	0	0	0	0	0	0	0	0	0
6.07_153.0901m/z		153.09	1	6.07205	0.0338833	19	2.10953	QC	High	100 - 1.9	6423.81	13.08	4559.28	4145.86	4131.55	3573.3	2877.28	3805.37	4517.45	4174.55	935.519	4091.41	4482.24	2832.94	2600.65	3061.2	2248.66	5561.42	7528.64	6782.46	6647.22	5599.33	3978.77	4145.86	3559.93	3162.33	2751.44	3711.02	3578.81	3992.59	735.551	3752.95	3929.54	3086.97	2841.38	3137.31	2433.95	5084.11	6676.07
6.08_99.0553m/z		99.0553	1	6.08078	0.0182	1	1.39976	Control	QC	100	266.486	10.54	292.992	311.65	255.704	273.559	198.525	233.172	220.689	266.867	47.7024	217.095	225.822	224.45	183.174	221.507	181.945	174.301	210.482	180.923	213.645	172.546	255.687	311.65	220.326	242.097	189.842	227.391	174.833	255.235	37.506	199.136	197.976	244.576	200.13	227.014	196.937	159.341	186.646
6.09_227.9915m/z		227.991	1	6.0911	0.0151167	1	1	---	---	100	0	---	0	0	0	0	0	0	0	0	0	0	0	0	0	0	0	0	0	0	0	0	0	0	0	0	0	0	0	0	0	0	0	0	0	0	0	0	0
6.10_481.1817m/z		481.182	1	6.103	0.0672	5	1	---	---	100	0	---	0	0	0	0	0	0	0	0	0	0	0	0	0	0	0	0	0	0	0	0	0	0	0	0	0	0	0	0	0	0	0	0	0	0	0	0	0
6.11_99.0552m/z		99.0552	1	6.11483	0.0244167	1	1.4214	Control	Low	100	363.885	6.4	384.437	342.754	326.445	504.357	261.43	265.362	272.731	334.052	63.0334	344.84	406.187	318.543	312.584	312.432	274.15	287.728	343.321	307.916	309.17	314.799	335.489	342.754	281.281	446.349	249.996	258.783	216.062	319.492	49.56	316.313	356.101	347.107	341.519	320.199	296.74	263.033	304.442
6.13_194.1387m/z		194.139	1	6.12588	0.106133	1	2.09009	QC	High	100 - 6.97	44107.2	12.17	36520.3	22138.3	22102.3	25686.7	47125.9	43165	52040.7	38144	0	35162.1	19849.3	17535.8	16295.4	29630.6	22204.2	45564.7	46200.7	50136	35675.7	42959	31870.4	22138.3	19044.4	22732.4	45064.8	42094.8	41227.6	36481.4	0	32253.3	17401.7	19108.3	17803.8	30367.2	24033.9	41654.2	40968.8
6.14_116.1069m/z		116.107	1	6.14403	0.0917	7	1.11296	High	QC	100 - 45.1	5199.04	14.01	6050.01	3692.54	4271.59	4819.54	4810.63	5595.44	6618.7	5376.01	591.732	5219.08	6824.98	4824.83	4614.68	5466.94	4263.77	5465.37	4607.04	5123.87	3784.71	4375.87	5279.69	3692.54	3680.6	4265.23	4600.24	5456.72	5243.46	5141.69	465.249	4787.33	5983.4	5257.48	5041.85	5602.85	4615.11	4996.31	4085.32
6.16_315.1340m/z		315.134	1	6.15575	0.0446833	7	2.42754	QC	Control	100 - 14.3	7764.64	9.27	1674.39	3015.53	1351.02	4395.21	5556.67	8047.11	2998.3	4680.42	0	3889.57	1953.69	9157.51	7964.16	7414.69	7361.87	7607.39	7122.52	8974.57	7349.69	7769.05	1461.2	3015.53	1164.1	3889.7	5313.65	7847.6	2375.3	4476.41	0	3567.8	1712.78	9978.68	8701.38	7599.03	7968.5	6954.49	6315.93
6.16_182.0481m/z		182.048	1	6.16202	0.0815833	3	3.72928	High	Control	100	8216.32	13.07	283.013	5373.26	379.156	4273.59	706.938	5552.95	134.844	782.89	469.08	4289.11	8903.79	15292.1	5741.27	3618.32	7526.06	4893.53	4419.41	5487.11	3848.11	4536.31	246.978	5373.26	326.698	3782.07	676.02	5415.27	106.826	748.766	368.814	3934.3	7805.87	16663.4	6272.72	3708.27	8146.21	4473.54	3918.94
6.17_277.2135m/z		277.214	1	6.16827	0.134317	30	1	---	---	100	0	---	0	0	0	0	0	0	0	0	0	0	0	0	0	0	0	0	0	0	0	0	0	0	0	0	0	0	0	0	0	0	0	0	0	0	0	0	0
6.18_358.0395m/z		358.04	1	6.18242	0.0383167	2	1	---	---	100	0	---	0	0	0	0	0	0	0	0	0	0	0	0	0	0	0	0	0	0	0	0	0	0	0	0	0	0	0	0	0	0	0	0	0	0	0	0	0
6.19_201.1710m/z		201.171	1	6.18865	0.03285	1	1	---	---	100	0	---	0	0	0	0	0	0	0	0	0	0	0	0	0	0	0	0	0	0	0	0	0	0	0	0	0	0	0	0	0	0	0	0	0	0	0	0	0
6.19_406.2322m/z		406.232	1	6.18865	0.0668333	6	1	---	---	100	0	---	0	0	0	0	0	0	0	0	0	0	0	0	0	0	0	0	0	0	0	0	0	0	0	0	0	0	0	0	0	0	0	0	0	0	0	0	0
6.22_104.1069m/z		104.107	1	6.21797	0.879467	6	1.19306	High	Low	100 - 0.337 - 0.229	1.21458e+07	5.91	1.06257e+07	1.20365e+07	1.19207e+07	1.23576e+07	1.22548e+07	1.14038e+07	9.64224e+06	1.06658e+07	8.56975e+06	1.06203e+07	1.21669e+07	1.32633e+07	1.2362e+07	1.16151e+07	1.13217e+07	1.17908e+07	1.20423e+07	1.26239e+07	1.04539e+07	1.12155e+07	9.27274e+06	1.20365e+07	1.02714e+07	1.09363e+07	1.17188e+07	1.11211e+07	7.63876e+06	1.02009e+07	6.73796e+06	9.7417e+06	1.06666e+07	1.44527e+07	1.35063e+07	1.19038e+07	1.22546e+07	1.07789e+07	1.06786e+07
6.22_137.0457m/z		137.046	1	6.22258	0.316467	14	2.47477	High	Low	100 - 0.701	729330	10.3	417284	634414	483833	427091	339097	391669	264167	345165	152053	320475	509072	909672	777097	599054	851754	569187	593212	661806	496500	564877	364154	634414	416893	377970	324266	381958	209278	330121	119551	293964	446299	991244	849031	613947	921939	520337	526035
6.22_243.1833m/z		243.183	1	6.22258	0.298	8	2.29532	High	Low	100 - 10.1	1.47058e+06	12.65	506699	1.16612e+06	840416	1.07608e+06	1.20167e+06	1.02827e+06	369133	826262	252655	727120	925064	1.83422e+06	1.74782e+06	1.37089e+06	1.47494e+06	745447	822775	999490	915477	1.00799e+06	442183	1.16612e+06	724141	952318	1.14911e+06	1.00278e+06	292434	790247	198650	666969	810995	1.99869e+06	1.90961e+06	1.40497e+06	1.59647e+06	681469	729601
6.22_775.4838m/z		775.484	1	6.22258	0.03395	36	1	---	---	100	0	---	0	0	0	0	0	0	0	0	0	0	0	0	0	0	0	0	0	0	0	0	0	0	0	0	0	0	0	0	0	0	0	0	0	0	0	0	0
6.23_523.3356m/z		523.336	1	6.22882	0.0179667	7	1	---	---	100	0	---	0	0	0	0	0	0	0	0	0	0	0	0	0	0	0	0	0	0	0	0	0	0	0	0	0	0	0	0	0	0	0	0	0	0	0	0	0
6.24_422.1956m/z		422.196	1	6.23592	0.0156	5	1	---	---	100	0	---	0	0	0	0	0	0	0	0	0	0	0	0	0	0	0	0	0	0	0	0	0	0	0	0	0	0	0	0	0	0	0	0	0	0	0	0	0
6.26_186.0360m/z		186.036	1	6.25538	0.0086	8	1	---	---	100	0	---	0	0	0	0	0	0	0	0	0	0	0	0	0	0	0	0	0	0	0	0	0	0	0	0	0	0	0	0	0	0	0	0	0	0	0	0	0
6.26_170.0230m/z		170.023	1	6.25775	0.00946667	2	1	---	---	100	0	---	0	0	0	0	0	0	0	0	0	0	0	0	0	0	0	0	0	0	0	0	0	0	0	0	0	0	0	0	0	0	0	0	0	0	0	0	0
6.26_621.3922m/z		621.392	1	6.26248	0.0102167	12	1	---	---	100	0	---	0	0	0	0	0	0	0	0	0	0	0	0	0	0	0	0	0	0	0	0	0	0	0	0	0	0	0	0	0	0	0	0	0	0	0	0	0
6.27_241.9733m/z		241.973	1	6.27422	0.0156167	1	1	---	---	100	0	---	0	0	0	0	0	0	0	0	0	0	0	0	0	0	0	0	0	0	0	0	0	0	0	0	0	0	0	0	0	0	0	0	0	0	0	0	0
6.28_760.5837m/z		760.584	1	6.27735	0.102833	31	Infinity	QC	Control	100 - 33.6	143492	9.08	0	0	0	0	0	3528.06	0	0	0	0	5191.75	1487.29	4769.21	0	0	150746	124530	152450	135311	154424	0	0	0	0	0	3440.59	0	0	0	0	4551.56	1620.65	5210.68	0	0	137809	110428
6.31_703.5741m/z		703.574	1	6.30602	0.0388167	2	Infinity	QC	Control	100 - 30.2	21061.7	17.9	0	0	0	0	0	0	0	0	0	0	0	0	0	0	0	16682.5	24359.9	25350.7	18182.6	20732.6	0	0	0	0	0	0	0	0	0	0	0	0	0	0	0	15250.7	21601.3
6.33_742.5373m/z		742.537	1	6.32773	0.0265	64	Infinity	QC	Control	100 - 38.1	10967.3	12.52	0	0	0	0	0	0	0	0	0	0	0	0	0	0	0	9870.79	10301.7	10561.3	10751	13351.9	0	0	0	0	0	0	0	0	0	0	0	0	0	0	0	9023.63	9135.14
6.34_702.4371m/z		702.437	1	6.3449	0.0219	1	1	---	---	100	0	---	0	0	0	0	0	0	0	0	0	0	0	0	0	0	0	0	0	0	0	0	0	0	0	0	0	0	0	0	0	0	0	0	0	0	0	0	0
6.35_205.9687m/z		205.969	1	6.35435	0.0274167	1	1	---	---	100	0	---	0	0	0	0	0	0	0	0	0	0	0	0	0	0	0	0	0	0	0	0	0	0	0	0	0	0	0	0	0	0	0	0	0	0	0	0	0
6.36_378.9546m/z		378.955	1	6.3621	0.0156	1	1	---	---	100	0	---	0	0	0	0	0	0	0	0	0	0	0	0	0	0	0	0	0	0	0	0	0	0	0	0	0	0	0	0	0	0	0	0	0	0	0	0	0
6.38_222.0973m/z		222.097	1	6.3762	0.0172167	11	1.73747	High	Low	100 - 5.26	3066.28	18.26	1742.42	1975.33	1918.17	3271.67	2275.61	1484.43	1104.46	2457.26	1090.04	2687.78	1987.07	4434.13	2592.11	3360.53	2957.57	2110.57	2969.43	3377.56	2377.11	2842.85	1520.57	1975.33	1652.79	2895.39	2176.08	1447.63	874.973	2350.16	857.047	2465.44	1742.05	4831.74	2832.06	3444.08	3201.28	1929.43	2633.16
6.38_742.5370m/z		742.537	1	6.3762	0.0364833	64	Infinity	QC	Control	100 - 31.2	17218.3	7.3	0	0	0	0	0	0	0	0	0	0	0	0	0	0	0	16138.9	17916.4	16637.3	16308.2	19090.6	0	0	0	0	0	0	0	0	0	0	0	0	0	0	0	14753.7	15887.5
6.38_339.0175m/z		339.018	1	6.38243	0.265083	4	1.78675	Low	QC	100 - 7.35 - 7.35 - 0.408	198091	9.29	125134	112121	146043	149961	130578	138067	190800	149347	328122	184118	167674	110781	118700	128009	97167	114792	102474	100440	110603	126025	109201	112121	125837	132714	124868	134643	151155	142837	257985	168886	146998	120715	129688	131192	105174	104940	90869.2
6.40_248.1752m/z		248.175	1	6.40018	0.159983	3	1.45119	QC	Control	100	13427.6	7.17	11788.2	9780.05	4093.03	7918.41	12684.4	10850.7	5794.67	12041.8	5112	12997.2	4518.25	6960.28	17408.8	13723.7	15298.5	12881.6	13715.5	14755.6	12187.2	13598.2	10287.3	9780.05	3526.75	7007.69	12129.7	10581.7	4590.65	11517	4019.3	11922	3961.11	7584.42	19020.2	14064.9	16559.1	11776.1	12162.3
6.41_140.0018m/z		140.002	1	6.41032	0.489867	1	1.39097	Low	QC	100 - 3.95 - 0.263	1.46962e+06	8.25	1.16429e+06	967265	1.27109e+06	1.22011e+06	1.19696e+06	1.17445e+06	1.62098e+06	1.29726e+06	1.79557e+06	1.45987e+06	1.35224e+06	957746	1.00585e+06	1.10921e+06	933246	1.02734e+06	964035	1.007e+06	1.09823e+06	1.18614e+06	1.01605e+06	967265	1.09523e+06	1.07978e+06	1.14461e+06	1.14533e+06	1.28417e+06	1.24072e+06	1.41177e+06	1.3391e+06	1.1855e+06	1.04363e+06	1.09896e+06	1.13678e+06	1.01015e+06	939167	854864
6.41_180.9785m/z		180.978	1	6.41032	0.26485	2	1.59818	Low	High	100 - 1.8	121914	4.22	86885.5	70961.6	97161.9	91406.9	88315.6	85495.4	127800	91891.9	193052	111332	100613	66321.3	70206.4	79404.5	64871.8	77472.1	75349.8	76400	76748.8	83648.8	75822.8	70961.6	83719.2	80893.9	84453.1	83375.7	101246	87886.6	151787	102122	88206.5	72268.4	76705.2	81378.5	70217.3	70823.1	66816.9
6.41_70.0651m/z		70.0651	1	6.41343	0.0576	6	1.66043	Low	High	100	330.331	12.38	287.533	174.775	351.342	227.451	273.559	269.257	400.784	350.045	312.053	319.517	106.498	323.16	177.509	165.057	222.491	208.582	267.219	293.978	256.159	243.371	250.922	174.775	302.732	201.291	261.595	262.582	317.508	334.788	245.352	293.085	93.3654	352.138	193.941	169.161	240.824	190.68	236.958
6.43_150.1124m/z		150.112	1	6.43302	0.144983	3	1.62871	Low	High	100 - 5.47	45849.6	3.68	46517.7	27886.7	40516.6	33734.6	69645.6	55260.6	65129.2	48524.6	14649.9	45683.7	21658	23766.5	24606.1	38883.4	31840.2	39185.3	40174.4	40189.3	37411.3	41299.9	40594.9	27886.7	34911	29854.7	66599.7	53890.5	51596.5	46409.5	11518.5	41904.5	18987.4	25897.7	26883.8	39850.1	34463.8	35822.3	35624.9
6.45_189.1345m/z		189.135	1	6.45262	0.0983	16	2.0894	QC	Low	100 - 4.01	20242.3	9.52	4846.43	22099.7	7878.18	18377.9	11837.7	13660.4	6699.54	9647.72	6476.48	11956.3	17696.5	19424.9	18846.7	21928.4	17360.5	17514.7	19793.1	19599.5	22941.1	21363.1	4229.36	22099.7	6788.2	16264.2	11320	13321.7	5307.5	9227.2	5092.13	10967.2	15514.3	21166.8	20591.3	22473.5	18791	16011.5	17551.6
6.46_180.1019m/z		180.102	1	6.4565	0.199583	65	1.51187	High	Low	100 - 9.72	144332	3.76	95904.9	112445	104199	101864	135457	126009	85242.1	118815	64509.5	82751.7	114294	131245	190471	144552	141096	124327	123662	120560	114946	115147	83693.9	112445	89783.1	90148.1	129532	122885	67530.4	113637	50720.6	75906	100201	143014	208102	148146	152723	113657	109658
6.46_577.0304m/z		577.03	1	6.45885	0.0280833	2	1	---	---	100	0	---	0	0	0	0	0	0	0	0	0	0	0	0	0	0	0	0	0	0	0	0	0	0	0	0	0	0	0	0	0	0	0	0	0	0	0	0	0
6.47_302.1962m/z		302.196	1	6.46812	0.13425	12	1.75405	High	Control	100 - 15	128613	7.04	46474.4	94127.1	58258.9	85620.9	82134.2	126623	66233.8	88453	19649.3	80936.6	80982.9	190470	119136	134406	118069	100628	103403	107022	115357	118463	40557	94127.1	50198.6	75773.4	78542	123483	52471.6	84597.5	15449.2	74241.1	70997	207549	130164	137748	127798	91991.7	91693.4
6.47_445.2331m/z		445.233	1	6.47435	0.0678	9	1.82209	High	Control	100 - 24.3	12384.3	12.96	3004.05	6080.11	5622.93	10360.5	8916.21	5809.65	14955	6101.51	0	8572.6	11115.9	7780.43	7006.22	1179.9	34839.1	10064.9	8116.61	8047.15	10784	9238.48	2621.56	6080.11	4844.98	9168.94	8526.26	5665.61	11847.6	5835.56	0	7863.43	9745.23	8478.11	7654.77	1209.23	37709.9	9201.11	7197.46
6.48_334.0502m/z		334.05	1	6.47908	0.05305	2	1	---	---	100	0	---	0	0	0	0	0	0	0	0	0	0	0	0	0	0	0	0	0	0	0	0	0	0	0	0	0	0	0	0	0	0	0	0	0	0	0	0	0
6.48_166.0862m/z		166.086	1	6.48145	0.13805	79	1.62907	High	Low	100	13152.6	4.9	8014.16	9566.11	9053.69	11005.1	10081.5	9575.68	8114.42	9302.6	4133.92	9241.84	9420.82	16937.3	14306.6	13496.6	11601.6	11036.9	12643.7	12173	11922.3	11891	6993.76	9566.11	7801.08	9739.34	9640.54	9338.27	6428.39	8897.12	3250.29	8477.3	8259.15	18456.1	15630.9	13832.1	12557.6	10089.7	11211.9
6.49_596.3551m/z		596.355	1	6.48772	0.0357667	2	3.61726	QC	Low	100 - 23.8	32537.6	7.94	10663.2	13230.8	15800.4	18411.1	25625.9	3653.96	14792.9	5676.51	2766.44	18085.6	19119.5	12266.7	6002.47	18056.8	15015	32181.4	35001	34995.5	28836	31673.9	9305.52	13230.8	13614.4	16293.6	24505.2	3563.36	11719.2	5429.08	2175.11	16589.5	16761.9	13366.7	6558.1	18505.7	16252.2	29419.4	31037.4
6.50_180.1243m/z		180.124	1	6.49848	0.0304167	1	1.66569	High	Low	100 - 6.95	2318.15	13.72	793.881	1223.95	693.545	2817.58	1435.14	1544.55	920.674	1621.01	0	2872.26	2350.32	2385.87	3038.23	2544.02	1272.3	1188.91	1686.58	1528.39	1310.18	1544.06	692.801	1223.95	597.591	2493.52	1372.38	1506.26	729.375	1550.35	0	2634.65	2060.5	2599.81	3319.47	2607.26	1377.13	1086.87	1495.59
6.51_709.1084m/z		709.108	1	6.51187	0.0134	1	1	---	---	100 - 18.2	0	---	0	0	0	0	0	0	0	0	0	0	0	0	0	0	0	0	0	0	0	0	0	0	0	0	0	0	0	0	0	0	0	0	0	0	0	0	0
6.52_326.1459m/z		326.146	1	6.51728	0.0911833	27	2.89515	QC	Low	100	45803.1	5.35	14657.1	26042	18662	29762.4	22311.8	21159.7	11276.1	20568.7	9796.58	16301.9	21087.1	42286.1	51241.7	43703	35413.4	43188.7	47203.2	46800	43247.9	48575.6	12790.9	26042	16080.1	26339.4	21336	20635.1	8933.16	19672.2	7702.55	14953.3	18486.8	46077.9	55985	44789.5	38331.5	39482	41857.7
6.52_103.1229m/z		103.123	1	6.52117	0.269683	6	1.37553	Low	High	100 - 2.57	36784.5	7.38	36853.8	31493.9	38340.9	34672	34612.9	31509.1	39857.4	33044.7	43808	35703.1	33326.5	22701.8	26029.9	27296.8	24355.6	32451.7	33787.5	32881.8	26655	27193.3	32161.4	31493.9	33036.3	30684.3	33099.1	30727.9	31575.8	31604.3	34444	32749.5	29217	24737.5	28439.4	27975.4	26362.5	29666.6	29961.2
6.52_302.1458m/z		302.146	1	6.52117	0.184133	11	2.4272	QC	Low	100 - 11.8 - 0.258	467946	9.31	228178	315036	264615	400752	337156	257919	156668	339000	8640.44	201736	155431	375093	353730	359435	244840	394730	483406	493990	463724	503878	199125	315036	228005	354661	322410	251524	124115	324224	6793.54	185047	136265	408728	386474	368371	265015	360852	428663
6.52_797.4959m/z		797.496	1	6.52117	0.00936667	84	1	---	---	100	0	---	0	0	0	0	0	0	0	0	0	0	0	0	0	0	0	0	0	0	0	0	0	0	0	0	0	0	0	0	0	0	0	0	0	0	0	0	0
6.53_601.3344m/z		601.334	1	6.52742	0.1271	3	8.62318	QC	Low	100 - 28.3 - 2.66	475541	7.73	95741.1	72541.5	103780	74881.9	67235	70754.1	62233.2	56089.6	14890.7	71766.6	78290.1	87000.2	67010.5	76751.3	79178.2	485940	486556	511312	413343	480554	83550.9	72541.5	89422	66269.6	64294.5	68999.9	49302.3	53644.8	11707.8	65829.7	68636.2	94801.6	73213.4	78659.4	85702.5	444234	431457
6.53_618.3610m/z		618.361	1	6.53053	0.09045	1	16.3235	QC	Low	100 - 28.4	96145.3	12.56	15016.5	9202	14799	8519.4	7477.76	9671.82	5595.29	5482.76	0	8700.13	11056.1	11112.7	7934.45	9031.35	12633.5	104023	105747	102304	76862	91791.2	13104.5	9202	12751.5	7539.56	7150.72	9432.03	4432.69	5243.78	0	7980.41	9692.82	12109.2	8668.92	9255.87	13674.5	95095.1	93771.6
6.53_129.1022m/z		129.102	1	6.53442	0.223017	3	1.42089	Low	High	100 - 2.98	30731.9	2.34	31267.4	25430.6	31361.5	28513.8	31332.6	28671.2	34513.5	27366.7	33055.2	30052.7	27636.5	19012.1	22379.3	21431.3	17683.8	23083.8	24256.9	24172.8	23135.3	23599	27286.3	25430.6	27022.5	25234.3	29962.3	27960.4	27342.2	26173.9	25989.6	27566.5	24228.7	20717	24450.9	21964.1	19140.9	21102.6	21510
6.54_115.0865m/z		115.087	1	6.54457	0.0342667	4	1.61286	Control	Low	100 - 1.51	3620.15	12.5	3190.09	3657.22	3006.6	4784.67	3462.19	2924.18	1894.09	2729.04	1900.76	1774.72	4625.31	2506.65	3043.82	1750.09	2237.28	2906.16	3158.43	2913.05	2240.53	2661.2	2783.91	3657.22	2590.62	4234.38	3310.77	2851.68	1500.53	2610.09	1494.47	1627.9	4054.96	2731.42	3325.58	1793.6	2421.63	2656.74	2800.76
6.54_244.1543m/z		244.154	1	6.54457	0.172933	7	1.77559	QC	Low	100 - 11.3	89177.5	10.39	66860.6	79135.4	40407.3	72113	67241.9	94739.7	35163.3	59302.9	7700.51	54214.1	33053.6	76720.9	79254.5	76578.7	83666.9	90129	99382.7	96867	78913.4	80595.7	58347.6	79135.4	34816.9	63819.1	64301.1	92390.8	27857	56718	6054.52	49729.2	28977.8	83600.5	86590.9	78482.5	90561.1	82393.7	88128.2
6.55_157.0971m/z		157.097	1	6.54768	0.105333	1	3.05596	High	Low	100 - 2.32	19713.3	3.39	8354.41	8645.53	7018.27	9436.38	6395.12	10350.9	7315.83	5778.19	2772.2	6036.8	66467.6	10349.5	6270.96	5151.84	10326.7	12269.5	13344.7	13281.5	12813.2	13112.2	7290.69	8645.53	6047.27	8351.08	6115.43	10094.3	5795.74	5526.34	2179.64	5537.4	58271.5	11277.6	6851.45	5279.92	11177.6	11216.5	11833.5
6.55_316.2119m/z		316.212	1	6.54768	0.0108833	14	1.53097	Control	Low	100	1442.6	12.15	2492.73	1401.8	886.811	1294.67	1136.97	1583.49	886.666	1268.17	289.722	683.332	1065.89	878.392	2354.66	442.984	947.111	1104.47	1057.93	1252.28	887.23	1062.23	2175.34	1401.8	764.118	1145.77	1087.25	1544.24	702.433	1212.89	227.794	626.803	934.455	957.158	2572.62	453.996	1025.15	1009.68	938.127
6.55_543.3426m/z		543.343	1	6.54768	0.37485	4	Infinity	QC	Control	100 - 33.3 - 4.01	694948	12.4	0	0	0	0	0	0	0	0	0	0	0	377.055	339.873	0	0	697894	748913	787125	560529	680279	0	0	0	0	0	0	0	0	0	0	0	410.866	371.335	0	0	637997	664103
6.55_288.1328m/z		288.133	1	6.55157	0.0179	1	1	---	---	100	0	---	0	0	0	0	0	0	0	0	0	0	0	0	0	0	0	0	0	0	0	0	0	0	0	0	0	0	0	0	0	0	0	0	0	0	0	0	0
6.56_101.0709m/z		101.071	1	6.5648	0.0678	3	1.4792	Control	QC	100 - 0.865	6481.69	9.28	5443.03	7451.75	4935.35	7818.48	6759.86	8349.95	4166.8	5696.47	4949.8	5360.15	5452.46	4554.49	5160.71	4330.04	4786.4	4802.71	4632.61	4573.64	3873.36	4027.12	4749.99	7451.75	4252.53	6919.26	6464.21	8142.93	3301.02	5448.18	3891.77	4916.73	4780.12	4962.9	5638.42	4437.69	5180.8	4390.52	4108
6.56_409.0160m/z		409.016	1	6.5648	0.0163833	2	1	---	---	100	0	---	0	0	0	0	0	0	0	0	0	0	0	0	0	0	0	0	0	0	0	0	0	0	0	0	0	0	0	0	0	0	0	0	0	0	0	0	0
6.57_201.1710m/z		201.171	1	6.57107	0.0101167	1	1	---	---	100	0	---	0	0	0	0	0	0	0	0	0	0	0	0	0	0	0	0	0	0	0	0	0	0	0	0	0	0	0	0	0	0	0	0	0	0	0	0	0
6.59_555.2925m/z		555.293	1	6.5858	0.05765	9	5.41319	QC	Low	100 - 23.6 - 0.275	45678.1	12.11	11512.2	24224.2	21324.7	11489.1	14660.1	14346.1	7085.43	8069.39	390.671	12299.9	21098.5	26232	19405.5	20766.3	27049.2	41225.1	39165.1	51182.1	45681.6	51136.6	10046.4	24224.2	18374.4	10167.7	14018.9	13990.4	5613.21	7717.66	307.165	11282.4	18496.8	28584.3	21201.8	21282.5	29278.1	37686.9	34729.9
6.60_192.1019m/z		192.102	1	6.60222	0.0763333	5	2.35267	High	Low	100 - 9.35 - 12.2	10893.1	4.51	4979	6452.98	4443.49	9166.66	6691.61	7836.32	3518.85	4974.56	2407.35	4413.38	5802.83	15557.6	12536	9245.93	11323.1	6872.36	7195.24	7411.74	7095.57	6581.98	4345.05	6452.98	3828.72	8112.38	6398.96	7642.04	2787.69	4757.73	1892.78	4048.28	5087.29	16952.7	13696.4	9475.79	12256.2	6282.54	6380.43
6.64_177.0069m/z		177.007	1	6.63567	0.0373167	2	1.29274	High	QC	100 - 0.487	11656.7	11.89	7990.56	9195.36	14203.2	10048.7	9223.6	8103.7	11853.4	8485.45	17212.5	11280.7	15416.6	10663.3	8030.48	12393.6	11779.6	8895.94	7975.82	8002.27	10324.5	9886.7	6973.17	9195.36	12238.2	8892.97	8820.21	7902.78	9390.5	8115.59	13533.3	10347.5	13515.6	11619.5	8773.84	12701.7	12750.3	8132.45	7072.61
6.65_200.1757m/z		200.176	1	6.64578	0.028	1	2.20199	Control	Low	100 - 4.55	3586.53	13.33	400.292	5735	1491.45	9605.65	700.239	2766.09	2993.48	572.602	1005.9	805.77	0	2748.07	2954.94	3749.2	4366.62	1980.92	2558.38	2087.24	2546.14	1978.1	349.325	5735	1285.11	8500.88	669.614	2697.51	2371.49	547.644	790.885	739.113	0	2994.49	3228.47	3842.41	4726.44	1810.91	2268.66
6.65_163.0011m/z		163.001	1	6.6489	0.0388667	2	1	---	---	100	0	---	0	0	0	0	0	0	0	0	0	0	0	0	0	0	0	0	0	0	0	0	0	0	0	0	0	0	0	0	0	0	0	0	0	0	0	0	0
6.65_244.0927m/z		244.093	1	6.65202	0.182367	37	1.46371	QC	Low	100 - 8.4 - 0.129	289894	9.52	159768	242534	206814	307143	218991	173062	119775	256061	282778	158592	131821	364170	251067	297667	214587	286821	317010	318639	257172	269829	139426	242534	178201	271817	209413	168771	94888	244900	222334	145473	115566	396826	274307	305067	232269	262204	281111
6.65_342.0608m/z		342.061	1	6.65202	0.0451	10	1.46278	High	QC	100	14526.7	12.77	4743.16	11536.3	10442.6	14149.6	9941.18	8537.28	5402.82	13396.8	23686.9	10712	5993.99	22316.4	13459.6	19525	11338.5	8202.13	9398.1	9707.45	11273.1	11073.5	4139.24	11536.3	8997.81	12522.2	9506.4	8325.61	4280.21	12812.9	18623.8	9825.82	5254.88	24317.5	14705.5	20010.4	12272.8	7498.19	8333.82
6.67_203.0004m/z		203	1	6.67075	0.0124667	10	1	---	---	100	0	---	0	0	0	0	0	0	0	0	0	0	0	0	0	0	0	0	0	0	0	0	0	0	0	0	0	0	0	0	0	0	0	0	0	0	0	0	0
6.68_147.1209m/z		147.121	1	6.67773	0.28075	3	62.3849	Control	High	100	11258.8	6.8	53775.6	520.015	494.778	343.066	1160.34	125.302	673.671	563.433	95.3692	1718.86	150.154	198.261	121.647	314.02	118.281	3639.33	3812.87	3327.92	3246.13	3667.34	46928.6	520.015	426.323	303.609	1109.59	122.196	533.694	538.875	74.9839	1576.67	131.638	216.039	132.907	321.827	128.027	3326.98	3381.09
6.69_163.0014m/z		163.001	1	6.68625	0.0256333	2	1	---	---	100	0	---	0	0	0	0	0	0	0	0	0	0	0	0	0	0	0	0	0	0	0	0	0	0	0	0	0	0	0	0	0	0	0	0	0	0	0	0	0
6.70_220.1079m/z		220.108	1	6.69638	0.0117333	4	1.29678	High	Low	100 - 13.3	2576.02	5.36	1631.76	2460.26	2106.96	2313.9	1942.55	1955.17	2118.95	1990.47	1568.1	2299.66	2428.92	3780.98	2046.36	2225.8	2398.02	2611.45	2298.35	2632.86	2465.06	2507.46	1424	2460.26	1815.45	2047.77	1857.59	1906.7	1678.67	1903.71	1232.92	2109.42	2129.41	4120.02	2235.79	2281.13	2595.62	2387.33	2038.08
6.71_137.0709m/z		137.071	1	6.7097	0.120183	20	1.31081	QC	Low	100 - 1.68	12673.7	4.68	10835.4	9995.64	8479	12727.6	11168.7	12641.3	10814.8	11350.5	4379.86	9156.46	6398.13	14331	12628.4	13605.6	14842.6	11906.3	12745.6	12322.7	13466	12927.7	9455.78	9995.64	7305.9	11263.8	10680.2	12327.9	8567.69	10855.8	3443.66	8398.99	5609.18	15616.1	13797.4	13943.8	16065.6	10884.5	11302.3
6.72_140.9912m/z		140.991	1	6.7183	0.0124667	1	1	---	---	100	0	---	0	0	0	0	0	0	0	0	0	0	0	0	0	0	0	0	0	0	0	0	0	0	0	0	0	0	0	0	0	0	0	0	0	0	0	0	0
6.73_161.1284m/z		161.128	1	6.7292	0.0453833	7	1.84144	QC	Low	100 - 1.52	5954.31	7.44	2040.39	5855.41	2609.14	6421.03	3968.17	6111.74	1265.95	4589.99	877.525	3322.36	2999.11	6759.77	5332.34	7208.17	6942.09	5426.02	5972.36	6551.16	6181.18	5640.85	1780.6	5855.41	2248.15	5682.53	3794.62	5960.21	1002.91	4389.93	689.953	3047.52	2629.29	7365.92	5825.94	7387.37	7514.12	4960.33	5296.03
6.76_106.0862m/z		106.086	1	6.76057	0.109333	9	1.6142	Control	Low	100 - 2.36	22472.2	9.78	13823.6	23841.7	29187.5	25836.7	19671.3	17620.2	16502.2	14108.4	7927.09	13450.1	13949.7	18590.7	11082.7	16646.8	22765.4	20956.2	22870.1	21325	17699.4	19220.8	12063.5	23841.7	25149.3	22865.1	18811	17183.3	13073.3	13493.4	6232.67	12337.4	12229.6	20257.7	12108.6	17060.6	24641.3	19157.7	20280.2
6.77_116.9718m/z		116.972	1	6.77293	0.0108833	4	1	---	---	100	0	---	0	0	0	0	0	0	0	0	0	0	0	0	0	0	0	0	0	0	0	0	0	0	0	0	0	0	0	0	0	0	0	0	0	0	0	0	0
6.78_173.0330m/z		173.033	1	6.77995	0.15605	2	1	---	---	100	0	---	0	0	0	0	0	0	0	0	0	0	0	0	0	0	0	0	0	0	0	0	0	0	0	0	0	0	0	0	0	0	0	0	0	0	0	0	0
6.78_205.0971m/z		205.097	1	6.77995	0.0611	26	3.01283	High	Low	100 - 8.66	11025.3	25.58	4682.61	8290.68	4801.66	5467.84	5490.79	10610.1	1412.13	3503.64	0	2771.24	4419.34	17279.6	9909.3	6089.15	17428.9	3698.9	3705.39	5065.34	7878.01	8084.75	4086.4	8290.68	4137.34	4838.97	5250.65	10347.1	1118.72	3350.92	0	2541.99	3874.4	18829	10826.6	6240.53	18865.1	3381.44	3285.78
6.78_237.0472m/z		237.047	1	6.77995	0.269	2	1	---	---	100 - 55.3 - 14.7 - 11.4	0	---	0	0	0	0	0	0	0	0	0	0	0	0	0	0	0	0	0	0	0	0	0	0	0	0	0	0	0	0	0	0	0	0	0	0	0	0	0
6.78_293.1029m/z		293.103	1	6.77995	0.0225167	6	1	---	---	100 - 2.64	0	---	0	0	0	0	0	0	0	0	0	0	0	0	0	0	0	0	0	0	0	0	0	0	0	0	0	0	0	0	0	0	0	0	0	0	0	0	0
6.78_181.0334m/z		181.033	1	6.78308	0.0306	5	1	---	---	100	0	---	0	0	0	0	0	0	0	0	0	0	0	0	0	0	0	0	0	0	0	0	0	0	0	0	0	0	0	0	0	0	0	0	0	0	0	0	0
6.78_248.0653m/z		248.065	1	6.78308	0.01875	4	1	---	---	100	0	---	0	0	0	0	0	0	0	0	0	0	0	0	0	0	0	0	0	0	0	0	0	0	0	0	0	0	0	0	0	0	0	0	0	0	0	0	0
6.79_269.0591m/z		269.059	1	6.78545	0.0671	3	1	---	---	100	0	---	0	0	0	0	0	0	0	0	0	0	0	0	0	0	0	0	0	0	0	0	0	0	0	0	0	0	0	0	0	0	0	0	0	0	0	0	0
6.79_116.9719m/z		116.972	1	6.78782	0.00783333	4	1	---	---	100	0	---	0	0	0	0	0	0	0	0	0	0	0	0	0	0	0	0	0	0	0	0	0	0	0	0	0	0	0	0	0	0	0	0	0	0	0	0	0
6.79_218.0923m/z		218.092	1	6.79093	0.0798	7	1.30121	High	Low	100 - 10.4	12605.4	12.11	10400.4	13604.6	13256.4	13559.9	11179.2	13444.6	5814.42	11256.5	7679.8	10242.2	6960.36	14467.4	14106.2	12855.5	14637.7	9994.84	13183.9	13501.8	11536.7	10804.9	9076.13	13604.6	11422.3	12000.3	10690.3	13111.2	4606.29	10765.9	6038.24	9394.89	6102.09	15764.7	15412	13175.1	15843.9	9137.03	11690.9
6.79_324.1414m/z		324.141	1	6.79328	0.0258667	21	2.15665	High	Low	100 - 4.81	9162.8	18.21	9676.48	7492.65	11117.5	5514.94	3389.88	4202.3	3917.71	5647.41	1956.66	5519.01	7958.68	8705.67	9096.5	7237.88	12815.3	6770.9	9417.14	11317	8494.57	9545.8	8444.42	7492.65	9579.38	4880.65	3241.63	4098.11	3103.68	5401.25	1538.42	5062.45	6977.3	9486.31	9938.54	7417.82	13871.2	6189.79	8350.71
6.80_163.0013m/z		163.001	1	6.80347	0.0282167	2	1	---	---	100	0	---	0	0	0	0	0	0	0	0	0	0	0	0	0	0	0	0	0	0	0	0	0	0	0	0	0	0	0	0	0	0	0	0	0	0	0	0	0
6.81_219.0074m/z		219.007	1	6.81055	0.0414667	2	1	---	---	100	0	---	0	0	0	0	0	0	0	0	0	0	0	0	0	0	0	0	0	0	0	0	0	0	0	0	0	0	0	0	0	0	0	0	0	0	0	0	0
6.82_293.1722m/z		293.172	1	6.8183	0.125217	12	1	---	---	100	0	---	0	0	0	0	0	0	0	0	0	0	0	0	0	0	0	0	0	0	0	0	0	0	0	0	0	0	0	0	0	0	0	0	0	0	0	0	0
6.82_315.0824m/z		315.082	1	6.82217	0.0124833	7	1	---	---	100	0	---	0	0	0	0	0	0	0	0	0	0	0	0	0	0	0	0	0	0	0	0	0	0	0	0	0	0	0	0	0	0	0	0	0	0	0	0	0
6.83_257.0430m/z		257.043	1	6.82767	0.0163667	6	1	---	---	100	0	---	0	0	0	0	0	0	0	0	0	0	0	0	0	0	0	0	0	0	0	0	0	0	0	0	0	0	0	0	0	0	0	0	0	0	0	0	0
6.83_118.9431m/z		118.943	1	6.83467	0.0131333	2	1	---	---	100	0	---	0	0	0	0	0	0	0	0	0	0	0	0	0	0	0	0	0	0	0	0	0	0	0	0	0	0	0	0	0	0	0	0	0	0	0	0	0
6.84_178.0862m/z		178.086	1	6.8408	0.09155	16	1.75415	High	Control	100 - 4.44	22707.2	12.98	10846.3	11489.9	11289.6	17272.4	13826	18132.2	11104.9	13630.9	10298.8	12426.3	15819.2	28287.3	28226.2	22842.4	18360.9	19496.5	21781.9	23706.7	17129.7	18573.3	9465.26	11489.9	9727.62	15285.9	13221.3	17682.7	8797.49	13036.8	8097.46	11398.3	13868.5	30823.9	30839	23410.3	19873.8	17823.2	19315.2
6.85_216.0167m/z		216.017	1	6.84698	0.0176667	1	1	---	---	41.4 - 100 - 10.6	0	---	0	0	0	0	0	0	0	0	0	0	0	0	0	0	0	0	0	0	0	0	0	0	0	0	0	0	0	0	0	0	0	0	0	0	0	0	0
6.85_467.0943m/z		467.094	1	6.84698	0.0176667	8	1	---	---	100	0	---	0	0	0	0	0	0	0	0	0	0	0	0	0	0	0	0	0	0	0	0	0	0	0	0	0	0	0	0	0	0	0	0	0	0	0	0	0
6.86_182.0663m/z		182.066	1	6.86387	0.0177333	2	1	---	---	100	0	---	0	0	0	0	0	0	0	0	0	0	0	0	0	0	0	0	0	0	0	0	0	0	0	0	0	0	0	0	0	0	0	0	0	0	0	0	0
6.86_269.0592m/z		269.059	1	6.86387	0.0323333	2	1	---	---	100	0	---	0	0	0	0	0	0	0	0	0	0	0	0	0	0	0	0	0	0	0	0	0	0	0	0	0	0	0	0	0	0	0	0	0	0	0	0	0
6.87_199.0745m/z		199.075	1	6.87007	0.0292167	12	1	---	---	100	0	---	0	0	0	0	0	0	0	0	0	0	0	0	0	0	0	0	0	0	0	0	0	0	0	0	0	0	0	0	0	0	0	0	0	0	0	0	0
6.88_182.0577m/z		182.058	1	6.8762	0.1161	7	1.72494	High	Low	100 - 73.7 - 0.459	77980.2	6.39	61219.9	52284.5	58848.5	55391.7	60105.5	41923.5	50565.8	46464.4	47386.8	39696.5	88778.9	79347.7	84830.6	72611.4	64332.3	39919.2	52986.3	64457.9	66661.7	73216.4	53425.1	52284.5	50706.7	49020.9	57476.8	40884.1	40059.2	44439.2	37257.8	36412.6	77831.6	86462.9	92683.1	74416.6	69633.3	36493.1	46985.9
6.88_163.0011m/z		163.001	1	6.88168	0.0350333	2	1	---	---	100	0	---	0	0	0	0	0	0	0	0	0	0	0	0	0	0	0	0	0	0	0	0	0	0	0	0	0	0	0	0	0	0	0	0	0	0	0	0	0
6.88_219.0075m/z		219.008	1	6.88403	0.0170833	1	1	---	---	100	0	---	0	0	0	0	0	0	0	0	0	0	0	0	0	0	0	0	0	0	0	0	0	0	0	0	0	0	0	0	0	0	0	0	0	0	0	0	0
6.89_199.0758m/z		199.076	1	6.88715	0.01175	12	1	---	---	100	0	---	0	0	0	0	0	0	0	0	0	0	0	0	0	0	0	0	0	0	0	0	0	0	0	0	0	0	0	0	0	0	0	0	0	0	0	0	0
6.89_291.1325m/z		291.133	1	6.89027	0.0294667	7	1	---	---	100	0	---	0	0	0	0	0	0	0	0	0	0	0	0	0	0	0	0	0	0	0	0	0	0	0	0	0	0	0	0	0	0	0	0	0	0	0	0	0
6.89_132.1018m/z		132.102	1	6.89263	0.1978	72	2.20918	High	Low	100 - 5.51	307389	13.01	175082	251007	141676	245309	227863	269253	104420	155065	30172.1	136798	166015	414584	344338	274490	337517	229020	268694	313867	306386	314640	152789	251007	122075	217095	217898	262577	82723.1	148306	23722.8	125481	145544	451761	376212	281314	365328	209365	238266
6.89_296.9013m/z		296.901	1	6.89263	0.0178667	1	1	---	---	100	0	---	0	0	0	0	0	0	0	0	0	0	0	0	0	0	0	0	0	0	0	0	0	0	0	0	0	0	0	0	0	0	0	0	0	0	0	0	0
6.90_282.1196m/z		282.12	1	6.8989	0.0372333	34	1.25613	QC	High	100 - 4.84	9672.29	9.02	7765.75	8405.39	8811.88	9891.47	9122.71	7170.4	5469.86	11178.4	9958.1	9406.76	6102.41	4544.25	12866.1	8093.93	6893.73	9939.86	10441.6	7725.89	10997.8	9256.35	6776.98	8405.39	7592.72	8753.83	8723.73	6992.63	4333.32	10691.2	7829.55	8628.58	5349.93	4951.74	14057.1	8295.15	7461.77	9086.78	9259.11
6.92_227.9913m/z		227.991	1	6.91662	0.0155167	1	1	---	---	100	0	---	0	0	0	0	0	0	0	0	0	0	0	0	0	0	0	0	0	0	0	0	0	0	0	0	0	0	0	0	0	0	0	0	0	0	0	0	0
6.92_140.9911m/z		140.991	1	6.91898	0.0386333	1	1	---	---	100	0	---	0	0	0	0	0	0	0	0	0	0	0	0	0	0	0	0	0	0	0	0	0	0	0	0	0	0	0	0	0	0	0	0	0	0	0	0	0
6.92_297.2021m/z		297.202	1	6.91898	0.0155167	5	1	---	---	100	0	---	0	0	0	0	0	0	0	0	0	0	0	0	0	0	0	0	0	0	0	0	0	0	0	0	0	0	0	0	0	0	0	0	0	0	0	0	0
6.92_243.1814m/z		243.181	1	6.92438	0.10545	1	3.44459	High	Control	100 - 5.49	47390.1	15.57	12879.5	14042.7	8904.77	14892.5	18069.7	32340.5	6530.5	19733.4	3816.53	12669.5	19320.1	75222.6	54723.8	43806.4	43877.6	27071	33005.5	40805.9	33860.4	30069.9	11239.6	14042.7	7672.76	13179.6	17279.4	31538.7	5173.58	18873.3	3000.74	11621.4	16937.7	81967.9	59789.4	44895.4	47493.2	24747.7	29267.9
6.95_156.0421m/z		156.042	1	6.9468	0.191017	19	1.62696	High	Low	100 - 4.49 - 6.03	368998	6.73	229417	242418	233556	231886	268926	290273	234546	234655	170234	204301	347578	323485	366867	437166	369893	171944	277130	312481	387966	356466	200206	242418	201243	205216	257164	283076	185812	224427	133847	187400	304718	352493	400827	448034	400372	157187	245747
6.95_217.1048m/z		217.105	1	6.95288	0.02075	3	1	---	---	100	0	---	0	0	0	0	0	0	0	0	0	0	0	0	0	0	0	0	0	0	0	0	0	0	0	0	0	0	0	0	0	0	0	0	0	0	0	0	0
6.96_219.0073m/z		219.007	1	6.95752	0.0463833	2	1	---	---	100	0	---	0	0	0	0	0	0	0	0	0	0	0	0	0	0	0	0	0	0	0	0	0	0	0	0	0	0	0	0	0	0	0	0	0	0	0	0	0
6.96_199.0754m/z		199.075	1	6.96065	0.00785	12	1	---	---	100	0	---	0	0	0	0	0	0	0	0	0	0	0	0	0	0	0	0	0	0	0	0	0	0	0	0	0	0	0	0	0	0	0	0	0	0	0	0	0
6.96_265.1116m/z		265.112	1	6.963	0.236317	2	1.46257	High	Low	100 - 11.7 - 2.94	520381	12.26	365619	404168	422488	432038	316136	364049	238702	445510	311901	418837	318357	649449	667296	513684	453119	402136	426614	446191	545431	580257	319067	404168	364036	382348	302310	355024	189104	426092	245232	384188	279100	707686	729066	526455	490456	367623	378303
6.97_173.0331m/z		173.033	1	6.97002	0.03485	2	1	---	---	100	0	---	0	0	0	0	0	0	0	0	0	0	0	0	0	0	0	0	0	0	0	0	0	0	0	0	0	0	0	0	0	0	0	0	0	0	0	0	0
6.97_218.1387m/z		218.139	1	6.97002	0.233567	6	1.23977	QC	High	100 - 10.8 - 0.373	1.2969e+06	4.78	1.68399e+06	1.28197e+06	1.05428e+06	1.06469e+06	1.10711e+06	1.67918e+06	912145	1.52536e+06	810575	1.28948e+06	965259	1.08016e+06	1.07999e+06	1.07558e+06	1.02942e+06	1.16455e+06	1.40415e+06	1.43101e+06	1.20858e+06	1.27622e+06	1.46957e+06	1.28197e+06	908414	942237	1.05869e+06	1.63755e+06	722618	1.45887e+06	637314	1.18281e+06	846233	1.17702e+06	1.17996e+06	1.10232e+06	1.11425e+06	1.0646e+06	1.24514e+06
6.97_293.1031m/z		293.103	1	6.97002	0.0108833	6	1	---	---	100	0	---	0	0	0	0	0	0	0	0	0	0	0	0	0	0	0	0	0	0	0	0	0	0	0	0	0	0	0	0	0	0	0	0	0	0	0	0	0
6.97_162.1236m/z		162.124	1	6.97388	0.191033	1	1.25076	Control	Low	100 - 2.25	70656	8.37	66372.3	90948.7	61326.2	61467.9	73165.1	101566	50605.8	66799.7	8174.7	55306.8	75319.9	63964.6	51420	64218.9	65537	52880.9	54459.8	62203.8	63430	62107.6	57921.5	90948.7	52841.5	54398.3	69965.2	99048	40090.8	63888	6427.35	50731.5	66032.2	69700.3	56179.8	65815.5	70937.2	48342.4	48292.6
6.98_168.0254m/z		168.025	1	6.97625	0.0155167	1	1	---	---	100	0	---	0	0	0	0	0	0	0	0	0	0	0	0	0	0	0	0	0	0	0	0	0	0	0	0	0	0	0	0	0	0	0	0	0	0	0	0	0
6.98_223.0926m/z		223.093	1	6.97625	0.007	11	1	---	---	47.3 - 100	0	---	0	0	0	0	0	0	0	0	0	0	0	0	0	0	0	0	0	0	0	0	0	0	0	0	0	0	0	0	0	0	0	0	0	0	0	0	0
6.98_360.0355m/z		360.036	1	6.97625	0.0187333	5	1	---	---	100	0	---	0	0	0	0	0	0	0	0	0	0	0	0	0	0	0	0	0	0	0	0	0	0	0	0	0	0	0	0	0	0	0	0	0	0	0	0	0
6.98_243.0264m/z		243.026	1	6.98088	0.02725	9	1	---	---	100	0	---	0	0	0	0	0	0	0	0	0	0	0	0	0	0	0	0	0	0	0	0	0	0	0	0	0	0	0	0	0	0	0	0	0	0	0	0	0
6.98_293.1279m/z		293.128	1	6.98477	0.0367333	3	1	---	---	100	0	---	0	0	0	0	0	0	0	0	0	0	0	0	0	0	0	0	0	0	0	0	0	0	0	0	0	0	0	0	0	0	0	0	0	0	0	0	0
6.99_198.0551m/z		198.055	1	6.991	0.01475	4	1	---	---	100	0	---	0	0	0	0	0	0	0	0	0	0	0	0	0	0	0	0	0	0	0	0	0	0	0	0	0	0	0	0	0	0	0	0	0	0	0	0	0
7.00_218.1494m/z		218.149	1	7.00113	0.162317	5	2.16813	High	Low	100 - 4.4	130705	14.67	57557.5	130049	46260.3	82760.9	90973.3	132077	38327.2	74614.9	0	56404.2	90481.5	185679	117724	129596	130043	64873	60880.3	83858.1	84010.8	70729.7	50229	130049	39860.1	73242.3	86994.5	128802	30363.5	71362.7	0	51738.1	79324.3	202329	128622	132818	140759	59305.3	53986
7.01_338.9301m/z		338.93	1	7.01373	0.05135	3	1	---	---	70.7 - 100	0	---	0	0	0	0	0	0	0	0	0	0	0	0	0	0	0	0	0	0	0	0	0	0	0	0	0	0	0	0	0	0	0	0	0	0	0	0	0
7.03_101.0708m/z		101.071	1	7.03472	0.1345	3	1.30155	Control	QC	100	9441	6.23	9105.04	10201.3	7633.77	11946	8318.91	10284.3	7791.11	9443.79	1052.78	9089.37	7357.76	8447.77	7546.93	9108.58	6679.14	7319.08	6578.71	7707.21	7595.61	7067.67	7945.74	10201.3	6577.61	10572.1	7955.09	10029.3	6172.26	9032.16	827.749	8337.45	6450.48	9205.3	8245.53	9335.03	7229.5	6690.92	5833.72
7.03_216.1707m/z		216.171	1	7.03472	0.120033	3	4.49364	QC	Low	100	2835.91	17.57	1434.62	1276.6	615.395	1349.1	973.595	1179.64	282.725	717.211	0	975.897	1856.42	2829.83	3071.01	2573.69	2712.17	1815.54	2592.45	3600.92	3249.67	2920.97	1251.96	1276.6	530.253	1193.94	931.015	1150.39	223.98	685.949	0	895.165	1627.51	3083.58	3355.29	2637.67	2935.65	1659.72	2298.87
7.04_538.9199m/z		538.92	1	7.04012	0.0192667	1	1	---	---	100	0	---	0	0	0	0	0	0	0	0	0	0	0	0	0	0	0	0	0	0	0	0	0	0	0	0	0	0	0	0	0	0	0	0	0	0	0	0	0
7.04_181.0284m/z		181.028	1	7.04475	1.09672	1	1.38028	Low	QC	100 - 6.63 - 0.105 - 0.00102	9.56982e+06	8.2	8.78718e+06	7.43675e+06	9.23421e+06	8.35824e+06	8.06314e+06	8.02185e+06	1.03762e+07	8.64932e+06	1.19245e+07	8.87725e+06	8.37079e+06	6.13117e+06	6.75451e+06	7.33935e+06	6.36838e+06	6.68578e+06	6.13863e+06	6.1542e+06	7.79091e+06	7.89676e+06	7.66836e+06	7.43675e+06	7.95663e+06	7.39694e+06	7.7105e+06	7.82297e+06	8.22019e+06	8.27232e+06	9.37566e+06	8.14288e+06	7.3386e+06	6.68096e+06	7.37976e+06	7.52181e+06	6.89314e+06	6.11198e+06	5.44347e+06
7.06_103.1229m/z		103.123	1	7.05722	0.150333	11	1.53284	Low	High	100 - 1.02	19992.2	9.54	23878.7	17359.6	19478.6	18301.2	16315.7	16162.6	21413.9	18852.7	24962.4	18569.3	15239.4	11157.3	12606.7	14392.6	11816.9	15011.5	17235.5	19549	16575	17353.4	20838.4	17359.6	16783.7	16196.3	15602.2	15761.9	16964.5	18031	19626.7	17033.2	13360.2	12157.8	13773.6	14750.4	12790.6	13723.1	15283.7
7.06_218.0924m/z		218.092	1	7.05722	0.0550833	7	1.37158	High	Low	100	11125.8	17.68	8045.54	14616.3	9783.94	13042.7	7238.27	11493.9	6385.86	9078.63	5651.12	7949.06	5169.65	10503.4	15076.2	12520.7	12359.3	7207.52	10681.6	11755.8	11475.2	10924.5	7021.14	14616.3	8430.3	11542.6	6921.7	11209	5059	8682.92	4443.19	7291.47	4532.18	11445.2	16471.8	12832	13377.7	6588.94	9471.93
7.07_103.0865m/z		103.087	1	7.0657	0.1666	4	1.35055	Low	High	100 - 0.799	28535.2	7.31	31436.6	25448.6	26940.1	26110.9	22690.1	24347.2	28834.9	25996.8	36563.5	26933.7	23210.7	19007.7	21677.3	23309.8	18437.4	22099.8	24068	26823.7	25877.8	24648.4	27434	25448.6	23212.8	23107.8	21697.7	23743.6	22843.5	24863.7	28748	24705.6	20348.6	20712.1	23683.9	23889.3	19956.7	20203.1	21342.5
7.07_163.0012m/z		163.001	1	7.0657	0.01085	2	1	---	---	100	0	---	0	0	0	0	0	0	0	0	0	0	0	0	0	0	0	0	0	0	0	0	0	0	0	0	0	0	0	0	0	0	0	0	0	0	0	0	0
7.07_296.9012m/z		296.901	1	7.0657	0.0170833	1	1	---	---	100	0	---	0	0	0	0	0	0	0	0	0	0	0	0	0	0	0	0	0	0	0	0	0	0	0	0	0	0	0	0	0	0	0	0	0	0	0	0	0
7.07_244.0207m/z		244.021	1	7.06958	0.0480667	1	1	---	---	100	0	---	0	0	0	0	0	0	0	0	0	0	0	0	0	0	0	0	0	0	0	0	0	0	0	0	0	0	0	0	0	0	0	0	0	0	0	0	0
7.07_243.0263m/z		243.026	1	7.07193	0.0124667	9	1	---	---	100	0	---	0	0	0	0	0	0	0	0	0	0	0	0	0	0	0	0	0	0	0	0	0	0	0	0	0	0	0	0	0	0	0	0	0	0	0	0	0
7.08_201.0086m/z		201.009	1	7.07817	0.0156	1	1	---	---	100	0	---	0	0	0	0	0	0	0	0	0	0	0	0	0	0	0	0	0	0	0	0	0	0	0	0	0	0	0	0	0	0	0	0	0	0	0	0	0
7.09_167.1290m/z		167.129	1	7.08745	0.0401167	1	2.13009	High	Low	100 - 3.32	5021.82	15.51	1786.19	6047.95	1523.64	3933.68	3866.27	4626.35	1159.36	3509.77	0	2492.33	3971.03	7552.11	5110.3	4032.89	4442.75	2831.16	3425.86	3371.97	4294.67	3866.16	1558.77	6047.95	1312.84	3481.26	3697.18	4511.65	918.466	3356.79	0	2286.15	3481.36	8229.32	5583.35	4133.16	4808.83	2588.17	3037.91
7.09_570.2459m/z		570.246	1	7.08745	0.0285667	1	2.18317	High	Control	100 - 22.3 - 0.323	8356.82	9.83	0	6642.67	2402.24	4907.52	5186.78	11203.6	3785.83	7451.78	8829.7	5935.14	8108.97	9304.26	7252.76	9026.81	8091.3	5594.76	7657.58	8666.01	8360.69	8623.74	0	6642.67	2069.88	4343.09	4959.93	10925.9	2999.2	7126.98	6942.35	5444.16	7109.06	10138.6	7924.13	9251.23	8758.03	5114.59	6790.4
7.09_182.0577m/z		182.058	1	7.09208	0.057	7	1.46171	High	Low	100 - 63.9 - 0.946	11226.7	16.01	11875.6	13148.5	9114.94	7010.21	11085.1	7611.4	6198.43	8655.06	9599.65	6338.3	7739.24	14607.7	12575.2	10250.7	10960.9	8399.73	11534.3	9852.47	12815.1	11731.2	10363.5	13148.5	7853.86	6203.95	10600.3	7422.69	4910.51	8277.8	7547.72	5813.96	6784.92	15917.6	13739.2	10505.5	11864.1	7678.83	10228.1
7.09_219.0072m/z		219.007	1	7.09208	0.0337167	2	1	---	---	100	0	---	0	0	0	0	0	0	0	0	0	0	0	0	0	0	0	0	0	0	0	0	0	0	0	0	0	0	0	0	0	0	0	0	0	0	0	0	0
7.09_453.1672m/z		453.167	1	7.09208	0.0678	26	1.69605	Low	High	100 - 21 - 2.42	65151.1	3.84	50263.2	52060.3	54943.3	36024.8	61626.3	56492.1	53912.1	56461.3	105730	53159.4	40739.8	35613.5	39945.2	39239	36529	42338.7	42935.8	44018.9	42666.1	46469.3	43863.5	52060.3	47341.7	31881.5	58931.1	55091.5	42710.1	54000.3	83130.5	48761.7	35716.2	38807	43642.8	40214.6	39539	38705	38073.6
7.10_163.0013m/z		163.001	1	7.10363	0.0283167	2	1	---	---	100	0	---	0	0	0	0	0	0	0	0	0	0	0	0	0	0	0	0	0	0	0	0	0	0	0	0	0	0	0	0	0	0	0	0	0	0	0	0	0
7.10_351.9959m/z		351.996	1	7.10363	0.0290833	1	2.1404	High	Low	100	5202.52	14.59	3022.45	4901.7	1321.24	711.968	4647.83	1591.93	2187.87	1509.58	2799.69	4064.05	823.126	8111.49	4861.01	3973.93	8243.03	5713.11	4413.11	5564.59	4087.03	4698.86	2637.61	4901.7	1138.44	630.082	4444.56	1552.46	1733.27	1443.79	2201.26	3727.85	721.627	8838.86	5310.98	4072.72	8922.26	5222.79	3913.35
7.13_199.0773m/z		199.077	1	7.12658	0.0162	12	1	---	---	100	0	---	0	0	0	0	0	0	0	0	0	0	0	0	0	0	0	0	0	0	0	0	0	0	0	0	0	0	0	0	0	0	0	0	0	0	0	0	0
7.13_198.9915m/z		198.991	1	7.13197	0.0162167	1	1	---	---	100	0	---	0	0	0	0	0	0	0	0	0	0	0	0	0	0	0	0	0	0	0	0	0	0	0	0	0	0	0	0	0	0	0	0	0	0	0	0	0
7.13_244.0207m/z		244.021	1	7.13197	0.05725	1	1	---	---	100	0	---	0	0	0	0	0	0	0	0	0	0	0	0	0	0	0	0	0	0	0	0	0	0	0	0	0	0	0	0	0	0	0	0	0	0	0	0	0
7.14_227.9414m/z		227.941	1	7.13738	0.0193167	1	1	---	---	100	0	---	0	0	0	0	0	0	0	0	0	0	0	0	0	0	0	0	0	0	0	0	0	0	0	0	0	0	0	0	0	0	0	0	0	0	0	0	0
7.14_136.9400m/z		136.94	1	7.14278	0.30455	1	1.30751	QC	Low	100 - 2.12 - 0.258 - 0.266	7.54377e+06	4.73	6.09548e+06	6.85604e+06	5.17615e+06	6.29571e+06	6.99924e+06	7.18598e+06	4.42064e+06	6.38328e+06	4.35125e+06	6.5068e+06	4.89411e+06	8.38599e+06	7.88005e+06	7.61152e+06	7.56533e+06	7.38894e+06	7.86429e+06	7.97927e+06	7.16388e+06	7.3225e+06	5.31938e+06	6.85604e+06	4.46001e+06	5.57162e+06	6.69313e+06	7.00782e+06	3.50211e+06	6.10505e+06	3.42117e+06	5.96852e+06	4.29062e+06	9.13797e+06	8.60949e+06	7.80075e+06	8.18872e+06	6.75478e+06	6.9737e+06
7.14_922.2552m/z		922.255	1	7.14278	0.0619	8	3.05384	High	Low	100 - 75.2 - 5.93	219791	11.27	122113	174012	75567.6	162568	69252.7	170418	20657.2	67547.6	8471.36	92766.3	58891.2	275660	250328	251259	262817	168368	215383	169016	173597	197253	106565	174012	65112.6	143871	66223.9	166193	16365	64603.4	6660.6	85092.1	51629.4	300379	273500	257506	284474	153918	190992
7.15_238.9133m/z		238.913	1	7.1459	0.21245	1	1.35315	QC	Low	100 - 0.581	362787	9.6	292164	331729	243438	306444	324403	352070	192192	300918	192825	302522	230234	418185	368630	370336	367311	344578	396691	403938	328680	340047	254964	331729	209757	271199	310215	343342	152258	287801	151609	277496	201844	455685	402753	379543	397578	315005	351768
7.15_293.1280m/z		293.128	1	7.14827	0.0249333	3	1	---	---	100	0	---	0	0	0	0	0	0	0	0	0	0	0	0	0	0	0	0	0	0	0	0	0	0	0	0	0	0	0	0	0	0	0	0	0	0	0	0	0
7.15_198.9915m/z		198.991	1	7.15453	0.0350167	1	1	---	---	100	0	---	0	0	0	0	0	0	0	0	0	0	0	0	0	0	0	0	0	0	0	0	0	0	0	0	0	0	0	0	0	0	0	0	0	0	0	0	0
7.16_203.0800m/z		203.08	1	7.16232	0.0131667	13	1	---	---	100	0	---	0	0	0	0	0	0	0	0	0	0	0	0	0	0	0	0	0	0	0	0	0	0	0	0	0	0	0	0	0	0	0	0	0	0	0	0	0
7.18_140.9912m/z		140.991	1	7.17722	0.0241	1	1	---	---	100	0	---	0	0	0	0	0	0	0	0	0	0	0	0	0	0	0	0	0	0	0	0	0	0	0	0	0	0	0	0	0	0	0	0	0	0	0	0	0
7.19_178.9806m/z		178.981	1	7.18567	0.0241	1	1	---	---	100	0	---	0	0	0	0	0	0	0	0	0	0	0	0	0	0	0	0	0	0	0	0	0	0	0	0	0	0	0	0	0	0	0	0	0	0	0	0	0
7.19_274.9266m/z		274.927	1	7.18567	0.0184833	1	1	---	---	100	0	---	0	0	0	0	0	0	0	0	0	0	0	0	0	0	0	0	0	0	0	0	0	0	0	0	0	0	0	0	0	0	0	0	0	0	0	0	0
7.19_275.0537m/z		275.054	1	7.19105	0.0161167	8	1	---	---	100	0	---	0	0	0	0	0	0	0	0	0	0	0	0	0	0	0	0	0	0	0	0	0	0	0	0	0	0	0	0	0	0	0	0	0	0	0	0	0
7.20_164.9462m/z		164.946	1	7.1957	0.0176667	1	4.32323	Control	High	100	1604.72	14.26	1539.57	1195.61	1683.74	1640.35	1964.32	1192.84	1797.51	2220.82	0	1519.54	1086.45	0	0	414.457	355.014	1749.79	1516.29	1284.45	1389.22	1241.76	1343.55	1195.61	1450.79	1451.69	1878.41	1163.27	1424.02	2124.02	0	1393.84	952.483	0	0	424.761	384.268	1599.61	1344.58
7.21_116.9719m/z		116.972	1	7.20718	0.0594333	4	1	---	---	100	0	---	0	0	0	0	0	0	0	0	0	0	0	0	0	0	0	0	0	0	0	0	0	0	0	0	0	0	0	0	0	0	0	0	0	0	0	0	0
7.21_163.0013m/z		163.001	1	7.20718	0.0277	2	1	---	---	100	0	---	0	0	0	0	0	0	0	0	0	0	0	0	0	0	0	0	0	0	0	0	0	0	0	0	0	0	0	0	0	0	0	0	0	0	0	0	0
7.21_281.0042m/z		281.004	1	7.21337	0.276783	6	1	---	---	100	0	---	0	0	0	0	0	0	0	0	0	0	0	0	0	0	0	0	0	0	0	0	0	0	0	0	0	0	0	0	0	0	0	0	0	0	0	0	0
7.22_395.9313m/z		395.931	1	7.21877	0.498683	1	1	---	---	100	0	---	0	0	0	0	0	0	0	0	0	0	0	0	0	0	0	0	0	0	0	0	0	0	0	0	0	0	0	0	0	0	0	0	0	0	0	0	0
7.23_257.0432m/z		257.043	1	7.23107	0.0299833	6	1	---	---	100	0	---	0	0	0	0	0	0	0	0	0	0	0	0	0	0	0	0	0	0	0	0	0	0	0	0	0	0	0	0	0	0	0	0	0	0	0	0	0
7.24_594.8774m/z		594.877	1	7.2372	0.0709167	1	1.38877	QC	Low	100 - 5.01 - 4.2	52478.9	5.34	41590.2	43518.4	40253.8	41355.8	46026.6	48318.3	28917.6	42745.4	22248.9	46709.7	29155.8	55497.3	47344.7	60124	46010.9	39426.7	49857	63829	51757.7	57524.3	36294.7	43518.4	34684.6	36599.4	44013.6	47120.3	22909	40882.2	17493.2	42845.7	25560.6	60473.8	51727.2	61618.7	49802.2	36042.9	44211
7.26_182.0577m/z		182.058	1	7.25565	0.166183	7	1.36304	QC	Low	100 - 85.3	26617.8	7.42	27090.4	28662.6	18550.7	18969.9	23794.1	21332.7	15678.2	21461.5	20933	18235.7	22046.9	27208.8	24514	24913	24973.2	20525.6	24493	26099.8	29816.3	32154.2	23641.2	28662.6	15984.1	16788.1	22753.5	20803.8	12420.5	20526.1	16458.5	16727.1	19328.4	29648.7	26783.2	25532.4	27031	18764	21719.3
7.26_279.1105m/z		279.11	1	7.25565	0.119083	6	1.84277	QC	Low	100 - 6.85	32862.5	6.58	21118.2	32731.6	20071.6	27251.8	26570.4	28328.4	8881.95	24636.4	6657.26	20662	13941.6	41099.3	34503.3	32874.3	33870.5	33178.1	36092.4	33294.7	31027.9	30719.5	18429.4	32731.6	17294.6	24117.5	25408.3	27626	7036.45	23562.6	5234.27	18952.8	12222.4	44784.7	37697.2	33691.6	36661.5	30330.6	32005.2
7.26_394.9202m/z		394.92	1	7.25565	0.0226167	1	1	---	---	100	0	---	0	0	0	0	0	0	0	0	0	0	0	0	0	0	0	0	0	0	0	0	0	0	0	0	0	0	0	0	0	0	0	0	0	0	0	0	0
7.26_453.1672m/z		453.167	1	7.26122	0.292217	25	1.38028	QC	High	100 - 23.4 - 4.45 - 0.121	502671	6.8	574826	434148	443883	384887	498069	443881	428843	434958	536572	505477	389117	333706	346990	394104	356990	519880	550776	494834	460763	487101	501637	434148	382470	340620	476286	432876	339738	416000	421879	463661	341135	363630	379110	403902	386407	475262	488404
7.27_273.1211m/z		273.121	1	7.26662	0.119083	19	1.45545	QC	Control	100 - 3.87	28964.4	8.64	22375	20883.2	16160	16154.3	23930.5	25124.9	18181.9	21727.5	19218.6	22712.4	21119.7	23915.7	19171.1	29063.3	25406.5	29207.6	27513.7	26739	28229.3	33132.2	19526.1	20883.2	13924.2	14296.4	22883.9	24502	14404	20780.4	15110.6	20833.5	18515.4	26060.2	20945.8	29785.8	27500	26700.9	24397.9
7.28_173.0145m/z		173.014	1	7.27827	0.0652167	5	1.84787	QC	Low	100	6772.22	8.38	6535.52	5671.69	4557.55	6353.82	7785.8	4516.78	2586.78	5712.99	116.045	5391.83	3346.5	6149.98	7652.46	7420.4	5818.75	6689.92	7702.67	6827.67	6366.79	6274.06	5703.38	5671.69	3927	5623.05	7445.29	4404.8	2049.3	5463.98	91.2401	4945.78	2933.85	6701.45	8360.83	7604.88	6298.22	6115.76	6830.39
7.28_265.1118m/z		265.112	1	7.27827	0.024	1	1.98822	High	Low	100	3268.47	8.14	2057.74	2247.19	2204.47	1967.84	1839.91	1398.33	952.602	2949.44	980.411	1938.79	2330.15	3235.61	3849.82	3966	2960.75	2733.11	3737.82	2753.13	3020.25	3254.26	1795.74	2247.19	1899.48	1741.51	1759.44	1363.66	754.668	2820.89	770.847	1778.4	2042.82	3525.75	4206.18	4064.59	3204.72	2498.54	3314.54
7.28_150.0583m/z		150.058	1	7.28443	0.21155	17	2.98175	High	Low	100	16889.8	11.87	6785.49	10361.2	5508.17	10466.9	10331.7	11447.6	2613.63	6235.34	1506.88	6518.39	4444.04	22574.1	19138.8	15809.8	22482	12789.1	14137.4	14891.9	17176.8	16607.6	5921.53	10361.2	4746.1	9263.12	9879.83	11163.8	2070.57	5963.55	1184.78	5979.15	3896.05	24598.3	20910.4	16202.9	24334.6	11691.5	12536.5
7.28_216.0167m/z		216.017	1	7.28443	0.0239833	1	1	---	---	100	0	---	0	0	0	0	0	0	0	0	0	0	0	0	0	0	0	0	0	0	0	0	0	0	0	0	0	0	0	0	0	0	0	0	0	0	0	0	0
7.28_241.1546m/z		241.155	1	7.28443	0.138483	41	1.34181	Control	Low	100 - 7.81	26551	9.35	23503.1	31972.2	24548	24525.1	28206.7	25683.7	12938.6	23559.6	15068.6	21686.6	19020.8	29064.4	24950.4	24788.8	23119.9	26981.3	29882.2	27099.5	23303.8	24999.3	20510.6	31972.2	21151.7	21704.4	26973.1	25046.9	10250.2	22532.7	11847.7	19892.6	16675.4	31670.7	27260	25405	25025	24665.6	26498.2
7.29_382.9493m/z		382.949	1	7.29062	0.0712	1	1.61309	QC	Low	100 - 1.61 - 0.979	35048.5	11.55	26419.9	25534.2	19876.1	25222.4	29432.1	26719.8	16104.7	29102.3	10101.2	26609.6	19753.2	35607.1	32939.2	35162.3	30807.2	29438.4	37965.5	39529	32752.1	35557.6	23056	25534.2	17126.2	22321.5	28144.8	26057.3	12758.5	27833.8	7942.05	24408.3	17317.5	38800.1	35988.3	36036.5	33345.8	26911.8	33666.1
7.30_305.1573m/z		305.157	1	7.30305	0.0186167	1	1	---	---	100	0	---	0	0	0	0	0	0	0	0	0	0	0	0	0	0	0	0	0	0	0	0	0	0	0	0	0	0	0	0	0	0	0	0	0	0	0	0	0
7.32_198.0695m/z		198.07	1	7.31548	0.1639	2	1.43331	High	Low	100 - 5.65 - 2.01	94799.5	9.92	66748.7	120695	36860.9	102311	88023.1	99164.2	37497.5	75313.8	25450.2	93275.8	119036	96538.4	89878.8	89311	79232.6	68202.7	83372.8	86114.2	86685.6	88150.6	58249.9	120695	31761.1	90543.7	84173.4	96705.7	29706.2	72031.1	20010.2	85559.6	104358	105195	98198.7	91531.4	85761.4	62349.2	73931.4
7.32_103.1229m/z		103.123	1	7.32087	0.160117	11	1.83472	Low	High	100 - 1.09	15480.1	8.26	16845	10002.6	13588.3	10011.5	12507.8	9499.04	16167	11341.9	25612.6	14780	13940.7	5842.69	7232.37	8405.08	6765.75	9507.21	11160.5	10365.7	9023.64	9800.24	14700.2	10002.6	11708.3	8860.08	11960.8	9263.53	12807.8	10847.5	20137.9	13557.4	12221.7	6366.61	7901.85	8614.04	7323.25	8691.25	9896.65
7.32_195.0176m/z		195.018	1	7.32087	0.0348	1	1.66102	Low	QC	100	2617.9	11.7	2463.94	1677.99	2534.02	1624.33	2448.09	1941.65	3059.72	2074.88	3247.13	2766.13	2673.84	1681.23	1681.06	1696.66	1280.8	1420.12	1473.17	1434.26	1794.39	1758.46	2150.22	1677.99	2183.43	1437.51	2341.02	1893.51	2423.97	1984.44	2553.06	2537.3	2344.13	1831.99	1836.67	1738.84	1386.34	1298.23	1306.34
7.32_283.9287m/z		283.929	1	7.32087	0.0286167	1	1	---	---	100	0	---	0	0	0	0	0	0	0	0	0	0	0	0	0	0	0	0	0	0	0	0	0	0	0	0	0	0	0	0	0	0	0	0	0	0	0	0	0
7.33_181.0284m/z		181.028	1	7.33167	0.3177	1	1.52191	Low	High	100 - 5.87 - 0.242	1.26775e+06	13.01	1.23465e+06	975550	1.05366e+06	824455	1.10115e+06	983779	1.21466e+06	1.02585e+06	1.87718e+06	1.23728e+06	1.07872e+06	718800	719633	867700	780152	972402	848403	721012	948311	1.01235e+06	1.07745e+06	975550	907881	729633	1.05299e+06	959389	962278	981140	1.47593e+06	1.13493e+06	945706	783255	786247	889271	844437	888946	752326
7.33_358.0396m/z		358.04	1	7.33167	0.0417667	2	1	---	---	100	0	---	0	0	0	0	0	0	0	0	0	0	0	0	0	0	0	0	0	0	0	0	0	0	0	0	0	0	0	0	0	0	0	0	0	0	0	0	0
7.34_219.0267m/z		219.027	1	7.33782	0.101417	2	1	---	---	100	0	---	0	0	0	0	0	0	0	0	0	0	0	0	0	0	0	0	0	0	0	0	0	0	0	0	0	0	0	0	0	0	0	0	0	0	0	0	0
7.35_245.0996m/z		245.1	1	7.34567	0.0478833	10	1	---	---	100	0	---	0	0	0	0	0	0	0	0	0	0	0	0	0	0	0	0	0	0	0	0	0	0	0	0	0	0	0	0	0	0	0	0	0	0	0	0	0
7.35_597.0102m/z		597.01	1	7.35185	0.0879833	2	1	---	---	100	0	---	0	0	0	0	0	0	0	0	0	0	0	0	0	0	0	0	0	0	0	0	0	0	0	0	0	0	0	0	0	0	0	0	0	0	0	0	0
7.36_154.0835m/z		154.083	1	7.36263	0.159083	68	2.11994	Control	High	100 - 0.729	61646.7	9.69	94419.1	54226.5	63918.8	32598.2	63070.8	23614.9	48786.4	49459.4	60308.6	49166.3	42836	21542.1	25240.2	31238.8	24540.3	35237.3	41672.7	43937.5	36982.8	36354.6	82397.2	54226.5	55075.4	28849	60312.4	23029.4	38649.5	47303.6	47417.6	45099	37553.9	23473.7	27576.6	32015.5	26562.4	32213.1	36953.5
7.37_324.0818m/z		324.082	1	7.36803	0.12275	7	2.11873	High	Low	100 - 9.45 - 2.9	162083	3.88	46723.4	133036	33403.6	83735.8	93795	157846	46980.2	92929	18608.6	66136.6	29077.7	244774	170770	192658	173134	136058	141392	130393	131194	141292	40774.4	133036	28782.1	74105.1	89692.8	153933	37218.6	88878.4	14631	60665.4	25492.1	266723	186578	197447	187401	124381	125380
7.37_204.1229m/z		204.123	1	7.37413	0.27235	13	1.2452	QC	Control	100 - 9.74 - 0.841	1.36233e+07	8.18	9.03383e+06	1.66306e+07	6.05525e+06	1.12576e+07	1.17258e+07	1.7322e+07	1.03368e+07	1.31936e+07	6.29833e+06	1.09717e+07	6.00629e+06	1.62446e+07	1.29654e+07	1.72836e+07	1.39567e+07	1.4539e+07	1.42201e+07	1.44688e+07	1.20709e+07	1.28176e+07	7.8836e+06	1.66306e+07	5.21749e+06	9.96283e+06	1.1213e+07	1.68925e+07	8.18899e+06	1.26185e+07	4.95206e+06	1.00641e+07	5.26566e+06	1.77013e+07	1.41655e+07	1.77133e+07	1.51068e+07	1.32912e+07	1.26098e+07
7.37_222.0049m/z		222.005	1	7.37413	0.264783	2	1.7633	Low	High	100 - 7.11	431692	10.2	440299	311684	352021	250763	346808	304002	422932	328806	689118	413603	351694	198106	199559	255050	219692	299479	259398	228925	275943	288538	384238	311684	303318	221922	331640	296465	335055	314474	541818	379387	308327	215871	218031	261391	237795	273776	230023
7.37_302.0909m/z		302.091	1	7.37413	0.0826	8	1.24577	Low	Control	100 - 2.08	29661.3	14	19243	33762.2	12740.3	25930.1	27372.3	34709.9	29946.4	31704.6	21023	30922.7	15352.9	31258.2	30834.9	36753.9	32950.5	30143	24269.8	22315.9	26531.5	31152.8	16792.9	33762.2	10977.6	22947.8	26175.2	33849.4	23724.1	30322.7	16529.3	28364.6	13459.7	34061.2	33689.2	37667.6	35665.7	27556	21521.4
7.38_243.0021m/z		243.002	1	7.38035	0.0284667	2	1	---	---	100	0	---	0	0	0	0	0	0	0	0	0	0	0	0	0	0	0	0	0	0	0	0	0	0	0	0	0	0	0	0	0	0	0	0	0	0	0	0	0
7.38_343.1836m/z		343.184	1	7.38035	0.06565	1	2.02273	QC	Low	100 - 1.33	25076.3	14.4	4498.87	22927	3769.07	17924.9	15142.5	22486.3	9548.54	19502.7	0	10448.7	3667.26	22187.2	23200	35130.7	23926.3	21947.1	25691	20759.3	28514.2	28470	3926.05	22927	3247.61	15863.3	14480.3	21928.8	7564.53	18652.7	0	9584.32	3215.05	24176.7	25347.5	36004.1	25897.8	20063.5	22781.6
7.38_384.0938m/z		384.094	1	7.38035	0.104133	12	1.30243	Low	Control	100 - 8.57	90944.5	12.48	60170.4	95284.4	42370.9	67340.7	83968.3	111645	91353	96640.7	64423.3	90660.3	46286.9	77293.2	75895.2	109573	81778.8	76976.2	70628.8	59396.5	79873.5	82505.6	52509.2	95284.4	36508.7	59595.6	80295.9	108877	72371.5	92428.4	50652.8	83160.3	40579.3	84224.2	82920.6	112297	88517.4	70369.7	62630.5
7.39_344.9841m/z		344.984	1	7.38647	0.20635	3	2.0586	Low	High	100 - 6.27	387541	10.21	409561	245643	331042	195176	284358	241282	414269	283962	624359	373835	318455	122214	147523	194561	158522	191263	193750	185474	222515	232380	357414	245643	285241	172728	271921	235300	328191	271585	490902	342910	279187	133173	161179	199398	171584	174848	171809
7.39_366.9751m/z		366.975	1	7.38647	0.0826	1	1.17147	QC	Low	100	32797.1	7.4	37062.2	25993.7	29054.2	23232.8	33709.1	29030	25479.6	27779.7	26812.7	30880.9	24855	27433	29316.2	34386.5	26298.9	28014.7	37702.5	35121.4	30923.8	32223	32343.3	25993.7	25034.4	20560.7	32234.8	28310.2	20185.4	26568.9	21081.5	28326.3	21790.1	29892.9	32029.9	35241.4	28466	25610.4	33432.9
7.39_112.0868m/z		112.087	1	7.3911	0.134183	5	1.84458	High	Low	100 - 0.166	17427	5.36	9770.3	8624.94	7682.25	7272.07	14377.9	10900	5803.44	12360.3	8356.85	9817.71	13225.4	22652.4	21762.2	13221.6	16273.3	13169.5	13501.3	15049.7	14189	14485.2	8526.29	8624.94	6619.39	6435.69	13749.1	10629.8	4597.59	11821.5	6570.57	9005.53	11594.6	24683.7	23776.7	13550.3	17614.2	12039.3	11972.4
7.39_221.0593m/z		221.059	1	7.3911	0.0269667	4	1	---	---	100	0	---	0	0	0	0	0	0	0	0	0	0	0	0	0	0	0	0	0	0	0	0	0	0	0	0	0	0	0	0	0	0	0	0	0	0	0	0	0
7.39_315.0824m/z		315.082	1	7.3911	0.0230833	7	1	---	---	100	0	---	0	0	0	0	0	0	0	0	0	0	0	0	0	0	0	0	0	0	0	0	0	0	0	0	0	0	0	0	0	0	0	0	0	0	0	0	0
7.40_334.0503m/z		334.05	1	7.4011	0.0277667	2	1	---	---	100	0	---	0	0	0	0	0	0	0	0	0	0	0	0	0	0	0	0	0	0	0	0	0	0	0	0	0	0	0	0	0	0	0	0	0	0	0	0	0
7.41_146.1651m/z		146.165	1	7.40885	0.412117	3	4.35654	Low	Control	100 - 7.38	726879	41.58	68713.3	81621.3	167838	178944	337122	359034	644610	573340	1.12227e+06	935138	807910	395359	348265	446047	339791	16534	21153.4	23930.7	444605	375316	59964.4	81621.3	144617	158363	322378	350133	510672	548350	882384	857779	708287	430811	380503	457136	367790	15115	18757.9
7.41_186.1123m/z		186.112	1	7.40885	0.104117	11	1.72195	High	Low	100	11776.8	11.21	10183.3	9614.92	7049.64	9595.43	10199.2	9549.68	4984.01	7349.1	4245.96	8067.17	7484.87	14873.6	13642.9	12047	10835.4	11919.4	12254.4	10966.1	9088.31	10845.2	8886.75	9614.92	6074.3	8491.84	9753.12	9312.92	3948.42	7028.77	3338.38	7399.81	6561.92	16207.3	14905.8	12346.5	11728.2	10896.4	10866.7
7.41_211.0121m/z		211.012	1	7.41423	0.109367	2	1.33741	QC	High	100 - 3.4	33011.4	4.83	41899.9	25577.2	26864	23689.6	27190.3	21074.5	30048.8	25093.9	38583.3	34567.8	28824.1	22568.1	23032.5	26034	22957.3	35284	33049.3	30809.6	32695.8	33218.5	36565	25577.2	23147.2	20965	26001.1	20552	23805.2	24000.1	30336.1	31708.1	25269.8	24591.8	25164.5	26681.2	24849	32255.7	29306.7
7.43_188.1757m/z		188.176	1	7.42583	0.882583	5	2.35597	QC	Low	100 - 8.64	182491	46.83	242561	49103.2	282800	80929.3	221166	69345.7	129725	30820.9	120432	36971.2	71623.6	93694.4	241957	212161	165850	2146.05	202894	224871	275056	207486	211677	49103.2	243674	71621.4	211493	67626.4	102770	29477.5	94689.8	33912.7	62791.7	102096	264355	217435	179516	1961.86	179918
7.43_265.0165m/z		265.016	1	7.42583	0.0462333	2	1.45474	Control	High	100	9824.45	6.97	10451.5	10046.2	8687.49	10192.3	9744.77	7569.07	9221.23	9390.56	4579.57	10486.5	6221.51	8071.1	6107.46	7309.28	6057.64	11096.7	7020.93	7837.19	6960.3	8692.99	9120.78	10046.2	7485.55	9020.03	9318.58	7381.41	7305.23	8981.25	3600.68	9618.97	5454.34	8794.84	6672.82	7491	6556.79	10144.3	6225.86
7.43_420.0151m/z		420.015	1	7.43198	0.0655	6	1.43855	Control	High	100 - 2.73 - 3.92	60580.1	9.08	87482	48293.1	55340.5	55104.6	56680.3	51973.6	76935	53867.9	44151.8	68533.2	57905.2	35903	36930.2	42777	37043.7	50041.1	52751.2	55524.2	43481.3	48563.9	76343.4	48293.1	47684	48766.9	54201.4	50685	60949.3	51519.9	34714.3	62863.8	50765	39122.5	40348.7	43840.5	40096.2	45746.3	46777.4
7.44_414.0044m/z		414.004	1	7.43812	0.08025	1	1.38437	QC	Low	100 - 0.824 - 0.33	77982.7	11.23	62352.8	75212.9	55179.1	63857.4	63392.8	68499.1	57139.4	60453.2	36013	59548.9	48042.7	93022.5	78751	80656.3	76885	88954.9	80474.7	63940.7	75502.2	81040.7	54413.7	75212.9	47544.9	56513	60620.3	66800.8	45266.9	57818.2	28315.2	54622.7	42118.6	101364	86040.7	82661.5	83220.3	81320.4	71361.5
7.44_243.1009m/z		243.101	1	7.44352	0.0562667	34	3.43698	High	Low	100 - 1.44	10087.9	14.07	3911.44	7367	2554.13	6691.09	6486.45	8075.96	1285.29	3346.74	245.923	1721.58	1035.58	13202.4	10803.1	10367.5	15030.7	7519.24	8032.65	9680.81	9391.78	10664.5	3413.42	7367	2200.76	5921.53	6202.76	7875.73	1018.23	3200.86	193.357	1579.16	907.884	14386.3	11803.1	10625.3	16269.2	6873.91	7123
7.45_174.1236m/z		174.124	1	7.4497	0.136367	5	1.17615	Control	High	100 - 5.81	94725.2	7.04	110115	109279	77011.2	95314.6	81905.9	79649.6	64651.5	137361	60623.1	97322.7	48866	61229.7	62285.6	119304	111006	97164.3	102867	95123.5	87718.9	87223.5	96095	109279	66356.4	84352.2	78323.7	77674.8	51218.1	131373	47664.9	89271.6	42840.3	66720.2	68051.2	122270	120153	88825.2	91218
7.45_395.0245m/z		395.024	1	7.4497	0.101517	4	1.34046	QC	Low	100 - 23.4 - 0.413	45716.4	9.04	32172.3	45213.4	33493.2	43024.1	40408	45599.2	32007.5	32172.2	21244.2	39502.5	38400.7	41027.7	35862.7	41493.9	45642.5	72374.5	44111	32699.7	38585.6	40811.3	28076	45213.4	28859.3	38075.8	38640.8	44468.7	25356.9	30769.9	16703.3	36234.7	33665.6	44706.7	39182.4	42525.5	49403.5	66163	39115.7
7.45_582.5462m/z		582.546	1	7.4497	0.0523833	1	1.31993	QC	High	100 - 24.7	13823	20.48	8082.05	9273.52	10373.7	15178.5	17786.8	20190.4	9743.08	16973.9	4119.46	11272.9	13057.2	10690.1	11969.2	8637.52	8008.8	19973.7	11869.6	12324.4	13897.9	11049.5	7053.01	9273.52	8938.5	13432.8	17008.9	19689.9	7718.65	16234	3238.92	10340.3	11447.1	11648.7	13077.1	8852.25	8668.73	18259.5	10525.4
7.46_126.0171m/z		126.017	1	7.4551	0.0717833	4	1.49787	QC	Low	55.9 - 100	2660.27	16.74	1463.76	2715.85	2065.15	2211.81	1528.41	2162.13	1450.29	1757.5	1975.39	1534.9	1143.68	2802.02	2508.4	3151.74	3034.08	3779.49	2312.91	2284.12	2357.9	2566.92	1277.38	2715.85	1779.43	1957.42	1461.56	2108.52	1148.94	1680.89	1553.15	1407.92	1002.65	3053.28	2740.6	3230.09	3284.09	3455.11	2050.99
7.46_143.0484m/z		143.048	1	7.4551	0.15255	1	1.27507	QC	Low	100 - 1.45 - 0.308	154007	9.83	128757	155525	109803	133697	132318	171324	101647	125499	79050.9	126398	104769	163766	147468	152844	157537	156778	178015	152938	140760	141546	112363	155525	94611.4	118320	126531	167076	80527	120029	62153.7	115941	91850.1	178451	161119	156644	170518	143323	157855
7.46_182.0257m/z		182.026	1	7.4551	0.0169	4	1	---	---	100	0	---	0	0	0	0	0	0	0	0	0	0	0	0	0	0	0	0	0	0	0	0	0	0	0	0	0	0	0	0	0	0	0	0	0	0	0	0	0
7.46_393.0777m/z		393.078	1	7.4551	0.0899167	22	1.49155	QC	Low	100 - 3.63 - 2.89	83486.2	10.96	54362	86797.9	55482.1	67552.3	65356.5	91483	44627.9	59241.5	28826.8	55685	47774.4	97503.3	86363.8	85748.8	86078.1	88637.7	96462.4	81026	78010.3	73294.5	47440.3	86797.9	47805.9	59782.9	62498.1	89214.9	35355	56659.3	22665	51078.5	41883.4	106247	94358.3	87880.6	93171	81030.4	85538.6
7.46_887.6009m/z		887.601	1	7.4551	0.0626333	10	2.0011	High	Low	100 - 45	31144.2	17.43	12477.5	32928.8	22296.6	30134.6	15164.8	31803.2	11139.7	12331.5	4849.55	17693.6	21910.1	36102.9	17914.9	40942.8	38850.3	18004.8	20387.3	28340.3	23568.9	25010	10888.8	32928.8	19211.8	26668.7	14501.6	31014.8	8825.08	11794	3812.95	16229.9	19208.4	39340.2	19573.2	41960.7	42051.6	16459.5	18078.5
7.46_501.0656m/z		501.066	1	7.46048	0.132483	9	1.58354	High	Low	100 - 12.1 - 17.8 - 1.91 - 1.04	2.68976e+06	5.32	1.53487e+06	2.34832e+06	1.56666e+06	2.16651e+06	1.9406e+06	2.89666e+06	1.22869e+06	1.73466e+06	853393	1.77949e+06	1.59992e+06	3.34948e+06	2.72144e+06	2.82246e+06	2.95553e+06	2.16104e+06	2.40941e+06	2.16274e+06	2.33812e+06	2.39056e+06	1.33944e+06	2.34832e+06	1.3499e+06	1.91733e+06	1.85573e+06	2.82484e+06	973392	1.65905e+06	670979	1.63228e+06	1.40264e+06	3.64983e+06	2.97335e+06	2.89263e+06	3.19906e+06	1.97557e+06	2.13656e+06
7.46_643.1066m/z		643.107	1	7.46048	0.0689	3	1.81007	High	Low	100 - 7.54 - 2.05	79571	9.74	37640.1	71823.8	43942	64427.1	56983.2	75313.6	28831.4	45982.1	19315.5	50358.8	33531.9	115940	76789.4	85579.3	86015.1	78770.6	77992.4	73911	67220.9	62567.4	32847.5	71823.8	37862.5	57017.1	54491	73446.4	22840.7	43977.8	15186.8	46192.8	29397.1	126336	83897.6	87706.8	93102.8	72010.1	69160.2
7.46_830.6281m/z		830.628	1	7.46048	0.0750333	4	2.77917	High	Low	100 - 69 - 8.94	118643	7.49	20750.5	90699.2	33805.9	81407.4	46762.1	100977	17902.2	52535.7	8594.02	33441.3	37925.2	191163	119033	114118	130976	80566.1	84468	73106.5	78236	69992.7	18108.5	90699.2	29128.7	72044.5	44716.9	98473.7	14182.5	50245.8	6757.04	30674.9	33248.7	208304	130051	116956	141769	73651.6	74902.5
7.46_960.5980m/z		960.598	1	7.46048	0.09615	4	1.1981	Control	Low	100 - 87.4 - 18.8	151614	8.71	137280	150153	145837	172986	151813	154982	119918	137251	66147.9	154429	157942	108568	117993	144663	163328	141217	135326	114516	124440	146994	119801	150153	125660	153090	145173	151140	95001.2	131268	52008.7	141654	138466	118303	128916	148260	176787	129097	120001
7.47_116.0705m/z		116.071	1	7.472	0.1585	20	2.22415	High	Low	100 - 0.192 - 0.213	419234	18.7	173287	307568	152888	279322	235361	419349	113297	191424	54714.6	163676	127115	489761	491159	414634	573502	296383	390203	336320	449327	466844	151223	307568	131735	247196	225067	408952	89756.2	183080	43019.3	150136	111441	533678	536625	424942	620759	270946	346015
7.47_770.5996m/z		770.6	1	7.472	0.0355	19	2.56307	High	Low	100 - 28.3	13982.5	5.93	2983.72	9352.76	12115	13885.8	9902.34	11263.9	5714.49	7436.4	2862.11	0	7318.67	13186.8	16155.8	14553.4	18697.9	8620.29	9467.41	10093	9367.7	8993.07	2603.82	9352.76	10438.8	12288.7	9469.26	10984.6	4527.12	7112.26	2250.33	0	6416.21	14369.3	17651.3	14915.2	20238.7	7880.46	8395.29
7.48_277.0598m/z		277.06	1	7.47822	0.0301167	4	1	---	---	100 - 2.77	0	---	0	0	0	0	0	0	0	0	0	0	0	0	0	0	0	0	0	0	0	0	0	0	0	0	0	0	0	0	0	0	0	0	0	0	0	0	0
7.48_202.0274m/z		202.027	1	7.48447	0.0256167	3	1	---	---	100 - 67.4	0	---	0	0	0	0	0	0	0	0	0	0	0	0	0	0	0	0	0	0	0	0	0	0	0	0	0	0	0	0	0	0	0	0	0	0	0	0	0
7.49_182.0662m/z		182.066	1	7.4906	0.0437667	2	1	---	---	100	0	---	0	0	0	0	0	0	0	0	0	0	0	0	0	0	0	0	0	0	0	0	0	0	0	0	0	0	0	0	0	0	0	0	0	0	0	0	0
7.50_721.5593m/z		721.559	1	7.49762	0.107783	25	1.62754	Control	High	100 - 51.8 - 4.12	79299	6.58	97435.4	59760.6	107116	69352.7	62830.8	58786.7	110851	66791.1	59501.2	88376.7	90235.5	24196.1	39172.4	43856.6	46155.8	54959.5	50757.9	51484	58513.2	58085.6	85029.4	59760.6	92295.9	61376.3	60082.9	57329.2	87818.5	63879.9	46782.8	81065.7	79108.7	26365.8	42798.5	44947	49959.1	50242.6	45009.8
7.50_241.1546m/z		241.155	1	7.50075	0.15325	46	1.44484	High	Low	100 - 8.49	62915.7	4.85	51480.6	67741.1	49948.1	56909.7	53039.3	60761.8	31662.3	55743.3	21250	48307.5	37112.9	73383	71133.5	65349.9	67599.4	65163.8	64015	64878.1	58833.4	59629.9	44925.9	67741.1	43037.6	50364.4	50719.6	59255.3	25083.4	53313.6	16707.8	44311.3	32536.5	79963.4	77718.1	66974.6	73169.7	59571.1	56765.7
7.51_217.0498m/z		217.05	1	7.50702	0.0375167	4	1	---	---	100	0	---	0	0	0	0	0	0	0	0	0	0	0	0	0	0	0	0	0	0	0	0	0	0	0	0	0	0	0	0	0	0	0	0	0	0	0	0	0
7.51_291.1327m/z		291.133	1	7.50702	0.0212333	7	1	---	---	100	0	---	0	0	0	0	0	0	0	0	0	0	0	0	0	0	0	0	0	0	0	0	0	0	0	0	0	0	0	0	0	0	0	0	0	0	0	0	0
7.51_732.5505m/z		732.551	1	7.50702	0.0554	24	1.50964	Low	High	100 - 54.4 - 0.892	22765.6	11.1	20265.9	13051.6	27104.2	17233.8	18441.2	9108.55	34946.6	19987.3	25880.7	23904.9	21629.8	10515.1	14430.7	10055.2	18770.1	20334.6	17081	19829.8	15604.7	17215.4	17685.6	13051.6	23354.3	15251.7	17634.7	8882.72	27685.3	19116.1	20348.7	21927.3	18962.6	11458	15766.5	10305.2	20316.8	18589.4	15146.6
7.51_229.1545m/z		229.155	1	7.51262	0.015	23	1.5434	High	Low	100	1693.5	8.74	1085.53	2085.48	1567.44	697.772	1327.41	1487.65	558.075	1706.43	546.03	1188.09	903.206	2532.98	1313.6	1243.22	2474.5	1544.09	1851.59	1747.04	1713.23	1500.63	947.319	2085.48	1350.58	617.519	1269.36	1450.77	442.117	1632.05	429.316	1089.81	791.832	2760.12	1435.2	1274.13	2678.4	1411.57	1641.91
7.52_235.0496m/z		235.05	1	7.51575	0.0382167	4	1	---	---	100	0	---	0	0	0	0	0	0	0	0	0	0	0	0	0	0	0	0	0	0	0	0	0	0	0	0	0	0	0	0	0	0	0	0	0	0	0	0	0
7.52_420.0152m/z		420.015	1	7.51575	0.0831667	6	1.14165	Low	High	100 - 6.66 - 8.04	113726	8.18	105710	93904.2	114788	96730.7	99103.5	90085.1	136943	106742	133680	101177	102548	93432.1	106987	87406.6	107703	103703	118293	108133	93206.6	101157	92250.4	93904.2	98906.8	85605.4	94769.2	87851.7	108489	102089	105106	92807.5	89903.3	101810	116891	89579.6	116577	94802.8	104897
7.52_378.9552m/z		378.955	1	7.52198	0.0265667	1	1	---	---	100	0	---	0	0	0	0	0	0	0	0	0	0	0	0	0	0	0	0	0	0	0	0	0	0	0	0	0	0	0	0	0	0	0	0	0	0	0	0	0
7.53_158.0187m/z		158.019	1	7.5274	0.0751167	1	1.37313	High	Control	100	13840.5	14.61	8777.84	10953.5	7829.88	10002.2	12834.2	15124.4	8002.97	12477.6	6837.77	10711.3	6787.21	14041	17621.3	14308.1	16444.9	10634.1	12761.1	14369.2	15447.1	15179.3	7660.2	10953.5	6746.59	8851.84	12272.9	14749.4	6340.1	11933.7	5376.19	9825.2	5950.29	15300.1	19252.4	14663.9	17799.9	9721.47	11316
7.53_270.1311m/z		270.131	1	7.5274	0.0904833	4	1.33805	QC	Control	100 - 7.82	66244.1	6.9	43969.2	69627.2	44712.7	42871.5	46358.9	58151.4	47153	79276.9	50270	65795.7	48795.7	72268.3	64249.8	55633.6	57838	63351.3	63898.7	61995.6	69160.5	72814.5	38370.9	69627.2	38526.6	37940.8	44331.4	56709.6	37355.4	75821.4	39524.8	60352.7	42778.8	78748.7	70197.3	57016.7	62603.9	57914.1	56662.6
7.53_352.1341m/z		352.134	1	7.5274	0.0708333	4	1.36923	QC	Control	100 - 7.25	48496.4	5.35	31424.4	49871.9	31731.3	31333.6	32732.4	40359	28749.4	58336.3	37556.4	59400.9	32956.6	61796.6	48889.4	40321.6	39511.3	50201.7	48371.4	51738.3	45130.8	47039.9	27423.3	49871.9	27341.2	27729.8	31300.9	39358.3	22775.8	55793.5	29528.7	54487	28892.7	67338	53415	41324	42767	45893.2	42893.7
7.53_229.0037m/z		229.004	1	7.53358	0.03195	2	1	---	---	100	0	---	0	0	0	0	0	0	0	0	0	0	0	0	0	0	0	0	0	0	0	0	0	0	0	0	0	0	0	0	0	0	0	0	0	0	0	0	0
7.53_251.9889m/z		251.989	1	7.53358	0.111483	2	1.40082	QC	Low	100 - 2.77 - 3.04	340697	12.62	228441	325734	190588	241871	276233	315230	197170	251212	206710	245742	186644	413276	360425	344880	373354	308780	379620	389512	291357	334217	199355	325734	164220	214053	264152	307414	156202	240262	162525	225413	163629	450334	393789	353454	404118	282279	336630
7.53_291.9814m/z		291.981	1	7.53358	0.0509	2	1.41656	QC	High	100 - 10.9	12038.5	1.68	9531.64	10304.2	7299.07	6854.62	10311.9	10677.2	8622.59	11292.9	15643.4	9763.73	6755.17	7447.44	8747.21	9988	9554.26	12135.2	11896.6	11780.7	12083.4	12296.5	8318.02	10304.2	6289.22	6066.25	9860.9	10412.4	6830.98	10800.7	12299.6	8956.02	5922.2	8115.26	9556.92	10236.3	10341.5	11093.7	10549.4
7.54_366.9755m/z		366.976	1	7.53897	0.0540333	3	1.30295	QC	Control	100 - 1.83 - 0.443	59415.4	15.21	41796.6	53311.1	35777.4	50067.2	47050.6	57799.7	37327.5	55354.7	29465.9	48282.9	36085.3	60971.8	66274	60530.2	55202.6	47220.5	52707.4	57711	65729.3	73708.7	36474.8	53311.1	30827.5	44308.8	44992.8	56366.7	29571.5	52941.9	23167.5	44288.7	31635.7	66439.2	72408.8	62035.1	59751.3	43167.8	46738.6
7.54_662.0035m/z		662.003	1	7.53897	0.10655	2	1.58275	High	Low	100 - 9.27 - 1.68	504036	16.93	288347	488588	248928	316682	365112	457800	219884	338037	209398	367161	253951	660151	551940	515492	538648	396250	489585	611853	431571	499500	251633	488588	214488	280260	349144	446450	174196	323303	164639	336787	222636	719347	603031	528308	583033	362242	434142
7.54_203.0321m/z		203.032	1	7.54435	0.03925	11	1	---	---	100	0	---	0	0	0	0	0	0	0	0	0	0	0	0	0	0	0	0	0	0	0	0	0	0	0	0	0	0	0	0	0	0	0	0	0	0	0	0	0
7.55_183.0327m/z		183.033	1	7.54977	0.0708333	5	1	---	---	100	0	---	0	0	0	0	0	0	0	0	0	0	0	0	0	0	0	0	0	0	0	0	0	0	0	0	0	0	0	0	0	0	0	0	0	0	0	0	0
7.55_222.0267m/z		222.027	1	7.54977	0.0448167	1	1	---	---	100	0	---	0	0	0	0	0	0	0	0	0	0	0	0	0	0	0	0	0	0	0	0	0	0	0	0	0	0	0	0	0	0	0	0	0	0	0	0	0
7.56_206.0274m/z		206.027	1	7.55515	0.0223	1	1	---	---	100	0	---	0	0	0	0	0	0	0	0	0	0	0	0	0	0	0	0	0	0	0	0	0	0	0	0	0	0	0	0	0	0	0	0	0	0	0	0	0
7.57_327.9471m/z		327.947	1	7.56665	0.0546167	3	1	---	---	100	0	---	0	0	0	0	0	0	0	0	0	0	0	0	0	0	0	0	0	0	0	0	0	0	0	0	0	0	0	0	0	0	0	0	0	0	0	0	0
7.57_104.9922m/z		104.992	1	7.57273	0.8787	2	1.05665	Low	Control	100 - 2.07 - 0.336	4.03198e+06	5.38	4.20268e+06	4.13473e+06	3.26371e+06	3.37741e+06	4.10059e+06	4.27107e+06	3.68133e+06	4.01822e+06	4.10194e+06	4.08733e+06	3.31945e+06	3.93647e+06	3.99368e+06	3.9366e+06	3.90553e+06	3.53797e+06	3.9982e+06	4.17547e+06	4.0817e+06	4.20656e+06	3.66757e+06	4.13473e+06	2.81217e+06	2.98896e+06	3.92125e+06	4.16518e+06	2.91642e+06	3.84307e+06	3.22514e+06	3.7492e+06	2.91014e+06	4.28946e+06	4.36336e+06	4.03446e+06	4.22735e+06	3.23432e+06	3.54543e+06
7.57_268.9984m/z		268.998	1	7.57273	0.354317	2	1.05854	High	Control	100 - 6.51 - 1.22	2.94614e+07	10.24	2.93602e+07	3.20044e+07	2.26669e+07	2.52226e+07	2.99059e+07	3.22773e+07	2.50759e+07	2.90025e+07	2.45385e+07	2.91983e+07	2.27037e+07	3.09906e+07	3.21776e+07	3.05491e+07	3.0886e+07	2.46428e+07	2.81828e+07	3.09957e+07	3.07336e+07	3.21809e+07	2.56219e+07	3.20044e+07	1.95309e+07	2.23217e+07	2.8598e+07	3.14771e+07	1.98656e+07	2.77383e+07	1.92934e+07	2.67829e+07	1.99041e+07	3.37696e+07	3.51562e+07	3.13086e+07	3.3431e+07	2.25278e+07	2.49912e+07
7.57_351.0014m/z		351.001	1	7.57273	0.31135	2	1.07012	High	Low	100 - 8.66 - 1.76	1.93974e+07	9.8	1.91589e+07	2.14746e+07	1.45082e+07	1.6539e+07	1.96307e+07	2.1336e+07	1.62707e+07	1.88709e+07	1.51409e+07	1.90138e+07	1.45927e+07	2.04724e+07	2.14412e+07	2.01662e+07	2.03144e+07	1.6357e+07	1.87149e+07	2.06249e+07	2.01673e+07	2.10161e+07	1.67195e+07	2.14746e+07	1.25009e+07	1.46368e+07	1.87721e+07	2.0807e+07	1.28899e+07	1.80484e+07	1.19045e+07	1.74408e+07	1.27933e+07	2.23082e+07	2.3426e+07	2.06675e+07	2.19883e+07	1.49532e+07	1.65956e+07
7.57_515.0074m/z		515.007	1	7.57273	0.23	1	1.13204	High	Low	100 - 13 - 3.14 - 0.058	2.11564e+07	11.4	1.95724e+07	2.31306e+07	1.50438e+07	1.72029e+07	2.06499e+07	2.29156e+07	1.6518e+07	1.98093e+07	1.42111e+07	1.99898e+07	1.48693e+07	2.26965e+07	2.37146e+07	2.186e+07	2.26415e+07	1.69162e+07	1.893e+07	2.12966e+07	2.14599e+07	2.26821e+07	1.70804e+07	2.31306e+07	1.29624e+07	1.52243e+07	1.97468e+07	2.23474e+07	1.30858e+07	1.89459e+07	1.11735e+07	1.83362e+07	1.30358e+07	2.47317e+07	2.59098e+07	2.24035e+07	2.45071e+07	1.54643e+07	1.67863e+07
7.57_679.5151m/z		679.515	1	7.57273	0.0971167	36	1.35118	High	Low	100 - 0.408	254059	16.46	204328	289020	198849	209875	220131	263279	176710	230411	78185.5	191551	165089	263227	301898	277165	262915	168304	187749	257822	237572	237515	178312	289020	171337	185737	210503	256752	139993	220368	61473.3	175705	144732	286830	329844	284056	284579	153860	166488
7.57_761.5179m/z		761.518	1	7.57273	0.1025	25	1.39533	High	Low	100 - 3.15	521344	20.06	366278	619736	340585	423730	506385	537871	390045	410320	146151	383793	327778	559674	608848	530544	579876	340353	430673	516871	534764	585053	319642	619736	293464	374996	484238	524536	309001	392435	114911	352044	287360	609861	665208	543733	627658	311142	381902
7.58_237.0282m/z		237.028	1	7.5788	0.0677	4	1	---	---	100	0	---	0	0	0	0	0	0	0	0	0	0	0	0	0	0	0	0	0	0	0	0	0	0	0	0	0	0	0	0	0	0	0	0	0	0	0	0	0
7.58_720.5166m/z		720.517	1	7.5788	0.120983	1	1.28087	High	Low	100	400286	14.33	280280	462300	253079	353748	386183	454165	288416	371597	123757	324619	249894	443351	475265	398298	434621	293402	361506	370696	405086	435734	244594	462300	218064	313063	369293	442905	228489	355400	97304	297764	219080	483107	519259	408201	470434	268221	320568
7.58_855.5009m/z		855.501	1	7.58345	0.120983	12	1.08191	QC	Control	100	124297	11.1	122717	152095	75331.3	100411	123877	126647	119703	143331	83721.8	136141	101078	129361	119185	132338	134231	99897.6	118681	135745	131486	135675	107092	152095	64909	88862.8	118459	123507	94830.6	137083	65826.2	124879	88613.8	140961	130217	135628	145292	91323.9	105241
7.59_240.0654m/z		240.065	1	7.5881	0.0101333	5	1	---	---	100	0	---	0	0	0	0	0	0	0	0	0	0	0	0	0	0	0	0	0	0	0	0	0	0	0	0	0	0	0	0	0	0	0	0	0	0	0	0	0
7.59_275.0538m/z		275.054	1	7.59122	0.04315	8	1	---	---	100	0	---	0	0	0	0	0	0	0	0	0	0	0	0	0	0	0	0	0	0	0	0	0	0	0	0	0	0	0	0	0	0	0	0	0	0	0	0	0
7.59_184.9713m/z		184.971	1	7.59358	0.00785	1	1	---	---	100	0	---	0	0	0	0	0	0	0	0	0	0	0	0	0	0	0	0	0	0	0	0	0	0	0	0	0	0	0	0	0	0	0	0	0	0	0	0	0
7.59_283.0152m/z		283.015	1	7.59358	0.0640167	3	1	---	---	100 - 60.7	0	---	0	0	0	0	0	0	0	0	0	0	0	0	0	0	0	0	0	0	0	0	0	0	0	0	0	0	0	0	0	0	0	0	0	0	0	0	0
7.59_814.4999m/z		814.5	1	7.59358	0.13805	19	1.06773	QC	High	100	164612	10.11	189973	195723	130589	122026	175315	177030	147807	169152	141084	174475	115558	147889	176769	166013	164622	150550	150693	156653	176591	188570	165784	195723	112521	107992	167648	172641	117095	161779	110927	160042	101309	161150	193132	170140	178187	137629	133628
7.60_180.9941m/z		180.994	1	7.59595	0.01485	2	1	---	---	100	0	---	0	0	0	0	0	0	0	0	0	0	0	0	0	0	0	0	0	0	0	0	0	0	0	0	0	0	0	0	0	0	0	0	0	0	0	0	0
7.60_259.0600m/z		259.06	1	7.59595	0.00945	12	1	---	---	100	0	---	0	0	0	0	0	0	0	0	0	0	0	0	0	0	0	0	0	0	0	0	0	0	0	0	0	0	0	0	0	0	0	0	0	0	0	0	0
7.60_317.0127m/z		317.013	1	7.59595	0.00945	1	1	---	---	100	0	---	0	0	0	0	0	0	0	0	0	0	0	0	0	0	0	0	0	0	0	0	0	0	0	0	0	0	0	0	0	0	0	0	0	0	0	0	0
7.60_362.0051m/z		362.005	1	7.59595	0.00708333	1	1	---	---	100	0	---	0	0	0	0	0	0	0	0	0	0	0	0	0	0	0	0	0	0	0	0	0	0	0	0	0	0	0	0	0	0	0	0	0	0	0	0	0
7.60_773.4984m/z		773.498	1	7.59595	0.136517	88	1.10136	Low	QC	100	178972	11.9	214683	200379	124093	126812	180124	190202	166271	177583	152836	207967	120260	172854	170514	192104	162947	113437	168591	154343	198934	177196	187348	200379	106924	112227	172246	185486	131723	169843	120167	190762	105431	188355	186298	196879	176374	103701	149499
7.60_240.9996m/z		241	1	7.5983	0.0516833	1	1	---	---	100	0	---	0	0	0	0	0	0	0	0	0	0	0	0	0	0	0	0	0	0	0	0	0	0	0	0	0	0	0	0	0	0	0	0	0	0	0	0	0
7.60_183.0325m/z		183.033	1	7.60067	0.02795	5	1	---	---	100	0	---	0	0	0	0	0	0	0	0	0	0	0	0	0	0	0	0	0	0	0	0	0	0	0	0	0	0	0	0	0	0	0	0	0	0	0	0	0
7.61_234.0651m/z		234.065	1	7.60683	0.0124	8	1	---	---	62.3 - 100	0	---	0	0	0	0	0	0	0	0	0	0	0	0	0	0	0	0	0	0	0	0	0	0	0	0	0	0	0	0	0	0	0	0	0	0	0	0	0
7.61_502.0257m/z		502.026	1	7.60683	0.0657	2	1.68774	High	Control	100	38160.4	19.18	8040.09	17534.5	20962.8	31793.9	34720.6	32132.9	12366.6	26763.4	11710.3	38617.6	25879.9	72850.2	27496.7	30289.7	34285.4	21642.4	28034.2	33918.9	31942.3	36673.9	7016.39	17534.5	18062.5	28137.2	33202	31336.2	9797.03	25596.8	9207.24	35422.9	22688.7	79382.7	30042	31042.7	37110.6	19784.9	24859.5
7.61_526.9877m/z		526.988	1	7.6107	0.1832	1	1.20134	Low	High	100 - 3.54	681338	5.67	746780	696341	475135	487061	682185	730287	530898	743222	687177	715105	517667	572565	593421	596161	555936	574007	710096	684728	598859	601642	651697	696341	409398	431043	652349	712181	420587	710827	540293	655948	453834	623907	648353	610982	601745	524743	629682
7.61_134.9965m/z		134.996	1	7.61307	0.14095	2	1	---	---	100	0	---	0	0	0	0	0	0	0	0	0	0	0	0	0	0	0	0	0	0	0	0	0	0	0	0	0	0	0	0	0	0	0	0	0	0	0	0	0
7.61_327.9470m/z		327.947	1	7.61307	0.0269667	3	1	---	---	100	0	---	0	0	0	0	0	0	0	0	0	0	0	0	0	0	0	0	0	0	0	0	0	0	0	0	0	0	0	0	0	0	0	0	0	0	0	0	0
7.62_240.0654m/z		240.065	1	7.61917	0.0253833	5	1	---	---	100	0	---	0	0	0	0	0	0	0	0	0	0	0	0	0	0	0	0	0	0	0	0	0	0	0	0	0	0	0	0	0	0	0	0	0	0	0	0	0
7.62_275.0539m/z		275.054	1	7.61917	0.0184333	8	1	---	---	100	0	---	0	0	0	0	0	0	0	0	0	0	0	0	0	0	0	0	0	0	0	0	0	0	0	0	0	0	0	0	0	0	0	0	0	0	0	0	0
7.62_785.4787m/z		785.479	1	7.61917	0.0532167	180	1.70346	Low	Control	100	14371.9	14.04	12438.9	5675.24	6591.09	13494.8	3984.28	21503.4	4926.79	18517.4	17735.9	9175.93	13809.9	2633.89	10254	17406	9190.33	10516.3	8766.31	8177.17	11151.5	8506.65	10855.1	5675.24	5679.19	11942.8	3810.03	20970.3	3903.09	17710.3	13944.8	8416.85	12107	2870.07	11203.2	17838.7	9947.62	9613.78	7773.58
7.63_203.0316m/z		203.032	1	7.63067	0.0169167	9	1	---	---	100	0	---	0	0	0	0	0	0	0	0	0	0	0	0	0	0	0	0	0	0	0	0	0	0	0	0	0	0	0	0	0	0	0	0	0	0	0	0	0
7.63_334.0501m/z		334.05	1	7.63067	0.0469667	2	1	---	---	100	0	---	0	0	0	0	0	0	0	0	0	0	0	0	0	0	0	0	0	0	0	0	0	0	0	0	0	0	0	0	0	0	0	0	0	0	0	0	0
7.63_516.9868m/z		516.987	1	7.63067	0.23395	1	1.09019	Low	High	100 - 11.5 - 0.059	483462	5.94	514023	504262	374076	355474	494374	504336	432153	480667	511189	488963	353953	467287	477185	464444	454458	435082	486240	502820	472489	504935	448575	504262	322321	314590	472752	491832	342359	459716	401922	448513	310307	509189	521357	475990	491906	397741	431176
7.64_140.9989m/z		140.999	1	7.6422	0.0278333	2	1	---	---	100	0	---	0	0	0	0	0	0	0	0	0	0	0	0	0	0	0	0	0	0	0	0	0	0	0	0	0	0	0	0	0	0	0	0	0	0	0	0	0
7.64_186.0245m/z		186.025	1	7.6422	0.0285333	1	1	---	---	100	0	---	0	0	0	0	0	0	0	0	0	0	0	0	0	0	0	0	0	0	0	0	0	0	0	0	0	0	0	0	0	0	0	0	0	0	0	0	0
7.64_240.9997m/z		241	1	7.6422	0.0285333	1	1	---	---	100	0	---	0	0	0	0	0	0	0	0	0	0	0	0	0	0	0	0	0	0	0	0	0	0	0	0	0	0	0	0	0	0	0	0	0	0	0	0	0
7.64_472.9968m/z		472.997	1	7.6422	0.150033	4	1.49295	Low	High	100	51617	7.09	56492.5	43098.7	33839.8	28337.6	38313.7	45626.6	35067.6	50143.3	70367.7	56879.9	32926.4	32507	37945.6	36425.3	33065	30608.8	49422.8	48560.4	46899.2	55674.6	49299.6	43098.7	29157.9	25078.4	36638	44495.4	27781.2	47957.6	55326.6	52174.5	28866.3	35421.9	41458.1	37330.8	35789.6	27981.8	43826
7.65_217.0497m/z		217.05	1	7.64838	0.0231333	4	1	---	---	100	0	---	0	0	0	0	0	0	0	0	0	0	0	0	0	0	0	0	0	0	0	0	0	0	0	0	0	0	0	0	0	0	0	0	0	0	0	0	0
7.65_249.0458m/z		249.046	1	7.64838	0.03325	2	2.35762	High	Low	100	7314.88	19.01	2283.02	6532.13	3510.51	5372.49	5876.77	4712.31	2645.17	4200.55	0	3955.27	4293.34	8966.95	8118.59	7153.86	8041.65	3997.39	4471.55	6284.54	6011.46	5759.97	1992.33	6532.13	3024.82	4754.58	5619.75	4595.48	2095.55	4017.45	0	3628.07	3763.93	9771.03	8870.11	7331.71	8704.28	3654.31	3965.18
7.66_128.9533m/z		128.953	1	7.66003	0.7317	1	1.4681	Low	High	100	124756	5.76	127647	97644.1	88280.4	81914.1	112729	106168	108639	113086	173258	122627	88915.3	80342.4	80439	91087.4	84104.4	84272.1	99990.8	110674	101941	105417	111395	97644.1	76066.5	72493	107799	103536	86066.1	108157	136224	112483	77951.2	87546.8	87885	93351.9	91034.7	77039.4	88667.5
7.66_437.1933m/z		437.193	1	7.66003	0.234067	55	1.50593	Low	High	100 - 19.9	223542	5.74	221244	165674	175876	142971	207101	183858	202625	215947	304250	211029	165987	135507	136754	161085	142871	188298	211966	208328	186687	198799	193074	165674	151543	126527	198043	179299	160523	206535	239217	193571	145519	147658	149413	165089	154643	172137	187963
7.67_140.0681m/z		140.068	1	7.6678	0.325017	33	1.28194	Low	High	100 - 3.17	125711	5.66	131889	100584	99642.8	89948.2	123625	110705	108075	119756	164612	125409	95589.1	101557	89786.6	103947	99438	107062	115108	124211	121146	126835	115096	100584	85856.9	79603	118218	107960	85618.9	114536	129426	115034	83802.1	110663	98097.9	106531	107632	97873.2	102072
7.67_188.0681m/z		188.068	1	7.6678	0.0933667	26	1.61125	High	Low	100 - 9.9	13062.2	5.4	7227.26	8289.13	5110.49	8553.58	11807	14709.1	7086.18	8912.73	2440.81	7385.48	7187.77	19259.1	15205.4	13619	10039.5	11043.7	10148.7	11055.5	11373.7	11771.2	6307.05	8289.13	4403.44	7569.81	11290.7	14344.5	5613.8	8524.24	1919.09	6774.51	6301.45	20986.1	16612.9	13957.6	10866.7	10095.9	8999.38
7.67_315.0067m/z		315.007	1	7.6678	0.0139833	4	1	---	---	100	0	---	0	0	0	0	0	0	0	0	0	0	0	0	0	0	0	0	0	0	0	0	0	0	0	0	0	0	0	0	0	0	0	0	0	0	0	0	0
7.67_342.9605m/z		342.96	1	7.6678	0.0318167	1	1	---	---	100	0	---	0	0	0	0	0	0	0	0	0	0	0	0	0	0	0	0	0	0	0	0	0	0	0	0	0	0	0	0	0	0	0	0	0	0	0	0	0
7.67_233.0543m/z		233.054	1	7.67402	0.01885	2	1	---	---	100	0	---	0	0	0	0	0	0	0	0	0	0	0	0	0	0	0	0	0	0	0	0	0	0	0	0	0	0	0	0	0	0	0	0	0	0	0	0	0
7.67_317.9890m/z		317.989	1	7.67402	0.01885	1	1	---	---	100	0	---	0	0	0	0	0	0	0	0	0	0	0	0	0	0	0	0	0	0	0	0	0	0	0	0	0	0	0	0	0	0	0	0	0	0	0	0	0
7.67_685.4348m/z		685.435	1	7.67402	0.17745	24	1.42631	Low	High	100 - 41.3	96933.7	6.29	94925.9	73536	80691.4	68294.9	94766.9	79976.4	82853.4	91106.2	134626	96106.1	65001.2	73198.5	65295.5	72011	64300.4	65471.2	72729.8	79312.3	72006.7	81272.8	82839.4	73536	69527.5	60440.1	90622.3	77993.5	65638	87135.1	105850	88155.7	56985.9	79762.3	71339.8	73801.3	69598.8	59852.2	64493.6
7.68_184.0944m/z		184.094	1	7.682	0.07565	8	1.24865	QC	High	100	8120.54	7.29	8170.11	6694.9	7463.51	6266.11	9595.33	7779.94	7345.02	7696.42	9422.22	7643.65	6118.96	6438.93	6266.8	7323.58	6369.02	7637.51	7145.94	7907.72	9108.2	8803.32	7129.86	6694.9	6430.91	5545.42	9175.68	7587.06	5818.86	7360.96	7408.21	7011.32	5364.43	7016.31	6846.9	7505.65	6893.84	6982.02	6336.71
7.68_263.1366m/z		263.137	1	7.682	0.0816833	4	1.70822	High	Low	100 - 6.21	13482.1	6.72	7246.82	11713.1	9030.79	10228.4	12679.7	11405.9	5445.16	10404.7	3980.45	8226.22	7588.72	19382.7	13648.7	13708.3	13082	12734.2	12914	12336.3	13176.8	14644.8	6324.12	11713.1	7781.35	9052.02	12125.1	11123.1	4313.75	9951.15	3129.63	7545.7	6652.96	21120.8	14912.2	14049.1	14159.9	11641.3	11451.6
7.68_312.0405m/z		312.04	1	7.682	0.0787	4	1.833	High	Control	100 - 3.68	21397	22.13	5849.89	15331.8	12748.7	11695.7	12739.9	17548.6	11901.7	19209.9	2064.11	16300.3	11444.4	28320.5	24405.4	20334.1	22480.4	12107	15231.2	20497.6	18884.3	21492.7	5105.06	15331.8	10984.9	10350.5	12182.7	17113.5	9428.71	18372.6	1622.9	14951.9	10033.2	30860.1	26664.5	20839.6	24332.8	11067.9	13506.4
7.69_97.9910m/z		97.991	1	7.69282	0.0169833	1	1	---	---	100	0	---	0	0	0	0	0	0	0	0	0	0	0	0	0	0	0	0	0	0	0	0	0	0	0	0	0	0	0	0	0	0	0	0	0	0	0	0	0
7.69_255.0975m/z		255.098	1	7.69282	0.124017	7	1.68681	QC	Low	100 - 7.88	31527.2	10.52	19751	25461.9	19757.4	23535	29484.5	26514.7	15272.2	22438.9	8681.81	20544.7	16799.3	36822.3	28106.2	29295.2	29728.8	27760.7	29563.5	32244.1	31496.4	36571.4	17236.2	25461.9	17023.9	20828.2	28195	25857.3	12098.9	21460.8	6826.06	18845.2	14727.8	40124.1	30707.9	30023.5	32178.5	25378.1	26215.6
7.70_120.9661m/z		120.966	1	7.69898	0.0942333	9	1.33864	High	Low	100 - 2.25	6983.82	10.3	3749.4	5719.16	5748.69	5563.8	7472.88	6860.29	4764.74	6155.01	3064.11	5241.38	4919.95	9468.77	6134.04	7136.8	7259.53	5848.76	6613.07	7037.81	7155.48	7760.49	3272.01	5719.16	4953.34	4923.89	7146.06	6690.21	3774.72	5886.73	2409.15	4807.79	4313.27	10317.8	6701.86	7314.23	7857.72	5346.79	5864.18
7.70_458.9496m/z		458.95	1	7.69898	0.0943833	1	1.71393	Low	High	100	11216.6	11.18	12078.1	8218.85	5952.81	7538.49	9141.31	9891.2	9549.42	9559.31	15803.8	11279.4	6946.31	5530.35	7449.64	6609.86	6185.82	5806.41	6392.01	9242.68	8189.56	7832.9	10540.3	8218.85	5129.21	6671.47	8741.52	9645.97	7565.23	9142.64	12425.7	10346.3	6089.77	6026.26	8139.23	6774.19	6695.53	5308.08	5668.15
7.71_140.9990m/z		140.999	1	7.71147	0.04205	2	1	---	---	100	0	---	0	0	0	0	0	0	0	0	0	0	0	0	0	0	0	0	0	0	0	0	0	0	0	0	0	0	0	0	0	0	0	0	0	0	0	0	0
7.71_222.0266m/z		222.027	1	7.71147	0.0312333	1	1	---	---	100	0	---	0	0	0	0	0	0	0	0	0	0	0	0	0	0	0	0	0	0	0	0	0	0	0	0	0	0	0	0	0	0	0	0	0	0	0	0	0
7.72_243.0542m/z		243.054	1	7.71777	0.0179833	9	1	---	---	100	0	---	0	0	0	0	0	0	0	0	0	0	0	0	0	0	0	0	0	0	0	0	0	0	0	0	0	0	0	0	0	0	0	0	0	0	0	0	0
7.72_303.1595m/z		303.159	1	7.71777	0.179117	15	2.16024	High	Low	100 - 8.02 - 9.85	123443	7.1	56158.5	109039	44720.1	89342.5	69493.5	105737	40721.3	57754.7	31249.1	50253.3	54586.9	212137	122124	108871	119495	103164	114270	117919	99424.5	111974	49008.1	109039	38532.9	79066.9	66454.2	103116	32260.1	55237.3	24569.5	46096.1	47855.8	231160	133429	111578	129341	94309.9	101329
7.72_193.0117m/z		193.012	1	7.72405	0.04215	5	1	---	---	100	0	---	0	0	0	0	0	0	0	0	0	0	0	0	0	0	0	0	0	0	0	0	0	0	0	0	0	0	0	0	0	0	0	0	0	0	0	0	0
7.73_631.9418m/z		631.942	1	7.72945	0.0163333	1	1	---	---	100	0	---	0	0	0	0	0	0	0	0	0	0	0	0	0	0	0	0	0	0	0	0	0	0	0	0	0	0	0	0	0	0	0	0	0	0	0	0	0
7.73_221.0228m/z		221.023	1	7.7341	0.0131667	2	1	---	---	100 - 80.1	0	---	0	0	0	0	0	0	0	0	0	0	0	0	0	0	0	0	0	0	0	0	0	0	0	0	0	0	0	0	0	0	0	0	0	0	0	0	0
7.74_191.1025m/z		191.102	1	7.7395	0.0131667	8	3.49476	High	Low	100	779.891	9.98	78.2725	299.721	340.743	315.771	88.7329	359.02	178.397	231.276	0	347.109	256.105	1257.15	772.703	697.254	916.249	447.67	538.673	592.786	553.302	531.386	68.3065	299.721	293.6	279.454	84.8521	350.119	141.329	221.196	0	318.394	224.525	1369.87	844.23	714.588	991.749	409.249	477.672
7.75_217.0496m/z		217.05	1	7.74733	0.0086	4	1	---	---	100	0	---	0	0	0	0	0	0	0	0	0	0	0	0	0	0	0	0	0	0	0	0	0	0	0	0	0	0	0	0	0	0	0	0	0	0	0	0	0
7.75_342.9607m/z		342.961	1	7.75357	0.0133333	1	1	---	---	100	0	---	0	0	0	0	0	0	0	0	0	0	0	0	0	0	0	0	0	0	0	0	0	0	0	0	0	0	0	0	0	0	0	0	0	0	0	0	0
7.75_386.9697m/z		386.97	1	7.75357	0.0133333	1	1	---	---	100	0	---	0	0	0	0	0	0	0	0	0	0	0	0	0	0	0	0	0	0	0	0	0	0	0	0	0	0	0	0	0	0	0	0	0	0	0	0	0
7.76_283.0157m/z		283.016	1	7.7583	0.0125667	3	1	---	---	100	0	---	0	0	0	0	0	0	0	0	0	0	0	0	0	0	0	0	0	0	0	0	0	0	0	0	0	0	0	0	0	0	0	0	0	0	0	0	0
7.77_631.9429m/z		631.943	1	7.76765	0.0257667	1	1	---	---	100	0	---	0	0	0	0	0	0	0	0	0	0	0	0	0	0	0	0	0	0	0	0	0	0	0	0	0	0	0	0	0	0	0	0	0	0	0	0	0
7.78_217.1182m/z		217.118	1	7.78018	0.0946333	41	2.04987	High	Low	100 - 7.42	24169.6	10.08	11650	19141	9397.11	15794.1	15869.1	15110.5	6667.64	12771	10762.5	13642.3	11101.8	28701.9	28765.8	27122.3	25156.1	17354.4	16666.3	20301.9	17139.3	20511.7	10166.7	19141	8096.99	13977.6	15175.1	14735.8	5282.23	12214.3	8462.04	12513.7	9732.86	31275.7	31428.6	27796.6	27229	15864.9	14778.9
7.79_318.9632m/z		318.963	1	7.78643	0.01015	5	1	---	---	100	0	---	0	0	0	0	0	0	0	0	0	0	0	0	0	0	0	0	0	0	0	0	0	0	0	0	0	0	0	0	0	0	0	0	0	0	0	0	0
7.79_240.0657m/z		240.066	1	7.79345	0.0124	5	1	---	---	100	0	---	0	0	0	0	0	0	0	0	0	0	0	0	0	0	0	0	0	0	0	0	0	0	0	0	0	0	0	0	0	0	0	0	0	0	0	0	0
7.80_201.1346m/z		201.135	1	7.79807	0.0742333	3	1.91017	High	Low	100 - 5.79	11062.1	11.68	6210.98	8853.22	5580.31	7450.73	9284.62	8299.87	4171.6	7196.72	3185.7	6101.89	5538.6	15685.2	12446.5	11353.2	10287	8909.91	10648.3	11068.1	8381.87	10202.6	5420.17	8853.22	4808.25	6593.8	8878.56	8094.09	3304.82	6883.04	2504.76	5597.11	4855.64	17091.7	13598.7	11635.5	11134.6	8145.22	9442.44
7.80_260.9573m/z		260.957	1	7.80272	0.168317	1	1	---	---	100	0	---	0	0	0	0	0	0	0	0	0	0	0	0	0	0	0	0	0	0	0	0	0	0	0	0	0	0	0	0	0	0	0	0	0	0	0	0	0
7.80_362.0052m/z		362.005	1	7.80272	0.0272167	1	1	---	---	100	0	---	0	0	0	0	0	0	0	0	0	0	0	0	0	0	0	0	0	0	0	0	0	0	0	0	0	0	0	0	0	0	0	0	0	0	0	0	0
7.81_240.0670m/z		240.067	1	7.81052	0.00786667	5	1	---	---	100	0	---	0	0	0	0	0	0	0	0	0	0	0	0	0	0	0	0	0	0	0	0	0	0	0	0	0	0	0	0	0	0	0	0	0	0	0	0	0
7.81_140.1433m/z		140.143	1	7.81287	0.1974	5	1.53059	Low	High	100 - 23.5	6635.98	6.49	5658.21	4142.91	4172.18	4092.18	5819.68	5011.24	5007.98	5773.71	10808.2	6578.81	4663.41	4052.46	3863.79	4625.62	4472.56	4666.37	4955.91	4792.62	4932.33	5509.53	4937.78	4142.91	3594.95	3621.53	5565.16	4886.99	3967.42	5522.05	8497.92	6034.58	4088.37	4415.84	4221.45	4740.62	4841.1	4265.88	4394.68
7.82_104.1069m/z		104.107	1	7.81523	0.332067	8	1.52518	High	Low	100 - 3.13	37145.6	4.34	24714.1	31538.6	27464.3	30108.3	36349.5	30487.6	19830.5	28364.7	17738.6	25353.4	30750.7	43809.3	38837.4	36357.5	35973	31303.4	33986.5	33341.1	31377.1	34279.2	21567.4	31538.6	23664.5	26645.4	34759.8	29731.7	15710.1	27128.3	13947	23256.1	26958.9	47737.7	42432.5	37261.4	38937.2	28616.8	30137.7
7.82_243.0543m/z		243.054	1	7.81523	0.0189	9	1	---	---	100	0	---	0	0	0	0	0	0	0	0	0	0	0	0	0	0	0	0	0	0	0	0	0	0	0	0	0	0	0	0	0	0	0	0	0	0	0	0	0
7.83_147.0916m/z		147.092	1	7.82627	0.146167	6	1.40264	Low	High	100	1718	18.57	1740.24	1276.52	1782.1	1762.61	1200.28	1159.28	2031.08	1505.64	2244.98	1649.01	1843.04	1055.96	1111.52	1157.06	956.563	887.737	1551.62	1576.92	1142.64	1506.83	1518.66	1276.52	1535.54	1559.89	1147.78	1130.54	1609.06	1440.01	1765.11	1512.6	1615.78	1150.65	1214.41	1185.83	1035.38	811.547	1375.91
7.83_465.4670m/z		465.467	1	7.82627	0.01095	2	1	---	---	100	0	---	0	0	0	0	0	0	0	0	0	0	0	0	0	0	0	0	0	0	0	0	0	0	0	0	0	0	0	0	0	0	0	0	0	0	0	0	0
7.83_283.0161m/z		283.016	1	7.83253	0.00706667	3	1	---	---	100	0	---	0	0	0	0	0	0	0	0	0	0	0	0	0	0	0	0	0	0	0	0	0	0	0	0	0	0	0	0	0	0	0	0	0	0	0	0	0
7.83_476.9935m/z		476.993	1	7.83253	0.00706667	1	1	---	---	100	0	---	0	0	0	0	0	0	0	0	0	0	0	0	0	0	0	0	0	0	0	0	0	0	0	0	0	0	0	0	0	0	0	0	0	0	0	0	0
7.83_453.1673m/z		453.167	1	7.8349	0.0175167	2	1.25851	Control	QC	100 - 19 - 4.37	7088.39	7.98	8380.31	8018.79	4020.52	6443.91	8578.41	6889.45	4668.85	6937.84	7310.13	7406.7	4057.21	7918.05	6372.16	7215.1	6142.02	5796.66	4842.49	5783.13	5763.23	5976.2	7313.29	8018.79	3464.27	5702.78	8203.23	6718.64	3698.75	6635.44	5747.58	6793.98	3556.92	8628.07	6962.02	7394.47	6648.13	5299.16	4294.11
7.84_120.9661m/z		120.966	1	7.83725	0.0175333	3	1.20685	High	Low	100 - 61.3	1351.4	11.66	1352.52	1434.52	849.714	1231.22	1395.92	1470.44	734.968	1221.58	936.8	1235.08	899.548	1668.55	1256	1520.13	1412.76	1389.29	1079.43	1152.6	1375.82	1385.36	1180.31	1434.52	732.153	1089.62	1334.87	1433.98	582.255	1168.33	736.558	1132.91	788.625	1818.17	1372.27	1557.92	1529.17	1270.06	957.191
7.84_162.1056m/z		162.106	1	7.84378	0.0102333	1	1	---	---	100	0	---	0	0	0	0	0	0	0	0	0	0	0	0	0	0	0	0	0	0	0	0	0	0	0	0	0	0	0	0	0	0	0	0	0	0	0	0	0
7.85_199.1189m/z		199.119	1	7.85007	0.0236667	3	1.30162	QC	Control	100	862.646	20.23	794.231	940.447	123.534	820.762	634.78	911.45	172.173	644.228	947.14	647.763	1129.83	945.95	580.454	804.394	551.905	1134.14	832.326	918.506	711.951	716.306	693.106	940.447	106.443	726.363	607.018	888.853	136.399	616.148	744.688	594.177	990.509	1030.77	634.185	824.392	597.382	1036.81	738.071
7.85_221.0224m/z		221.022	1	7.85007	0.0204833	2	1	---	---	100	0	---	0	0	0	0	0	0	0	0	0	0	0	0	0	0	0	0	0	0	0	0	0	0	0	0	0	0	0	0	0	0	0	0	0	0	0	0	0
7.85_160.1080m/z		160.108	1	7.85397	0.0197167	2	1.26684	Control	High	100 - 11.9	542.574	7.61	943.024	367.073	318.258	463.088	621.426	448.182	292.586	436.394	483.31	505.962	297.583	459.739	278.334	583.61	522.179	511.578	459.289	433.695	522.687	485.463	822.954	367.073	274.226	409.827	594.248	437.07	231.792	417.372	380.002	464.106	260.888	500.964	304.099	598.119	565.207	467.672	407.277
7.85_187.1076m/z		187.108	1	7.85397	0.17315	2	1.8046	High	Low	100 - 7.74 - 0.0426	124020	5.59	74181.6	109468	49032.2	77187.7	88040	85484.9	37896.1	81489.8	59541.3	79211	59767.7	157437	155224	125655	122018	122650	121098	127511	109370	118655	64736.4	109468	42248.4	68310.1	84189.6	83365.5	30022	77937.8	46814.3	72658.2	52397.8	171554	169593	128779	132073	112124	107384
7.85_362.0052m/z		362.005	1	7.85397	0.0309667	1	1	---	---	100	0	---	0	0	0	0	0	0	0	0	0	0	0	0	0	0	0	0	0	0	0	0	0	0	0	0	0	0	0	0	0	0	0	0	0	0	0	0	0
7.86_192.1230m/z		192.123	1	7.86032	0.0655167	1	2.26991	QC	Low	100 - 6.62	10058.1	8.68	3858.73	5923.21	2733.62	4205.64	7387.15	6993.23	2504.86	5416.64	2312.86	4927.73	3846.27	15436.7	9153.05	9376.79	9268.64	9758.91	9590.65	11404.8	9152.61	10383.6	3367.42	5923.21	2355.41	3721.94	7064.07	6819.85	1984.39	5180.54	1818.48	4520.08	3371.99	16820.9	10000.3	9609.91	10032.4	8921.35	8504.57
7.86_324.0426m/z		324.043	1	7.86032	0.0119	11	1	---	---	100	0	---	0	0	0	0	0	0	0	0	0	0	0	0	0	0	0	0	0	0	0	0	0	0	0	0	0	0	0	0	0	0	0	0	0	0	0	0	0
7.86_614.9702m/z		614.97	1	7.86032	0.0119	1	1	---	---	100	0	---	0	0	0	0	0	0	0	0	0	0	0	0	0	0	0	0	0	0	0	0	0	0	0	0	0	0	0	0	0	0	0	0	0	0	0	0	0
7.87_162.1056m/z		162.106	1	7.86587	0.00791667	1	1	---	---	100	0	---	0	0	0	0	0	0	0	0	0	0	0	0	0	0	0	0	0	0	0	0	0	0	0	0	0	0	0	0	0	0	0	0	0	0	0	0	0
7.87_120.9661m/z		120.966	1	7.86823	0.04265	3	1.31692	High	Low	100 - 85.4	2006.16	8.19	1922.44	2096.64	1234.41	1857.7	2223.41	1878.58	1132.94	1681.26	1386.63	1537.46	1275.38	2517.8	1829.55	2012.65	2395.42	1931.88	1621.37	1898.06	2036.3	1889.12	1677.67	2096.64	1063.63	1644.04	2126.17	1832.01	897.537	1607.98	1090.24	1410.27	1118.12	2743.58	1998.91	2062.68	2592.8	1766.08	1437.76
7.87_220.0208m/z		220.021	1	7.87218	0.0110333	3	1	---	---	100	0	---	0	0	0	0	0	0	0	0	0	0	0	0	0	0	0	0	0	0	0	0	0	0	0	0	0	0	0	0	0	0	0	0	0	0	0	0	0
7.88_215.1390m/z		215.139	1	7.87927	0.0607333	30	2.81365	QC	Low	100 - 7.76	10800.9	13.51	4249.52	6468.99	3498.42	4033.37	7699.51	5047.4	2083.68	4849.36	3014.91	4198.47	3271.24	10754.6	7460.2	6829.54	7511	8844.86	10213.1	12761.5	10688.6	11496.6	3708.45	6468.99	3014.4	3569.48	7362.77	4922.26	1650.73	4637.99	2370.47	3851.15	2867.87	11719	8150.77	6999.33	8129.91	8085.75	9056.52
7.88_129.0658m/z		129.066	1	7.88242	0.0954833	7	2.55548	High	Control	100 - 4.23	12967.1	7.06	4150.69	7313.56	3684.91	4080.56	6141.42	8757.81	3754.2	8289.5	4639.51	6303.49	6411.92	21786.5	12456.4	11567	12613.8	11018.9	10722.7	12087.2	9938.62	11151.4	3622.2	7313.56	3175.09	3611.24	5872.83	8540.67	2974.14	7928.18	3647.81	5782.03	5621.27	23740.1	13609.5	11854.5	13653.2	10073.2	9508.4
7.88_275.1601m/z		275.16	1	7.88242	0.1122	43	3.14227	QC	Low	100 - 11	44171.5	5.48	14690.6	25320.4	14058.7	17122.2	20835.6	21086.7	8047.37	18052.9	7492.58	15606.2	14664.3	52735.5	38761.2	33301.1	42157.4	43540.1	43653	46968.5	40741.3	45954.4	12820.1	25320.4	12113.6	15152.9	19924.4	20563.9	6375.27	17266	5891.04	14315.2	12856.1	57464.4	42349.2	34129	45631.1	39803.3	38709.6
7.89_315.0066m/z		315.007	1	7.89027	0.01425	4	1	---	---	100	0	---	0	0	0	0	0	0	0	0	0	0	0	0	0	0	0	0	0	0	0	0	0	0	0	0	0	0	0	0	0	0	0	0	0	0	0	0	0
7.90_362.0053m/z		362.005	1	7.89662	0.0189333	1	1	---	---	100	0	---	0	0	0	0	0	0	0	0	0	0	0	0	0	0	0	0	0	0	0	0	0	0	0	0	0	0	0	0	0	0	0	0	0	0	0	0	0
7.90_261.1308m/z		261.131	1	7.90135	0.0960833	3	1.24769	High	Low	100 - 86.4 - 35.6	15847	5.85	14497.9	16807.1	10618.5	17498.5	14335.7	15068.1	10145.6	13062.8	12917.7	12311.3	15761.2	19123	14418.6	15232.6	14699.7	14253.3	13797.3	16043.1	14889.9	15195.9	12652	16807.1	9149.39	15486	13708.7	14694.5	8037.5	12493.4	10156.5	11292.9	13817.7	20837.8	15753.3	15611.3	15910.9	13030	12234.9
7.91_318.9623m/z		318.962	1	7.9053	0.01655	5	1	---	---	100	0	---	0	0	0	0	0	0	0	0	0	0	0	0	0	0	0	0	0	0	0	0	0	0	0	0	0	0	0	0	0	0	0	0	0	0	0	0	0
7.91_474.9746m/z		474.975	1	7.9053	0.300767	2	1	---	---	100 - 10.4	0	---	0	0	0	0	0	0	0	0	0	0	0	0	0	0	0	0	0	0	0	0	0	0	0	0	0	0	0	0	0	0	0	0	0	0	0	0	0
7.92_208.1332m/z		208.133	1	7.92105	0.151283	27	1.35738	Low	High	100 - 9.61	22290.4	8.62	25862.7	19202.3	18770.6	18324	21625.6	19818.6	20187.2	19311.6	30884.4	21250	18764.8	13981.4	14576.1	17926.2	16859.7	24333.5	21092.4	23112.4	20896.2	19637.4	22569.7	19202.3	16173.6	16216.5	20679.8	19327.2	15992.6	18469.9	24282.8	19492.1	16450.9	15235.1	15925.4	18371.9	18248.9	22245.1	18703.8
7.92_243.0541m/z		243.054	1	7.9236	0.0128167	9	1	---	---	100	0	---	0	0	0	0	0	0	0	0	0	0	0	0	0	0	0	0	0	0	0	0	0	0	0	0	0	0	0	0	0	0	0	0	0	0	0	0	0
7.92_453.1671m/z		453.167	1	7.9236	0.0409833	2	1.29703	Control	QC	100 - 4.85	9609.5	9.95	10307.3	11822.3	6271.1	7357.3	12289.5	9842.57	5379.63	11290.1	11431.9	9756.18	5611.68	8557.47	9412.62	9594.15	11353.2	8270.1	7025.82	6919.15	8137.35	6691.9	8994.88	11822.3	5403.48	6511.12	11752	9598.54	4261.84	10798	8988.28	8949.1	4919.71	9324.83	10283.9	9832.67	12288.7	7560.32	6230.19
7.93_751.3337m/z		751.334	1	7.92597	0.08495	1	2.58364	High	Low	100 - 33.8 - 4.75	108939	8.96	74277.1	49529.6	16181.3	43682.1	45599.7	72256.4	21215.7	31060.7	32701.4	53590.1	44495.8	136534	134521	103156	125987	79010.5	68833.9	86332.4	85607.8	77364.7	64819.7	49529.6	13942.6	38658.1	43605.4	70465	16807.5	29706.9	25711.5	49156.9	39009.1	148777	146973	105721	136369	72229.4	61038.9
7.93_207.0975m/z		207.098	1	7.93302	0.0784333	15	3.32665	High	Low	100 - 5.63	16361.9	4.73	8522.59	8427.1	5816.83	6637.58	4448.31	7100.2	3018.91	4262.77	6005.73	4204.58	9533.53	21685	20337.5	12847.2	17406.5	11432.2	11406.7	11309.6	10483.9	10390.5	7437.46	8427.1	5012.05	5874.18	4253.76	6924.17	2391.64	4076.97	4722	3856.76	8357.96	23629.5	22220.1	13166.6	18840.8	10451	10115
7.94_538.9876m/z		538.988	1	7.93927	0.0297333	2	1	---	---	100	0	---	0	0	0	0	0	0	0	0	0	0	0	0	0	0	0	0	0	0	0	0	0	0	0	0	0	0	0	0	0	0	0	0	0	0	0	0	0
7.94_385.9891m/z		385.989	1	7.94317	0.0312	1	1	---	---	100	0	---	0	0	0	0	0	0	0	0	0	0	0	0	0	0	0	0	0	0	0	0	0	0	0	0	0	0	0	0	0	0	0	0	0	0	0	0	0
7.96_186.0247m/z		186.025	1	7.95645	0.02105	1	1	---	---	100	0	---	0	0	0	0	0	0	0	0	0	0	0	0	0	0	0	0	0	0	0	0	0	0	0	0	0	0	0	0	0	0	0	0	0	0	0	0	0
7.96_317.9888m/z		317.989	1	7.95645	0.02105	1	1	---	---	100	0	---	0	0	0	0	0	0	0	0	0	0	0	0	0	0	0	0	0	0	0	0	0	0	0	0	0	0	0	0	0	0	0	0	0	0	0	0	0
7.96_213.1234m/z		213.123	1	7.96422	0.155683	9	1.49348	QC	Low	100 - 6.2	29998.5	4.97	19241.1	31270.1	13255.1	27748	29951.2	26458.8	13074.4	22994.1	15084.3	22820.1	14913.7	24733.8	29467.5	28846.7	34489.5	30751.7	31110.7	31218.5	27812.5	29099.1	16791.3	31270.1	11421.2	24556.6	28641.3	25802.8	10357.7	21991.9	11860	20932.3	13074.7	26951.7	32195.2	29563.8	37331.5	28112.5	27587.6
7.96_229.1546m/z		229.155	1	7.96422	0.1816	28	1.94086	QC	Low	100 - 8.06	42525.1	5.4	25403	37047.2	23124.7	27755.1	31308.8	29348.1	12626.9	28750.7	14909.6	23916.8	17374.5	52704.8	39599.7	37234	37380.7	43887.3	41809.9	44909.3	38951.1	43067.6	22168.6	37047.2	19925.3	24562.9	29939.5	28620.5	10003.3	27497.5	11722.6	21938.3	15232.1	57430.9	43265.3	38159.7	40460.9	40120.7	37075.2
7.96_395.1954m/z		395.195	1	7.96422	0.0411333	2	1.15759	QC	High	100 - 9.6	7483.49	9.16	8536.89	6563	4472.72	6962.14	6183.63	7947.38	4766.86	5957.18	9844.89	6789.5	4667.01	7562.68	6758.07	7303.25	6032.63	6995.84	8593.83	7310.41	6886.54	7630.82	7449.94	6563	3853.9	6161.41	5913.19	7750.34	3776.39	5697.52	7740.54	6227.83	4091.53	8240.84	7383.65	7484.82	6529.72	6395.43	7620.64
7.97_161.0920m/z		161.092	1	7.96885	0.0607333	7	2.55026	High	Low	100	3059.35	11.09	1080.7	2112.42	1029.54	1825.07	1755.05	1820.41	515.402	1393.21	773.211	1495.88	256.159	3823.64	4241.17	3721.38	3254.41	2050.24	2121.71	2426.91	2418.52	2692.74	943.098	2112.42	887.095	1615.16	1678.29	1775.28	408.311	1332.48	607.937	1372.13	224.572	4166.51	4633.77	3813.9	3522.57	1874.28	1881.44
7.97_243.0537m/z		243.054	1	7.96885	0.024	6	1	---	---	100	0	---	0	0	0	0	0	0	0	0	0	0	0	0	0	0	0	0	0	0	0	0	0	0	0	0	0	0	0	0	0	0	0	0	0	0	0	0	0
7.97_259.0602m/z		259.06	1	7.96885	0.024	9	1	---	---	100	0	---	0	0	0	0	0	0	0	0	0	0	0	0	0	0	0	0	0	0	0	0	0	0	0	0	0	0	0	0	0	0	0	0	0	0	0	0	0
7.98_110.0269m/z		110.027	1	7.97505	0.117567	3	2.49765	High	Low	100 - 0.0536	46809.9	6.66	44071.5	89557.1	23230.5	27621	32973.5	56476.6	2056.9	20360.4	0	14814.1	2254.89	18376.3	65115.6	45760.7	102542	42781	42742.1	43042.5	36696.8	39988.1	38460.1	89557.1	20016.5	24444.2	31531.4	55076.4	1629.52	19472.9	0	13588.6	1976.84	20024.1	71143.2	46898.4	110992	39109.3	37901.9
7.98_203.1391m/z		203.139	1	7.97505	0.0785833	19	2.99179	Control	Low	100 - 4.96	33275	5.6	22773.7	16057.3	13529.2	82739.2	31275.8	16304.5	9753.67	12391.3	6758.88	10402.1	8884.4	24311.9	20298.3	26716.3	27385	26206.8	24695.7	25075.6	27820.8	27811.1	19874	16057.3	11657.4	73223.1	29907.9	15900.3	7727.04	11851.2	5314.16	9541.59	7788.87	26491.9	22177.3	27380.4	29641.5	23957.6	21899.1
7.98_341.0140m/z		341.014	1	7.98045	0.0217333	1	1	---	---	100	0	---	0	0	0	0	0	0	0	0	0	0	0	0	0	0	0	0	0	0	0	0	0	0	0	0	0	0	0	0	0	0	0	0	0	0	0	0	0
7.98_362.0054m/z		362.005	1	7.98045	0.0341333	1	1	---	---	100	0	---	0	0	0	0	0	0	0	0	0	0	0	0	0	0	0	0	0	0	0	0	0	0	0	0	0	0	0	0	0	0	0	0	0	0	0	0	0
7.99_249.1557m/z		249.156	1	7.98672	0.0784333	6	1.32065	QC	High	100 - 2.64	74534.7	5.94	68813.8	60876.1	55814.4	60329	55996.3	55360.5	49383.5	84404.6	63235.9	73540.4	50207	53874.9	54961.4	64026.3	59120.6	79171.9	72081	79532	71010.6	70877.9	60052.1	60876.1	48092.3	53390.4	53547.3	53988	39122.5	80725.6	49719.2	67456.7	44016	58705.9	60049	65618	63992.2	72376.9	63918.3
7.99_220.0210m/z		220.021	1	7.99058	0.0163833	3	1	---	---	100	0	---	0	0	0	0	0	0	0	0	0	0	0	0	0	0	0	0	0	0	0	0	0	0	0	0	0	0	0	0	0	0	0	0	0	0	0	0	0
8.00_179.9955m/z		179.995	1	8.00072	0.0171333	1	1	---	---	100	0	---	0	0	0	0	0	0	0	0	0	0	0	0	0	0	0	0	0	0	0	0	0	0	0	0	0	0	0	0	0	0	0	0	0	0	0	0	0
8.00_203.0319m/z		203.032	1	8.00072	0.0412	9	1	---	---	100	0	---	0	0	0	0	0	0	0	0	0	0	0	0	0	0	0	0	0	0	0	0	0	0	0	0	0	0	0	0	0	0	0	0	0	0	0	0	0
8.01_170.0327m/z		170.033	1	8.00535	0.242083	1	1.84658	High	Low	100	109029	10.1	41251.5	79940.9	51157.7	75288.8	65604	81721.5	40080.3	79102.4	25460	68855.3	63938.4	147519	105197	112038	116453	76519.7	80648.7	83460.7	94076.9	96676	35999.2	79940.9	44079.8	66629.6	62734.9	79695.4	31752.4	75654.6	20017.9	63159.3	56054.2	160747	114935	114823	126049	69952.4	71515.7
8.01_285.1281m/z		285.128	1	8.00535	0.0287667	10	1.22637	High	Control	100 - 0.418	42659.9	10.85	31054.7	39012.2	34644.3	38150.5	31065.1	25694.7	42667.6	56722.2	33778.1	34425.1	60717.8	40900.8	36010.5	44449.2	31221.1	31119	38717.1	47817.5	40056.2	49451	27100.7	39012.2	29851.1	33762.7	29706.5	25057.7	33802.1	54249.8	26558	31577.3	53230.7	44568.4	39343.9	45554.3	33793.8	28448.2	34332.7
8.01_224.0093m/z		224.009	1	8.0116	0.0350167	3	1	---	---	100	0	---	0	0	0	0	0	0	0	0	0	0	0	0	0	0	0	0	0	0	0	0	0	0	0	0	0	0	0	0	0	0	0	0	0	0	0	0	0
8.02_293.1819m/z		293.182	1	8.01548	0.0755667	2	2.75116	High	Low	100	68308.4	14.47	14636.3	44010	23069.6	28339.1	24047.2	36953.3	11994.8	41944.4	6995.8	26256.3	36945.5	103839	64820.2	60519.5	75417.5	59563.6	54332.5	56511.2	45012.8	42413.9	12772.7	44010	19877.8	25079.7	22995.5	36037.1	9502.47	40116.2	5500.44	24084.2	32389.8	113151	70820.5	62024.1	81631.9	54451.5	48179.6
8.02_416.1975m/z		416.197	1	8.01548	0.0912	54	1.43269	High	Control	100	147625	7.79	71725.3	109826	118300	117727	97623	112110	92252.3	158480	74542.7	141185	149170	161372	129509	147370	150704	105254	105185	137447	145505	147842	62592.9	109826	101933	104187	93353.5	109330	73084	151572	58609.2	129505	130776	175842	141498	151033	163122	96220.9	93273.4
8.03_140.9990m/z		140.999	1	8.02553	0.0201667	2	1	---	---	100	0	---	0	0	0	0	0	0	0	0	0	0	0	0	0	0	0	0	0	0	0	0	0	0	0	0	0	0	0	0	0	0	0	0	0	0	0	0	0
8.03_162.1124m/z		162.112	1	8.02942	0.261767	13	1.24032	QC	Low	100 - 0.0014	1.90824e+07	7.72	1.72515e+07	1.88896e+07	1.17291e+07	1.45768e+07	1.6716e+07	1.76125e+07	1.28808e+07	1.77455e+07	1.32946e+07	1.5392e+07	1.39645e+07	1.75395e+07	1.6778e+07	1.82266e+07	1.67662e+07	1.86678e+07	1.91958e+07	2.07012e+07	1.68408e+07	2.00066e+07	1.5055e+07	1.88896e+07	1.01063e+07	1.29003e+07	1.59849e+07	1.71759e+07	1.02044e+07	1.69721e+07	1.04529e+07	1.41187e+07	1.22425e+07	1.91123e+07	1.83311e+07	1.86797e+07	1.81477e+07	1.70656e+07	1.7022e+07
8.04_163.1157m/z		163.116	1	8.03565	0.7186	1	1.27972	QC	Low	100 - 6.81 - 0.285	5.23656e+06	2.74	4.31194e+06	4.96154e+06	3.19153e+06	3.69417e+06	4.83304e+06	5.44599e+06	3.00592e+06	4.27109e+06	3.3042e+06	4.43254e+06	3.28173e+06	5.71922e+06	5.02701e+06	5.2766e+06	5.41111e+06	5.10751e+06	5.25917e+06	5.41724e+06	5.07798e+06	5.32089e+06	3.76292e+06	4.96154e+06	2.74997e+06	3.2693e+06	4.62167e+06	5.31097e+06	2.38134e+06	4.08492e+06	2.59793e+06	4.06585e+06	2.87706e+06	6.23207e+06	5.49234e+06	5.40778e+06	5.85699e+06	4.66916e+06	4.6636e+06
8.04_183.0329m/z		183.033	1	8.03565	0.01095	5	1	---	---	100	0	---	0	0	0	0	0	0	0	0	0	0	0	0	0	0	0	0	0	0	0	0	0	0	0	0	0	0	0	0	0	0	0	0	0	0	0	0	0
8.04_200.0682m/z		200.068	1	8.03565	0.195517	15	1.61984	High	Low	100	110273	7.72	61320.6	99118.7	52685	68886.2	94611.3	108243	45658.9	76012.5	34990	75476.5	67178.9	131595	115848	118972	117769	83464.1	95544.6	96320.9	97871.2	103597	53513	99118.7	45395.8	60963.4	90473.5	105559	36171.8	72699.3	27510.8	69232.7	58895.1	143395	126572	121930	127473	76300.8	84724.7
8.04_318.9618m/z		318.962	1	8.03565	0.01095	5	1	---	---	100	0	---	0	0	0	0	0	0	0	0	0	0	0	0	0	0	0	0	0	0	0	0	0	0	0	0	0	0	0	0	0	0	0	0	0	0	0	0	0
8.04_325.2230m/z		325.223	1	8.03802	0.0810167	2	3.45902	High	Control	100	61845.6	15.2	5565.31	24479.4	10788.5	18931.4	29633	47883.5	1505.77	26256.8	0	18438.4	11302.7	100970	61892.4	60560.1	74502.6	29911.7	35444.5	34144.5	41908.5	43436.1	4856.71	24479.4	9295.83	16754	28337	46696.3	1192.9	25112.3	0	16913.1	9908.93	110024	67621.7	62065.7	80641.7	27344.6	31430.7
8.04_186.0246m/z		186.025	1	8.04037	0.0188	1	1	---	---	100	0	---	0	0	0	0	0	0	0	0	0	0	0	0	0	0	0	0	0	0	0	0	0	0	0	0	0	0	0	0	0	0	0	0	0	0	0	0	0
8.05_736.9485m/z		736.949	1	8.04585	0.0102	1	1	---	---	100	0	---	0	0	0	0	0	0	0	0	0	0	0	0	0	0	0	0	0	0	0	0	0	0	0	0	0	0	0	0	0	0	0	0	0	0	0	0	0
8.05_240.0658m/z		240.066	1	8.04822	0.00785	5	1	---	---	100	0	---	0	0	0	0	0	0	0	0	0	0	0	0	0	0	0	0	0	0	0	0	0	0	0	0	0	0	0	0	0	0	0	0	0	0	0	0	0
8.06_517.0048m/z		517.005	1	8.05682	0.0117167	1	1	---	---	100	0	---	0	0	0	0	0	0	0	0	0	0	0	0	0	0	0	0	0	0	0	0	0	0	0	0	0	0	0	0	0	0	0	0	0	0	0	0	0
8.06_319.9566m/z		319.957	1	8.05993	0.0210667	1	1	---	---	100	0	---	0	0	0	0	0	0	0	0	0	0	0	0	0	0	0	0	0	0	0	0	0	0	0	0	0	0	0	0	0	0	0	0	0	0	0	0	0
8.06_220.0381m/z		220.038	1	8.06228	0.0117167	3	1	---	---	100	0	---	0	0	0	0	0	0	0	0	0	0	0	0	0	0	0	0	0	0	0	0	0	0	0	0	0	0	0	0	0	0	0	0	0	0	0	0	0
8.06_336.9833m/z		336.983	1	8.06228	0.0195667	1	1	---	---	100	0	---	0	0	0	0	0	0	0	0	0	0	0	0	0	0	0	0	0	0	0	0	0	0	0	0	0	0	0	0	0	0	0	0	0	0	0	0	0
8.06_418.0124m/z		418.012	1	8.06228	0.00858333	1	1	---	---	100	0	---	0	0	0	0	0	0	0	0	0	0	0	0	0	0	0	0	0	0	0	0	0	0	0	0	0	0	0	0	0	0	0	0	0	0	0	0	0
8.07_181.0200m/z		181.02	1	8.06542	0.00858333	1	1	---	---	100	0	---	0	0	0	0	0	0	0	0	0	0	0	0	0	0	0	0	0	0	0	0	0	0	0	0	0	0	0	0	0	0	0	0	0	0	0	0	0
8.07_537.9834m/z		537.983	1	8.06542	0.0460167	1	1	---	---	100 - 15.2	0	---	0	0	0	0	0	0	0	0	0	0	0	0	0	0	0	0	0	0	0	0	0	0	0	0	0	0	0	0	0	0	0	0	0	0	0	0	0
8.08_436.9439m/z		436.944	1	8.07702	0.0334	1	1	---	---	100	0	---	0	0	0	0	0	0	0	0	0	0	0	0	0	0	0	0	0	0	0	0	0	0	0	0	0	0	0	0	0	0	0	0	0	0	0	0	0
8.08_177.0263m/z		177.026	1	8.0809	0.00935	3	1	---	---	100	0	---	0	0	0	0	0	0	0	0	0	0	0	0	0	0	0	0	0	0	0	0	0	0	0	0	0	0	0	0	0	0	0	0	0	0	0	0	0
8.08_243.0537m/z		243.054	1	8.0809	0.00935	6	1	---	---	100	0	---	0	0	0	0	0	0	0	0	0	0	0	0	0	0	0	0	0	0	0	0	0	0	0	0	0	0	0	0	0	0	0	0	0	0	0	0	0
8.08_383.9869m/z		383.987	1	8.0809	0.04975	1	1	---	---	100	0	---	0	0	0	0	0	0	0	0	0	0	0	0	0	0	0	0	0	0	0	0	0	0	0	0	0	0	0	0	0	0	0	0	0	0	0	0	0
8.08_397.0091m/z		397.009	1	8.08327	0.00785	2	1	---	---	100	0	---	0	0	0	0	0	0	0	0	0	0	0	0	0	0	0	0	0	0	0	0	0	0	0	0	0	0	0	0	0	0	0	0	0	0	0	0	0
8.09_182.9826m/z		182.983	1	8.08637	0.0202333	1	1	---	---	100	0	---	0	0	0	0	0	0	0	0	0	0	0	0	0	0	0	0	0	0	0	0	0	0	0	0	0	0	0	0	0	0	0	0	0	0	0	0	0
8.09_247.0577m/z		247.058	1	8.08637	0.148167	43	1.58733	High	Low	100 - 2.17	231530	5.86	153675	199550	118511	162883	148212	229077	104347	137117	120872	137891	136293	317547	241959	220530	241320	195122	190100	195867	197256	220022	134108	199550	102115	144150	141730	223397	82665.9	131140	95035.6	126484	119486	346022	264357	226012	261205	178376	168572
8.09_440.0025m/z		440.003	1	8.08637	0.00785	1	1	---	---	100	0	---	0	0	0	0	0	0	0	0	0	0	0	0	0	0	0	0	0	0	0	0	0	0	0	0	0	0	0	0	0	0	0	0	0	0	0	0	0
8.09_219.0176m/z		219.018	1	8.08875	0.0396333	1	1	---	---	100 - 4.14	0	---	0	0	0	0	0	0	0	0	0	0	0	0	0	0	0	0	0	0	0	0	0	0	0	0	0	0	0	0	0	0	0	0	0	0	0	0	0
8.09_269.0397m/z		269.04	1	8.08875	0.111183	13	1.21922	High	Low	100	41012.4	15.83	34506.9	43599.4	31513	44501.8	30569.9	52659.2	26596.1	31685	27777.2	29473.6	26287.7	47571.5	42560.9	44756.1	43885.8	28480.5	34390.6	39939.8	37198.1	43907.3	30113.4	43599.4	27153.1	39383.5	29233	51353.7	21069.9	30303.9	21839.8	27035.3	23046.2	51837.3	46500.7	45868.8	47502	26036.2	30496.1
8.09_374.9509m/z		374.951	1	8.08875	0.0553167	2	1	---	---	100	0	---	0	0	0	0	0	0	0	0	0	0	0	0	0	0	0	0	0	0	0	0	0	0	0	0	0	0	0	0	0	0	0	0	0	0	0	0	0
8.09_229.0134m/z		229.013	1	8.09188	0.0124833	1	1	---	---	100	0	---	0	0	0	0	0	0	0	0	0	0	0	0	0	0	0	0	0	0	0	0	0	0	0	0	0	0	0	0	0	0	0	0	0	0	0	0	0
8.09_319.9566m/z		319.957	1	8.09188	0.0271667	1	1	---	---	100	0	---	0	0	0	0	0	0	0	0	0	0	0	0	0	0	0	0	0	0	0	0	0	0	0	0	0	0	0	0	0	0	0	0	0	0	0	0	0
8.11_397.0098m/z		397.01	1	8.10505	0.0155333	2	1	---	---	100	0	---	0	0	0	0	0	0	0	0	0	0	0	0	0	0	0	0	0	0	0	0	0	0	0	0	0	0	0	0	0	0	0	0	0	0	0	0	0
8.11_74.0600m/z		74.06	1	8.10817	4.66235	11	1.20494	High	Low	100	75071.6	10.11	52754.6	72952.7	64947	75505.7	65849.1	84497.2	62645.7	61725.8	43036.2	59612.2	50328.1	88763.9	70309.7	80549.7	85406.6	54261.3	59167.8	62647.9	65147.3	71070.5	46037.6	72952.7	55961.4	66821.6	62969.1	82402.3	49629.1	59035.4	33837.2	54680.8	44122.2	96723.4	76818.1	82552.3	92444.2	49604.3	52467.4
8.11_156.0422m/z		156.042	1	8.11128	0.0201667	15	1	---	---	100	0	---	0	0	0	0	0	0	0	0	0	0	0	0	0	0	0	0	0	0	0	0	0	0	0	0	0	0	0	0	0	0	0	0	0	0	0	0	0
8.12_177.9967m/z		177.997	1	8.11592	0.0108667	1	1	---	---	100	0	---	0	0	0	0	0	0	0	0	0	0	0	0	0	0	0	0	0	0	0	0	0	0	0	0	0	0	0	0	0	0	0	0	0	0	0	0	0
8.12_576.3162m/z		576.316	1	8.11592	0.0723167	3	1.47081	QC	Low	100 - 14.8	71142.5	4.3	53072.3	63834.9	42605.7	48708.9	63678.9	82551.7	30232.2	50842.6	21877.3	56343.5	31348.6	55700.1	72419.6	79018.3	73867.5	70423.6	67141	70407.2	72223.6	75517	46314.9	63834.9	36711.1	43106.7	60893.9	80505	23950.5	48626.5	17201	51682.5	27483	60694.8	79123.3	80982.7	79954.2	64379.5	59537.7
8.12_225.0722m/z		225.072	1	8.11903	0.0132333	2	1	---	---	100	0	---	0	0	0	0	0	0	0	0	0	0	0	0	0	0	0	0	0	0	0	0	0	0	0	0	0	0	0	0	0	0	0	0	0	0	0	0	0
8.12_203.2229m/z		203.223	1	8.1214	0.0249333	1	1	---	---	100	0	---	0	0	0	0	0	0	0	0	0	0	0	0	0	0	0	0	0	0	0	0	0	0	0	0	0	0	0	0	0	0	0	0	0	0	0	0	0
8.12_336.9832m/z		336.983	1	8.1214	0.0171833	1	1	---	---	100	0	---	0	0	0	0	0	0	0	0	0	0	0	0	0	0	0	0	0	0	0	0	0	0	0	0	0	0	0	0	0	0	0	0	0	0	0	0	0
8.12_315.0065m/z		315.007	1	8.12375	0.0210667	4	1	---	---	100	0	---	0	0	0	0	0	0	0	0	0	0	0	0	0	0	0	0	0	0	0	0	0	0	0	0	0	0	0	0	0	0	0	0	0	0	0	0	0
8.13_102.0549m/z		102.055	1	8.12612	0.0803833	14	1.59141	High	Low	100 - 0.809	29522.9	12.51	18879.5	26344.6	19402.7	24890.5	25592.5	32559.2	14206	19792.8	5314.75	20884.5	13669.7	37011.4	28021	30905.7	38006.6	26301.7	28389.4	20726.6	27330.2	28932.6	16475.7	26344.6	16718.3	22027.8	24473.2	31751.9	11254.3	18930.1	4178.72	19156.8	11984.1	40330.2	30614.8	31674.1	41138.4	24044.3	25174.5
8.13_261.0474m/z		261.047	1	8.12612	0.02805	4	1	---	---	100	0	---	0	0	0	0	0	0	0	0	0	0	0	0	0	0	0	0	0	0	0	0	0	0	0	0	0	0	0	0	0	0	0	0	0	0	0	0	0
8.13_119.0644m/z		119.064	1	8.13235	0.130083	2	1.64194	Control	Low	100	3057.08	10.73	2061.47	3745.85	2411.79	4013.95	3052.32	2554.32	1159.71	2421.96	817.638	2355.7	1394.47	385.201	1308.53	3722.2	3902.42	2511.75	2266.27	2750.12	2075.14	2525.02	1798.99	3745.85	2078.11	3552.29	2918.83	2490.99	918.744	2316.39	642.868	2160.82	1222.52	419.742	1429.65	3814.73	4223.99	2296.18	2009.63
8.13_182.0255m/z		182.026	1	8.13235	0.0263667	4	1	---	---	100	0	---	0	0	0	0	0	0	0	0	0	0	0	0	0	0	0	0	0	0	0	0	0	0	0	0	0	0	0	0	0	0	0	0	0	0	0	0	0
8.14_205.0192m/z		205.019	1	8.13622	0.0209833	1	1	---	---	100	0	---	0	0	0	0	0	0	0	0	0	0	0	0	0	0	0	0	0	0	0	0	0	0	0	0	0	0	0	0	0	0	0	0	0	0	0	0	0
8.14_142.0060m/z		142.006	1	8.14008	0.0154833	1	1	---	---	100	0	---	0	0	0	0	0	0	0	0	0	0	0	0	0	0	0	0	0	0	0	0	0	0	0	0	0	0	0	0	0	0	0	0	0	0	0	0	0
8.14_504.9790m/z		504.979	1	8.14008	0.0116167	2	1	---	---	100	0	---	0	0	0	0	0	0	0	0	0	0	0	0	0	0	0	0	0	0	0	0	0	0	0	0	0	0	0	0	0	0	0	0	0	0	0	0	0
8.14_80.9478m/z		80.9478	1	8.14397	0.0263667	1	1	---	---	100	0	---	0	0	0	0	0	0	0	0	0	0	0	0	0	0	0	0	0	0	0	0	0	0	0	0	0	0	0	0	0	0	0	0	0	0	0	0	0
8.14_227.9913m/z		227.991	1	8.14397	0.0202167	1	1	---	---	100	0	---	0	0	0	0	0	0	0	0	0	0	0	0	0	0	0	0	0	0	0	0	0	0	0	0	0	0	0	0	0	0	0	0	0	0	0	0	0
8.14_367.9578m/z		367.958	1	8.14397	0.0888167	1	1	---	---	100	0	---	0	0	0	0	0	0	0	0	0	0	0	0	0	0	0	0	0	0	0	0	0	0	0	0	0	0	0	0	0	0	0	0	0	0	0	0	0
8.15_175.1077m/z		175.108	1	8.1471	0.297117	24	1.62983	High	Control	100 - 5.54	233770	7.03	120974	139409	85860.4	169825	201094	245635	124051	218150	86656.2	192910	68578.1	252574	423804	205550	218346	201845	203958	236500	210865	227448	105571	139409	73981.3	150293	192300	239545	98275.2	208642	68133.3	176952	60121.8	275223	463034	210660	236337	184522	180861
8.15_270.0396m/z		270.04	1	8.1471	0.0349667	3	1	---	---	100	0	---	0	0	0	0	0	0	0	0	0	0	0	0	0	0	0	0	0	0	0	0	0	0	0	0	0	0	0	0	0	0	0	0	0	0	0	0	0
8.15_213.0636m/z		213.064	1	8.15098	0.172717	8	2.25869	High	Control	100 - 5.38 - 1.41	62176.3	12.51	16412.5	33611.2	11470.9	37553.9	38589.7	66324.9	12610.8	39847.6	6542.66	37660.7	7398.56	65689.6	119189	57025.9	61578.3	34227.6	35701.7	41183.9	45132.4	44657.6	14322.7	33611.2	9883.87	33234.7	36902	64680.5	9990.48	38110.7	5144.16	34545.2	6486.25	71580	130222	58443.6	66652.4	31290	31658.7
8.15_502.9735m/z		502.973	1	8.15098	0.13415	1	1	---	---	100 - 11.5	0	---	0	0	0	0	0	0	0	0	0	0	0	0	0	0	0	0	0	0	0	0	0	0	0	0	0	0	0	0	0	0	0	0	0	0	0	0	0
8.15_280.0468m/z		280.047	1	8.15485	0.0139833	1	1	---	---	100	0	---	0	0	0	0	0	0	0	0	0	0	0	0	0	0	0	0	0	0	0	0	0	0	0	0	0	0	0	0	0	0	0	0	0	0	0	0	0
8.15_364.9524m/z		364.952	1	8.15485	0.0865667	1	1	---	---	100	0	---	0	0	0	0	0	0	0	0	0	0	0	0	0	0	0	0	0	0	0	0	0	0	0	0	0	0	0	0	0	0	0	0	0	0	0	0	0
8.16_197.0896m/z		197.09	1	8.15722	0.229367	19	1.32967	QC	Control	100 - 4.71	123410	8.26	81639.1	99290.6	52612.7	107715	122807	176064	73024.7	136205	59702.2	156760	37333.1	110035	229451	112622	114087	111343	115669	133418	122759	133864	71244.4	99290.6	45333.6	95326.1	117437	171699	57851.5	130268	46940.8	143792	32729.6	119902	250690	115422	123488	101787	102570
8.16_146.0924m/z		146.092	1	8.16108	0.237133	13	1.37944	QC	Low	100 - 0.416	463433	6.6	348521	455097	235743	357396	452219	513199	224453	393648	210355	338137	242678	535341	416629	530748	542491	497337	484881	466106	419484	449359	304146	455097	203127	316291	432441	500475	177816	376490	165391	310165	212754	583346	455195	543943	587193	454653	429971
8.16_218.1135m/z		218.113	1	8.16108	0.0429667	11	5.91395	High	Low	100	9470.13	10.99	4052.99	3164.49	3820.02	2727.55	2278.21	3116.42	998.585	1294.76	568.427	2028.41	4057.11	13684.8	13962.7	6324.46	9321.57	5690.01	5967.31	4698.27	5869.33	6394.45	3536.94	3164.49	3291.51	2413.85	2178.57	3039.15	791.097	1238.32	446.925	1860.61	3556.83	14911.9	15255.2	6481.69	10089.7	5201.66	5291.55
8.17_142.0059m/z		142.006	1	8.16648	0.01875	1	1	---	---	100	0	---	0	0	0	0	0	0	0	0	0	0	0	0	0	0	0	0	0	0	0	0	0	0	0	0	0	0	0	0	0	0	0	0	0	0	0	0	0
[truncated: 2,529 more rows]
[truncated: 13 more columns]

## Sheet: S13-negative
Supplementary Table S4. The metabolome of fetal livers at gestational day 14.5.
[truncated: 2,918 more rows]
[truncated: 13 more columns]
