# Supplementary material for: Impact of PFOS Exposure on Murine Fetal Hematopoietic Stem Cells, Associated with Intrauterine Metabolic Perturbation
Source: Environ Sci Technol. 2025 Mar 13;59(11):5496–509. doi: 10.1021/acs.est.5c02623 (PMC11948485; doi:10.1021/acs.est.5c02623)
Supplement: Supplementary file 6 — es5c02623_si_006.xlsx [file es5c02623_si_006.xlsx]

## Sheet: S14
Supplementary Table S5. The transcriptome of FL-HSCs at gestational day 14.5.
gene_id	C1_count	C2_count	C3_count	C4_count	L1_count	L2_count	L3_count	L4_count	H1_count	H2_count	H3_count	H4_count	C1_fpkm	C2_fpkm	C3_fpkm	C4_fpkm	L1_fpkm	L2_fpkm	L3_fpkm	L4_fpkm	H1_fpkm	H2_fpkm	H3_fpkm	H4_fpkm	H_PFOSvsL_PFOS_H_PFOS	H_PFOSvsL_PFOS_L_PFOS	H_PFOSvsL_PFOS_log2FoldChange	H_PFOSvsL_PFOS_pvalue	H_PFOSvsL_PFOS_padj	H_PFOSvsControl_H_PFOS	H_PFOSvsControl_Control	H_PFOSvsControl_log2FoldChange	H_PFOSvsControl_pvalue	H_PFOSvsControl_padj	L_PFOSvsControl_L_PFOS	L_PFOSvsControl_Control	L_PFOSvsControl_log2FoldChange	L_PFOSvsControl_pvalue	L_PFOSvsControl_padj	gene_name	gene_chr	gene_start	gene_end	gene_strand	gene_length	gene_biotype	gene_description	tf_family
ENSMUSG00000037742	371556	102716	307362	305592	292203	209400	181601	156931	148781	79117	293749	242044	3288.92	2600.8	3570.2	3101.31	3285.97	3910.79	3564.94	2708.73	2295.3	1882.43	2818.33	2808.56	159523	219585	-0.460997	0.00504328	0.0296881	180130	231907	-0.364499	0.0250004	0.11093	231953	216586	0.0988779	0.505396	0.996919	Eef1a1	9	78478449	78489151	-	2493	protein_coding	eukaryotic translation elongation factor 1 alpha 1 [Source:MGI Symbol;Acc:MGI:1096881]	-
ENSMUSG00000064351	302391	70135	236373	273620	270638	185250	146249	93235	149668	80360	297347	284885	4319.08	2865.48	4430.31	4480.69	4910.9	5582.64	4632.55	2596.74	3725.76	3085.2	4603.34	5333.99	168894	179059	-0.0843066	0.712956	0.839104	190704	184206	0.0500137	0.799068	0.900227	189215	171942	0.138095	0.531852	0.996919	mt-Co1	MT	5328	6872	+	1545	protein_coding	mitochondrially encoded cytochrome c oxidase I [Source:MGI Symbol;Acc:MGI:102504]	-
ENSMUSG00000023944	362715	96044	274414	262327	242334	127626	117272	229169	120837	75412	206096	177310	2668.95	2021.55	2649.69	2213.06	2265.37	1981.4	1913.7	3288.2	1549.67	1491.54	1643.73	1710.28	125177	185186	-0.565	0.000930017	0.00873236	141299	212171	-0.586481	5.68339e-06	0.000321704	195635	198156	-0.0184761	0.919409	0.996919	Hsp90ab1	17	45567775	45573271	-	2999	protein_coding	heat shock protein 90 alpha (cytosolic), class B member 1 [Source:MGI Symbol;Acc:MGI:96247]	-
ENSMUSG00000064370	319364	71197	201166	231889	220920	112610	84352	99736	113574	73097	273983	264398	6160.43	3928.5	5092.06	5128.38	5413.9	4583.11	3608.49	3751.5	3818.28	3790.05	5728.43	6685.64	149497	129792	0.203925	0.3218	0.524964	168854	172078	-0.0272859	0.894783	0.952822	137228	160679	-0.227618	0.191193	0.996919	mt-Cytb	MT	14145	15288	+	1144	protein_coding	mitochondrially encoded cytochrome b [Source:MGI Symbol;Acc:MGI:102501]	-
ENSMUSG00000026234	362431	67470	208419	213364	185347	85442	74566	198064	109073	75420	228588	218751	785.033	418.035	592.397	529.856	510.032	390.474	358.185	836.557	411.759	439.105	536.664	621.115	133564	139477	-0.0624946	0.796563	0.892183	150817	175519	-0.218843	0.272535	0.498062	147360	163764	-0.152285	0.548278	0.996919	Ncl	1	86344719	86359400	-	10188	protein_coding	nucleolin [Source:MGI Symbol;Acc:MGI:97286]	-
ENSMUSG00000064341	204749	45469	137307	168919	159396	95277	69733	67555	95481	58358	246200	210200	4721.3	2999.13	4154.76	4465.73	4669.46	4635.39	3566.01	3037.56	3837.25	3617.09	6153.38	6353.78	124666	99535.5	0.324804	0.128419	0.289843	140836	115828	0.282035	0.185003	0.395678	105207	108143	-0.0397325	0.828254	0.996919	mt-Nd1	MT	2751	3707	+	957	protein_coding	mitochondrially encoded NADH dehydrogenase 1 [Source:MGI Symbol;Acc:MGI:101787]	-
ENSMUSG00000021270	218528	47573	121009	128349	125573	69121	65629	84671	54270	47458	150244	136158	1226.75	763.922	891.414	826.067	895.559	818.685	817.05	926.852	530.972	716.107	914.18	1001.96	81147.8	88855.4	-0.130886	0.468837	0.660184	91669.8	107954	-0.2359	0.260487	0.485364	93888.1	100816	-0.102742	0.510061	0.996919	Hsp90aa1	12	110690605	110702728	-	3931	protein_coding	heat shock protein 90, alpha (cytosolic), class A member 1 [Source:MGI Symbol;Acc:MGI:96250]	-
ENSMUSG00000032399	207791	58835	150012	144899	123387	74877	62690	111700	66023	37164	104775	82058	2284.71	1850.46	2164.43	1826.6	1723.55	1737.04	1528.65	2394.88	1265.21	1098.36	1248.67	1182.73	62808.2	96867.5	-0.625045	2.15311e-05	0.000550482	70890	120751	-0.768386	1.45707e-10	2.00597e-07	102319	112835	-0.141146	0.370446	0.996919	Rpl4	9	64173375	64178666	+	2007	protein_coding	ribosomal protein L4 [Source:MGI Symbol;Acc:MGI:1915141]	-
ENSMUSG00000004980	212209	44050	123913	140943	120135	61134	53272	86443	66265	49903	154033	104708	711.255	422.326	544.994	541.601	511.541	432.317	395.973	564.961	387.087	449.581	559.579	460.046	79747.2	81964.3	-0.0395547	0.795421	0.892072	90074.6	108272	-0.265487	0.129396	0.317391	86618.4	101082	-0.222801	0.200222	0.996919	Hnrnpa2b1	6	51460932	51469894	-	6584	protein_coding	heterogeneous nuclear ribonucleoprotein A2/B1 [Source:MGI Symbol;Acc:MGI:104819]	-
ENSMUSG00000064367	188928	34405	109328	143707	123307	67160	48765	46510	63406	47855	165002	151877	2285.72	1190.66	1735.69	1993.33	1895.24	1714.33	1308.4	1097.24	1336.97	1556.23	2163.73	2408.68	88869.1	71726.4	0.309185	0.151932	0.324327	100386	97365.6	0.044064	0.844077	0.926235	75835.6	90861.1	-0.26081	0.225677	0.996919	mt-Nd5	MT	11742	13565	+	1824	protein_coding	mitochondrially encoded NADH dehydrogenase 5 [Source:MGI Symbol;Acc:MGI:102496]	-
ENSMUSG00000057113	209833	45670	118525	124377	121587	55237	49263	82466	57967	39392	138357	130797	1737.51	1081.75	1287.89	1180.78	1279.06	965.034	904.648	1331.55	836.562	876.763	1241.77	1419.75	76092.7	78027.1	-0.0362013	0.854182	0.925826	85942.8	104369	-0.280242	0.168317	0.373472	82477.6	97462.5	-0.240854	0.186987	0.996919	Npm1	11	33152287	33163206	-	2665	protein_coding	nucleophosmin 1 [Source:MGI Symbol;Acc:MGI:106184]	-
ENSMUSG00000022283	201065	48648	122648	141999	114923	66844	58949	83677	57634	54274	137191	85580	678.438	469.546	543.06	549.33	492.641	475.877	441.118	550.563	338.934	492.25	501.748	378.535	73028.5	83796.9	-0.198451	0.184955	0.367323	82484.2	108494	-0.395456	0.0186756	0.0913265	88532.8	101358	-0.195213	0.157211	0.996919	Pabpc1	15	36595661	36609668	-	6540	protein_coding	poly(A) binding protein, cytoplasmic 1 [Source:MGI Symbol;Acc:MGI:1349722]	-
ENSMUSG00000064345	171918	25593	115157	137513	129104	64072	44909	49946	53279	30725	167715	149077	3654.9	1556.38	3212.61	3351.76	3486.93	2873.96	2117.35	2070.53	1974.12	1755.76	3864.67	4154.55	79586.9	71573	0.153133	0.571926	0.739739	89941.4	90601.3	-0.0105492	0.971446	0.988636	75690.2	84445.6	-0.157942	0.518749	0.996919	mt-Nd2	MT	3914	4951	+	1038	protein_coding	mitochondrially encoded NADH dehydrogenase 2 [Source:MGI Symbol;Acc:MGI:102500]	-
ENSMUSG00000034994	110362	49188	134752	123156	124025	93827	81872	70664	76487	35792	93778	92571	732.672	934.091	1173.92	937.39	1046.04	1314.25	1205.4	914.779	884.996	638.699	674.804	805.61	65187.1	97387.2	-0.579122	0.000179523	0.00265531	73536.4	92950.5	-0.337987	0.0407049	0.152307	102858	86914.5	0.242981	0.149001	0.996919	Eef2	10	81176631	81182498	+	3324	protein_coding	eukaryotic translation elongation factor 2 [Source:MGI Symbol;Acc:MGI:95288]	-
ENSMUSG00000026238	161313	38982	140764	118885	117824	68684	49014	66592	52782	32633	94115	92613	2434.86	1683.09	2788.1	2057.34	2259.37	2187.35	1640.7	1959.99	1388.52	1323.98	1539.75	1832.46	58065.1	76911.1	-0.405499	0.00564236	0.0321728	65547.1	97089.4	-0.566788	0.00117727	0.0140703	81283.2	90582	-0.15629	0.359267	0.996919	Ptma	1	86526726	86530712	+	1462	protein_coding	prothymosin alpha [Source:MGI Symbol;Acc:MGI:97803]	-
ENSMUSG00000064363	169634	38536	81508	113746	97627	49678	40643	49351	56924	36248	137200	125916	2716.53	1765.26	1712.84	2088.4	1986.19	1678.51	1443.42	1541.08	1588.77	1560.29	2381.46	2643.28	73510.2	59889.9	0.295652	0.118539	0.274708	83030.3	84502.7	-0.0253499	0.902904	0.957325	63312.1	78978.6	-0.318991	0.0637196	0.948479	mt-Nd4	MT	10167	11544	+	1378	protein_coding	mitochondrially encoded NADH dehydrogenase 4 [Source:MGI Symbol;Acc:MGI:102498]	-
ENSMUSG00000015656	177510	49905	116819	104363	114879	59984	55913	77380	43997	27762	79617	68576	910.762	732.43	786.518	613.908	748.811	649.345	636.208	774.173	393.431	382.871	442.766	461.226	47167.3	78951.7	-0.743146	9.58331e-11	6.00708e-08	53248.1	96912	-0.863921	1.66269e-09	1.20936e-06	83432.4	90577.4	-0.118539	0.411388	0.996919	Hspa8	9	40800984	40810087	+	4301	protein_coding	heat shock protein 8 [Source:MGI Symbol;Acc:MGI:105384]	-
ENSMUSG00000031004	130424	33335	92787	112192	96573	38511	42351	66220	70214	46549	129767	93536	286.067	209.146	267.061	282.128	269.101	178.219	206.005	283.222	268.409	274.436	308.504	268.936	73553.2	61569.1	0.256566	0.0987605	0.242342	83041.8	77809.5	0.0938398	0.478314	0.688979	65086.4	72685.1	-0.15932	0.355313	0.996919	Mki67	7	135689784	135716361	-	10061	protein_coding	antigen identified by monoclonal antibody Ki 67 [Source:MGI Symbol;Acc:MGI:106035]	-
ENSMUSG00000046434	132511	34825	77212	99895	81780	44469	40100	57169	55345	42202	111778	96274	927.426	697.202	709.13	801.578	727.15	656.664	622.41	780.217	675.101	793.927	847.95	883.275	65852.6	57424.7	0.197572	0.111143	0.26372	74354	73179.7	0.0229404	0.869573	0.94035	60678.6	68411.9	-0.173085	0.199609	0.996919	Hnrnpa1	15	103240432	103246692	+	3153	protein_coding	heterogeneous nuclear ribonucleoprotein A1 [Source:MGI Symbol;Acc:MGI:104820]	-
ENSMUSG00000024991	133594	29150	91839	98038	80149	34463	31812	68208	47259	38466	99338	95350	569.566	355.497	513.804	479.21	434.115	310.005	300.783	567.048	351.16	440.813	459.049	532.89	60263.9	54517	0.144581	0.484531	0.673998	68045.1	73542.7	-0.112128	0.521598	0.724715	57617.1	68642.8	-0.252632	0.23328	0.996919	Eif3a	19	60761116	60790693	-	5176	protein_coding	eukaryotic translation initiation factor 3, subunit A [Source:MGI Symbol;Acc:MGI:95301]	-
ENSMUSG00000039630	128075	33920	87689	97581	82293	42543	40509	65971	50069	37038	98244	74223	243.666	184.598	218.922	212.849	198.904	170.772	170.918	244.744	166.021	189.408	202.592	185.11	56249.4	59533	-0.0818571	0.558018	0.730265	63510.5	73861.2	-0.217867	0.0825751	0.240971	62902.5	69012.1	-0.133757	0.372137	0.996919	Hnrnpu	1	178321108	178337797	-	11599	protein_coding	heterogeneous nuclear ribonucleoprotein U [Source:MGI Symbol;Acc:MGI:1858195]	-
ENSMUSG00000027014	301512	30583	94823	79825	23873	53452	27149	19627	45410	75901	39479	34141	975.313	282.983	402.501	296.042	98.1062	364.806	194.759	123.8	256.009	659.944	138.418	144.769	53388.2	34900.5	0.613259	0.407937	0.605938	60191.6	98986.7	-0.717693	0.336165	0.564934	36795.5	92190.8	-1.32511	0.0427181	0.90723	Cwc22	2	77881159	77946375	-	6822	protein_coding	CWC22 spliceosome-associated protein [Source:MGI Symbol;Acc:MGI:2136773]	-
ENSMUSG00000025980	120215	27928	69038	74939	71455	44641	37557	49392	35665	24753	77172	63503	1004.1	667.265	756.694	717.631	758.23	786.703	695.687	804.456	519.187	555.733	698.658	695.3	42567.7	52592.5	-0.305029	0.0181603	0.0750439	48071.6	61542.5	-0.356401	0.0308947	0.126767	55561.3	57489	-0.0492557	0.732755	0.996919	Hspd1	1	55077835	55088243	-	2642	protein_coding	heat shock protein 1 (chaperonin) [Source:MGI Symbol;Acc:MGI:96242]	-
ENSMUSG00000028333	105826	23519	76693	77726	67427	33726	27645	56699	31317	19617	69127	64398	1360.9	865.153	1294.21	1145.97	1101.58	915.076	788.416	1421.79	701.904	678.089	963.537	1085.59	38405.1	47401.1	-0.303582	0.140652	0.307712	43371.8	59317.3	-0.451688	0.0190662	0.0926432	50088.2	55359.3	-0.144388	0.462006	0.996919	Anp32b	4	46450902	46472657	+	1716	protein_coding	acidic (leucine-rich) nuclear phosphoprotein 32 family, member B [Source:MGI Symbol;Acc:MGI:1914878]	-
ENSMUSG00000029368	70939	30479	43519	45664	52694	37313	34146	89968	67500	32398	61905	57307	668.42	821.495	538.092	493.302	630.776	741.793	713.525	1653.03	1108.49	820.545	632.232	707.835	49982.4	57231.1	-0.195383	0.630672	0.781691	56351.4	43655.9	0.368318	0.0653634	0.206442	60405.9	40928.3	0.561604	0.168558	0.996919	Alb	5	90460897	90476602	+	2342	protein_coding	albumin [Source:MGI Symbol;Acc:MGI:87991]	-
ENSMUSG00000067274	74973	27062	80245	67103	69794	56522	49839	41675	38954	14470	51192	51838	997.263	1029.69	1400.67	1023.34	1179.43	1586.28	1470.21	1080.96	903.068	517.361	738.063	903.884	33166.8	57682.9	-0.798328	3.65491e-05	0.000823284	37420.8	54672.6	-0.546923	0.00393173	0.0317626	60913.4	51082.5	0.253905	0.124603	0.99684	Rplp0	5	115559467	115563727	+	1659	protein_coding	ribosomal protein, large, P0 [Source:MGI Symbol;Acc:MGI:1927636]	-
ENSMUSG00000036371	91677	22106	72710	71155	66241	40100	30663	44444	31088	19218	65393	56129	100.565	69.3647	104.664	89.4887	92.3134	92.8092	74.5946	95.0668	59.4353	56.6652	77.751	80.7115	36047.4	46655.9	-0.372092	0.0130495	0.0596014	40706.9	54254.6	-0.414469	0.0166123	0.0847599	49296.2	50640.1	-0.0388689	0.797229	0.996919	Serbp1	6	67238176	67297736	+	20117	protein_coding	serpine1 mRNA binding protein 1 [Source:MGI Symbol;Acc:MGI:1914120]	-
ENSMUSG00000054932	71434	30973	39873	41374	45941	38432	32454	100498	69648	31000	56873	48982	468.041	580.5	342.824	310.8	382.41	531.289	471.577	1284	795.337	545.96	403.898	420.703	47623.2	58755.8	-0.303069	0.551887	0.725817	53678.5	42376.2	0.341127	0.147766	0.345772	61994.3	39745.7	0.641345	0.195829	0.996919	Afp	5	90490737	90508907	+	3368	protein_coding	alpha fetoprotein [Source:MGI Symbol;Acc:MGI:87951]	-
ENSMUSG00000011257	77671	27886	66199	70592	58700	33229	32642	43268	38674	26300	57741	48695	425.626	437.115	476.03	443.506	408.656	384.189	396.69	462.343	369.362	387.387	342.958	349.795	38097.7	43480.8	-0.190749	0.0551184	0.163316	42992.5	53118.5	-0.305213	0.00136461	0.0155565	45937.1	49679.6	-0.11298	0.284102	0.996919	Pabpc4	4	123262351	123298925	+	4027	protein_coding	poly(A) binding protein, cytoplasmic 4 [Source:MGI Symbol;Acc:MGI:2385206]	-
ENSMUSG00000045983	69262	25159	62283	71625	61186	32092	32242	47800	41251	25726	56206	50179	209.346	217.522	247.031	248.204	234.947	204.656	216.12	281.724	217.304	209.007	184.136	198.816	38565.6	44732.6	-0.214059	0.0894215	0.227311	43513.1	49827.1	-0.195557	0.0769895	0.230586	47262.8	46597.6	0.0204484	0.879117	0.996919	Eif4g1	16	20668313	20692884	+	7301	protein_coding	eukaryotic translation initiation factor 4, gamma 1 [Source:MGI Symbol;Acc:MGI:2384784]	-
ENSMUSG00000069919	55418	16564	70553	76802	87036	49464	47636	16077	12802	8232	72752	51930	1506.07	1287.66	2516.08	2393	3005	2836.24	2871.01	851.977	606.368	601.341	2143.02	1850.01	27549.1	50780.4	-0.882241	0.10669	0.255893	31167.9	46336.4	-0.57206	0.229888	0.450498	53689.2	43238.5	0.312295	0.323788	0.996919	Hba-a1	11	32283511	32284465	+	812	protein_coding	hemoglobin alpha, adult chain 1 [Source:MGI Symbol;Acc:MGI:96015]	-
ENSMUSG00000078812	72640	25349	66320	62978	62616	46062	37807	37043	35746	17554	50999	46502	674.37	673.167	807.942	670.325	738.511	902.243	778.393	670.588	578.38	438.044	513.181	565.918	32513.6	48023	-0.562603	3.37389e-05	0.000777321	36689.3	49722.2	-0.438479	0.00072257	0.00984071	50724.1	46480.3	0.126028	0.331488	0.996919	Eif5a	11	69916714	69921958	-	2377	protein_coding	eukaryotic translation initiation factor 5A [Source:MGI Symbol;Acc:MGI:106248]	-
ENSMUSG00000005610	71667	20059	50012	65719	55967	35919	34577	29748	37066	27065	71934	57950	155.568	124.552	142.459	163.556	154.342	164.507	166.454	125.918	140.23	157.917	169.247	164.898	41948.8	40625.1	0.0462912	0.707949	0.836223	47362.2	44112.1	0.102486	0.41774	0.640097	42920	41231.7	0.0578165	0.674222	0.996919	Eif4g2	7	111067750	111083030	-	10166	protein_coding	eukaryotic translation initiation factor 4, gamma 2 [Source:MGI Symbol;Acc:MGI:109207]	-
ENSMUSG00000028081	90282	25914	65319	58760	51970	36267	31110	45632	29953	15461	53810	39507	2039.19	1674.29	1936.02	1521.64	1491.28	1728.33	1558.34	2009.8	1179.13	938.673	1317.37	1169.74	29360.7	43353.6	-0.562147	7.38792e-05	0.00139313	33148.5	51872.3	-0.645954	1.02293e-05	0.000476815	45784	48472.6	-0.0823649	0.561749	0.996919	Rps3a1	3	86137940	86142702	-	977	protein_coding	ribosomal protein S3A1 [Source:MGI Symbol;Acc:MGI:1202063]	-
ENSMUSG00000032518	68814	24518	70796	54156	58556	44717	39718	35198	32452	12763	46616	44908	479.037	488.222	646.717	432.228	517.861	656.785	613.175	477.79	393.728	238.817	351.733	409.803	28848.2	46963.3	-0.702951	9.13117e-05	0.00162891	32554.3	48025.8	-0.560885	0.0026851	0.0243722	49598.6	44872.7	0.144443	0.363904	0.996919	Rpsa	9	120127689	120132369	+	3170	protein_coding	ribosomal protein SA [Source:MGI Symbol;Acc:MGI:105381]	-
ENSMUSG00000004897	75981	21712	59934	62927	57566	35466	30147	40858	29484	18444	50595	36874	583.607	477.041	604.091	554.15	561.735	574.76	513.528	611.956	394.698	380.795	421.221	371.275	29398.6	42482.1	-0.531073	3.13875e-08	5.06193e-06	33186.5	47202	-0.508316	1.11107e-05	0.000503129	44880.2	44100.1	0.025221	0.827488	0.996919	Hdgf	3	87906321	87916132	+	2873	protein_coding	hepatoma-derived growth factor [Source:MGI Symbol;Acc:MGI:1194494]	-
ENSMUSG00000025393	67172	22454	60264	57567	56883	41856	35587	31955	32719	15641	50104	45702	349.849	334.523	411.874	343.749	376.379	459.948	411.045	324.533	297	218.966	282.847	312.024	30721.7	43550.3	-0.503327	0.000875066	0.0083501	34672.4	45168.4	-0.381458	0.00670237	0.0462387	46000.2	42215.6	0.123824	0.367872	0.996919	Atp5b	10	128083273	128090391	+	4237	protein_coding	ATP synthase, H+ transporting mitochondrial F1 complex, beta subunit [Source:MGI Symbol;Acc:MGI:107801]	-
ENSMUSG00000028639	81081	22564	69048	58991	59424	35671	29529	38094	24524	14676	43200	37729	706.933	562.75	789.994	589.684	658.22	656.195	570.969	647.654	372.661	343.943	408.253	431.215	25705	41910.1	-0.705135	1.25765e-10	6.92773e-08	29017.7	49662.4	-0.775202	8.66243e-08	1.82402e-05	44282	46372.2	-0.0665846	0.621782	0.996919	Ybx1	4	119277981	119294604	-	2531	protein_coding	Y box protein 1 [Source:MGI Symbol;Acc:MGI:99146]	CSD
ENSMUSG00000030744	85883	26205	75006	54469	51900	35162	30091	49232	25482	10279	35035	30522	422.756	368.983	484.498	307.402	324.564	365.186	328.491	472.561	218.615	136.005	186.927	196.95	21610.5	43688.3	-1.01541	5.13918e-09	1.2456e-06	24384.8	52572.3	-1.10825	6.92945e-10	6.33496e-07	46137	49104.4	-0.0899482	0.600537	0.996919	Rps3	7	99477896	99483738	-	4483	protein_coding	ribosomal protein S3 [Source:MGI Symbol;Acc:MGI:1350917]	-
ENSMUSG00000020719	69833	20384	40183	56474	44987	25067	24265	31270	37298	29638	71011	56006	266.846	222.807	201.491	247.413	218.392	202.097	205.629	232.999	248.398	304.416	294.111	280.539	42491.2	32429.8	0.389803	0.000167427	0.00251736	47971.8	40111.3	0.258109	0.0429638	0.157657	34264.6	37523.3	-0.131094	0.291372	0.996919	Ddx5	11	106780355	106789185	-	5775	protein_coding	DEAD (Asp-Glu-Ala-Asp) box polypeptide 5 [Source:MGI Symbol;Acc:MGI:105037]	-
ENSMUSG00000022797	75959	18176	43944	63778	50174	28460	28735	22020	30262	23977	71270	46611	271.013	185.503	205.743	260.89	227.426	214.242	227.367	153.199	188.18	229.946	275.616	218.002	36794	33246.6	0.146282	0.367554	0.569356	41559.7	42273.6	-0.0246284	0.882258	0.946831	35136.4	39504.4	-0.16911	0.327618	0.996919	Tfrc	16	32608920	32632794	+	6185	protein_coding	transferrin receptor [Source:MGI Symbol;Acc:MGI:98822]	-
ENSMUSG00000022742	62353	16249	50594	69540	54536	35888	32807	24360	34040	22778	53799	42342	206.571	153.985	219.95	264.132	229.533	250.853	241.037	157.368	196.546	202.837	193.185	183.884	33754.3	38274.3	-0.181319	0.227403	0.419497	38095.8	41663.7	-0.129282	0.415253	0.637685	40439.6	38915	0.0553672	0.770164	0.996919	Cpox	16	58670292	58717636	+	6661	protein_coding	coproporphyrinogen oxidase [Source:MGI Symbol;Acc:MGI:104841]	-
ENSMUSG00000058655	75047	22457	52795	58528	46314	26830	24676	49364	31360	22396	44324	33967	370.656	317.271	342.172	331.418	290.603	279.587	270.282	475.418	269.946	297.323	237.281	219.915	29873.7	38425.2	-0.363227	0.056012	0.164968	33708.3	45030	-0.417945	0.000930242	0.0117739	40583.2	42098.7	-0.0529093	0.770763	0.996919	Eif4b	15	102073773	102097173	+	4468	protein_coding	eukaryotic translation initiation factor 4B [Source:MGI Symbol;Acc:MGI:95304]	-
ENSMUSG00000054766	78264	18590	50287	53447	48643	28836	24614	35375	24087	16655	54369	41433	424.345	288.321	357.788	332.242	335.063	329.876	295.967	374.008	227.616	242.729	319.518	294.485	28799.3	35514.6	-0.302287	0.0283953	0.102905	32526.6	42278.7	-0.378313	0.0188301	0.0917695	37521.2	39485.8	-0.0737106	0.602122	0.996919	Set	2	30057378	30072577	+	4070	protein_coding	SET nuclear oncogene [Source:MGI Symbol;Acc:MGI:1860267]	-
ENSMUSG00000020914	67700	17801	42764	54768	45132	21762	21945	29609	26697	21743	62840	44000	165.757	124.671	137.396	153.739	140.384	112.419	119.158	141.362	113.922	143.094	166.765	141.219	33227.8	30237.1	0.136068	0.332974	0.536181	37530.2	38805.3	-0.0482494	0.746601	0.871667	31956.9	36268.8	-0.182647	0.179265	0.996919	Top2a	11	98992943	99024189	-	9013	protein_coding	topoisomerase (DNA) II alpha [Source:MGI Symbol;Acc:MGI:98790]	-
ENSMUSG00000001525	51960	17223	50318	47860	51090	39988	32579	25650	28830	14082	47395	44253	344.642	326.774	437.961	363.953	430.511	559.611	479.227	331.752	333.278	251.063	340.736	384.77	28445.1	39187.3	-0.462117	0.0102433	0.0502979	32107.3	36293.5	-0.176752	0.258915	0.483431	41390	33909.9	0.287528	0.089326	0.974044	Tubb5	17	35833921	35838306	-	3327	protein_coding	tubulin, beta 5 class I [Source:MGI Symbol;Acc:MGI:107812]	-
ENSMUSG00000039218	39543	15883	39568	49448	42373	21010	22535	24411	38562	23752	64305	53503	67.9498	78.0713	89.2229	97.4186	92.5034	76.1734	85.8778	81.7959	115.489	109.708	119.771	120.519	39014.7	28231.8	0.466684	1.23331e-06	6.90612e-05	44037.9	31615.1	0.478127	0.00029343	0.00530321	29837.9	29573.2	0.0128714	0.926966	0.996919	Srrm2	17	23790532	23824741	+	12842	protein_coding	serine/arginine repetitive matrix 2 [Source:MGI Symbol;Acc:MGI:1923206]	-
ENSMUSG00000059796	54579	18608	40848	42528	39449	27808	24956	28391	33576	18827	47462	44777	277.9	271.02	272.927	248.263	255.181	298.738	281.801	281.884	297.958	257.67	261.936	298.866	31583.9	31668.1	-0.00375482	0.971096	0.985877	35638.7	34322.6	0.0543305	0.599541	0.77959	33446.5	32105.1	0.0590367	0.557568	0.996919	Eif4a1	11	69666936	69672423	-	4334	protein_coding	eukaryotic translation initiation factor 4A1 [Source:MGI Symbol;Acc:MGI:95303]	-
ENSMUSG00000025203	42458	14832	39087	45133	50040	31412	29876	18124	33870	21600	54679	39184	171.821	171.694	207.569	209.404	257.266	268.207	268.129	143.02	238.888	234.958	239.841	207.866	32795	33395.1	-0.0261694	0.888902	0.945492	37015.7	30696.5	0.269969	0.023784	0.107285	35290.6	28698.4	0.298293	0.125025	0.99684	Scd2	19	44293676	44306864	+	5453	protein_coding	stearoyl-Coenzyme A desaturase 2 [Source:MGI Symbol;Acc:MGI:98240]	-
ENSMUSG00000021377	59465	12978	41914	50438	41019	22304	19671	19142	20367	19906	67937	42694	412.006	257.211	381.079	400.658	361.058	326.049	302.255	258.617	245.942	370.72	510.193	387.765	31471.2	25983.5	0.276461	0.161972	0.337189	35568.9	34231.8	0.0552388	0.797641	0.899599	27464.5	31953.5	-0.218496	0.197617	0.996919	Dek	13	47084775	47106201	-	3185	protein_coding	DEK oncogene (DNA binding) [Source:MGI Symbol;Acc:MGI:1926209]	-
ENSMUSG00000058558	67432	18860	53945	43343	41615	28261	22417	32158	24137	10733	41183	33139	379.604	303.701	398.502	279.743	297.622	335.669	279.864	353.006	236.816	162.408	251.287	244.548	22899.6	32448.1	-0.502655	0.00125895	0.0108	25851.3	39525.5	-0.612468	0.000434517	0.00682425	34273	36913.9	-0.107142	0.465209	0.996919	Rpl5	5	107900502	107909005	+	3920	protein_coding	ribosomal protein L5 [Source:MGI Symbol;Acc:MGI:102854]	-
ENSMUSG00000021546	67029	16823	40915	45741	39511	24088	22063	27035	25646	17630	49283	37310	228.759	164.232	183.236	178.976	171.31	173.45	166.988	179.916	152.545	161.729	182.305	166.917	27997.1	29235.8	-0.0623746	0.495469	0.681608	31610.6	36155.4	-0.193867	0.147695	0.345689	30886.3	33783.3	-0.129445	0.300658	0.996919	Hnrnpk	13	58391142	58403343	-	6466	protein_coding	heterogeneous nuclear ribonucleoprotein K [Source:MGI Symbol;Acc:MGI:99894]	-
ENSMUSG00000060036	54013	19942	44779	44273	38777	26037	24578	29375	30111	16512	42885	38838	375.41	396.475	408.409	352.794	342.398	381.818	378.843	398.119	364.751	308.48	323.072	353.854	27981	31159.5	-0.155123	0.127859	0.288975	31574	36020.9	-0.190008	0.0725443	0.222004	32910.1	33696.7	-0.0340519	0.743034	0.996919	Rpl3	15	80077791	80091868	-	3175	protein_coding	ribosomal protein L3 [Source:MGI Symbol;Acc:MGI:1351605]	-
ENSMUSG00000040945	45698	19869	44416	47663	43221	28257	27014	25860	30165	17664	40344	35190	242.704	301.854	309.552	290.226	291.625	316.639	318.181	267.816	279.22	252.168	232.245	244.996	27354.7	32442.1	-0.246099	0.0216627	0.0849038	30863.2	35179	-0.188807	0.108866	0.285282	34271.3	32923.3	0.0579455	0.640088	0.996919	Rcc2	4	140700541	140723220	+	4155	protein_coding	regulator of chromosome condensation 2 [Source:MGI Symbol;Acc:MGI:1919784]	-
ENSMUSG00000026083	71021	13613	40514	41246	34810	14162	14135	38391	23009	17404	45286	45285	160.694	88.1063	120.291	106.996	100.061	67.6077	70.9273	169.383	90.7349	105.848	111.062	134.316	28134.1	25995.9	0.114034	0.653662	0.798271	31763.3	34399.2	-0.115083	0.545978	0.742701	27467.1	32100.4	-0.224922	0.397735	0.996919	Eif5b	1	37998010	38055579	+	9753	protein_coding	eukaryotic translation initiation factor 5B [Source:MGI Symbol;Acc:MGI:2441772]	-
ENSMUSG00000001440	52743	15018	39198	47892	40384	24547	23258	26125	24714	18111	47306	38198	176.616	143.853	172.244	183.867	171.801	173.429	172.72	170.588	144.236	163.015	171.699	167.674	27809.4	29662.4	-0.0930095	0.302657	0.504187	31397.2	33009.7	-0.0723607	0.551991	0.747374	31337.7	30849.5	0.0225015	0.8364	0.996919	Kpnb1	11	97159714	97187881	-	6590	protein_coding	karyopherin (importin) beta 1 [Source:MGI Symbol;Acc:MGI:107532]	-
ENSMUSG00000064368	65970	10342	38497	47395	37160	20509	13693	15139	15985	12555	60042	59941	2804.98	1257.85	2147.95	2310.42	2007.29	1839.87	1291.18	1255.19	1184.57	1434.9	2767.1	3340.93	29561	21692.4	0.446525	0.245563	0.440936	33410	32774.1	0.0277212	0.942108	0.975201	22934.6	30562.2	-0.414294	0.0713614	0.961169	mt-Nd6	MT	13552	14070	-	519	protein_coding	mitochondrially encoded NADH dehydrogenase 6 [Source:MGI Symbol;Acc:MGI:102495]	-
ENSMUSG00000029580	55357	17556	40099	42687	39645	27931	25925	26787	27218	14837	43961	34066	455.986	413.661	433.437	403.133	414.875	485.427	473.59	430.259	390.749	328.507	392.494	367.84	25869.8	31601	-0.288547	0.0066737	0.0363544	29199.9	33832.1	-0.212368	0.0463874	0.165617	33376.3	31636.6	0.0771573	0.458702	0.996919	Actb	5	142903115	142906754	-	2679	protein_coding	actin, beta [Source:MGI Symbol;Acc:MGI:87904]	-
ENSMUSG00000007850	53386	17291	30638	38406	33415	16727	16042	28243	31775	25972	56914	44063	201.659	186.831	151.867	166.327	160.354	133.311	134.386	208.031	209.189	263.703	233.021	218.184	35230.9	24284.7	0.536731	0.000743179	0.00742281	39770.2	30544.3	0.380749	0.00354462	0.0295318	25659.2	28589.9	-0.155982	0.354248	0.996919	Hnrnph1	11	50376990	50386528	+	5842	protein_coding	heterogeneous nuclear ribonucleoprotein H1 [Source:MGI Symbol;Acc:MGI:1891925]	-
ENSMUSG00000043716	59051	18890	44671	38813	34995	26341	25231	32813	25337	12336	42245	31971	484.966	443.768	481.419	365.456	365.123	456.43	459.539	525.481	362.662	272.319	376.05	344.191	23765.7	31736.1	-0.417086	0.00471165	0.0282221	26827.6	35316.3	-0.396505	0.00628885	0.044171	33507.9	33017.3	0.0212485	0.88421	0.996919	Rpl7	1	16101295	16104662	-	2687	protein_coding	ribosomal protein L7 [Source:MGI Symbol;Acc:MGI:98073]	-
ENSMUSG00000024661	48494	14062	48818	47398	46571	31715	26138	21371	20342	9061	39905	35400	1235.72	1024.99	1632.4	1384.74	1507.64	1705.13	1477.1	1061.91	903.421	620.625	1102.17	1182.49	21527.6	32569.9	-0.597224	0.00365564	0.0234316	24308.7	33853.9	-0.477781	0.0203936	0.0968697	34411.9	31604.5	0.122702	0.492563	0.996919	Fth1	19	9982703	9985092	+	866	protein_coding	ferritin heavy polypeptide 1 [Source:MGI Symbol;Acc:MGI:95588]	-
ENSMUSG00000028644	43374	14212	33328	46943	39407	23394	21533	22741	28551	20320	53310	40632	180.697	169.362	182.198	224.216	208.566	205.629	198.944	184.739	207.303	227.544	240.722	221.896	31023.4	27628.9	0.167185	0.0700427	0.191887	35025.1	29656.3	0.239959	0.0508107	0.175528	29193.5	27736.6	0.073782	0.548771	0.996919	Ermap	4	119175457	119190011	-	5297	protein_coding	erythroblast membrane-associated protein [Source:MGI Symbol;Acc:MGI:1349816]	-
ENSMUSG00000000787	57984	13336	30763	41092	38288	21968	20864	22983	22053	20377	47516	42212	242.478	159.525	168.813	197.014	203.412	193.826	193.494	187.412	160.729	229.047	215.373	231.398	28809.4	26842.5	0.101999	0.437791	0.63346	32530.1	30000.1	0.116703	0.493625	0.702545	28363.1	28033.1	0.0167677	0.907947	0.996919	Ddx3x	X	13280970	13294052	+	5277	protein_coding	DEAD/H (Asp-Glu-Ala-Asp/His) box polypeptide 3, X-linked [Source:MGI Symbol;Acc:MGI:103064]	-
ENSMUSG00000059208	61847	17160	38965	44478	34809	18621	16871	29515	21860	16083	40534	33643	290.322	230.419	240.021	239.376	207.588	184.426	175.633	270.166	178.844	202.931	206.237	207.022	24391.6	25740.9	-0.0776901	0.59836	0.757662	27536.6	34804.2	-0.337981	0.00447511	0.0345259	27195.6	32536.3	-0.258696	0.0997848	0.974465	Hnrnpm	17	33646233	33686860	-	4701	protein_coding	heterogeneous nuclear ribonucleoprotein M [Source:MGI Symbol;Acc:MGI:1926465]	-
ENSMUSG00000020372	46485	16848	42539	36660	36034	31142	27887	24903	24896	12177	37897	35169	200.391	207.756	240.64	181.19	197.346	283.251	266.608	209.337	187.051	141.1	177.075	198.74	23522.2	32021.3	-0.444873	0.0051445	0.030089	26546.5	31448.4	-0.244344	0.0880151	0.250817	33808.1	29402.6	0.201396	0.188208	0.996919	Rack1	11	48800332	48806434	+	5119	protein_coding	receptor for activated C kinase 1 [Source:MGI Symbol;Acc:MGI:101849]	-
ENSMUSG00000028495	55475	16734	47532	39329	38224	29166	24232	27271	19342	8562	36244	28776	771.872	666.021	867.856	627.387	675.669	856.216	747.725	739.906	469.043	320.216	546.601	524.854	19260	31313.1	-0.700955	3.29078e-05	0.000763983	21746.9	34447	-0.663437	0.000238341	0.0045497	33068.4	32177.9	0.0393066	0.773736	0.996919	Rps6	4	86854660	86857412	-	1586	protein_coding	ribosomal protein S6 [Source:MGI Symbol;Acc:MGI:98159]	-
ENSMUSG00000020075	51974	14965	39576	40846	36379	21122	18290	32636	23026	16268	39583	35904	221.544	182.469	221.37	199.617	197.003	189.962	172.899	271.267	171.063	186.392	182.881	200.621	25036.3	28123	-0.167726	0.260388	0.457651	28260.1	31622.4	-0.162288	0.156348	0.357924	29707.6	29548.4	0.00770195	0.960466	0.999088	Ddx21	10	62580251	62602281	-	5177	protein_coding	DEAD (Asp-Glu-Ala-Asp) box polypeptide 21 [Source:MGI Symbol;Acc:MGI:1860494]	-
ENSMUSG00000029614	57531	16351	46786	38471	38598	27226	23720	26286	18834	9781	36938	29914	404.318	328.705	431.47	309.977	344.617	403.705	369.693	360.225	230.689	184.767	281.372	275.585	19927.3	30348	-0.606639	3.42565e-05	0.000787765	22501.5	34285.8	-0.607489	0.000341984	0.00584144	32053.7	32022	0.00134458	0.99205	0.999924	Rpl6	5	121204481	121209241	+	3140	protein_coding	ribosomal protein L6 [Source:MGI Symbol;Acc:MGI:108057]	-
ENSMUSG00000086503	54917	9167	379	104	70588	34975	32007	28901	38	37324	500	101346	67.529	32.2441	0.611556	0.146619	110.272	90.7402	87.2837	69.2985	0.0814386	123.365	0.666408	163.362	33708.8	41947.7	-0.315485	0.841856	0.918287	38016.6	13346.7	1.51011	0.448966	0.666634	44350.4	12497.5	1.82729	0.193848	0.996919	Xist	X	103460366	103483254	-	17946	lincRNA	inactive X specific transcripts [Source:MGI Symbol;Acc:MGI:98974]	-
ENSMUSG00000047675	57791	15407	52094	40674	39370	26932	20830	29188	19322	7814	33346	27429	738.875	563.467	874.001	596.214	639.478	726.503	590.615	727.683	430.552	268.537	462.105	459.706	18259.8	30289.6	-0.729964	2.92857e-05	0.00070139	20614.2	35449.4	-0.782035	8.05974e-05	0.00210224	31994	33084.1	-0.0484174	0.757659	0.996919	Rps8	4	117153827	117156243	-	1726	protein_coding	ribosomal protein S8 [Source:MGI Symbol;Acc:MGI:98166]	-
ENSMUSG00000028820	54110	13295	36480	43842	38042	20838	18664	22575	23892	15852	43892	36065	251.754	176.94	222.724	233.864	224.86	204.556	192.578	204.811	193.738	198.245	221.345	219.96	25793.9	25633.5	0.0090241	0.926246	0.965164	29120.1	31093.5	-0.094707	0.484489	0.694525	27089.3	29044	-0.100637	0.446031	0.996919	Sfpq	4	127021324	127037013	+	4743	protein_coding	splicing factor proline/glutamine rich (polypyrimidine tract binding protein associated) [Source:MGI Symbol;Acc:MGI:1918764]	-
ENSMUSG00000058799	55889	12346	33143	41322	36328	21594	18783	21262	19874	14651	49350	39997	246.961	156.052	192.18	209.343	203.936	201.323	184.066	183.204	153.056	174.016	236.361	231.681	25912.1	25220.7	0.0391141	0.798717	0.893536	29269.7	29755.3	-0.0237656	0.897469	0.954311	26649.6	27789.4	-0.060561	0.679524	0.996919	Nap1l1	10	111473223	111498150	+	4994	protein_coding	nucleosome assembly protein 1-like 1 [Source:MGI Symbol;Acc:MGI:1855693]	-
ENSMUSG00000003970	45396	17573	48847	36788	36795	29638	27684	27772	24004	8943	31124	29234	737.139	816.24	1040.84	684.877	759.05	1015.4	996.932	879.359	679.327	390.333	547.79	622.271	19869.8	32441.6	-0.707124	6.02955e-05	0.00120445	22417.8	32989.7	-0.557262	0.00306756	0.0267562	34253.8	30833.4	0.15175	0.339218	0.996919	Rpl8	15	76904078	76906314	+	1359	protein_coding	ribosomal protein L8 [Source:MGI Symbol;Acc:MGI:1350927]	-
ENSMUSG00000025428	46348	15223	41370	40988	38877	29272	25735	22441	23432	11367	35271	32796	326.246	306.517	382.131	330.784	347.661	434.735	401.738	308.023	287.466	215.07	269.103	302.618	21983.1	30589	-0.476485	0.00161764	0.0128779	24809	31232.4	-0.332106	0.0163332	0.0838361	32307.3	29189	0.146355	0.292713	0.996919	Atp5a1	18	77773729	77782869	+	3135	protein_coding	ATP synthase, H+ transporting, mitochondrial F1 complex, alpha subunit 1 [Source:MGI Symbol;Acc:MGI:88115]	-
ENSMUSG00000027562	56400	14830	41339	40046	39208	26456	24365	17509	22581	11413	39701	25238	513.874	386.508	494.255	418.322	453.839	508.581	492.321	311.076	358.578	279.51	392.071	301.434	21045.7	27965	-0.410008	0.0186024	0.0763583	23760.6	32516.7	-0.452596	0.00284884	0.0253642	29545.3	30371	-0.0398384	0.81578	0.996919	Car2	3	14886273	14900770	+	2422	protein_coding	carbonic anhydrase 2 [Source:MGI Symbol;Acc:MGI:88269]	-
ENSMUSG00000009350	37486	14488	45616	41036	41062	21930	22684	19874	28300	13452	39147	32937	241.594	267.095	385.788	303.22	336.208	298.205	324.222	249.764	317.883	233.037	273.466	278.267	24643.4	27046.7	-0.134209	0.327502	0.530511	27807	30364	-0.126901	0.440931	0.660198	28585.5	28368.7	0.0109714	0.947237	0.997578	Mpo	11	87793581	87804413	+	3424	protein_coding	myeloperoxidase [Source:MGI Symbol;Acc:MGI:97137]	-
ENSMUSG00000000740	52198	18594	54787	35429	35114	25923	24702	34598	21316	7945	25007	22003	443.882	452.3	611.371	345.42	379.353	465.112	465.855	573.71	315.924	181.605	230.495	245.276	16487.8	31962.2	-0.954862	1.29845e-07	1.36434e-05	18598.2	35604.7	-0.936832	2.40787e-06	0.000174283	33746.7	33260.5	0.020918	0.908765	0.996919	Rpl13	8	123102350	123105244	+	2595	protein_coding	ribosomal protein L13 [Source:MGI Symbol;Acc:MGI:105922]	-
ENSMUSG00000031320	47369	15301	37233	39658	35486	28558	25265	23521	23369	10475	39104	30265	640.902	592.185	661.057	615.181	609.964	815.236	758.091	620.555	551.062	380.953	573.463	536.782	21739.4	29904.2	-0.459864	0.00403679	0.025096	24540.7	30294.6	-0.303759	0.0347448	0.137244	31577.7	28323.8	0.156798	0.221572	0.996919	Rps4x	X	102184941	102189394	-	1631	protein_coding	ribosomal protein S4, X-linked [Source:MGI Symbol;Acc:MGI:98158]	-
ENSMUSG00000003814	52108	13523	41506	40127	39704	21504	19572	27125	19491	10538	37084	32413	399.267	296.396	417.333	352.509	386.494	347.645	332.582	405.281	260.289	217.039	307.987	325.565	20881	27709.4	-0.408039	0.00503609	0.0296553	23576.2	31259.8	-0.406938	0.0133569	0.0736007	29280.2	29187.5	0.00447581	0.973884	0.999279	Calr	8	84841850	84846934	-	2880	protein_coding	calreticulin [Source:MGI Symbol;Acc:MGI:88252]	-
ENSMUSG00000056201	54337	15538	46207	37662	38353	25423	20998	25935	19830	10450	29276	25929	509.378	416.658	568.416	404.784	456.766	502.84	436.543	474.088	323.989	263.318	297.47	318.633	18490.5	28782.5	-0.638262	1.99395e-09	6.35896e-07	20866.5	33109.8	-0.666062	3.93374e-06	0.000244763	30404.8	30919.8	-0.0243063	0.857636	0.996919	Cfl1	19	5490455	5495201	+	2354	protein_coding	cofilin 1, non-muscle [Source:MGI Symbol;Acc:MGI:101757]	-
ENSMUSG00000006005	53135	13376	33071	38101	32015	13287	14260	28013	22403	17734	43726	40795	111.714	80.444	91.2406	91.8414	85.5127	58.9404	66.4893	114.846	82.0913	100.22	99.6446	112.433	27017	22342.6	0.274049	0.164557	0.34031	30501.9	29161.5	0.0647388	0.654444	0.817028	23611.7	27247.8	-0.206658	0.299758	0.996919	Tpr	1	150392838	150449935	+	10496	protein_coding	translocated promoter region, nuclear basket protein [Source:MGI Symbol;Acc:MGI:1922066]	-
ENSMUSG00000063870	43560	14000	38528	41659	34959	18079	17716	31037	24697	15248	36453	30460	119.872	110.204	139.13	131.436	122.219	104.97	108.119	166.548	118.451	112.788	108.73	109.881	23544.6	26300.6	-0.159727	0.295248	0.496013	26569.5	29722.2	-0.161915	0.145727	0.342953	27786.1	27777.1	0.000434296	0.997877	0.999924	Chd4	6	125095981	125130591	+	8019	protein_coding	chromodomain helicase DNA binding protein 4 [Source:MGI Symbol;Acc:MGI:1344380]	-
ENSMUSG00000030795	46382	14812	32054	37007	31021	17236	14084	25377	30903	18294	42021	37054	87.5186	79.9475	79.3683	80.0589	74.363	68.6193	58.9362	93.3725	101.628	92.7854	85.9417	91.6528	28397.6	22571.3	0.33123	0.0240963	0.0915409	32040.9	28293.3	0.179352	0.0692323	0.214911	23847.4	26463.7	-0.150161	0.311339	0.996919	Fus	7	127967457	127985701	+	11695	protein_coding	fused in sarcoma [Source:MGI Symbol;Acc:MGI:1353633]	-
ENSMUSG00000016559	46870	17133	34715	37096	29267	16994	16334	26751	25624	19833	41798	32399	347.547	363.406	337.792	315.37	275.706	265.872	268.606	386.799	331.153	395.3	335.939	314.927	26750.2	23282.8	0.200218	0.178116	0.358545	30191.7	30036.9	0.00735499	0.947355	0.977026	24593	28109.8	-0.192772	0.189054	0.996919	H3f3b	11	116021912	116027962	-	2976	protein_coding	H3 histone, family 3B [Source:MGI Symbol;Acc:MGI:1101768]	-
ENSMUSG00000054717	67509	13894	45027	40041	35527	18390	14988	24861	17078	10790	35183	20160	496.087	292.054	434.193	337.346	331.669	285.126	244.256	356.239	218.724	213.126	280.23	194.199	17757.2	23891.7	-0.428072	0.00627809	0.0348149	20054.1	34701.2	-0.791127	1.93906e-05	0.000765389	25249.1	32376.2	-0.35876	0.0502667	0.915081	Hmgb2	8	57511907	57515999	+	3003	protein_coding	high mobility group box 2 [Source:MGI Symbol;Acc:MGI:96157]	HMG
ENSMUSG00000032216	45836	11374	29490	43822	36060	21694	20744	18632	22991	15366	45488	31893	92.1791	65.4303	77.8241	101.04	92.1301	92.05	92.5173	73.0656	80.5837	83.0628	99.1538	84.0777	24838	25091	-0.0145563	0.904802	0.953485	28046.3	27336.6	0.0368646	0.811114	0.907285	26512.4	25544.3	0.0535281	0.733541	0.996919	Nedd4	9	72662346	72749852	+	10973	protein_coding	neural precursor cell expressed, developmentally down-regulated 4 [Source:MGI Symbol;Acc:MGI:97297]	-
ENSMUSG00000006333	50009	18595	48671	35692	33606	24363	21515	30197	19023	9212	27386	24635	437.577	465.417	558.843	358.057	373.571	449.775	417.496	515.226	290.101	216.661	259.73	282.565	17269.7	28953.8	-0.745356	9.98001e-08	1.16293e-05	19488	33975.8	-0.801801	3.55748e-07	4.49567e-05	30574.1	31759.8	-0.0548842	0.728985	0.996919	Rps9	7	3703993	3706897	+	2522	protein_coding	ribosomal protein S9 [Source:MGI Symbol;Acc:MGI:1924096]	-
ENSMUSG00000027405	49018	17813	35000	35049	31589	16525	15166	29939	25123	17862	34121	31004	263.894	274.316	247.261	216.333	216.052	187.704	181.071	314.295	235.726	258.478	199.105	218.802	24403.3	24085.4	0.0188388	0.916371	0.960103	27533.2	30382	-0.142102	0.25692	0.481469	25444.7	28434.9	-0.160237	0.37586	0.996919	Nop56	2	130274430	130279313	+	4099	protein_coding	NOP56 ribonucleoprotein [Source:MGI Symbol;Acc:MGI:1914384]	-
ENSMUSG00000026864	59669	16630	38065	36398	31993	16181	15899	29192	20204	12365	33014	27501	311.36	248.225	260.647	217.754	212.089	178.147	183.987	297.033	183.744	173.431	186.723	188.114	20204.5	24078.8	-0.253079	0.119277	0.276135	22805	32496.1	-0.510921	7.8651e-05	0.00206136	25439.1	30374.8	-0.255832	0.157283	0.996919	Hspa5	2	34771970	34777547	+	4229	protein_coding	heat shock protein 5 [Source:MGI Symbol;Acc:MGI:95835]	-
ENSMUSG00000020358	50932	15270	38515	38697	34625	21001	21336	21432	18571	12127	32071	26006	404.003	346.476	400.901	351.922	348.926	351.473	375.329	331.501	256.74	258.564	275.736	270.413	19272.2	25593	-0.409107	1.25326e-06	6.98827e-05	21754.9	30961.5	-0.50918	1.18019e-06	0.000106296	27038.2	28937.5	-0.0980402	0.350358	0.996919	Hnrnpab	11	51600100	51606847	-	2782	protein_coding	heterogeneous nuclear ribonucleoprotein A/B [Source:MGI Symbol;Acc:MGI:1330294]	-
ENSMUSG00000034349	56041	11811	29791	36451	28946	13645	13554	23024	17153	15964	45526	38323	237.367	143.1	165.582	177.01	155.759	121.94	127.317	190.161	126.624	181.75	209.006	212.781	24824.4	20264	0.292849	0.125638	0.28541	28041.4	27898.5	0.00730991	0.970402	0.988022	21413.8	26055.5	-0.283118	0.130273	0.996919	Smc4	3	69004738	69034623	+	5210	protein_coding	structural maintenance of chromosomes 4 [Source:MGI Symbol;Acc:MGI:1917349]	-
ENSMUSG00000041237	48201	16178	36479	42063	33466	20443	19333	26951	21893	14700	27538	21281	328.699	315.579	326.437	328.865	289.932	294.134	292.379	358.381	260.202	269.451	203.546	190.237	19503.6	26120	-0.421569	0.00381679	0.0241244	22002.2	31123.6	-0.500573	0.000221934	0.00436557	27590.7	29110.6	-0.0773919	0.480093	0.996919	Pklr	3	89136142	89146784	+	3236	protein_coding	pyruvate kinase liver and red blood cell [Source:MGI Symbol;Acc:MGI:97604]	-
ENSMUSG00000093674	41861	10850	52857	33682	32148	26388	18617	34058	16441	4958	29508	26078	790.894	586.379	1310.46	729.593	771.635	1051.9	780.051	1254.74	541.377	251.788	604.275	645.866	15577.7	29463.6	-0.919295	0.00034482	0.00424958	17588.2	29586.6	-0.750258	0.00737921	0.0496475	31105.8	27570.8	0.173963	0.456983	0.996919	Rpl41	10	128548114	128549305	-	1168	protein_coding	ribosomal protein L41 [Source:MGI Symbol;Acc:MGI:1915195]	-
ENSMUSG00000049517	53381	11325	47683	35029	31284	24218	16993	30553	16651	5417	29039	22213	929.006	563.781	1088.95	698.931	691.678	889.26	655.854	1036.84	505.052	253.402	547.773	506.756	15003.6	27138.3	-0.854839	0.000191954	0.00278256	16939.6	30831.6	-0.863935	0.000460376	0.00715448	28655.1	28740.3	-0.0043824	0.983358	0.999924	Rps23	13	90922958	90924950	+	1268	protein_coding	ribosomal protein S23 [Source:MGI Symbol;Acc:MGI:1913725]	-
ENSMUSG00000026615	47664	13489	33289	37427	31900	16335	16663	29295	19666	14512	34012	28095	58.1052	47.0375	53.2524	52.31	49.4044	42.0148	45.0487	69.6379	41.7834	47.5524	44.9411	44.8966	21167.6	24382.3	-0.204012	0.200847	0.387558	23893.7	28237.2	-0.241163	0.0271035	0.116889	25758.5	26391.6	-0.035072	0.832605	0.996919	Eprs	1	185363044	185428360	+	18102	protein_coding	glutamyl-prolyl-tRNA synthetase [Source:MGI Symbol;Acc:MGI:97838]	-
ENSMUSG00000038900	53813	14822	40636	34719	32069	23369	19958	26018	16448	8197	27619	23684	330.048	260.038	327.05	244.136	249.876	302.405	271.464	311.166	175.819	135.134	183.605	190.417	16085.8	26697	-0.730651	1.07473e-07	1.20595e-05	18157.8	30940.4	-0.768797	8.62063e-07	8.38657e-05	28193.2	28900.5	-0.0358441	0.797508	0.996919	Rpl12	2	32961559	32965345	+	3598	protein_coding	ribosomal protein L12 [Source:MGI Symbol;Acc:MGI:98002]	-
ENSMUSG00000020850	30619	10655	32172	39976	34065	22523	22049	17967	24552	13865	37478	33058	90.5618	90.1463	124.866	135.559	128.001	140.553	144.627	103.623	126.562	110.229	120.148	128.171	23624.1	25210.7	-0.0936886	0.469294	0.660485	26661.3	24367.2	0.129739	0.411418	0.634225	26633.1	22771.9	0.225868	0.190133	0.996919	Prpf8	11	75486816	75509449	+	7461	protein_coding	pre-mRNA processing factor 8 [Source:MGI Symbol;Acc:MGI:2179381]	-
ENSMUSG00000026020	58877	11421	31541	33254	29078	14777	12860	27517	16815	12043	36546	34098	120.772	67.0137	84.9002	78.2057	75.7764	63.9535	58.5013	110.065	60.1146	66.401	81.2543	91.6871	21025.7	21674.1	-0.0437764	0.831072	0.911502	23743.2	27962.9	-0.236041	0.231778	0.452455	22898.9	26100.6	-0.188869	0.389904	0.996919	Nop58	1	59684971	59719044	+	10758	protein_coding	NOP58 ribonucleoprotein [Source:MGI Symbol;Acc:MGI:1933184]	-
ENSMUSG00000020849	51185	11487	34677	39380	33087	19661	15524	21300	14523	10383	36134	29123	439.844	282.36	391.031	387.978	361.213	356.468	295.845	356.914	217.508	239.828	336.557	328.059	18801.5	23005.6	-0.291005	0.0707394	0.193078	21238.2	28554.3	-0.427047	0.0212488	0.0992262	24308.6	26658.3	-0.133252	0.374277	0.996919	Ywhae	11	75732869	75765845	+	2568	protein_coding	tyrosine 3-monooxygenase/tryptophan 5-monooxygenase activation protein, epsilon polypeptide [Source:MGI Symbol;Acc:MGI:894689]	-
ENSMUSG00000009079	43682	14996	31418	35328	29426	15657	14591	24330	22945	16432	35302	29906	163.187	160.251	154.02	151.314	139.658	123.41	120.885	177.237	149.395	165.004	142.945	146.454	23278.3	21665.4	0.103505	0.458786	0.651496	26270.4	27484.1	-0.0652924	0.489118	0.698768	22890.1	25714.1	-0.167785	0.236832	0.996919	Ewsr1	11	5069689	5099266	-	5907	protein_coding	Ewing sarcoma breakpoint region 1 [Source:MGI Symbol;Acc:MGI:99960]	-
ENSMUSG00000037805	40455	16526	36156	32307	29613	20557	19168	27523	21414	10966	30156	26184	367.23	429.115	430.686	336.231	341.506	393.717	385.876	487.18	338.788	267.568	296.706	311.575	19273.5	25558.8	-0.40709	0.00272939	0.0188363	21748.2	28118.9	-0.370474	0.00383239	0.0311717	26989.6	26312.5	0.036715	0.800546	0.996919	Rpl10a	17	28328471	28331033	+	2431	protein_coding	ribosomal protein L10A [Source:MGI Symbol;Acc:MGI:1343877]	-
ENSMUSG00000025364	46129	14262	34957	36503	32883	20006	17785	25291	17325	11609	29363	24906	363.034	321.066	361.011	329.364	328.772	332.194	310.407	388.121	237.635	245.577	250.473	256.943	18129	24918.3	-0.45887	6.00408e-06	0.000222286	20463.4	28529.6	-0.479487	9.1149e-07	8.63902e-05	26323.3	26669.9	-0.018929	0.866245	0.996919	Pa2g4	10	128557766	128565987	-	2804	protein_coding	proliferation-associated 2G4 [Source:MGI Symbol;Acc:MGI:894684]	-
ENSMUSG00000071659	46643	12016	34844	38875	31014	15061	13963	25529	21021	13199	32611	23929	179.757	132.465	176.214	171.769	151.847	122.465	119.339	191.85	141.194	136.729	136.223	120.888	19993.9	21909.2	-0.132039	0.405077	0.603317	22565.2	27995.3	-0.311287	0.0173232	0.086893	23151.3	26147	-0.175611	0.310138	0.996919	Hnrnpul2	19	8819401	8834142	+	5726	protein_coding	heterogeneous nuclear ribonucleoprotein U-like 2 [Source:MGI Symbol;Acc:MGI:1915943]	-
ENSMUSG00000021134	41662	13754	29727	36457	26510	14074	12624	22487	21937	16838	39830	31646	230.535	217.703	215.854	231.287	186.361	164.313	154.917	242.636	211.562	250.442	238.887	229.549	24215.7	19501.6	0.312292	0.0378865	0.12579	27336.8	26425.1	0.0488127	0.622836	0.795789	20604.1	24719.4	-0.262693	0.0824348	0.974044	Srsf5	12	80945504	80950507	+	3988	protein_coding	serine/arginine-rich splicing factor 5 [Source:MGI Symbol;Acc:MGI:98287]	-
ENSMUSG00000004099	36245	12915	33479	37010	32183	16616	16471	24582	21880	13678	32515	25755	108.423	110.511	131.419	126.93	122.306	104.871	109.269	143.389	114.073	109.98	105.425	100.993	20725.8	23134.6	-0.158699	0.194717	0.379618	23389	26061.7	-0.156228	0.158373	0.360586	24444.5	24366.9	0.00457845	0.973229	0.999279	Dnmt1	9	20907209	20959888	-	7377	protein_coding	DNA methyltransferase (cytosine-5) 1 [Source:MGI Symbol;Acc:MGI:94912]	-
ENSMUSG00000042699	41261	10590	26701	35928	28103	16129	14014	20010	20993	14735	40834	33654	94.8165	69.6114	80.5166	94.6568	82.044	78.2006	71.4186	89.6642	84.078	91.0153	101.707	101.377	23700.8	20169.8	0.232782	0.0413811	0.134108	26759.6	24145.2	0.148197	0.284491	0.51043	21310.8	22563.6	-0.0825539	0.547607	0.996919	Dhx9	1	153455758	153487660	-	9603	protein_coding	DEAH (Asp-Glu-Ala-His) box polypeptide 9 [Source:MGI Symbol;Acc:MGI:108177]	-
ENSMUSG00000071866	49729	14069	37027	29182	30293	20263	21056	22802	16562	7671	29595	23095	312.825	253.16	305.65	210.466	242.094	268.939	293.746	279.7	181.58	129.707	201.789	190.445	16106.8	24871.1	-0.626532	2.54834e-05	0.00062431	18184.7	28107.9	-0.628122	0.000346695	0.00588119	26267.3	26258.6	0.000407306	0.997783	0.999924	Ppia	11	6415443	6419817	+	3508	protein_coding	peptidylprolyl isomerase A [Source:MGI Symbol;Acc:MGI:97749]	-
ENSMUSG00000027067	42084	13610	34692	35766	29854	16716	15836	24707	19381	12889	30863	24296	248.511	229.893	268.826	242.144	223.965	208.266	207.386	284.496	199.465	204.582	197.539	188.071	19259.1	22571.5	-0.229015	0.0663138	0.184509	21736.6	27369.7	-0.33262	0.00068962	0.00948931	23845.3	25584.7	-0.101601	0.445212	0.996919	Ssrp1	2	85037234	85047109	+	3737	protein_coding	structure specific recognition protein 1 [Source:MGI Symbol;Acc:MGI:107912]	HMG
ENSMUSG00000025613	52555	13683	29813	33309	27990	17094	15834	22672	18045	12527	31825	24726	375.568	279.702	279.572	272.904	254.113	257.737	250.94	315.93	224.747	240.625	246.507	231.626	19014.2	21774.2	-0.195531	0.0706441	0.192905	21464.4	27608.8	-0.363275	0.00618926	0.0438303	23000.4	25808.1	-0.166234	0.248332	0.996919	Cct8	16	87483326	87495873	-	3088	protein_coding	chaperonin containing Tcp1, subunit 8 (theta) [Source:MGI Symbol;Acc:MGI:107183]	-
ENSMUSG00000040463	34505	13579	32960	34223	30595	19617	18051	25540	21450	12617	28760	26459	131.214	147.709	164.475	149.208	147.808	157.395	152.232	189.386	142.164	128.966	118.543	131.896	19756.3	24536.4	-0.312622	0.0075333	0.0398936	22290.2	25449.8	-0.191266	0.0903857	0.254485	25915.5	23804.7	0.122585	0.330842	0.996919	Mybbp1a	11	72441355	72451768	+	5803	protein_coding	MYB binding protein (P160) 1a [Source:MGI Symbol;Acc:MGI:106181]	-
ENSMUSG00000020368	47325	11172	28792	34352	31357	17388	15943	19353	14856	11198	36743	29285	222.531	150.27	177.659	185.194	187.32	172.508	166.255	177.45	121.749	141.534	187.267	180.512	19326	21581.9	-0.15916	0.282279	0.48176	21830	25565.2	-0.227877	0.190173	0.401893	22806	23881.6	-0.0666292	0.620958	0.996919	Canx	11	50293961	50325673	-	4693	protein_coding	calnexin [Source:MGI Symbol;Acc:MGI:88261]	-
ENSMUSG00000015176	45011	13684	35642	32622	30863	14960	14509	33877	20723	10738	25053	19947	221.565	192.68	230.228	184.106	193.006	155.372	158.389	325.173	177.786	142.078	133.668	128.712	17037.4	24370.4	-0.516456	0.020372	0.0811222	19219	27500.8	-0.517043	0.000221288	0.00436557	25744.1	25699.4	0.0024972	0.990796	0.999924	Nolc1	19	46075863	46085530	+	4483	protein_coding	nucleolar and coiled-body phosphoprotein 1 [Source:MGI Symbol;Acc:MGI:1918019]	-
ENSMUSG00000025261	27610	8427	27075	36030	30790	16592	15863	16837	21193	13620	43050	38161	25.9191	22.6291	33.3531	38.7787	36.7209	32.8633	33.0251	30.821	34.6745	34.3678	43.804	46.9606	24517.3	20502.6	0.258085	0.0542972	0.161409	27684	21005.9	0.398188	0.0320956	0.130276	21668.1	19623.6	0.142851	0.400185	0.996919	Huwe1	X	151800807	151935417	+	23507	protein_coding	HECT, UBA and WWE domain containing 1 [Source:MGI Symbol;Acc:MGI:1926884]	-
ENSMUSG00000022884	41910	13773	20705	29852	23897	12872	13087	21027	21992	20006	43072	32073	173.257	162.87	112.321	141.488	125.506	112.273	119.982	169.503	158.453	222.307	192.999	173.809	26040.4	18394.8	0.501385	0.00169565	0.0133493	29399.8	23292.5	0.335923	0.038462	0.146497	19432.4	21815.2	-0.166814	0.344608	0.996919	Eif4a2	16	23107444	23114136	+	5338	protein_coding	eukaryotic translation initiation factor 4A2 [Source:MGI Symbol;Acc:MGI:106906]	-
ENSMUSG00000060126	48489	12472	37110	29901	30527	21459	16898	21544	15192	7427	28049	23467	449.591	330.789	451.522	317.859	359.591	419.8	347.468	389.519	245.501	185.101	281.889	285.228	15497.9	23595.6	-0.606197	5.99288e-05	0.00120109	17497.8	27318.8	-0.642623	0.000337544	0.00579837	24922.8	25505.5	-0.0334517	0.822959	0.996919	Tpt1	14	75845093	75848525	+	2380	protein_coding	tumor protein, translationally-controlled 1 [Source:MGI Symbol;Acc:MGI:104890]	-
ENSMUSG00000063511	39433	13834	34543	33497	29362	13503	12355	26945	24053	12584	27269	25039	114.227	114.63	131.306	111.248	108.055	82.5276	79.3703	152.2	121.435	97.9826	85.6182	95.0795	19897.3	21014.4	-0.0788568	0.699046	0.830214	22442.1	26581.7	-0.244301	0.0653826	0.206443	22205.3	24853.5	-0.16251	0.404046	0.996919	Snrnp70	7	45376453	45395742	-	7618	protein_coding	small nuclear ribonucleoprotein 70 (U1) [Source:MGI Symbol;Acc:MGI:98341]	-
ENSMUSG00000030189	41189	14308	33572	34721	31634	19973	17313	19670	17953	10205	27926	22095	295.588	293.714	316.153	285.676	288.41	302.418	275.539	275.257	224.547	196.852	217.221	207.855	16988.2	22950	-0.433852	1.21771e-06	6.85309e-05	19173.2	27108.4	-0.499559	1.83503e-07	2.79312e-05	24246.5	25352	-0.0643039	0.495934	0.996919	Ybx3	6	131364855	131388476	-	3075	protein_coding	Y box protein 3 [Source:MGI Symbol;Acc:MGI:2137670]	CSD
ENSMUSG00000024393	25436	12163	31129	36202	30860	18042	17863	19820	23357	14017	32265	28273	73.5561	100.612	118.127	120.026	113.375	110.081	114.559	111.764	117.72	108.954	101.132	107.177	21666	22436.5	-0.0504905	0.558864	0.730707	24446.3	23282.9	0.070335	0.657858	0.819657	23704.9	21783	0.122003	0.441086	0.996919	Prrc2a	17	35149076	35164897	-	7631	protein_coding	proline-rich coiled-coil 2A [Source:MGI Symbol;Acc:MGI:1915467]	-
ENSMUSG00000024359	41285	10578	27714	32455	30038	20525	16924	18042	17237	11090	34016	29228	231.702	169.817	204.104	208.831	214.17	243.041	210.642	197.447	168.602	167.297	206.922	215.029	19447.9	22245.4	-0.193723	0.128031	0.289196	21958.7	23712.4	-0.110881	0.439644	0.659344	23499.7	22154	0.0848844	0.509892	0.996919	Hspa9	18	34937414	34954357	-	3932	protein_coding	heat shock protein 9 [Source:MGI Symbol;Acc:MGI:96245]	-
ENSMUSG00000025794	46487	14004	39110	31786	29097	21399	15356	26946	15421	6476	25424	16856	621.349	535.422	685.971	487.096	494.086	603.471	455.184	702.305	359.236	232.665	368.328	295.337	13528	24340	-0.847209	3.20715e-06	0.000141504	15271.4	28482.6	-0.899109	1.86756e-07	2.79312e-05	25703.3	26607.6	-0.049929	0.764265	0.996919	Rpl14	9	120571444	120574654	+	1651	protein_coding	ribosomal protein L14 [Source:MGI Symbol;Acc:MGI:1914365]	-
ENSMUSG00000036112	44778	10192	33673	35516	28979	17727	14135	19154	14710	9471	31388	26109	129.1	84.0547	127.397	117.398	106.144	107.834	90.3781	107.684	73.9161	73.3971	98.0874	98.6763	17187	20616.6	-0.262321	0.0590797	0.170577	19409.1	25965.3	-0.419872	0.015415	0.080965	21782.6	24234.2	-0.154031	0.308305	0.996919	Metap2	10	93858489	93897093	-	7654	protein_coding	methionine aminopeptidase 2 [Source:MGI Symbol;Acc:MGI:1929701]	-
ENSMUSG00000027184	37935	9596	26198	33674	30682	19377	18011	14071	17317	12395	36842	28765	81.9187	59.2752	74.2377	83.3705	84.1737	88.2852	86.2552	59.251	65.1747	71.9465	86.2328	81.4267	20324.9	21244.5	-0.0637636	0.679159	0.816481	22952.3	22610	0.0215771	0.885033	0.948387	22447.7	21122.8	0.0876269	0.593264	0.996919	Caprin1	2	103762941	103797649	-	10219	protein_coding	cell cycle associated protein 1 [Source:MGI Symbol;Acc:MGI:1858234]	-
ENSMUSG00000020048	47754	11259	29098	31632	28206	13982	13857	22847	14365	10492	33729	26126	261.361	176.267	208.981	198.487	196.12	161.458	168.192	243.83	137.025	154.351	200.088	187.441	17862.7	20279	-0.182963	0.276843	0.476077	20175.6	25232.9	-0.322706	0.0527825	0.179754	21427.6	23569	-0.137499	0.414132	0.996919	Hsp90b1	10	86690209	86705509	-	4032	protein_coding	heat shock protein 90, beta (Grp94), member 1 [Source:MGI Symbol;Acc:MGI:98817]	-
ENSMUSG00000059291	42503	12888	43507	28355	27756	20817	15671	25537	15857	5859	22350	20606	347.768	301.645	467.136	265.996	288.521	359.374	284.362	407.444	226.128	128.859	198.214	221.016	13630.4	23622.1	-0.793124	3.18796e-05	0.000749955	15381.1	27620	-0.844451	5.5377e-05	0.00161206	24944	25779.6	-0.0475879	0.799444	0.996919	Rpl11	4	136028265	136053428	-	2697	protein_coding	ribosomal protein L11 [Source:MGI Symbol;Acc:MGI:1914275]	-
ENSMUSG00000007836	39542	16145	35133	30807	28275	18262	18527	19297	18207	11627	22440	19425	325.836	380.556	379.9	291.048	296.001	317.503	338.572	310.069	261.482	257.53	200.424	209.827	16243.5	22097	-0.444151	0.000295743	0.00383727	18323.8	27291.7	-0.574817	4.43382e-05	0.00137415	23340.7	25538.8	-0.129747	0.300992	0.996919	Hnrnpa0	13	58125879	58128556	-	2678	protein_coding	heterogeneous nuclear ribonucleoprotein A0 [Source:MGI Symbol;Acc:MGI:1924384]	-
ENSMUSG00000015217	45196	10308	29986	33721	30708	16378	12383	18250	14348	9314	31918	23722	446.445	291.261	388.687	381.894	385.362	341.34	271.268	351.527	247.015	247.3	341.736	307.17	16665.9	19705.6	-0.241612	0.112925	0.266419	18822.9	24956.2	-0.406918	0.0144472	0.077186	20827.9	23302	-0.162026	0.309785	0.996919	Hmgb3	X	71555918	71560676	+	2234	protein_coding	high mobility group box 3 [Source:MGI Symbol;Acc:MGI:1098219]	HMG
ENSMUSG00000042079	48280	12009	26901	32794	28506	16820	16144	18262	13894	11136	29412	20779	349.66	248.786	255.659	272.3	262.28	257.018	259.295	257.902	175.376	216.784	230.882	197.271	16310	20645.2	-0.340045	0.00168656	0.0132892	18418	25409.3	-0.464345	0.00176599	0.0182326	21812.4	23748.5	-0.122811	0.348852	0.996919	Hnrnpf	6	117900324	117925622	+	3047	protein_coding	heterogeneous nuclear ribonucleoprotein F [Source:MGI Symbol;Acc:MGI:2138741]	-
ENSMUSG00000010608	42489	9402	26073	27964	23001	10798	9155	21273	15898	14026	36875	35823	53.9608	34.1556	43.4516	40.717	37.1106	28.9337	25.7848	52.6814	35.189	47.8801	50.7598	59.638	21940.1	16408.1	0.419154	0.060121	0.172571	24776.4	22172.1	0.160136	0.387714	0.614357	17338	20702.6	-0.255927	0.236727	0.996919	Rbm25	12	83631236	83683123	+	17376	protein_coding	RNA binding motif protein 25 [Source:MGI Symbol;Acc:MGI:1914289]	-
ENSMUSG00000024740	29356	10155	28038	32989	29902	20939	19067	14776	20566	10723	29435	25788	155.911	154.277	195.407	200.874	201.758	234.636	224.578	153.026	190.368	153.079	169.446	179.539	18779.2	22115.4	-0.235829	0.115199	0.269997	21191.1	21729.9	-0.0362688	0.788692	0.894186	23362.3	20312.1	0.201757	0.215609	0.996919	Ddb1	19	10605625	10629813	+	4155	protein_coding	damage specific DNA binding protein 1 [Source:MGI Symbol;Acc:MGI:1202384]	-
ENSMUSG00000008682	40570	13563	30559	28554	25868	19638	18672	20951	15619	8831	25727	22346	436.081	417.021	431.037	351.888	353.244	445.367	445.1	439.131	292.603	255.148	299.735	314.863	15575.1	22588.8	-0.536113	8.72402e-06	0.000288337	17580.2	24858.7	-0.49962	3.34556e-05	0.00111078	23851.9	23248	0.0369512	0.770179	0.996919	Rpl10	X	74270812	74273135	+	2053	protein_coding	ribosomal protein L10 [Source:MGI Symbol;Acc:MGI:105943]	-
ENSMUSG00000016921	36169	12029	23890	30410	25536	14301	13756	14482	19647	14669	36312	28259	165.937	157.861	143.826	159.955	148.836	138.43	139.96	129.557	157.096	180.895	180.569	169.951	21612.4	17506.7	0.303871	0.0012826	0.0109409	24399.1	22336.2	0.1274	0.213167	0.43046	18499.8	20901	-0.175988	0.0930422	0.974044	Srsf6	2	162931528	162937121	+	4810	protein_coding	serine/arginine-rich splicing factor 6 [Source:MGI Symbol;Acc:MGI:1915246]	-
ENSMUSG00000025290	42222	10098	34886	28214	25572	18270	14258	20829	13086	5998	31143	24728	148.934	101.89	161.48	114.102	114.596	135.973	111.537	143.268	80.4498	56.8697	119.07	114.341	15135.4	20669.9	-0.449388	0.0335365	0.116128	17098	24398.1	-0.51284	0.0252244	0.11162	21829.9	22764.4	-0.0606239	0.714227	0.996919	Rps24	14	24487125	24496959	+	6256	protein_coding	ribosomal protein S24 [Source:MGI Symbol;Acc:MGI:98147]	-
ENSMUSG00000046364	39022	12159	35261	28786	24548	19367	16923	25277	15279	6196	24206	20014	310.423	276.683	368.089	262.543	248.091	325.062	298.557	392.101	211.838	132.488	208.715	208.708	13792.1	22920.3	-0.732564	6.84748e-05	0.00131997	15567.6	25013.7	-0.684017	0.000102782	0.00250083	24197.8	23365.7	0.0504005	0.757766	0.996919	Rpl27a	7	109519147	109522367	+	2774	protein_coding	ribosomal protein L27A [Source:MGI Symbol;Acc:MGI:1347076]	-
ENSMUSG00000071415	48185	9986	31997	31356	24797	16395	12373	23153	13416	6448	27895	20975	600.745	356.131	523.481	448.201	392.76	431.269	342.104	562.876	291.517	216.084	376.956	342.799	14177	20004.8	-0.496608	0.010987	0.0528225	16011	25289.1	-0.659382	0.0010003	0.0124575	21128.3	23598.2	-0.159623	0.398916	0.996919	Rpl23	11	97777527	97782437	-	1770	protein_coding	ribosomal protein L23 [Source:MGI Symbol;Acc:MGI:1929455]	-
ENSMUSG00000031311	40082	10500	28643	30900	27816	16992	14011	20275	15474	10164	28236	23049	202.173	151.496	189.586	178.693	178.245	180.832	156.728	199.417	136.031	137.803	154.37	152.4	16577.8	20454.6	-0.303079	0.00526303	0.0306312	18715.3	23388.5	-0.321678	0.010239	0.0617524	21609.5	21848.4	-0.0160097	0.90116	0.996919	Nono	X	101429318	101448591	+	4375	protein_coding	non-POU-domain-containing, octamer binding protein [Source:MGI Symbol;Acc:MGI:1855692]	-
ENSMUSG00000017707	36485	8817	26986	32602	29064	19123	16475	12702	14872	10162	33852	25001	209.669	144.938	203.504	214.802	212.19	231.865	209.967	142.338	148.954	156.971	210.858	188.338	17668.7	19995.2	-0.178351	0.302185	0.503725	19956.1	21981.5	-0.139521	0.403687	0.627695	21127.5	20526	0.0415225	0.816323	0.996919	Serinc3	2	163623272	163645131	-	3840	protein_coding	serine incorporator 3 [Source:MGI Symbol;Acc:MGI:1349457]	-
ENSMUSG00000031543	26523	9919	28694	34621	28886	17119	17548	16913	19551	11561	29863	24070	43.2686	46.2869	61.4263	64.7536	59.8669	58.9232	63.4866	53.8019	55.5881	50.695	52.8044	51.4737	18589.7	20876.3	-0.167313	0.0692402	0.190135	20979.8	21602.9	-0.0423111	0.777715	0.888148	22056.9	20193.6	0.127241	0.406629	0.996919	Ank1	8	22974844	23150497	+	13527	protein_coding	ankyrin 1, erythroid [Source:MGI Symbol;Acc:MGI:88024]	-
ENSMUSG00000044533	29826	17978	1254	43562	49405	18555	25478	17448	859	10948	32275	16528	359.663	620.128	19.8432	602.258	756.869	472.084	681.35	410.273	18.0533	354.858	421.845	261.264	12600.7	27752	-1.13909	0.150876	0.322775	14262.6	21622.2	-0.600274	0.580828	0.765366	29352.1	20382.4	0.526148	0.537566	0.996919	Rps2	17	24718116	24721929	+	1830	protein_coding	ribosomal protein S2 [Source:MGI Symbol;Acc:MGI:105110]	-
ENSMUSG00000034248	29112	10048	25508	35561	31860	15817	16105	10485	16467	12093	35587	25268	106.698	105.342	122.68	149.428	148.347	122.311	130.903	74.9339	105.187	119.134	141.371	121.398	19137.3	18754.4	0.0291562	0.879187	0.940275	21612.3	21575.7	0.00240108	0.987295	0.995232	19829.5	20176.2	-0.0250222	0.901637	0.996919	Slc25a37	14	69241848	69285112	-	6021	protein_coding	solute carrier family 25, member 37 [Source:MGI Symbol;Acc:MGI:1914962]	-
ENSMUSG00000071172	40661	10997	25605	28382	26292	15541	14419	14662	15640	10802	34005	26418	113.594	87.8807	93.868	90.9069	93.3152	91.6044	89.3345	79.873	76.1516	81.1154	102.969	96.7473	18401.4	18286.5	0.00917965	0.942038	0.972423	20781.3	22586.7	-0.120162	0.401559	0.625894	19322.6	21111.5	-0.127835	0.295555	0.996919	Srsf3	17	29032628	29043373	+	7899	protein_coding	serine/arginine-rich splicing factor 3 [Source:MGI Symbol;Acc:MGI:98285]	-
ENSMUSG00000041133	41045	10229	29571	30594	24848	11261	10607	23429	15278	11112	30120	24992	157.004	111.924	148.433	134.172	120.751	90.8837	89.9804	174.756	101.855	114.252	124.88	125.317	17556.1	17957.3	-0.0326056	0.870956	0.934827	19822.1	23564.2	-0.249598	0.0756477	0.228076	18974.6	22005.4	-0.213829	0.303437	0.996919	Smc1a	X	152016428	152062694	+	5769	protein_coding	structural maintenance of chromosomes 1A [Source:MGI Symbol;Acc:MGI:1344345]	-
ENSMUSG00000028809	32296	9953	26621	31665	27066	13795	12033	17039	17747	11939	34703	27945	97.642	86.076	105.615	109.759	103.959	87.997	80.6801	100.452	93.5139	97.0233	113.721	110.752	19768.6	17798.5	0.151474	0.216989	0.40655	22320.6	21565.4	0.049605	0.695162	0.841605	18811.3	20155.7	-0.0996383	0.448415	0.996919	Srrm1	4	135320484	135353321	-	7299	protein_coding	serine/arginine repetitive matrix 1 [Source:MGI Symbol;Acc:MGI:1858303]	-
ENSMUSG00000031386	24487	8947	25809	31948	28223	16652	15595	14935	19623	13076	33946	28483	64.6369	67.5558	89.3984	96.6859	94.6451	92.7406	91.2925	76.8737	90.2763	92.7769	97.1226	98.5577	20664.3	19431.9	0.0887392	0.384826	0.584066	23326.1	19697.2	0.243864	0.104813	0.278853	20533.5	18412	0.157251	0.318517	0.996919	Hcfc1	X	73942792	73966357	-	8360	protein_coding	host cell factor C1 [Source:MGI Symbol;Acc:MGI:105942]	-
ENSMUSG00000007892	34435	11638	37566	24004	28337	24003	21396	17698	13962	4926	21155	21022	1522.83	1472.21	2180.01	1217.05	1592.04	2239.62	2098.4	1526.17	1076.12	585.552	1014.03	1218.67	12685.7	24332	-0.939426	1.20947e-05	0.000367655	14317.2	23623.1	-0.722296	0.00142633	0.0159541	25691.9	22057	0.22002	0.253646	0.996919	Rplp1	9	61913284	61914542	-	499	protein_coding	ribosomal protein, large, P1 [Source:MGI Symbol;Acc:MGI:1927099]	-
ENSMUSG00000026496	33542	12470	30074	32467	27721	12919	14846	23629	18344	10574	24847	18652	139.842	148.715	164.533	155.191	146.828	113.641	137.266	192.098	133.293	118.497	112.282	101.938	16098.7	20401.6	-0.341811	0.0370309	0.12411	18164.2	23828.1	-0.391668	0.000913536	0.0116438	21556.4	22286.1	-0.0480006	0.764824	0.996919	Parp1	1	180568924	180601254	+	5293	protein_coding	poly (ADP-ribose) polymerase family, member 1 [Source:MGI Symbol;Acc:MGI:1340806]	-
ENSMUSG00000024974	44521	10200	24062	28365	22831	10378	10350	20679	15060	13112	32804	27123	177.308	116.199	125.75	129.515	115.515	87.2038	91.4131	160.591	104.533	140.363	141.604	141.599	19096	16464.2	0.213906	0.272542	0.471162	21563.5	22515.4	-0.0624418	0.706459	0.8485	17397.1	21035.6	-0.274037	0.180515	0.996919	Smc3	19	53600398	53645833	+	5541	protein_coding	structural maintenance of chromosomes 3 [Source:MGI Symbol;Acc:MGI:1339795]	-
ENSMUSG00000070544	44629	8777	26186	29499	24474	11499	10558	20119	12392	11003	31513	28104	94.4606	53.1398	72.7305	71.5839	65.8095	51.3514	49.5587	83.0362	45.7129	62.5986	72.2953	77.9761	17593.9	17016.3	0.0481843	0.810729	0.899547	19872.3	22545.9	-0.18218	0.365782	0.593272	17982.1	21042.6	-0.22685	0.261347	0.996919	Top1	2	160645888	160722764	+	10426	protein_coding	topoisomerase (DNA) I [Source:MGI Symbol;Acc:MGI:98788]	-
ENSMUSG00000030662	33370	9291	23863	30190	27042	18089	16858	15267	16501	11041	30163	26840	122.711	97.7305	115.151	127.282	126.333	140.346	137.48	109.473	105.755	109.133	120.223	129.381	18192.5	20152.8	-0.147491	0.224208	0.415882	20537.8	20564.6	-0.00198942	0.987612	0.995489	21289.2	19219.3	0.147361	0.26334	0.996919	Ipo5	14	120911224	120947999	+	6001	protein_coding	importin 5 [Source:MGI Symbol;Acc:MGI:1917822]	-
ENSMUSG00000018379	39036	8645	23064	30950	26269	16903	15007	12042	15548	11978	35309	23747	150.862	95.5697	116.967	137.136	128.976	137.828	128.622	90.7489	104.726	124.428	147.906	120.305	18530.6	18150.8	0.0299297	0.850364	0.923467	20929.3	21165.3	-0.016316	0.922406	0.966889	19178.7	19768.7	-0.0438773	0.803454	0.996919	Srsf1	11	88047373	88053755	+	5710	protein_coding	serine/arginine-rich splicing factor 1 [Source:MGI Symbol;Acc:MGI:98283]	-
ENSMUSG00000071644	35586	10856	29042	28343	26249	20698	16636	15413	18907	7148	24813	23904	302.035	263.565	323.458	275.803	283.035	370.651	313.135	255.09	279.682	163.073	228.267	265.955	15903.3	20775.3	-0.385384	0.0345779	0.118448	17943.1	22423.2	-0.321472	0.0581623	0.191239	21941.2	20953.7	0.0663232	0.638731	0.996919	Eef1g	19	8967041	8978479	+	2600	protein_coding	eukaryotic translation elongation factor 1 gamma [Source:MGI Symbol;Acc:MGI:1914410]	-
ENSMUSG00000041459	42017	10049	23895	29498	25517	13946	12409	17012	14593	12020	33211	22901	118.934	81.3659	88.7565	95.7297	91.7612	83.289	77.897	93.8993	71.9925	91.4543	101.894	84.9755	17820.3	17674.3	0.0118532	0.927326	0.965668	20126.4	22210.8	-0.142291	0.366225	0.593755	18676.5	20753.8	-0.152266	0.284071	0.996919	Tardbp	4	148612382	148627019	-	7796	protein_coding	TAR DNA binding protein [Source:MGI Symbol;Acc:MGI:2387629]	-
ENSMUSG00000000568	37537	10464	23927	28664	25141	14754	12123	16548	15666	12069	33379	25248	112.639	89.8184	94.217	98.6141	95.8429	93.4105	80.6757	96.8279	81.9312	97.3462	108.564	99.3149	18579.4	17630.8	0.0756268	0.526061	0.706074	20980.8	21518.6	-0.0365847	0.778466	0.888614	18629.1	20116.9	-0.110931	0.3536	0.996919	Hnrnpd	5	99955935	99978938	-	7354	protein_coding	heterogeneous nuclear ribonucleoprotein D [Source:MGI Symbol;Acc:MGI:101947]	-
ENSMUSG00000020361	40427	10267	26152	28733	25920	14062	13214	18412	13644	10198	28470	25737	161.382	117.238	136.994	131.504	131.452	118.437	116.983	143.322	94.9267	109.425	123.185	134.679	16675.9	18434.3	-0.144541	0.284281	0.483999	18829.7	22394.6	-0.250178	0.0961285	0.263731	19478.2	20922.9	-0.103341	0.435015	0.996919	Hspa4	11	53259814	53300457	-	5528	protein_coding	heat shock protein 4 [Source:MGI Symbol;Acc:MGI:1342292]	-
ENSMUSG00000003226	36724	8132	19980	28670	24509	12637	13428	13869	14566	14606	38244	29776	69.0999	43.7688	49.3329	61.8486	58.5872	50.1683	56.0329	50.8862	47.7673	73.8718	77.9969	73.4435	20898.1	16533.2	0.337996	0.0321196	0.112499	23605.9	19457	0.27872	0.143371	0.339416	17472.8	18177.9	-0.0572494	0.714673	0.996919	Ranbp2	10	58446920	58494356	+	11728	protein_coding	RAN binding protein 2 [Source:MGI Symbol;Acc:MGI:894323]	-
ENSMUSG00000025967	42453	10600	33621	27702	25867	18847	13607	19974	12189	5499	23753	18625	369.995	264.261	384.514	276.805	286.407	346.568	262.999	339.453	185.148	128.822	224.384	212.786	12412.2	20451.7	-0.720187	4.99767e-05	0.00105148	14016	24299.3	-0.793697	4.25527e-05	0.00132892	21600.2	22680.8	-0.0705476	0.660602	0.996919	Eef1b2	1	63176825	63180486	+	2532	protein_coding	eukaryotic translation elongation factor 1 beta 2 [Source:MGI Symbol;Acc:MGI:1929520]	-
ENSMUSG00000002748	33648	9767	28144	30236	24908	11529	12027	19990	17027	11549	28711	24719	54.3297	45.1107	59.6317	55.9728	51.0936	39.2761	43.0666	62.9388	47.9159	50.1236	50.2473	52.3201	17894.1	17538.6	0.0289103	0.846445	0.920808	20197.8	21762.4	-0.107831	0.363316	0.591341	18533.6	20330.6	-0.133571	0.414639	0.996919	Baz1b	5	135187264	135246129	+	13667	protein_coding	bromodomain adjacent to zinc finger domain, 1B [Source:MGI Symbol;Acc:MGI:1353499]	-
ENSMUSG00000043962	35400	9601	25424	29868	24729	13003	12048	18387	16408	11614	29060	24977	84.5989	65.6323	79.7295	81.8356	75.0789	65.5637	63.853	85.684	68.3409	74.6042	75.2738	78.2459	17866.7	17512.8	0.0288242	0.811999	0.900063	20168.7	21317.4	-0.080123	0.5024	0.709696	18505	19918.6	-0.106307	0.440494	0.996919	Thrap3	4	126164082	126202760	-	9234	protein_coding	thyroid hormone receptor associated protein 3 [Source:MGI Symbol;Acc:MGI:2442637]	-
ENSMUSG00000030057	38734	11154	24970	27227	23795	16427	14653	15452	16216	10354	28295	22638	281.541	231.91	238.167	226.894	219.728	251.922	236.201	219.009	205.427	202.292	222.918	215.699	16769.2	18397.9	-0.133519	0.15194	0.324327	18930.1	21990.1	-0.216197	0.0532656	0.180694	19433.1	20559.5	-0.0814148	0.480427	0.996919	Cnbp	6	87842615	87851106	-	3036	protein_coding	cellular nucleic acid binding protein [Source:MGI Symbol;Acc:MGI:88431]	-
ENSMUSG00000056076	30158	12447	29039	29027	26374	16163	16226	20525	18084	9701	21506	18618	198.897	234.817	251.316	219.484	220.979	224.908	237.324	263.959	207.866	171.974	153.735	160.96	15169.4	20716.7	-0.4497	0.000373622	0.00450976	17111.1	22395.5	-0.388296	0.00330888	0.0281384	21882.9	20952.8	0.0627354	0.599495	0.996919	Eif3b	5	140419328	140443360	+	3346	protein_coding	eukaryotic translation initiation factor 3, subunit B [Source:MGI Symbol;Acc:MGI:106478]	-
ENSMUSG00000034024	39539	11794	24638	27536	23516	16641	15179	17702	15586	10230	23701	19569	341.229	291.153	279.023	272.456	257.83	303.011	290.515	297.9	234.433	237.31	221.704	221.385	15267.4	19212.7	-0.331606	0.000395687	0.00472899	17229.8	22404.1	-0.379003	0.000570058	0.00825019	20290.7	20953.5	-0.0464636	0.693009	0.996919	Cct2	10	117051001	117063814	-	2557	protein_coding	chaperonin containing Tcp1, subunit 2 (beta) [Source:MGI Symbol;Acc:MGI:107186]	-
ENSMUSG00000018293	27483	9259	33540	26948	27544	20048	14234	14165	14595	6939	25241	24742	252.174	243.019	403.843	283.49	321.08	388.12	289.646	253.443	233.402	171.141	251.032	297.599	14963.4	19694.1	-0.396147	0.0314597	0.110785	16891.5	21065.3	-0.318492	0.113355	0.292609	20805.5	19663.9	0.081344	0.663963	0.996919	Pfn1	11	70651850	70654644	-	2405	protein_coding	profilin 1 [Source:MGI Symbol;Acc:MGI:97549]	-
ENSMUSG00000061477	39694	10491	32191	28554	24827	19374	14926	19605	8178	5064	22397	19397	434.711	328.65	462.62	358.524	345.422	447.666	362.514	418.669	156.094	149.07	265.86	278.465	11170.6	20741.2	-0.89252	2.14188e-05	0.000550482	12620.7	23647.3	-0.90571	3.10356e-05	0.00107351	21902.4	22078.7	-0.0117341	0.935914	0.996919	Rps7	12	28630854	28635953	-	2015	protein_coding	ribosomal protein S7 [Source:MGI Symbol;Acc:MGI:1333818]	-
ENSMUSG00000021957	24063	12866	33696	26748	29342	18816	19467	15728	18397	8104	18212	19049	72.1969	110.421	132.666	92.0099	111.843	119.112	129.531	92.0173	96.2009	65.3564	59.2261	74.9205	14199.3	21759.5	-0.61582	0.000300901	0.00387652	16011.1	22167.7	-0.469324	0.0191583	0.0928969	22987.6	20737.5	0.148682	0.427938	0.996919	Tkt	14	30548359	30574720	+	7355	protein_coding	transketolase [Source:MGI Symbol;Acc:MGI:105992]	-
ENSMUSG00000015749	40483	8016	25804	29286	25984	13880	11657	15719	12028	8891	29532	22788	250.52	141.895	209.542	207.78	204.28	181.225	159.978	189.68	129.726	147.891	198.084	184.857	15371	17135.7	-0.15668	0.305272	0.507011	17362.7	21391.8	-0.301124	0.117298	0.298592	18110.1	19962.4	-0.140655	0.405237	0.996919	Anp32e	3	95929246	95947390	+	3566	protein_coding	acidic (leucine-rich) nuclear phosphoprotein 32 family, member E [Source:MGI Symbol;Acc:MGI:1913721]	-
ENSMUSG00000029430	34114	10015	26904	24270	25507	19744	17051	15302	15397	7461	25031	22253	284.508	238.92	294.437	232.063	270.253	347.42	315.367	248.85	223.8	167.255	226.27	243.282	14863.3	20449.8	-0.460096	0.00292404	0.0198481	16776.8	20569.8	-0.293948	0.0495929	0.172749	21597.1	19218.6	0.168208	0.2435	0.996919	Ran	5	129020069	129024323	+	2646	protein_coding	RAN, member RAS oncogene family [Source:MGI Symbol;Acc:MGI:1333112]	-
ENSMUSG00000030678	25587	12944	27547	27279	24353	15770	14093	17041	19012	11368	24529	23452	189.731	274.553	268.044	231.911	229.414	246.722	231.754	246.4	245.702	226.58	197.145	227.96	17432.8	18566.2	-0.090944	0.371073	0.572172	19667.1	21226.4	-0.10997	0.436352	0.656642	19612.2	19875.4	-0.0190596	0.89112	0.996919	Maz	7	127022130	127027037	-	2976	protein_coding	MYC-associated zinc finger protein (purine-binding transcription factor) [Source:MGI Symbol;Acc:MGI:1338823]	zf-C2H2
ENSMUSG00000035247	30263	8669	23187	31071	27423	13758	14508	16484	14352	10728	25525	26791	44.6706	36.6032	44.9126	52.5823	51.4251	42.8473	47.4922	47.4461	36.9221	42.5646	40.8378	51.8393	16800.3	18488.4	-0.138134	0.280753	0.480496	18963.9	19786.4	-0.0613896	0.685238	0.836545	19539.4	18492	0.0793329	0.554168	0.996919	Hectd1	12	51743722	51829536	-	14950	protein_coding	HECT domain E3 ubiquitin protein ligase 1 [Source:MGI Symbol;Acc:MGI:2384768]	-
ENSMUSG00000063229	30209	11329	28480	26923	26348	21658	18137	15744	14493	6015	20113	22438	201.4	216.05	249.159	205.789	223.162	304.649	268.16	204.675	168.401	107.79	145.341	196.095	13346.5	21660.1	-0.698385	0.000275924	0.00364189	15059.7	21372.9	-0.504899	0.00401043	0.0322027	22873.2	19985.4	0.194674	0.194855	0.996919	Ldha	7	46841475	46855627	+	3310	protein_coding	lactate dehydrogenase A [Source:MGI Symbol;Acc:MGI:96759]	-
ENSMUSG00000024949	27035	10912	23547	27854	25304	14281	12371	16253	17825	11907	27742	24943	96.0541	110.901	109.784	113.462	114.216	107.055	97.4764	112.603	110.378	113.714	106.835	116.171	18124.9	17512.4	0.0494551	0.590951	0.752526	20455.1	19769.4	0.0492318	0.616033	0.790993	18505.2	18502	0.00041482	0.997047	0.999924	Sf1	19	6363690	6378030	+	6211	protein_coding	splicing factor 1 [Source:MGI Symbol;Acc:MGI:1095403]	-
ENSMUSG00000027620	38373	10172	21982	25837	20454	11914	10809	16101	14720	12488	32080	24572	121.911	92.4406	91.6426	94.1094	82.5552	79.8606	76.1565	99.7463	81.5056	106.642	110.468	102.333	18173.6	15360.3	0.242637	0.0729512	0.197484	20522.7	20572.3	-0.00357252	0.980581	0.992206	16227.1	19232.5	-0.24522	0.0836204	0.974044	Rbm39	2	156147239	156180238	-	6946	protein_coding	RNA binding motif protein 39 [Source:MGI Symbol;Acc:MGI:2157953]	-
ENSMUSG00000009927	46618	9356	31011	24683	22655	14870	13072	23674	11120	4554	21951	15561	382.288	219.466	333.708	232.065	236.021	257.281	237.73	378.562	158.93	100.381	195.11	167.276	10917.6	19517.4	-0.837856	7.61629e-05	0.00142233	12329.4	23279.7	-0.916857	4.3043e-05	0.0013391	20610.5	21714.9	-0.0754243	0.717475	0.996919	Rps25	9	44407139	44410427	+	2691	protein_coding	ribosomal protein S25 [Source:MGI Symbol;Acc:MGI:1922867]	-
ENSMUSG00000030738	31996	10660	28492	28088	24856	14957	13800	20217	15003	8414	22372	19019	201.102	191.654	234.994	202.403	198.473	198.346	192.355	247.779	164.347	142.149	152.409	156.7	14107.3	19208	-0.445171	0.000118308	0.00197075	15920.4	21577.4	-0.438656	7.65294e-05	0.00202201	20290.1	20167.4	0.0086867	0.945023	0.997578	Eif3c	7	126546455	126566411	-	3511	protein_coding	eukaryotic translation initiation factor 3, subunit C [Source:MGI Symbol;Acc:MGI:1926966]	-
ENSMUSG00000018909	21525	7722	24420	30948	27294	18016	16165	11274	16286	9457	29870	24507	42.5057	43.6188	63.2795	70.0666	68.4732	75.0621	70.792	43.4119	56.0508	50.1969	63.9331	63.4386	17038.5	18833.1	-0.144371	0.406616	0.604816	19236.3	18158.4	0.0831629	0.645722	0.810796	19899.5	16968.2	0.229806	0.271756	0.996919	Arrb1	7	99535466	99606771	+	11175	protein_coding	arrestin, beta 1 [Source:MGI Symbol;Acc:MGI:99473]	-
ENSMUSG00000040225	27958	7644	22077	25749	24049	10734	10567	17608	15755	12218	34186	28411	38.3396	29.9849	39.7278	40.4833	41.8975	31.0571	32.1364	47.0846	37.655	45.0362	50.8131	51.0726	19383.5	16002.3	0.276534	0.0920621	0.231435	21889	17699.4	0.306364	0.0392238	0.148338	16913.3	16534	0.0326413	0.844055	0.996919	Prrc2c	1	162670725	162740556	-	16092	protein_coding	proline-rich coiled-coil 2C [Source:MGI Symbol;Acc:MGI:1913754]	-
ENSMUSG00000045128	27727	8604	31826	24800	24726	21395	16103	17089	12587	5117	23719	20395	351.848	312.314	529.965	360.81	398.617	572.826	453.172	422.859	278.38	174.537	326.238	339.262	12694.1	21010.3	-0.726673	0.00032336	0.00405662	14333.3	20031	-0.482732	0.0277067	0.118371	22184.5	18693.8	0.246856	0.172365	0.996919	Rpl18a	8	70894722	70897412	-	1739	protein_coding	ribosomal protein L18A [Source:MGI Symbol;Acc:MGI:1924058]	-
ENSMUSG00000009575	27900	6563	18326	30131	24683	13785	12996	9851	15655	11306	36970	25777	68.3634	46.0004	58.9251	84.6462	76.8364	71.2664	70.621	47.0682	66.8553	74.4643	98.1873	82.7964	18940.1	15649	0.275421	0.114447	0.268684	21393.7	17200.8	0.314576	0.0996476	0.270292	16540.9	16070	0.0415166	0.837191	0.996919	Cbx5	15	103191544	103239816	-	9006	protein_coding	chromobox 5 [Source:MGI Symbol;Acc:MGI:109372]	-
ENSMUSG00000053332	30511	15342	16604	11397	17999	12082	10173	14868	22030	13990	42974	25901	179.069	257.564	127.876	76.6882	134.203	149.61	132.409	170.155	225.342	220.699	273.373	199.269	22538.9	14413.2	0.645111	1.60609e-06	8.29419e-05	25450.9	17810.3	0.515194	0.0570495	0.188815	15223	16726.6	-0.13571	0.619986	0.996919	Gas5	1	161034422	161038539	+	3760	processed_transcript	growth arrest specific 5 [Source:MGI Symbol;Acc:MGI:95659]	-
ENSMUSG00000037608	39473	8494	20245	25375	21073	10495	9816	15788	14443	11751	31917	24836	56.9287	35.0416	38.3145	41.9577	38.6107	31.9354	31.3957	44.4003	36.3038	45.554	49.8931	46.954	17843.4	14634	0.286049	0.0568791	0.166547	20150.6	19516	0.0460333	0.788891	0.894333	15464.3	18230.6	-0.237521	0.179337	0.996919	Bclaf1	10	20312469	20344613	+	15301	protein_coding	BCL2-associated transcription factor 1 [Source:MGI Symbol;Acc:MGI:1917580]	-
ENSMUSG00000000031	29381	11734	24911	20699	22858	16760	11781	32248	17203	8715	18030	18954	263.562	301.094	293.238	212.883	260.498	317.211	234.371	564.087	268.958	210.138	175.307	222.883	14089.2	22127.5	-0.651262	0.00816669	0.0423912	15888.8	19489.8	-0.294658	0.0652952	0.206407	23359.4	18238.5	0.357063	0.138398	0.996919	H19	7	142575529	142578143	-	2460	lincRNA	H19, imprinted maternally expressed transcript [Source:MGI Symbol;Acc:MGI:95891]	-
ENSMUSG00000061315	39354	9079	26922	25796	22911	16332	12413	16678	12126	5866	25175	20603	127.618	84.2173	114.563	95.907	94.388	111.743	89.2698	105.462	68.5337	51.1311	88.4869	87.5817	13133.9	17835	-0.441135	0.012159	0.0568384	14832.5	21286.1	-0.521051	0.00753698	0.0503144	18837.6	19871.6	-0.0772841	0.607234	0.996919	Naca	10	128035575	128048637	+	6805	protein_coding	nascent polypeptide-associated complex alpha polypeptide [Source:MGI Symbol;Acc:MGI:106095]	-
ENSMUSG00000052305	24243	11109	28072	32990	33275	19695	21405	6622	7723	3845	27213	17014	696.589	913.072	1058.47	1086.79	1214.67	1194	1363.99	371.028	386.758	296.966	847.526	640.85	10882.7	20809.1	-0.935094	0.040071	0.130962	12304.8	21339.6	-0.794068	0.00329745	0.0280559	21995.7	19964.5	0.139783	0.735909	0.996919	Hbb-bs	7	103826534	103828096	-	768	protein_coding	hemoglobin, beta adult s chain [Source:MGI Symbol;Acc:MGI:5474852]	-
ENSMUSG00000037331	28843	9635	23302	27556	24189	13039	13173	16927	15469	11738	27017	22216	93.204	89.0607	98.81	102.09	99.3029	88.899	94.4025	106.66	87.1204	101.955	94.6276	94.1065	16838.3	17375	-0.0454133	0.649514	0.795075	19007	19367.2	-0.0273143	0.79108	0.895577	18358.6	18110.3	0.0195868	0.854924	0.996919	Larp1	11	58009064	58062034	+	6829	protein_coding	La ribonucleoprotein domain family, member 1 [Source:MGI Symbol;Acc:MGI:1890165]	-
ENSMUSG00000021061	21098	9398	27565	32307	27850	14922	16080	13326	17753	10034	23896	18860	38.3287	48.838	65.7134	67.2905	64.2772	57.1963	64.7848	47.2073	56.2105	48.9978	47.0537	44.9142	15632.6	18538.2	-0.24602	0.066426	0.184694	17638.1	19795.7	-0.166569	0.354107	0.581685	19592.3	18508.5	0.0820767	0.664996	0.996919	Sptb	12	76580488	76710547	-	12147	protein_coding	spectrin beta, erythrocytic [Source:MGI Symbol;Acc:MGI:98387]	-
ENSMUSG00000022185	33754	10743	25881	27272	22890	10578	10405	21896	15598	10429	23376	20126	70.7574	64.4187	71.1937	65.5448	60.9596	46.7852	48.3719	89.5033	56.9874	58.7637	53.1133	55.3049	15402.3	16895.6	-0.133566	0.483885	0.673305	17381.3	21188.1	-0.285978	0.00253184	0.0235286	17851.5	19809.6	-0.15014	0.43567	0.996919	Acin1	14	54642161	54686931	-	10527	protein_coding	apoptotic chromatin condensation inducer 1 [Source:MGI Symbol;Acc:MGI:1891824]	-
ENSMUSG00000059070	29357	11828	35587	22124	22951	19508	16619	20592	14078	4931	17419	17339	160.236	184.671	254.89	138.448	159.147	224.656	201.167	219.166	133.922	72.344	103.052	124.06	11438.7	21258.3	-0.89389	3.05935e-06	0.000136978	12904.3	22099.2	-0.775994	0.000371707	0.00614135	22442.7	20646.8	0.120314	0.526315	0.996919	Rpl18	7	45715457	45720836	+	4043	protein_coding	ribosomal protein L18 [Source:MGI Symbol;Acc:MGI:98003]	-
ENSMUSG00000005161	28838	11073	29122	27208	24978	19887	16746	13049	14407	5962	21935	18873	208.649	229.169	276.494	225.695	229.593	303.584	268.7	184.101	181.672	115.948	172.019	179	12913.1	19666.3	-0.606687	0.00118137	0.0103051	14574	21221.5	-0.541909	0.000943912	0.0119007	20770.3	19841.2	0.0659868	0.692881	0.996919	Prdx2	8	84969587	84974834	+	3050	protein_coding	peroxiredoxin 2 [Source:MGI Symbol;Acc:MGI:109486]	-
ENSMUSG00000020900	29721	9313	24120	27099	23697	11269	11915	21838	16319	10689	24645	21231	62.7142	56.2124	66.7872	65.5587	63.5252	50.1703	55.7573	89.8552	60.015	60.6261	56.3661	58.7263	16090.7	17721.1	-0.139294	0.413784	0.611576	18158.5	19453.4	-0.0996639	0.324637	0.553118	18723	18183.5	0.0421498	0.8109	0.996919	Myh10	11	68691559	68816632	+	10458	protein_coding	myosin, heavy polypeptide 10, non-muscle [Source:MGI Symbol;Acc:MGI:1930780]	-
ENSMUSG00000022961	23962	7226	19582	25542	22386	11909	12793	11728	19041	11806	34207	30954	35.4719	30.5984	38.0392	43.3501	42.1005	37.1959	41.9989	33.8542	49.1263	46.9768	54.8861	60.0672	20534.8	15118.2	0.441876	0.000366962	0.00445241	23181.7	16273.7	0.510325	0.000325177	0.00567563	15977.2	15209.8	0.0708361	0.612898	0.996919	Son	16	91647506	91679221	+	14907	protein_coding	Son DNA binding protein [Source:MGI Symbol;Acc:MGI:98353]	-
ENSMUSG00000025982	34305	9360	20712	27055	20920	11972	11974	14504	14632	11353	30320	22609	66.5807	51.9645	52.7505	60.2023	51.5825	49.0248	51.5389	54.8916	49.4946	59.2272	63.7832	57.5217	17067	15387.3	0.149512	0.160159	0.334524	19272	19483.5	-0.0158751	0.904333	0.957923	16256.9	18216.2	-0.164336	0.164723	0.996919	Sf3b1	1	54985169	55027481	-	11370	protein_coding	splicing factor 3b, subunit 1 [Source:MGI Symbol;Acc:MGI:1932339]	-
ENSMUSG00000015165	30148	10816	23198	25873	21724	14699	13553	16690	15875	10298	25359	21023	111.757	114.689	112.844	109.961	102.307	114.964	111.418	120.642	102.563	102.61	101.891	102.157	15899.5	17487.1	-0.137219	0.119994	0.277043	17944.8	19789.8	-0.141149	0.0757031	0.228152	18469.4	18515.8	-0.00361311	0.970415	0.999279	Hnrnpl	7	28808541	28822266	+	5953	protein_coding	heterogeneous nuclear ribonucleoprotein L [Source:MGI Symbol;Acc:MGI:104816]	-
ENSMUSG00000084349	32628	10732	27917	25804	24114	16279	15566	14904	14470	7424	20003	19034	595.054	559.869	668.11	539.545	558.708	626.4	629.575	530.025	459.936	363.935	395.41	455.046	13224.6	18549.1	-0.487939	5.07376e-05	0.00106327	14921.9	21163	-0.50404	6.64015e-05	0.00182542	19593.4	19780.6	-0.0138028	0.906584	0.996919	Rpl3-ps1	X	13202571	13203780	+	1210	processed_pseudogene	ribosomal protein L3, pseudogene 1 [Source:MGI Symbol;Acc:MGI:3644217]	-
ENSMUSG00000029328	30450	10159	19100	24097	19057	10710	9482	16577	19044	14007	30788	24847	139.467	133.099	114.797	126.538	110.889	103.498	96.3139	148.053	152.022	172.445	152.845	149.183	19699.6	14446.1	0.447391	0.00215686	0.0158414	22233.8	18319.3	0.279287	0.00945049	0.0585119	15261.1	17145.3	-0.167892	0.273688	0.996919	Hnrnpdl	5	100033577	100039664	-	4818	protein_coding	heterogeneous nuclear ribonucleoprotein D-like [Source:MGI Symbol;Acc:MGI:1355299]	-
ENSMUSG00000047139	34586	8130	24864	28080	26923	17421	15294	9302	12002	7126	25350	18104	295.823	198.913	279.072	275.362	292.553	314.386	290.106	155.144	178.916	163.831	235.015	202.986	13144.5	17750.8	-0.43331	0.0371745	0.124426	14844.9	20048.7	-0.433551	0.00843906	0.0539504	18758.6	18718.7	0.00296479	0.988783	0.999924	Cd24a	10	43578284	43584265	+	2580	protein_coding	CD24a antigen [Source:MGI Symbol;Acc:MGI:88323]	-
ENSMUSG00000030432	28415	8058	29208	26387	24655	18975	15957	17759	12648	4571	21777	18547	340.786	276.44	459.673	362.826	375.654	480.146	424.414	415.317	264.374	147.355	283.086	291.586	11846.4	20399.1	-0.783774	6.79151e-05	0.00131197	13373.9	19623.6	-0.553045	0.0108768	0.0642217	21542	18314.9	0.233928	0.141382	0.996919	Rpl28	7	4792874	4795066	+	1840	protein_coding	ribosomal protein L28 [Source:MGI Symbol;Acc:MGI:101839]	-
ENSMUSG00000060373	34586	9570	25797	26735	24532	15086	12058	17342	11152	7196	22908	19540	176.59	139.771	172.842	156.503	159.129	162.517	136.536	172.661	99.2391	98.7592	126.777	130.783	12849.8	17823.2	-0.471797	0.000551713	0.00602121	14509.9	20663.9	-0.509994	0.000406468	0.00653476	18830.1	19305.7	-0.0361252	0.771271	0.996919	Hnrnpc	14	52073377	52104028	-	4322	protein_coding	heterogeneous nuclear ribonucleoprotein C [Source:MGI Symbol;Acc:MGI:107795]	-
ENSMUSG00000012848	24381	10130	30393	22599	22991	20133	18007	19026	14284	5081	19922	19134	310.28	368.767	507.562	329.736	371.715	540.591	508.216	472.147	316.822	173.809	274.803	319.204	12277.6	21460.9	-0.805444	3.84139e-05	0.000858902	13854.2	19466.5	-0.490492	0.0193424	0.0934003	22656	18190.5	0.316669	0.0750775	0.96753	Rps5	7	12922290	12926686	+	1734	protein_coding	ribosomal protein S5 [Source:MGI Symbol;Acc:MGI:1097682]	-
ENSMUSG00000029730	28345	11029	25952	27095	23857	15564	14622	16050	14733	8880	21290	17733	141.324	157.295	169.795	154.883	151.114	163.727	161.678	156.042	128.025	119.007	115.054	115.9	13808.1	18303.5	-0.406609	1.9482e-06	9.75604e-05	15581.5	20415.2	-0.389823	0.00012203	0.00280583	19334.4	19097.4	0.0178251	0.861542	0.996919	Mcm7	5	138164583	138172422	-	4426	protein_coding	minichromosome maintenance complex component 7 [Source:MGI Symbol;Acc:MGI:1298398]	-
ENSMUSG00000020923	28960	10149	27019	27141	24185	12609	11958	19746	14952	9068	20931	18220	97.5385	97.7779	119.415	104.804	103.484	89.6017	89.3184	129.683	87.7688	82.0935	76.4107	80.4425	13972.2	17646	-0.336861	0.0152906	0.0664005	15765.6	20348.2	-0.368273	0.000972009	0.0122172	18644.2	19021.2	-0.0288814	0.846117	0.996919	Ubtf	11	102304560	102319742	-	6552	protein_coding	upstream binding transcription factor, RNA polymerase I [Source:MGI Symbol;Acc:MGI:98512]	HMG
ENSMUSG00000047215	32974	10446	27086	25087	21527	15878	14331	17581	12893	5909	22845	18254	236.174	214.018	254.576	206.007	195.881	239.946	227.636	245.545	160.945	113.761	177.352	171.387	12536.4	18310.7	-0.546234	0.000406715	0.00482905	14153.3	20774.1	-0.553421	0.000422795	0.00671774	19335.9	19415.7	-0.00607813	0.960004	0.999088	Rpl9	5	65388364	65391444	-	3081	protein_coding	ribosomal protein L9 [Source:MGI Symbol;Acc:MGI:1298373]	-
ENSMUSG00000037012	25125	10675	27599	26694	22718	14889	13560	17811	16717	8892	20870	18411	64.984	78.9784	93.6715	79.1569	74.6484	81.2502	77.7795	89.8289	75.3567	61.8187	58.5072	62.422	14374.5	18043.9	-0.327999	0.00550944	0.0316832	16216.1	20003.7	-0.302841	0.031693	0.129042	19058.4	18708.2	0.0267799	0.843482	0.996919	Hk1	10	62268855	62379908	-	8532	protein_coding	hexokinase 1 [Source:MGI Symbol;Acc:MGI:96103]	-
ENSMUSG00000025362	37289	9048	28808	22396	20820	15714	14454	19558	11444	4907	20938	16664	532.948	369.91	540.295	366.986	378.037	473.859	458.139	545.075	285.066	188.512	324.359	312.207	11186.8	18726.1	-0.742931	3.80006e-05	0.000850708	12630.7	20703.9	-0.712829	0.000344212	0.00586347	19771.9	19322.3	0.0330125	0.847034	0.996919	Rps26	10	128624534	128626747	-	1544	protein_coding	ribosomal protein S26 [Source:MGI Symbol;Acc:MGI:1351628]	-
ENSMUSG00000026355	28867	9356	23558	25768	23082	15475	15059	12125	14069	8932	24667	20047	136.524	126.572	146.204	139.721	138.685	154.417	157.946	111.819	115.967	113.547	126.447	124.284	14624.5	17172	-0.231534	0.0737423	0.198915	16509.1	18962.9	-0.199937	0.0477968	0.168983	18140.4	17727.7	0.0330948	0.806062	0.996919	Mcm6	1	128331590	128359664	-	4666	protein_coding	minichromosome maintenance complex component 6 [Source:MGI Symbol;Acc:MGI:1298227]	-
ENSMUSG00000068882	41793	8793	21957	23998	21122	10249	8482	15504	10743	8833	28306	21090	426.974	256.965	294.364	281.091	274.146	220.921	192.177	308.865	191.287	242.564	313.446	282.445	14513.4	14061.1	0.0457133	0.806121	0.896962	16395.8	20146.5	-0.297235	0.127547	0.314201	14860.9	18814.1	-0.340346	0.0778529	0.971437	Ssb	2	69861562	69871846	+	2160	protein_coding	Sjogren syndrome antigen B [Source:MGI Symbol;Acc:MGI:98423]	-
ENSMUSG00000031715	39804	8966	20469	24457	20179	10175	10257	14859	10565	10692	28694	21738	112.945	72.7743	76.2166	79.5641	72.7426	60.9161	64.5453	82.216	52.2483	81.5489	88.2504	80.8572	15371	14253	0.108939	0.525866	0.706014	17363.7	19665	-0.179638	0.351852	0.579955	15061	18373.4	-0.286902	0.0847028	0.974044	Smarca5	8	80698507	80739497	-	7777	protein_coding	SWI/SNF related, matrix associated, actin dependent regulator of chromatin, subfamily a, member 5 [Source:MGI Symbol;Acc:MGI:1935129]	-
ENSMUSG00000037364	26441	11430	23369	25616	19939	10599	10134	19455	18157	11312	22970	20907	111.267	137.586	129.045	123.587	106.596	94.1048	94.5745	159.642	133.167	127.952	104.77	115.329	16472	15590.4	0.0792754	0.656693	0.800002	18582.4	19454.3	-0.0661436	0.579811	0.764608	16469.1	18213.3	-0.145131	0.416421	0.996919	Srrt	5	137295704	137307674	-	5244	protein_coding	serrate RNA effector molecule homolog (Arabidopsis) [Source:MGI Symbol;Acc:MGI:1933527]	-
ENSMUSG00000037563	31247	9701	31908	23397	23172	17405	13829	18884	12621	4618	17884	15247	544.661	483.698	729.845	467.576	513.134	640.103	534.58	641.858	383.42	216.367	337.885	348.387	10627.6	19283.4	-0.859261	1.05353e-06	6.24857e-05	11993	20870.6	-0.799141	5.08863e-05	0.00151932	20363.6	19484.7	0.0635558	0.69395	0.996919	Rps16	7	28350652	28353155	+	1266	protein_coding	ribosomal protein S16 [Source:MGI Symbol;Acc:MGI:98118]	-
ENSMUSG00000061904	29168	9730	20161	23410	20784	15207	13436	14503	16001	10065	25197	21963	115.975	110.665	105.192	106.717	104.987	127.573	118.477	112.446	110.884	107.57	108.591	114.475	15993.7	16818.8	-0.0724107	0.454079	0.647341	18050.6	18011.1	0.00319577	0.971089	0.98843	17762.6	16850.8	0.0759663	0.473794	0.996919	Slc25a3	10	91116574	91124059	-	5550	protein_coding	solute carrier family 25 (mitochondrial carrier, phosphate carrier), member 3 [Source:MGI Symbol;Acc:MGI:1353498]	-
ENSMUSG00000021282	29503	8435	19395	25150	20476	12287	11246	12230	14396	10792	29936	24774	95.4626	78.0714	82.3513	93.2995	84.1709	83.8825	80.6993	77.1651	81.1843	93.8618	104.99	105.081	17140.6	14530.8	0.238409	0.0344264	0.118031	19354.9	17627.8	0.134763	0.303143	0.530293	15353	16481.3	-0.102486	0.35262	0.996919	Eif5	12	111538016	111546752	+	6820	protein_coding	eukaryotic translation initiation factor 5 [Source:MGI Symbol;Acc:MGI:95309]	-
ENSMUSG00000025223	23172	13890	22007	24711	20513	11513	11136	16398	19134	12233	23826	19965	142.714	244.707	177.86	174.49	160.503	149.607	152.103	196.935	205.387	202.515	159.053	161.188	17028.9	15436.6	0.141465	0.3133	0.515493	19210.1	19591.9	-0.0282525	0.868453	0.9398	16307.9	18376.7	-0.172043	0.328701	0.996919	Ldb1	19	46032593	46045214	-	3583	protein_coding	LIM domain binding 1 [Source:MGI Symbol;Acc:MGI:894762]	-
ENSMUSG00000041859	26848	9354	26218	26494	23239	15528	14303	14259	13592	8058	21246	18511	157.907	157.371	202.349	178.653	173.642	192.691	186.561	163.533	139.327	127.39	135.442	142.718	13343.5	17574.4	-0.397141	4.18962e-05	0.000919539	15059.6	19340.5	-0.360964	0.00267313	0.024287	18564.7	18075.7	0.0383917	0.755821	0.996919	Mcm3	1	20802968	20820312	-	3752	protein_coding	minichromosome maintenance complex component 3 [Source:MGI Symbol;Acc:MGI:101845]	-
ENSMUSG00000023004	24350	7462	25946	20734	25127	21160	16838	10799	12554	5792	22297	23984	286.582	251.215	400.714	279.774	375.699	525.441	439.486	247.834	257.511	183.231	284.435	370.025	13405	19480.1	-0.539065	0.0240276	0.0913181	15132.8	16919.9	-0.160951	0.445357	0.663615	20573.6	15794	0.381317	0.078553	0.973349	Tuba1b	15	98931425	98934565	-	1875	protein_coding	tubulin, alpha 1B [Source:MGI Symbol;Acc:MGI:107804]	-
ENSMUSG00000030357	29750	10371	27365	24642	25918	15344	13991	17122	12861	6172	17465	15461	234.886	234.223	283.517	223.059	259.969	255.603	244.976	263.604	176.973	130.983	149.46	160.017	11264.6	18712	-0.731989	1.52573e-10	8.15725e-08	12710.1	20187.5	-0.667369	5.87369e-07	6.38353e-05	19770	18870	0.0672324	0.547441	0.996919	Fkbp4	6	128429735	128438677	-	2795	protein_coding	FK506 binding protein 4 [Source:MGI Symbol;Acc:MGI:95543]	-
ENSMUSG00000020994	32627	7499	21862	23915	19500	8927	7511	17065	13993	9849	28584	24636	124.955	82.1526	109.871	105.008	94.8773	72.1343	63.7941	127.442	93.4011	101.389	118.655	123.682	16438	13488.5	0.285309	0.15864	0.332383	18561	18008.8	0.0434438	0.782455	0.891002	14254.3	16814.8	-0.238402	0.255365	0.996919	Pnn	12	59066884	59073998	+	5762	protein_coding	pinin [Source:MGI Symbol;Acc:MGI:1100514]	-
ENSMUSG00000019961	32513	8553	20628	25811	21868	12882	13100	11824	12457	9607	26945	18810	65.2371	49.0903	54.3136	59.3768	55.7438	54.5355	58.2926	46.2625	43.5627	51.8138	58.6006	49.475	14600.6	15446.2	-0.0811515	0.518923	0.700504	16488.7	18565.7	-0.171295	0.216113	0.434143	16320.8	17351.7	-0.0885597	0.498505	0.996919	Tmpo	10	91147571	91181315	-	10998	protein_coding	thymopoietin [Source:MGI Symbol;Acc:MGI:106920]	-
ENSMUSG00000028693	35726	9022	23452	23842	19816	11649	9742	16769	11703	8301	24146	20008	104.866	75.7516	90.3322	80.2354	73.8949	72.1433	63.4164	95.9806	59.87	65.4937	76.8211	76.9861	13697	15008.9	-0.131861	0.382426	0.582174	15466.5	19550.5	-0.33809	0.0207957	0.0980102	15855.4	18263.2	-0.204062	0.197749	0.996919	Nasp	4	116601052	116627941	-	7518	protein_coding	nuclear autoantigenic sperm protein (histone-binding) [Source:MGI Symbol;Acc:MGI:1355328]	-
ENSMUSG00000006574	18921	8175	26671	32303	29391	17227	16596	5812	11797	7239	24356	15451	85.3685	105.507	157.909	167.098	168.468	163.992	166.059	51.1336	92.7659	87.7914	119.109	91.384	12480	17578.7	-0.494192	0.203188	0.390237	14094.1	18679.7	-0.406367	0.0508058	0.175528	18583.8	17457.9	0.0901542	0.83645	0.996919	Slc4a1	11	102348824	102366203	-	4891	protein_coding	solute carrier family 4 (anion exchanger), member 1 [Source:MGI Symbol;Acc:MGI:109393]	-
ENSMUSG00000001228	25046	9417	23419	25784	22581	13898	13618	13875	13957	9363	23581	19191	129.772	139.571	159.23	153.168	148.64	151.934	156.481	140.186	126.037	130.4	132.432	130.347	14432.2	16628.9	-0.204338	0.0113299	0.0540564	16290.5	18337.3	-0.170789	0.104289	0.278069	17567.9	17149.3	0.0347613	0.751336	0.996919	Uhrf1	17	56303321	56323486	+	4259	protein_coding	ubiquitin-like, containing PHD and RING finger domains, 1 [Source:MGI Symbol;Acc:MGI:1338889]	-
ENSMUSG00000021413	29281	7750	19662	23360	19205	8676	8561	15976	14433	11905	30747	24102	76.6496	58.0317	67.5406	70.1086	63.8687	47.9183	49.6996	81.5491	65.8482	83.767	87.2395	82.7059	17579.6	13387.9	0.392919	0.0271867	0.0997175	19851.1	16997.5	0.223705	0.103627	0.277022	14147.9	15883.3	-0.166971	0.349425	0.996919	Prpf4b	13	34875302	34906064	+	8430	protein_coding	pre-mRNA processing factor 4B [Source:MGI Symbol;Acc:MGI:109584]	-
ENSMUSG00000005198	18141	6655	19876	27209	22407	14356	10940	10600	13780	9623	30520	29474	56.6471	59.4435	81.4439	97.41	88.8893	94.5819	75.7597	64.5431	74.9944	80.7694	103.297	120.647	17513.8	14960.2	0.227454	0.20326	0.390329	19777.9	15430.2	0.358111	0.0810882	0.238094	15808.9	14423.2	0.132246	0.494444	0.996919	Polr2a	11	69733997	69758637	-	7067	protein_coding	polymerase (RNA) II (DNA directed) polypeptide A [Source:MGI Symbol;Acc:MGI:98086]	-
ENSMUSG00000027763	30740	6285	15980	23322	22310	12811	13101	10095	13644	10999	31693	21389	36.2426	21.1963	24.7232	31.525	33.4168	31.8681	34.255	23.2086	28.0363	34.8569	40.5009	33.0571	16664.4	15019.9	0.149927	0.343319	0.546014	18821.9	15758.2	0.256111	0.162322	0.365091	15872.8	14718.3	0.108741	0.561828	0.996919	Mbnl1	3	60472830	60629750	+	18717	protein_coding	muscleblind like splicing factor 1 [Source:MGI Symbol;Acc:MGI:1928482]	-
ENSMUSG00000028312	33775	7290	19599	23875	19873	9617	9456	14344	11332	11017	28439	23090	136.058	84.0034	103.604	110.267	101.705	81.7386	84.4776	112.675	79.5608	119.292	124.174	121.931	15905.7	13625.6	0.223202	0.184526	0.366913	17965.1	17604.8	0.0290678	0.874816	0.943018	14399.4	16440.3	-0.19137	0.254119	0.996919	Smc2	4	52439243	52488260	+	5478	protein_coding	structural maintenance of chromosomes 2 [Source:MGI Symbol;Acc:MGI:106067]	-
ENSMUSG00000073702	33789	8091	30034	22352	22058	16069	12466	17740	11595	3323	18276	15899	448.638	307.3	523.295	340.26	372.08	450.161	367.073	459.305	268.321	118.596	263.02	276.726	10053	17914	-0.833191	0.000265914	0.00355363	11347.4	19943.7	-0.813425	0.00108067	0.013236	18918.9	18602.5	0.0241632	0.890327	0.996919	Rpl31	1	39367842	39371911	+	1662	protein_coding	ribosomal protein L31 [Source:MGI Symbol;Acc:MGI:2149632]	-
ENSMUSG00000034088	24154	9314	23660	25629	22071	12426	12417	17251	14965	8779	22120	18622	47.0862	51.9375	60.5248	57.2811	54.6609	51.1087	53.6817	65.5763	50.8446	46.0013	46.7387	47.5873	14124.7	16649.8	-0.237271	0.0292836	0.105035	15939.5	18166.3	-0.188678	0.0981949	0.267733	17589.6	16988.8	0.0501323	0.700592	0.996919	Hdlbp	1	93405940	93478815	-	11320	protein_coding	high density lipoprotein (HDL) binding protein [Source:MGI Symbol;Acc:MGI:99256]	-
ENSMUSG00000032637	23104	12249	19396	22921	18400	9510	9296	15822	20256	14158	23972	21848	106.618	161.69	117.454	121.269	107.872	92.5935	95.1355	142.374	162.914	175.616	119.904	132.164	18434.9	13687.7	0.429398	0.0134216	0.0607564	20794	17924.1	0.214347	0.197121	0.410254	14461.3	16807.1	-0.216635	0.229601	0.996919	Atxn2l	7	126491708	126503437	-	4782	protein_coding	ataxin 2-like [Source:MGI Symbol;Acc:MGI:2446242]	-
ENSMUSG00000019432	24170	9641	19083	22526	19963	12038	12287	15091	16844	11142	23886	23977	140.991	160.871	146.075	150.652	147.942	148.159	158.952	171.657	171.247	174.702	151.024	183.345	16799.6	15497.7	0.116337	0.268528	0.467022	18955.8	16752.1	0.178377	0.0850863	0.245922	16370.7	15682.8	0.0621096	0.560624	0.996919	Ddx39b	17	35241746	35253707	+	3783	protein_coding	DEAD (Asp-Glu-Ala-Asp) box polypeptide 39B [Source:MGI Symbol;Acc:MGI:99240]	-
ENSMUSG00000022710	25789	8309	19420	25296	20556	11303	11192	12262	14587	10757	28491	22539	73.2805	67.5371	72.413	82.4101	74.2066	67.7651	70.5288	67.9427	72.2409	82.1609	87.7502	83.9553	16527.4	14236.3	0.215288	0.0263054	0.0976508	18660.4	16993	0.134925	0.241072	0.463548	15043.7	15891.7	-0.0792167	0.457264	0.996919	Usp7	16	8689595	8792308	-	7766	protein_coding	ubiquitin specific peptidase 7 [Source:MGI Symbol;Acc:MGI:2182061]	-
ENSMUSG00000033732	23562	7767	20136	25391	22276	14865	13866	11718	14754	8940	24445	22684	47.619	44.9016	53.4017	58.8333	57.1947	63.3858	62.1476	46.1795	51.9687	48.5653	53.5482	60.0963	15264.3	16342.2	-0.0982893	0.455752	0.648913	17229.1	16549.4	0.0580093	0.650918	0.814366	17264.5	15472.2	0.157981	0.270649	0.996919	Sf3b3	8	110810239	110846787	-	10919	protein_coding	splicing factor 3b, subunit 3 [Source:MGI Symbol;Acc:MGI:1289341]	-
ENSMUSG00000005410	22734	9900	23889	23320	22388	15149	14326	12353	14540	8228	20724	19132	125.64	156.505	173.246	147.759	157.187	176.642	175.583	133.123	140.049	122.227	124.14	138.603	13684	16775	-0.293724	0.0175383	0.0731891	15441	17821.7	-0.206726	0.102889	0.275781	17720.6	16673.1	0.0879704	0.542263	0.996919	Mcm5	8	75109569	75128439	+	3993	protein_coding	minichromosome maintenance complex component 5 [Source:MGI Symbol;Acc:MGI:103197]	-
ENSMUSG00000024853	26311	9015	24091	25243	23280	12800	11584	16214	12868	7442	19981	17139	179.701	176.125	215.915	197.665	201.998	184.452	175.46	215.939	153.175	136.623	147.917	153.447	12466.7	16427.2	-0.397936	0.000124024	0.00203843	14069.9	18402.8	-0.387312	0.000509034	0.00764984	17357.7	17202.1	0.0129615	0.914168	0.996919	Sf3b2	19	5273923	5295455	-	3231	protein_coding	splicing factor 3b, subunit 2 [Source:MGI Symbol;Acc:MGI:2441856]	-
ENSMUSG00000062353	30277	8409	29672	21166	20146	16001	12679	17627	9556	3623	19653	16371	1525.42	1211.89	1961.72	1222.62	1289.48	1700.92	1416.66	1731.74	839.106	490.643	1073.23	1081.22	9959.93	17580.3	-0.819425	0.000204052	0.00291151	11248.4	19214.6	-0.772287	0.00112501	0.0136373	18562.6	17929.8	0.0498959	0.774971	0.996919	Gm15772	5	3236431	3236868	+	438	processed_pseudogene	predicted gene 15772 [Source:MGI Symbol;Acc:MGI:3805541]	-
ENSMUSG00000021500	30202	8369	20774	23016	18378	9282	8961	17009	12598	10311	24834	21423	91.3612	72.4168	82.4631	79.8234	70.6275	59.2415	60.1156	100.33	66.4188	83.8391	81.4253	84.9505	15074.6	13840.2	0.123223	0.485236	0.674497	17019.5	17610.2	-0.0494057	0.700619	0.844785	14622	16457.9	-0.170689	0.330936	0.996919	Ddx46	13	55635027	55681256	+	7295	protein_coding	DEAD (Asp-Glu-Ala-Asp) box polypeptide 46 [Source:MGI Symbol;Acc:MGI:1920895]	-
ENSMUSG00000057841	33316	9199	31090	20525	20537	15801	11377	17256	11062	3628	16204	14595	763.445	602.984	934.887	539.241	597.877	763.955	578.173	771.068	441.796	223.466	402.47	438.419	9467.88	17069.8	-0.850044	3.87932e-05	0.000866319	10685	20264.2	-0.923175	4.60495e-05	0.00140231	18025.7	18910.6	-0.0692345	0.705086	0.996919	Rpl32	6	115805505	115808747	-	963	protein_coding	ribosomal protein L32 [Source:MGI Symbol;Acc:MGI:98038]	-
ENSMUSG00000051695	26029	8935	22712	23431	23060	16112	14466	12876	13212	7201	19111	16846	313.876	308.201	359.393	323.941	353.272	409.928	386.86	302.767	277.672	233.407	249.787	266.291	12269.2	17383.9	-0.502571	5.55286e-05	0.00113161	13845.1	17683	-0.352957	0.00110753	0.0134638	18363.1	16532.1	0.151454	0.234129	0.996919	Pcbp1	6	86524492	86526321	-	1830	protein_coding	poly(rC) binding protein 1 [Source:MGI Symbol;Acc:MGI:1345635]	-
ENSMUSG00000002870	23030	9433	24313	23922	21960	15039	14413	13092	14706	7898	19288	16209	73.061	85.6015	101.215	87.0089	88.5062	100.663	101.403	80.9888	81.3111	67.3486	66.3232	67.4074	12821.5	16898.6	-0.398302	0.0011264	0.00993002	14465.6	17858.5	-0.303986	0.0219237	0.101361	17849.9	16701	0.0959675	0.484148	0.996919	Mcm2	6	88883474	88898780	-	6956	protein_coding	minichromosome maintenance complex component 2 [Source:MGI Symbol;Acc:MGI:105380]	-
ENSMUSG00000092341	16632	11117	14119	13779	10219	3297	4407	13597	31229	23368	29236	31539	52.5598	100.493	58.55	49.9231	41.0268	21.983	30.8857	83.7876	172.001	198.496	100.141	130.652	27410.3	8104.45	1.7579	0.000339191	0.00420014	30905.2	13490.4	1.19612	8.20729e-07	8.15825e-05	8562.27	12671	-0.565379	0.250362	0.996919	Malat1	19	5795690	5802672	-	6983	lincRNA	metastasis associated lung adenocarcinoma transcript 1 (non-coding RNA) [Source:MGI Symbol;Acc:MGI:1919539]	-
ENSMUSG00000063457	27541	8499	29858	21157	21390	16352	13225	20041	10594	3656	16909	13302	964.696	851.566	1372.41	849.649	951.856	1208.48	1027.33	1368.86	646.746	344.221	641.971	610.784	9226.01	18767.7	-1.02415	3.52777e-07	2.87569e-05	10414.2	18845.8	-0.855497	8.30616e-05	0.00212237	19816.5	17589.2	0.171899	0.339361	0.996919	Rps15	10	80292453	80294114	+	630	protein_coding	ribosomal protein S15 [Source:MGI Symbol;Acc:MGI:98117]	-
ENSMUSG00000028393	22615	9610	23209	25042	22994	15877	15160	11725	14436	7716	20849	13244	266.731	324.221	359.209	338.627	344.542	395.098	396.535	269.661	296.748	244.619	266.532	204.765	12364.9	17198.7	-0.476033	0.00305209	0.0204388	13953.7	17843.6	-0.354745	0.0157607	0.0820473	18168.2	16693.5	0.122133	0.43696	0.996919	Alad	4	62509169	62519918	-	1871	protein_coding	aminolevulinate, delta-, dehydratase [Source:MGI Symbol;Acc:MGI:96853]	-
ENSMUSG00000063856	24089	9060	27602	21001	22130	15900	14337	12522	12483	5039	19854	17175	368.898	396.877	554.679	368.724	430.545	513.739	486.912	373.928	333.173	207.42	329.55	344.781	11427.2	17008.4	-0.573497	0.00110331	0.00979772	12898.2	18022.9	-0.482467	0.0117291	0.067756	17965.4	16837.7	0.0934828	0.572926	0.996919	Gpx1	9	108338903	108340343	+	1441	protein_coding	glutathione peroxidase 1 [Source:MGI Symbol;Acc:MGI:104887]	-
ENSMUSG00000038762	27459	9663	24202	23882	20774	10752	10412	20077	12380	7455	18395	15705	137.403	138.314	158.92	137.012	132.063	113.517	115.545	195.902	107.968	100.272	99.7698	103.017	11830.9	16053.4	-0.440331	0.0104471	0.0510367	13351.1	18659.9	-0.48302	1.37709e-06	0.000115125	16958.9	17446.8	-0.0409069	0.817158	0.996919	Abcf1	17	35956819	35969761	-	4410	protein_coding	ATP-binding cassette, sub-family F (GCN20), member 1 [Source:MGI Symbol;Acc:MGI:1351658]	-
ENSMUSG00000018583	28280	8797	20310	23426	20690	13692	12407	13331	13004	8299	21311	16829	88.3446	78.6095	83.2576	83.9022	82.1128	90.2456	85.9552	81.2065	70.8012	69.6861	72.1591	68.9158	12980.7	15680.1	-0.272444	0.000878525	0.00836555	14651.6	17469.3	-0.253939	0.00495104	0.0372975	16563.6	16335.1	0.0198567	0.83522	0.996919	G3bp1	11	55469685	55504838	+	7064	protein_coding	GTPase activating protein (SH3 domain) binding protein 1 [Source:MGI Symbol;Acc:MGI:1351465]	-
ENSMUSG00000005566	22127	9981	18754	21127	18803	13926	14250	13956	16267	9166	21915	19530	117.433	151.524	130.609	128.552	126.778	155.938	167.721	144.429	150.466	130.758	126.065	135.872	14741.7	16172.2	-0.133486	0.267909	0.46648	16632.8	16241.4	0.0346206	0.764662	0.882163	17077.3	15212.2	0.167001	0.213518	0.996919	Trim28	7	12999114	13031035	+	4158	protein_coding	tripartite motif-containing 28 [Source:MGI Symbol;Acc:MGI:109274]	-
ENSMUSG00000024966	30404	9632	25188	22304	21887	11739	11371	18918	11783	6157	16821	12876	308.761	279.8	335.659	259.686	282.376	251.525	256.091	374.623	208.55	168.066	185.153	171.408	10398.4	16539.8	-0.669549	7.89966e-06	0.0002694	11734	19046.2	-0.698801	4.24704e-08	1.06516e-05	17473.5	17799.6	-0.0266907	0.863449	0.996919	Stip1	19	7020696	7040026	-	2173	protein_coding	stress-induced phosphoprotein 1 [Source:MGI Symbol;Acc:MGI:109130]	-
ENSMUSG00000024590	27478	7827	21980	23890	21018	12735	11630	14475	12641	8110	20855	15754	204.716	166.802	214.886	204.06	198.933	200.181	192.155	210.287	164.139	162.408	168.408	153.857	12541.9	15520.2	-0.307394	0.000141757	0.00224465	14156.6	17336.6	-0.292615	0.0114953	0.0668648	16396.6	16196.8	0.0174267	0.8764	0.996919	Lmnb1	18	56707813	56753424	+	2962	protein_coding	lamin B1 [Source:MGI Symbol;Acc:MGI:96795]	-
ENSMUSG00000061983	32442	11705	21913	20302	16436	15010	11163	15843	12473	6428	16368	18134	353.187	364.51	313.049	253.403	227.323	344.776	269.515	336.328	236.664	188.102	193.143	258.792	11601.3	15613.3	-0.428318	0.0105698	0.0515113	13088.7	19257.5	-0.556889	0.000369702	0.00613111	16481.5	18025.7	-0.129177	0.448722	0.996919	Rps12	10	23785183	23787275	-	2027	protein_coding	ribosomal protein S12 [Source:MGI Symbol;Acc:MGI:98105]	-
ENSMUSG00000055065	21229	7721	19267	24208	21032	11911	11641	11983	14526	9770	25790	19080	61.2939	63.7677	72.9987	80.1348	77.1468	72.5595	74.5388	67.4653	73.0965	75.8232	80.7096	72.2147	15055.3	14574.5	0.046814	0.601417	0.759899	16995.9	15736.7	0.110951	0.359267	0.587145	15400.7	14717.2	0.065432	0.597098	0.996919	Ddx17	15	79527736	79546741	-	7643	protein_coding	DEAD (Asp-Glu-Ala-Asp) box polypeptide 17 [Source:MGI Symbol;Acc:MGI:1914290]	-
ENSMUSG00000038014	22979	7786	17638	24294	20047	12307	12553	10389	13856	10415	26408	19466	99.3314	96.2742	100.05	120.401	110.092	112.245	120.339	87.5703	104.389	121.014	123.731	110.304	15305.6	14359.6	0.0920571	0.464676	0.656731	17280.4	15718.4	0.136517	0.253306	0.477122	15171.8	14703.5	0.0451285	0.743437	0.996919	Fam120a	13	48879219	48968017	-	5105	protein_coding	family with sequence similarity 120, member A [Source:MGI Symbol;Acc:MGI:2446163]	-
ENSMUSG00000030435	22807	9587	21319	21698	19658	12029	10751	14822	15601	8973	19493	19766	122.366	147.135	150.097	133.471	133.993	136.17	127.922	155.07	145.884	129.405	113.359	139.018	14167.5	14872.2	-0.0700883	0.552578	0.72629	15982.3	16831.1	-0.0745755	0.542371	0.739833	15710.8	15750.6	-0.00348025	0.976769	0.999741	U2af2	7	5062143	5079938	+	4113	protein_coding	U2 small nuclear ribonucleoprotein auxiliary factor (U2AF) 2 [Source:MGI Symbol;Acc:MGI:98886]	-
ENSMUSG00000024608	20713	8650	28756	20211	20045	18207	14317	15625	10501	3875	17553	17846	330.262	394.522	601.668	369.469	406.042	612.508	506.258	485.806	291.816	166.076	303.356	373.006	10247.5	18197.9	-0.828201	0.000143362	0.00226219	11567.5	17380.8	-0.587207	0.0138544	0.0751845	19211.7	16233.8	0.242931	0.212117	0.996919	Rps14	18	60774510	60778546	+	1384	protein_coding	ribosomal protein S14 [Source:MGI Symbol;Acc:MGI:98107]	-
ENSMUSG00000017485	31314	6990	17664	22712	18596	9799	9344	11849	10421	10295	27478	19593	47.2879	30.1946	35.0037	39.3226	35.6764	31.2214	31.2932	34.8916	27.4274	41.7886	44.9763	38.7858	14586	12711.2	0.198459	0.198034	0.384095	16476.8	16427.4	0.00416292	0.981955	0.992857	13432.8	15345.2	-0.192228	0.196459	0.996919	Top2b	14	16365179	16435462	+	14613	protein_coding	topoisomerase (DNA) II beta [Source:MGI Symbol;Acc:MGI:98791]	-
ENSMUSG00000042354	28046	9080	17770	20244	16768	8577	8201	15747	15393	11491	24292	20425	101.443	93.9455	84.3434	83.9501	77.0515	65.4552	65.7842	111.065	97.0369	111.719	95.2358	96.8439	15960.7	12732.9	0.325868	0.0589188	0.170356	18012.9	16418.4	0.133568	0.237694	0.459219	13451.7	15362.3	-0.191545	0.281021	0.996919	Gnl3	14	31012433	31019152	-	6101	protein_coding	guanine nucleotide binding protein-like 3 (nucleolar) [Source:MGI Symbol;Acc:MGI:1353651]	-
ENSMUSG00000035726	28155	6663	19211	23341	19800	10010	9391	13108	10699	9130	26077	20195	123.3	83.4674	110.4	117.193	110.159	92.491	91.206	111.936	81.6608	107.473	123.78	115.934	14101.1	13364.3	0.0774446	0.6011	0.759795	15927.2	16209.5	-0.0255004	0.88016	0.945403	14123.8	15137.9	-0.100242	0.498743	0.996919	Supt16	14	52160414	52197416	-	5039	protein_coding	suppressor of Ty 16 [Source:MGI Symbol;Acc:MGI:1890948]	-
ENSMUSG00000028234	30077	8387	25920	20092	18725	14782	11731	17440	10715	4126	17663	14663	162.677	129.759	183.967	124.592	128.666	168.687	140.712	183.935	101.006	59.9847	103.548	103.962	9813.16	16592.2	-0.75739	6.54931e-05	0.00127603	11077.4	18161.2	-0.713045	0.000281649	0.00513961	17518.7	16956.1	0.0469531	0.776277	0.996919	Rps20	4	3831334	3835665	-	4080	protein_coding	ribosomal protein S20 [Source:MGI Symbol;Acc:MGI:1914677]	-
ENSMUSG00000020460	33984	7773	26724	18837	19810	13936	10267	15194	10020	3429	18639	15401	380.293	248.813	392.427	241.674	281.63	329.034	254.796	331.546	195.423	103.141	226.076	225.919	9660.22	15432.5	-0.675531	0.00194653	0.0147127	10907.8	18457	-0.758636	0.00184353	0.0187247	16300.1	17217.4	-0.0791329	0.665	0.996919	Rps27a	11	29545846	29548109	-	1972	protein_coding	ribosomal protein S27A [Source:MGI Symbol;Acc:MGI:1925544]	-
ENSMUSG00000035530	28055	8650	22290	23307	20135	12760	11795	12955	11043	6916	19608	15559	295.091	260.257	307.659	281.065	269.059	283.175	275.137	265.712	202.44	195.533	223.545	214.53	11447.3	14992.4	-0.388888	7.07493e-06	0.00025021	12922.9	17769.4	-0.459456	1.6555e-05	0.000681515	15838.2	16608.2	-0.0686925	0.479601	0.996919	Eif1	11	100319885	100322096	+	2098	protein_coding	eukaryotic translation initiation factor 1 [Source:MGI Symbol;Acc:MGI:105125]	-
ENSMUSG00000056394	24332	8707	23703	23588	20499	10581	10309	16009	12084	8264	18903	15728	125.807	128.776	160.821	139.828	134.651	115.428	118.208	161.406	108.893	114.852	105.936	106.601	12152.9	14775.2	-0.282021	0.0258881	0.0966509	13715.6	17542.4	-0.355233	0.00199286	0.0197734	15611.7	16397.7	-0.0708607	0.623923	0.996919	Lig1	7	13277283	13311433	+	4268	protein_coding	ligase I, DNA, ATP-dependent [Source:MGI Symbol;Acc:MGI:101789]	-
ENSMUSG00000030007	26166	9660	21886	21739	18993	13599	12598	15592	12504	6575	17295	15475	85.1897	89.9636	93.5039	81.1454	78.5585	93.4147	90.9612	98.9872	70.9516	57.5394	61.0319	66.045	11307	16037.9	-0.504063	1.58841e-05	0.000450454	12758.2	17545.8	-0.459513	2.88361e-05	0.00103141	16936.3	16413.2	0.0452698	0.690184	0.996919	Cct7	6	85451514	85468475	+	6778	protein_coding	chaperonin containing Tcp1, subunit 7 (eta) [Source:MGI Symbol;Acc:MGI:107184]	-
ENSMUSG00000036698	17225	4721	16387	25702	20137	11871	11337	7430	13747	9615	31585	22300	27.0908	21.2391	33.8202	46.3451	40.2353	39.392	39.5426	22.7866	37.682	40.6473	53.8431	45.9756	16310.4	13022.5	0.324851	0.0882497	0.225595	18422.4	13351.4	0.464317	0.0317615	0.129173	13763.4	12470.4	0.142172	0.549483	0.996919	Ago2	15	73095844	73184935	-	14031	protein_coding	argonaute RISC catalytic subunit 2 [Source:MGI Symbol;Acc:MGI:2446632]	-
ENSMUSG00000029147	25385	8667	21954	22963	20719	12765	11272	14436	12377	6946	17639	16522	115.24	112.547	130.783	119.517	119.493	122.266	113.483	127.791	97.9274	84.7579	86.7933	98.3214	11670.2	15349.3	-0.395218	6.00191e-05	0.00120157	13168.7	17202.4	-0.385497	0.00036747	0.00610652	16215.6	16083	0.0117854	0.906463	0.996919	Ppm1g	5	31202664	31220687	-	4861	protein_coding	protein phosphatase 1G (formerly 2C), magnesium-dependent, gamma isoform [Source:MGI Symbol;Acc:MGI:106065]	-
ENSMUSG00000027248	31804	8112	21027	21959	20033	11359	10917	14218	10627	6280	20155	14783	223.585	163.128	193.977	176.989	178.919	168.484	170.203	194.906	130.207	118.67	153.578	136.233	11034.8	14619.3	-0.405511	0.000283445	0.00371483	12459.4	17611	-0.499225	0.000332221	0.00573714	15445.8	16452.3	-0.0912621	0.471876	0.996919	Pdia3	2	121413775	121438687	+	3139	protein_coding	protein disulfide isomerase associated 3 [Source:MGI Symbol;Acc:MGI:95834]	-
ENSMUSG00000020074	32489	6434	17603	20587	16537	7764	7239	15075	10597	9092	23804	23261	67.8799	38.4526	48.262	49.3143	43.8947	34.2254	33.542	61.4172	38.5879	51.0604	53.9066	63.7079	14287.4	11945.6	0.258277	0.216964	0.40655	16133.7	15952.5	0.0161606	0.934027	0.971698	12622.2	14892.7	-0.238758	0.268663	0.996919	Ccar1	10	62743928	62792286	-	10562	protein_coding	cell division cycle and apoptosis regulator 1 [Source:MGI Symbol;Acc:MGI:1914750]	-
ENSMUSG00000026491	24566	7347	16674	22004	18233	10663	11186	12555	12659	9963	25049	19413	35.8632	30.6806	31.9424	36.8291	33.816	32.8437	36.2155	35.7403	32.209	39.0953	39.6361	37.1507	14608.3	13696.7	0.092995	0.361659	0.563214	16493.9	15139.4	0.123408	0.302909	0.530293	14469.7	14157.1	0.0312704	0.771262	0.996919	Ahctf1	1	179744894	179803680	-	15116	protein_coding	AT hook containing transcription factor 1 [Source:MGI Symbol;Acc:MGI:1915033]	-
ENSMUSG00000034120	23546	9221	15908	19198	17182	10923	10585	11877	15694	11554	24981	19452	175.659	196.776	155.734	164.204	162.846	171.931	175.125	172.778	204.056	231.689	201.999	190.229	15983.8	13201.4	0.275763	0.00417583	0.0257316	18039.6	15148	0.252107	0.0303611	0.125382	13945	14187.7	-0.0246295	0.829597	0.996919	Srsf2	11	116849901	116853094	-	2958	protein_coding	serine/arginine-rich splicing factor 2 [Source:MGI Symbol;Acc:MGI:98284]	-
ENSMUSG00000055436	24279	7277	17089	20415	16519	8632	8360	12146	13294	9834	27074	23588	63.4353	54.3867	58.5909	61.1539	54.832	47.585	48.4408	61.8815	60.5368	69.0638	76.6724	80.7888	15823.2	11743.5	0.430215	0.00130974	0.011122	17866.3	14852.3	0.266505	0.0344064	0.136371	12408.8	13886.2	-0.16236	0.189265	0.996919	Srsf11	3	158010473	158036639	-	8446	protein_coding	serine/arginine-rich splicing factor 11 [Source:MGI Symbol;Acc:MGI:1916457]	-
ENSMUSG00000051223	31986	7225	15994	21394	18788	12376	11429	10753	10657	8408	23199	15969	175.018	113.084	114.84	134.211	130.603	142.877	138.687	114.731	101.63	123.662	137.587	114.541	12563.7	13893.2	-0.145028	0.253577	0.450236	14188.6	16039.4	-0.17705	0.288213	0.514448	14677.1	14988.5	-0.0305032	0.848486	0.996919	Bzw1	1	58392898	58407353	+	4033	protein_coding	basic leucine zipper and W2 domains 1 [Source:MGI Symbol;Acc:MGI:1914132]	-
ENSMUSG00000022698	31971	5868	16376	22429	19389	11610	10462	9976	9749	8242	25683	15715	151.789	79.6921	102.025	122.087	116.947	116.299	110.155	92.3568	80.6694	105.181	132.165	97.8046	12609.6	13241.2	-0.0704424	0.655624	0.799485	14246	15685.8	-0.13906	0.499665	0.707905	13992.1	14642.7	-0.0658154	0.721959	0.996919	Naa50	16	44139830	44163366	+	4648	protein_coding	N(alpha)-acetyltransferase 50, NatE catalytic subunit [Source:MGI Symbol;Acc:MGI:1919367]	-
ENSMUSG00000028936	35402	7375	24012	18290	16382	11150	8962	17821	11434	5010	17547	12905	268.372	159.923	238.864	158.963	157.77	178.337	150.667	263.432	151.067	102.086	144.178	128.241	9985.23	14274.9	-0.515441	0.00748698	0.0396788	11269.9	17818.2	-0.660868	0.00084837	0.0110671	15073.7	16622.1	-0.141196	0.514031	0.996919	Rpl22	4	152325742	152334071	+	2911	protein_coding	ribosomal protein L22 [Source:MGI Symbol;Acc:MGI:99262]	-
ENSMUSG00000042133	35043	5724	19525	19543	15608	6521	5328	15702	9368	6732	23047	23054	95.2115	44.4865	69.6134	60.8771	53.8748	37.3819	32.1039	83.1899	44.3607	49.1646	67.8718	82.1097	12908.4	10960.5	0.236031	0.389804	0.589177	14579.5	16262.6	-0.157672	0.509308	0.714767	11582.7	15165	-0.388856	0.159746	0.996919	Ppig	2	69722545	69754012	+	8122	protein_coding	peptidyl-prolyl isomerase G (cyclophilin G) [Source:MGI Symbol;Acc:MGI:2445173]	-
ENSMUSG00000032249	32676	6923	19927	21844	18833	10103	8038	17067	10069	5864	18932	14418	227.756	138.03	182.262	174.561	166.767	148.576	124.249	231.966	122.318	109.864	143.029	131.736	10474.3	13895.2	-0.407642	0.0253703	0.0951674	11826.2	16945.7	-0.519003	0.0015179	0.0165105	14680.5	15819.7	-0.107944	0.592139	0.996919	Anp32a	9	62341293	62378812	+	3166	protein_coding	acidic (leucine-rich) nuclear phosphoprotein 32 family, member A [Source:MGI Symbol;Acc:MGI:108447]	-
ENSMUSG00000022982	27962	7309	24968	22173	18913	13626	9480	15919	9359	4034	16337	14062	155.428	116.214	182.12	141.306	133.558	159.804	116.862	172.546	90.6679	60.2721	98.4282	102.463	9116.61	15125.6	-0.730109	7.62887e-05	0.00142233	10292.1	17500	-0.765658	5.52158e-05	0.00161025	15974.7	16333.2	-0.0321949	0.84862	0.996919	Sod1	16	90220754	90226329	+	3970	protein_coding	superoxide dismutase 1, soluble [Source:MGI Symbol;Acc:MGI:98351]	-
ENSMUSG00000021595	26155	8464	18455	20821	17579	11911	11552	13844	12519	7731	19060	15685	100.605	93.1284	93.1524	91.8211	85.9034	96.6659	98.5436	103.838	83.9266	79.9323	79.465	79.088	12072.3	14437.8	-0.258031	0.00645979	0.0354976	13624.2	16079.3	-0.239147	0.00668286	0.0461627	15248.1	15039.4	0.0197531	0.848257	0.996919	Nsun2	13	69533746	69635780	+	5737	protein_coding	NOL1/NOP2/Sun domain family member 2 [Source:MGI Symbol;Acc:MGI:107252]	-
ENSMUSG00000018654	24978	6645	16993	22163	20117	11612	11619	11095	11488	8527	22627	15709	95.4128	72.6079	85.179	97.0626	97.6252	93.5868	98.4289	82.6425	76.4816	87.5518	93.6834	78.6606	12680.5	14059.4	-0.148925	0.178372	0.358837	14317.9	14981.1	-0.0656094	0.624828	0.797396	14856	14000.1	0.0853423	0.510015	0.996919	Ikzf1	11	11685003	11772926	+	5777	protein_coding	IKAROS family zinc finger 1 [Source:MGI Symbol;Acc:MGI:1342540]	zf-C2H2
ENSMUSG00000029247	29295	7472	17412	22661	18803	13436	11989	11045	10297	6842	20306	13895	205.946	150.258	160.628	182.647	167.933	199.291	186.917	151.41	126.164	129.289	154.729	128.05	11024.8	14481.2	-0.393221	0.00172382	0.0134898	12448.8	16255.1	-0.384992	0.00514305	0.0382666	15295.9	15192.8	0.00950741	0.946625	0.997578	Paics	5	76951307	76967509	+	3139	protein_coding	phosphoribosylaminoimidazole carboxylase, phosphoribosylaminoribosylaminoimidazole, succinocarboxamide synthetase [Source:MGI Symbol;Acc:MGI:1914304]	-
ENSMUSG00000029623	34136	6431	23565	21687	20016	8832	7327	19352	10080	4867	15021	12070	143.621	77.397	130.103	104.612	106.987	78.4013	68.3655	158.767	73.9145	55.0411	68.5001	66.5691	9038.5	14137.2	-0.645307	0.00465503	0.0280239	10200.4	17713.3	-0.796297	2.32858e-05	0.000878717	14939.2	16518.7	-0.145083	0.563018	0.996919	Pdap1	5	145128769	145140238	-	5245	protein_coding	PDGFA associated protein 1 [Source:MGI Symbol;Acc:MGI:2448536]	-
ENSMUSG00000031996	26029	6851	18917	23973	18949	11235	9986	13134	9334	7052	20815	16754	97.7689	73.6101	93.2415	103.238	90.4231	89.0379	83.184	96.1984	61.1047	71.1993	84.7435	82.4939	11484.1	13781	-0.262854	0.0387798	0.127776	12969.5	16002.5	-0.303261	0.0484515	0.170338	14559.8	14950.6	-0.0384864	0.766709	0.996919	Aplp2	9	31149557	31211815	-	5875	protein_coding	amyloid beta (A4) precursor-like protein 2 [Source:MGI Symbol;Acc:MGI:88047]	-
ENSMUSG00000001924	19587	6307	19329	21304	21216	15340	13885	9443	12704	6263	19075	18443	89.6938	82.6147	116.149	111.848	123.426	148.21	141.008	84.3202	101.391	77.0898	94.6772	110.71	12075.1	15660.7	-0.374955	0.0416679	0.134776	13627.2	14283.8	-0.0679008	0.669248	0.827377	16543.6	13344.6	0.309872	0.098172	0.974044	Uba1	X	20658326	20683179	+	4819	protein_coding	ubiquitin-like modifier activating enzyme 1 [Source:MGI Symbol;Acc:MGI:98890]	-
ENSMUSG00000006498	20266	7875	18368	20775	19651	13790	13223	10629	13194	8062	19531	17388	94.3498	104.873	112.214	110.889	116.227	135.455	136.524	96.4923	107.056	100.887	98.5562	106.116	12765.7	15022.3	-0.234765	0.0730933	0.197638	14405.8	14813.6	-0.0402674	0.690456	0.83911	15868.1	13858.4	0.195336	0.166471	0.996919	Ptbp1	10	79854427	79864771	+	4740	protein_coding	polypyrimidine tract binding protein 1 [Source:MGI Symbol;Acc:MGI:97791]	-
ENSMUSG00000029823	24971	6641	15816	20072	17237	9117	8142	10480	12779	10118	26885	19854	45.6012	34.6908	37.901	42.0248	39.9901	35.1278	32.9744	37.3189	40.6725	49.6655	53.2154	47.5279	15067.6	11485.2	0.39157	0.000848317	0.00817748	17014.7	14333	0.247214	0.0669543	0.209862	12138.1	13396.8	-0.142479	0.259389	0.996919	Luc7l2	6	38551334	38609470	+	12084	protein_coding	LUC7-like 2 (S. cerevisiae) [Source:MGI Symbol;Acc:MGI:2183260]	-
ENSMUSG00000032221	31864	7250	21975	22651	18622	7960	7140	15963	8905	6164	18821	14781	131.112	85.3339	118.655	106.858	97.3463	69.1059	65.1548	128.081	63.8617	68.1752	83.9407	79.7273	10349.1	12604.2	-0.28437	0.164818	0.340656	11686.9	17556.5	-0.587174	0.000236133	0.00452344	13321.1	16389.4	-0.299104	0.161678	0.996919	Mns1	9	72438011	72462025	+	5363	protein_coding	meiosis-specific nuclear structural protein 1 [Source:MGI Symbol;Acc:MGI:107933]	-
ENSMUSG00000022443	20423	8667	22104	22279	19245	9247	10276	16204	13886	7488	17906	13873	34.861	42.3183	49.5113	43.6004	41.7338	33.3027	38.8999	53.9349	41.3105	34.3563	33.1288	31.042	11799.6	14182.6	-0.265461	0.0986429	0.242119	13312.3	16292.8	-0.291517	0.0407291	0.152356	14985.1	15238.8	-0.0241604	0.885968	0.996919	Myh9	15	77760587	77842175	-	12928	protein_coding	myosin, heavy polypeptide 9, non-muscle [Source:MGI Symbol;Acc:MGI:107717]	-
ENSMUSG00000074656	34908	7264	18869	19797	17035	9972	8328	13179	8401	6534	19512	16732	114.038	67.88	80.8888	74.1481	70.6997	68.7332	60.3353	83.9529	47.8322	57.3753	69.0899	71.6529	10842.3	12527.3	-0.208268	0.184902	0.367287	12245.1	16858.2	-0.461288	0.0146545	0.0780967	13234.9	15740.7	-0.250301	0.153336	0.996919	Eif2s2	2	154871410	154892935	-	6755	protein_coding	eukaryotic translation initiation factor 2, subunit 2 (beta) [Source:MGI Symbol;Acc:MGI:1914454]	-
ENSMUSG00000017404	24988	9191	25516	17749	17179	12993	11843	15938	9476	4092	17237	14107	539.55	567.679	722.98	439.389	471.246	591.927	567.109	671.061	356.606	237.496	403.412	399.296	9316.99	15376.8	-0.722429	5.61809e-05	0.00114237	10519.3	17172.5	-0.706756	0.000293988	0.00530741	16235.7	16047.7	0.0167821	0.920388	0.996919	Rpl19	11	98026710	98030492	+	1022	protein_coding	ribosomal protein L19 [Source:MGI Symbol;Acc:MGI:98020]	-
ENSMUSG00000031403	31083	6865	17757	20316	16674	9432	8654	13994	9345	7682	21412	16417	166.445	105.155	124.776	124.727	113.433	106.564	102.771	146.123	87.215	110.571	124.277	115.24	11759.8	12629.6	-0.102884	0.501716	0.686709	13281.3	15903.6	-0.260099	0.121889	0.305557	13342.1	14853	-0.154941	0.356499	0.996919	Dkc1	X	75095854	75109777	+	4121	protein_coding	dyskeratosis congenita 1, dyskerin [Source:MGI Symbol;Acc:MGI:1861727]	-
ENSMUSG00000030978	21329	6199	18203	21626	21361	14106	13653	7794	11563	6430	21328	15995	42.7421	35.5342	47.8676	49.6862	54.3822	59.6413	60.6761	30.456	40.3849	34.6351	46.3257	42.0174	11740.1	14772.6	-0.33136	0.0993818	0.243439	13255	14337	-0.113244	0.437771	0.657806	15609.1	13394.3	0.220637	0.283941	0.996919	Rrm1	7	102441695	102469771	+	11012	protein_coding	ribonucleotide reductase M1 [Source:MGI Symbol;Acc:MGI:98180]	-
ENSMUSG00000061787	26099	8210	23987	19923	17939	13143	11149	14855	10780	3865	15964	13625	452.07	406.785	545.219	395.65	394.757	480.325	428.275	501.744	325.435	179.95	299.716	309.37	9267.77	15035.2	-0.697711	0.000121192	0.00200275	10459.4	16978.2	-0.698655	0.00022769	0.00445061	15877.5	15859.7	0.00148055	0.991512	0.999924	Rps17	7	81342732	81345254	-	1274	protein_coding	ribosomal protein S17 [Source:MGI Symbol;Acc:MGI:1309526]	-
ENSMUSG00000022673	25268	6893	17535	21589	17998	11823	11374	9806	11164	8144	21362	16259	155.363	121.234	141.481	152.19	140.589	153.378	155.094	117.57	119.636	134.597	142.366	131.048	12358.2	13296.3	-0.105464	0.384132	0.583641	13952.8	15152.9	-0.119299	0.328906	0.557304	14046.5	14161	-0.011967	0.929362	0.996919	Mcm4	16	15623897	15637400	-	3589	protein_coding	minichromosome maintenance complex component 4 [Source:MGI Symbol;Acc:MGI:103199]	-
ENSMUSG00000021048	22893	8434	18911	20594	19530	12725	12258	12891	12195	6914	16781	14658	113.73	119.852	123.282	117.297	123.261	133.379	135.051	124.878	105.589	92.3256	90.3602	95.4569	11125.9	15001.3	-0.431102	5.7043e-06	0.00021513	12553.6	15586.2	-0.312139	0.00118421	0.0141222	15846.2	14581.3	0.120051	0.198763	0.996919	Mthfd1	12	76255298	76319803	+	4442	protein_coding	methylenetetrahydrofolate dehydrogenase (NADP+ dependent), methenyltetrahydrofolate cyclohydrolase, formyltetrahydrofolate synthase [Source:MGI Symbol;Acc:MGI:1342005]	-
ENSMUSG00000032126	23322	10125	19356	19914	17734	11769	12220	11418	12922	7507	18084	13782	131.659	163.501	143.389	128.89	127.187	140.179	152.989	125.691	127.139	113.913	110.654	101.99	11575	13955	-0.269761	0.0188375	0.0769329	13061	16406.9	-0.328857	0.00647155	0.0450851	14740.1	15364.4	-0.0596432	0.641415	0.996919	Hmbs	9	44336339	44344228	-	3909	protein_coding	hydroxymethylbilane synthase [Source:MGI Symbol;Acc:MGI:96112]	-
ENSMUSG00000092086	31667	6931	17116	22011	18563	10003	8125	10505	6470	7599	21811	16955	435.666	272.761	309.003	347.185	324.448	290.359	247.899	281.819	155.137	281.011	325.244	305.777	11168.7	11999.9	-0.103545	0.611379	0.767306	12620.4	16208.7	-0.361069	0.102679	0.275399	12683.1	15140.9	-0.255688	0.110811	0.985657	Gm6793	8	112013433	112015036	-	1604	protein_coding	predicted gene 6793 [Source:MGI Symbol;Acc:MGI:3643578]	-
ENSMUSG00000029169	25063	6119	16889	21318	18818	11125	9967	9549	11090	7878	22306	17281	65.0983	45.4629	57.5644	63.4831	62.0955	60.9671	57.4124	48.364	50.2032	55.0013	62.7979	58.839	12576.9	12710.3	-0.0151376	0.900987	0.951609	14201.2	14571.4	-0.0373467	0.796212	0.898769	13431.6	13611.2	-0.0194228	0.894392	0.996919	Dhx15	5	52150203	52190514	-	8496	protein_coding	DEAH (Asp-Glu-Ala-His) box polypeptide 15 [Source:MGI Symbol;Acc:MGI:1099786]	-
ENSMUSG00000027009	20858	4462	13729	22108	19334	10438	10150	8366	11303	9705	27790	18841	32.929	20.15	28.4419	40.0157	38.7773	34.7682	35.5367	25.7544	31.1002	41.1834	47.5534	38.9915	14485.7	12320.9	0.233525	0.155184	0.328377	16362.6	12581.9	0.378805	0.0620092	0.19933	13023.1	11749.5	0.148227	0.462423	0.996919	Itga4	2	79255426	79333123	+	13978	protein_coding	integrin alpha 4 [Source:MGI Symbol;Acc:MGI:96603]	-
ENSMUSG00000027342	30987	7769	19908	19106	17077	10911	10751	10620	9698	6648	19455	14020	284.918	204.336	240.205	201.412	199.481	211.672	219.227	190.411	155.412	164.305	193.891	168.985	10690.4	12878.5	-0.268375	0.0119066	0.0559994	12071.4	16543.3	-0.454715	0.00183995	0.0187117	13604.7	15453.7	-0.184057	0.17975	0.996919	Pcna	2	132249162	132253314	-	2400	protein_coding	proliferating cell nuclear antigen [Source:MGI Symbol;Acc:MGI:97503]	-
ENSMUSG00000062647	23602	9958	27814	14801	17036	11740	11143	18881	10509	4110	16405	10229	292.44	352.939	452.235	210.258	268.167	306.912	306.192	456.184	226.941	136.883	220.318	166.142	8720.34	15570.4	-0.83612	3.43768e-05	0.000788059	9843.17	17243.9	-0.808678	0.00035846	0.00602434	16440	16116.1	0.0287535	0.898523	0.996919	Rpl7a	2	26910764	26913318	+	1781	protein_coding	ribosomal protein L7A [Source:MGI Symbol;Acc:MGI:1353472]	-
ENSMUSG00000049327	28652	7734	18620	21337	17586	9180	8566	13349	9726	7866	19801	13595	119.14	91.9912	101.6	101.721	92.9007	80.5385	78.9923	108.238	70.4855	87.9177	89.2434	74.1039	11142.1	12509.8	-0.167157	0.23007	0.422823	12581.2	16283.6	-0.37239	0.0052337	0.0385713	13218.4	15218.9	-0.203394	0.148582	0.996919	Kmt5a	5	124439930	124462308	+	5307	protein_coding	lysine methyltransferase 5A [Source:MGI Symbol;Acc:MGI:1915206]	-
ENSMUSG00000022314	24943	6121	16716	22402	18129	10814	10323	10551	10305	8033	21483	15920	130.063	91.2994	114.38	133.927	120.096	118.974	119.376	107.282	93.652	112.591	121.419	108.82	12053.9	12884.8	-0.0961076	0.379923	0.580406	13611.4	14718.2	-0.113043	0.453591	0.669726	13613.9	13749.6	-0.0146367	0.916236	0.996919	Rad21	15	51962240	51991747	-	4232	protein_coding	RAD21 cohesin complex component [Source:MGI Symbol;Acc:MGI:108016]	-
ENSMUSG00000054808	24363	7966	20663	22564	17873	10183	11043	14105	12063	7548	15592	11291	87.7474	82.0699	97.6586	93.1739	81.7807	77.3816	88.2054	99.0613	75.722	73.0727	60.8684	53.3084	10515.8	13873.8	-0.40002	0.00497861	0.0294121	11863.8	16357.6	-0.463754	0.000812392	0.0107149	14655.8	15290.9	-0.0613461	0.605732	0.996919	Actn4	7	28893248	28962340	-	6127	protein_coding	actinin alpha 4 [Source:MGI Symbol;Acc:MGI:1890773]	-
ENSMUSG00000023150	23975	7865	14177	18153	15662	8414	8307	10908	13017	10380	24421	19599	97.3443	91.3462	75.5352	84.5035	80.7884	72.0797	74.7998	86.3623	92.1141	113.284	107.474	104.315	14797.2	11155.6	0.407406	0.000164022	0.00248053	16705.2	14022.7	0.252504	0.0386102	0.146759	11787.4	13125.3	-0.15497	0.213998	0.996919	Ivns1abp	1	151344477	151364422	+	5435	protein_coding	influenza virus NS1A binding protein [Source:MGI Symbol;Acc:MGI:2152389]	-
ENSMUSG00000029657	28353	8032	21068	19370	20141	9617	9929	13259	8496	5888	16498	13504	86.1103	69.7782	83.9639	67.4466	77.7118	61.6246	66.8754	78.5225	44.9711	48.0666	54.3092	53.7623	9536.44	13521.1	-0.503607	3.28168e-05	0.000762845	10767.2	16532.4	-0.618632	2.59326e-06	0.000179895	14290.1	15446.6	-0.112296	0.409549	0.996919	Hsph1	5	149614287	149636376	-	7266	protein_coding	heat shock 105kDa/110kDa protein 1 [Source:MGI Symbol;Acc:MGI:105053]	-
ENSMUSG00000029472	20410	8262	18918	20592	18101	12013	12110	11313	11834	7152	18241	14968	73.7025	85.3423	89.6454	85.2535	83.0408	91.5269	96.9813	79.6607	74.479	69.4203	71.3961	70.8537	11413	14032	-0.297884	0.00276341	0.0189765	12880.5	15100.6	-0.229283	0.0236524	0.106898	14821.9	14128.8	0.0691166	0.559517	0.996919	Anapc5	5	122787459	122821339	-	6111	protein_coding	anaphase-promoting complex subunit 5 [Source:MGI Symbol;Acc:MGI:1929722]	-
ENSMUSG00000033685	14996	6520	22088	22054	21937	13774	11694	8544	10624	5870	18835	16797	47.3491	58.8876	91.5179	79.8359	87.9961	91.7603	81.8849	52.6047	58.4639	49.8189	64.4597	69.5229	11051.3	14360.2	-0.377721	0.0374228	0.124825	12475.8	14364.7	-0.203338	0.308716	0.536233	15176	13420.8	0.177285	0.424014	0.996919	Ucp2	7	100493337	100502020	+	6989	protein_coding	uncoupling protein 2 (mitochondrial, proton carrier) [Source:MGI Symbol;Acc:MGI:109354]	-
ENSMUSG00000036752	19074	7348	18470	19473	19524	14782	14112	9191	11474	6221	17450	15629	201.587	222.142	256.154	235.955	262.144	329.619	330.761	189.414	211.348	176.726	199.895	216.527	10964.3	15182.9	-0.469487	0.00773548	0.0406624	12373.8	14153	-0.193644	0.109833	0.286755	16036.3	13235.8	0.276843	0.122829	0.99684	Tubb4b	2	25222160	25224702	-	2088	protein_coding	tubulin, beta 4B class IVB [Source:MGI Symbol;Acc:MGI:1915472]	-
ENSMUSG00000020290	26397	6547	13359	19563	16773	9536	9808	9017	10759	9304	24181	17415	81.1187	57.5504	53.8709	68.9249	65.4827	61.8288	66.8423	54.0326	57.6238	76.8522	80.5429	70.1535	13362.5	11650.7	0.197767	0.136738	0.302057	15090.8	13898.2	0.118595	0.468812	0.682069	12311.1	12994.5	-0.0781142	0.609569	0.996919	Xpo1	11	23256041	23298249	+	7181	protein_coding	exportin 1 [Source:MGI Symbol;Acc:MGI:2144013]	-
ENSMUSG00000028465	14343	6843	17656	21594	19207	12575	12651	8878	14375	6988	19173	17855	32.2939	44.0725	52.1659	55.7428	54.9402	59.7375	63.1699	38.9784	56.4095	42.2916	46.7905	52.6988	12679.8	13895	-0.131923	0.424166	0.620463	14306.2	13364.7	0.0982799	0.574838	0.761978	14680	12503.7	0.231481	0.239319	0.996919	Tln1	4	43531519	43562691	-	9801	protein_coding	talin 1 [Source:MGI Symbol;Acc:MGI:1099832]	-
ENSMUSG00000063524	20806	7748	19785	18239	19266	14759	13106	10685	10811	4720	14472	16533	85.3568	90.9242	106.512	85.7878	100.413	127.751	119.241	85.4775	77.2999	52.0489	64.3524	88.9122	9924.63	15226.5	-0.617261	0.000847572	0.00817748	11197.7	14674.8	-0.389909	0.0211313	0.0988474	16081.5	13720.9	0.228987	0.131066	0.996919	Eno1	4	150236721	150248879	+	5379	protein_coding	enolase 1, alpha non-neuron [Source:MGI Symbol;Acc:MGI:95393]	-
ENSMUSG00000021660	26992	7957	20116	18132	17245	11840	9847	12408	9227	5068	17638	13941	342.521	288.829	334.971	263.798	278.013	317.002	277.115	307.03	204.068	172.865	242.598	231.902	9662.99	13406.2	-0.471911	0.000278273	0.00365758	10910.6	15837.5	-0.53738	0.000263798	0.00490137	14160.2	14800.4	-0.0639105	0.603519	0.996919	Btf3	13	98309896	98317006	-	1739	protein_coding	basic transcription factor 3 [Source:MGI Symbol;Acc:MGI:1202875]	-
ENSMUSG00000003429	24079	7333	22807	18425	18328	13458	12077	14854	8781	3573	14144	12530	614.29	535.127	763.514	538.911	594.019	724.393	683.28	738.935	390.429	245.012	391.106	419.031	8161.83	15499.2	-0.924791	4.84847e-08	6.7279e-06	9212.68	15706.7	-0.769438	3.47827e-05	0.00115016	16367.3	14667.3	0.158024	0.271382	0.996919	Rps11	7	45122379	45124439	-	865	protein_coding	ribosomal protein S11 [Source:MGI Symbol;Acc:MGI:1351329]	-
ENSMUSG00000011179	20274	6406	17895	19614	18913	13059	12395	8896	11509	6038	18060	17046	131.393	118.758	152.188	145.739	155.72	178.568	178.15	112.423	129.998	105.183	126.864	144.816	11265.3	13912.3	-0.304282	0.0682128	0.188131	12714.4	13816.7	-0.119931	0.382863	0.609991	14697.1	12911.6	0.186712	0.255216	0.996919	Odc1	12	17544794	17551505	+	3405	protein_coding	ornithine decarboxylase, structural 1 [Source:MGI Symbol;Acc:MGI:97402]	-
ENSMUSG00000029447	27435	7539	17615	17650	16095	11937	10427	11029	9832	6057	18345	15389	167.243	131.461	140.909	123.357	124.647	153.531	140.964	131.101	104.459	99.2477	121.212	122.974	10581.8	13023.9	-0.299182	0.01236	0.0574534	11946.9	15087.3	-0.336604	0.0142658	0.0764845	13754.7	14101.3	-0.0361069	0.783653	0.996919	Cct6a	5	129786998	129846371	+	3620	processed_transcript	chaperonin containing Tcp1, subunit 6a (zeta) [Source:MGI Symbol;Acc:MGI:107943]	-
ENSMUSG00000040952	22422	8205	18014	20346	18234	12503	11149	18044	10539	3930	14558	11109	105.613	110.55	111.344	109.874	109.112	124.255	116.461	165.73	86.5176	49.757	74.3242	68.5925	8537.45	15789.3	-0.886816	1.83496e-06	9.29136e-05	9633.82	15163.2	-0.654076	3.84987e-05	0.00124237	16673.1	14186.6	0.232991	0.105958	0.98565	Rps19	7	24884371	24889806	+	4685	protein_coding	ribosomal protein S19 [Source:MGI Symbol;Acc:MGI:1333780]	-
ENSMUSG00000024587	26978	7176	17819	19745	17548	10849	9148	12881	9640	6378	17055	13543	226.191	172.103	196.048	189.8	186.914	191.917	170.097	210.592	140.866	143.737	154.99	148.847	10107.7	13067.8	-0.370453	0.000197251	0.00283479	11410.4	15280.5	-0.421523	0.000345406	0.00587154	13805.1	14279.1	-0.0489035	0.693404	0.996919	Nars	18	64499665	64516557	-	2632	protein_coding	asparaginyl-tRNA synthetase [Source:MGI Symbol;Acc:MGI:1917473]	-
ENSMUSG00000068039	23794	7396	17088	18523	17265	12048	11400	9245	10500	6670	18852	15672	104.388	92.8154	98.3758	93.1685	96.2276	111.521	110.916	79.0893	80.2853	78.6555	89.6452	90.1296	11119.4	13081.8	-0.234279	0.0814162	0.213188	12552.8	14473.5	-0.205322	0.0506864	0.175385	13818.6	13533.2	0.0299914	0.825507	0.996919	Tcp1	17	12915701	12925067	+	5030	protein_coding	t-complex protein 1 [Source:MGI Symbol;Acc:MGI:98535]	-
ENSMUSG00000032187	18323	7898	19228	20493	18023	9272	9576	14927	12186	7192	17050	14049	62.4465	76.9961	85.9922	80.074	78.0348	66.672	72.377	99.2	72.3829	65.8842	62.9829	62.7649	11157.8	13384.2	-0.262571	0.0578848	0.168384	12590	14638.3	-0.217472	0.0853262	0.246302	14140.8	13694.7	0.0463321	0.768429	0.996919	Smarca4	9	21616169	21704230	+	6475	protein_coding	SWI/SNF related, matrix associated, actin dependent regulator of chromatin, subfamily a, member 4 [Source:MGI Symbol;Acc:MGI:88192]	-
ENSMUSG00000033228	23556	6270	16006	19910	15726	8247	8186	12293	10982	8787	21372	16837	50.2727	38.277	44.8257	48.7166	42.6382	37.1351	38.7442	51.1583	40.8484	50.4071	49.4382	47.1037	12672.2	11466.6	0.144144	0.273488	0.472078	14307.2	13940.1	0.0371632	0.775456	0.886873	12115.3	13026.8	-0.104844	0.46188	0.996919	Scaf11	15	96411699	96460843	-	10340	protein_coding	SR-related CTD-associated factor 11 [Source:MGI Symbol;Acc:MGI:1919443]	-
ENSMUSG00000029202	22115	5932	14868	19465	16741	9255	9453	9431	9932	8788	24336	17738	25.2403	19.3664	22.2676	25.4704	24.2738	22.2865	23.9266	20.989	19.7564	26.9598	30.1053	26.5382	13040.2	11561.6	0.173655	0.212212	0.40083	14729	13218.7	0.155905	0.320698	0.548666	12217.4	12354.1	-0.0163354	0.896441	0.996919	Pds5a	5	65605721	65698273	-	19335	protein_coding	PDS5 cohesin associated factor A [Source:MGI Symbol;Acc:MGI:1918771]	-
ENSMUSG00000025508	21834	5311	22699	19756	18685	14098	9277	12528	9586	3044	16160	14542	232.538	161.8	317.236	241.232	252.816	316.794	219.116	260.178	177.935	87.1417	186.548	203.023	8853.93	14210.8	-0.682289	0.00267478	0.0185298	9995.19	14629.6	-0.549462	0.0280281	0.119507	15009.9	13642.8	0.137551	0.472345	0.996919	Rplp2	7	141447370	141451585	+	2072	protein_coding	ribosomal protein, large P2 [Source:MGI Symbol;Acc:MGI:1914436]	-
ENSMUSG00000022234	21645	7552	18922	18416	18049	12991	11736	11245	11042	5454	15858	14427	172.686	172.346	198.098	168.449	182.937	218.675	207.646	174.939	153.536	116.959	137.131	150.881	10083.8	14182.6	-0.491792	0.000143161	0.00226098	11379	14568.8	-0.356309	0.00433424	0.0338897	14979.7	13621.2	0.137062	0.249787	0.996919	Cct5	15	31590800	31601804	-	2766	protein_coding	chaperonin containing Tcp1, subunit 5 (epsilon) [Source:MGI Symbol;Acc:MGI:107185]	-
ENSMUSG00000046711	28093	5735	9971	23192	24587	11781	10959	9817	8582	6151	15535	12823	291.736	170.359	135.877	276.125	324.375	258.127	252.388	198.792	155.326	171.695	174.86	174.559	9381.14	14357.6	-0.614079	3.269e-05	0.000760868	10590.3	13749.1	-0.376767	0.0814709	0.238831	15181.2	12856.3	0.239711	0.308796	0.996919	Hmga1	17	27556497	27563674	+	2125	protein_coding	high mobility group AT-hook 1 [Source:MGI Symbol;Acc:MGI:96160]	HMGI/HMGY
ENSMUSG00000071054	23541	8327	19427	19208	15724	7519	7165	15516	13019	8076	15801	13667	71.4762	72.3211	77.4026	66.8641	60.6526	48.1676	48.2456	91.8636	68.8934	65.9102	52.0005	54.3963	11442.7	11822.3	-0.047228	0.817541	0.903255	12907.7	15495.1	-0.263824	0.0363946	0.141312	12490.4	14491.7	-0.214346	0.274187	0.996919	Safb	17	56584825	56606294	+	7268	protein_coding	scaffold attachment factor B [Source:MGI Symbol;Acc:MGI:2146974]	-
ENSMUSG00000005683	21231	7198	16515	19234	17918	12802	11649	9913	10955	6820	17747	14355	81.0717	78.6231	82.7543	84.206	86.9236	103.142	98.6488	73.8127	72.9079	70.0008	73.4531	71.8558	10870.7	13698.9	-0.333495	0.00712169	0.0382108	12269.6	13971	-0.187404	0.0281523	0.119809	14469.9	13067	0.147026	0.256249	0.996919	Cs	10	128337734	128362479	+	5779	protein_coding	citrate synthase [Source:MGI Symbol;Acc:MGI:88529]	-
ENSMUSG00000024335	20811	7557	18734	20069	16395	8799	8194	12801	12476	7249	16850	16129	63.0398	65.4804	74.4673	69.6983	63.0933	56.2359	55.0456	75.6124	65.8659	59.0228	55.3233	64.0456	11615.3	11902.8	-0.035348	0.786458	0.885988	13105.2	14702.9	-0.166051	0.129109	0.316948	12576.1	13749.3	-0.128627	0.337213	0.996919	Brd2	17	34112023	34122634	-	7285	protein_coding	bromodomain containing 2 [Source:MGI Symbol;Acc:MGI:99495]	-
ENSMUSG00000047126	18235	4617	13811	21396	18503	12175	11942	6313	10595	7191	23150	18129	47.3466	34.2912	47.0568	63.6928	61.0345	66.6977	68.7647	31.9629	47.9455	50.1872	65.151	61.7045	12478.4	12696.7	-0.0249112	0.908767	0.9556	14092.5	12107.7	0.218836	0.24227	0.464919	13415.9	11310.9	0.246045	0.298646	0.996919	Cltc	11	86694351	86757565	-	8499	protein_coding	clathrin, heavy polypeptide (Hc) [Source:MGI Symbol;Acc:MGI:2388633]	-
ENSMUSG00000029866	18724	8554	13596	18348	15374	7186	7804	9560	13293	10685	23890	18945	149.005	194.72	141.98	167.404	155.431	120.655	137.728	148.35	184.369	228.558	206.065	197.631	14778.2	10188	0.536322	5.5753e-06	0.000211141	16682.4	13390.9	0.317288	0.0158971	0.0824545	10768.1	12551.4	-0.22067	0.127725	0.99684	Kel	6	41686330	41704339	-	2773	protein_coding	Kell blood group [Source:MGI Symbol;Acc:MGI:1346053]	-
ENSMUSG00000032555	21743	6930	13926	19775	15785	8727	9272	10290	11366	9405	22316	16032	42.7411	38.9672	35.9225	44.5674	39.4204	36.1951	40.4208	39.4429	38.9401	49.6941	47.5477	41.3118	13002.3	11408.9	0.188464	0.0882834	0.225649	14680.4	13473.7	0.123527	0.331212	0.559815	12054.5	12606.8	-0.0647076	0.566691	0.996919	Topbp1	9	103305215	103350428	+	11226	protein_coding	topoisomerase (DNA) II binding protein 1 [Source:MGI Symbol;Acc:MGI:1920018]	-
ENSMUSG00000001416	21573	7844	18701	18042	16829	12324	11263	12432	10815	5647	15555	14305	74.7347	77.7301	85.014	71.6591	74.0662	90.0787	86.5308	83.9809	65.2983	52.5835	58.4075	64.962	10031.1	13937.9	-0.474203	4.58018e-05	0.000989994	11319.5	14574.3	-0.364376	0.00182772	0.0186338	14719.3	13630.1	0.110865	0.3213	0.996919	Cct3	3	88297116	88321767	+	6370	protein_coding	chaperonin containing Tcp1, subunit 3 (gamma) [Source:MGI Symbol;Acc:MGI:104708]	-
ENSMUSG00000019370	23461	7062	20301	19416	19855	11757	9283	11344	9317	4930	15113	13247	213.67	183.978	242.621	202.737	229.73	225.919	187.496	201.461	147.889	120.688	149.188	158.152	9108.09	13378.3	-0.554419	7.36384e-06	0.000256597	10280.4	15124.8	-0.556902	3.6153e-05	0.00118347	14137.4	14129.5	0.000715811	0.99552	0.999924	Calm3	7	16915379	16924114	-	2423	protein_coding	calmodulin 3 [Source:MGI Symbol;Acc:MGI:103249]	-
ENSMUSG00000014859	19786	8162	17264	19933	17533	11077	9940	10115	10994	7538	17490	14946	178.069	210.12	203.885	205.673	200.464	210.335	198.391	177.511	172.445	182.35	170.611	176.326	11230.2	12611.2	-0.167445	0.0687403	0.189153	12674.5	14471.8	-0.19125	0.0486963	0.170691	13324	13545.6	-0.0236154	0.833889	0.996919	E2f4	8	105297663	105305370	+	2452	protein_coding	E2F transcription factor 4 [Source:MGI Symbol;Acc:MGI:103012]	E2F
ENSMUSG00000027423	25043	8083	13245	16670	14718	10200	9469	10611	11468	8630	20495	16118	132.304	122.152	91.8232	100.971	98.7837	113.696	110.942	109.313	105.594	122.551	117.36	111.624	12461.1	11817.4	0.0765555	0.427332	0.623441	14066.9	13820.2	0.0255531	0.853453	0.931275	12481.2	12939	-0.0519121	0.71438	0.996919	Snx5	2	144250123	144270906	-	4177	protein_coding	sorting nexin 5 [Source:MGI Symbol;Acc:MGI:1916428]	-
ENSMUSG00000031229	23639	5129	13140	18029	14799	6547	6550	10347	11490	9040	24740	21216	23.9763	14.8808	17.4888	20.9652	19.0693	14.0105	14.7332	20.4642	20.3112	24.6457	27.1981	28.2082	14250.4	9707.47	0.553788	0.000524251	0.00578136	16091.9	12456.1	0.369244	0.0310994	0.12735	10260.6	11635	-0.181516	0.313544	0.996919	Atrx	X	105797615	105929403	-	21757	protein_coding	ATRX, chromatin remodeler [Source:MGI Symbol;Acc:MGI:103067]	-
ENSMUSG00000038252	17852	7954	15671	19736	16679	9639	10178	11107	13456	8939	17948	15057	62.8606	80.1156	72.4106	79.6756	74.6125	71.6114	79.4802	76.2633	82.5792	84.6059	68.5006	69.5008	12483.5	12370.5	0.0128466	0.90673	0.954515	14084.3	13677.9	0.0421884	0.740442	0.868209	13069.2	12808.7	0.0292762	0.806733	0.996919	Ncapd2	6	125168007	125191701	-	6267	protein_coding	non-SMC condensin I complex, subunit D2 [Source:MGI Symbol;Acc:MGI:1915548]	-
ENSMUSG00000061032	24399	7575	19535	19851	16795	9151	8137	16160	10573	5638	14037	12059	161.349	143.291	169.52	150.505	141.099	127.68	119.334	208.384	121.859	100.217	100.613	104.536	9305.62	13008.8	-0.483327	0.00603033	0.0337602	10499.1	15431.9	-0.555786	1.29964e-06	0.000111509	13742.1	14423.3	-0.0698349	0.689438	0.996919	Rrp1	10	78400384	78413043	-	3337	protein_coding	ribosomal RNA processing 1 homolog (S. cerevisiae) [Source:MGI Symbol;Acc:MGI:1203500]	-
ENSMUSG00000024498	22495	6223	16309	18634	16028	7652	7146	11806	9830	7952	20567	19091	116.912	92.5148	111.228	111.033	105.828	83.9083	82.3643	119.647	89.0406	111.088	115.859	130.065	12360.8	10870.3	0.185352	0.251729	0.448357	13956.8	13571	0.040308	0.780152	0.889559	11488.1	12681.1	-0.142619	0.346878	0.996919	Tcerg1	18	42511510	42575551	+	4246	protein_coding	transcription elongation regulator 1 (CA150) [Source:MGI Symbol;Acc:MGI:1926421]	-
ENSMUSG00000027881	22704	5315	17694	18154	14761	7758	6142	11629	9845	7165	21561	20996	72.0994	48.2806	73.7341	66.0961	59.5518	51.9801	43.2557	72.011	54.4889	61.1597	74.2138	87.4028	12575.2	10300.2	0.287968	0.124098	0.283113	14200.4	13394.6	0.0841742	0.64687	0.811835	10884.1	12501.7	-0.200059	0.271432	0.996919	Prpf38b	3	108902805	108911727	-	6949	protein_coding	PRP38 pre-mRNA processing factor 38 (yeast) domain containing B [Source:MGI Symbol;Acc:MGI:1914171]	-
ENSMUSG00000013629	14039	6637	16183	19037	18036	13277	12686	9558	13267	7466	17130	16176	37.8595	51.1977	57.2679	58.8589	61.7915	75.5435	75.8697	50.2612	62.3555	54.1186	50.0706	57.1834	11950.6	14097.8	-0.238341	0.117336	0.273032	13482.4	12423.4	0.118027	0.442112	0.661099	14890.2	11625.2	0.357104	0.0475493	0.912643	Cad	5	31054780	31078479	+	8183	protein_coding	carbamoyl-phosphate synthetase 2, aspartate transcarbamylase, and dihydroorotase [Source:MGI Symbol;Acc:MGI:1916969]	-
ENSMUSG00000073676	27311	5679	20917	17817	17238	11861	7871	13960	7808	3323	15391	13609	408.876	243.201	410.929	305.818	327.862	374.657	261.33	407.537	203.731	133.722	249.751	267.079	8218.65	13215	-0.684868	0.00114801	0.0100669	9280.58	14950.9	-0.687805	0.0022852	0.0217856	13958.5	13943.9	0.00130248	0.994579	0.999924	Hspe1	1	55088132	55091307	+	1474	protein_coding	heat shock protein 1 (chaperonin 10) [Source:MGI Symbol;Acc:MGI:104680]	-
ENSMUSG00000006998	21029	6876	17650	19599	17881	11586	10492	10741	10525	6023	16111	14111	114.922	107.488	126.574	122.799	124.144	133.591	127.159	114.461	100.247	88.4744	95.432	101.089	10153.5	13182.9	-0.376442	0.000106865	0.0018376	11458.9	14102.2	-0.299494	0.00467655	0.0357788	13926.8	13183.1	0.0789686	0.45753	0.996919	Psmd2	16	20651652	20663414	+	4038	protein_coding	proteasome (prosome, macropain) 26S subunit, non-ATPase, 2 [Source:MGI Symbol;Acc:MGI:1096584]	-
ENSMUSG00000020863	26106	6015	18724	17833	13858	6988	5831	11425	8774	6651	20943	19027	79.1552	52.1693	74.4992	61.9924	53.3814	44.7044	39.2091	67.5496	46.3661	54.2059	68.8279	75.6257	11638.3	9743.08	0.256501	0.193405	0.378162	13144.6	14438.4	-0.135476	0.467771	0.680918	10295.4	13476.9	-0.388597	0.0387031	0.903196	Luc7l3	11	94287890	94321988	-	7278	protein_coding	LUC7-like 3 (S. cerevisiae) [Source:MGI Symbol;Acc:MGI:1914934]	-
ENSMUSG00000038274	21248	7520	26756	17227	16961	13063	10044	15691	8364	2799	11604	10861	575.323	582.44	950.667	534.783	583.438	746.268	603.122	828.46	394.704	203.712	340.556	385.499	7046.52	14713.3	-1.06178	2.00368e-07	1.87747e-05	7951.39	15956.5	-1.00464	1.13874e-05	0.000512811	15535.9	14894.1	0.0607877	0.755759	0.996919	Fau	19	6057888	6059524	+	815	protein_coding	Finkel-Biskis-Reilly murine sarcoma virus (FBR-MuSV) ubiquitously expressed (fox derived) [Source:MGI Symbol;Acc:MGI:102547]	-
ENSMUSG00000028410	35294	7495	17951	17285	16128	7471	7353	12708	7202	5622	16003	11029	90.2592	54.828	60.2411	50.6798	52.3988	40.3114	41.7023	63.3717	32.1002	38.6457	44.3587	36.9732	8562.77	11152.9	-0.381269	0.0216485	0.0848664	9670.6	16360.3	-0.758599	5.70157e-05	0.00164508	11786.2	15278.7	-0.37448	0.0659968	0.951738	Dnaja1	4	40722150	40737149	+	8629	protein_coding	DnaJ heat shock protein family (Hsp40) member A1 [Source:MGI Symbol;Acc:MGI:1270129]	-
ENSMUSG00000018501	21017	5455	16741	18925	16014	7822	7791	12410	10514	7698	20415	16698	36.2025	26.8784	37.8411	37.3748	35.0443	28.4279	29.7623	41.6838	31.5645	35.6423	38.1157	37.7044	11958	11295.8	0.0821712	0.562306	0.733204	13501.1	13121.2	0.0408866	0.773589	0.885608	11936.3	12253.3	-0.0380114	0.814199	0.996919	Ncor1	11	62316426	62458541	-	12811	protein_coding	nuclear receptor co-repressor 1 [Source:MGI Symbol;Acc:MGI:1349717]	MYB
ENSMUSG00000032423	24797	5679	13228	18259	15417	9115	9229	9018	9723	8327	22861	15765	44.4991	29.1517	31.1501	37.5668	35.1481	34.5118	36.7292	31.5566	30.41	40.1662	44.4666	37.0856	12206.4	11089.2	0.138533	0.292883	0.493285	13786.6	12962.3	0.0887327	0.601154	0.781003	11716.5	12112.3	-0.0482381	0.74666	0.996919	Syncrip	9	88447009	88482574	-	12297	protein_coding	synaptotagmin binding, cytoplasmic RNA interacting protein [Source:MGI Symbol;Acc:MGI:1891690]	-
ENSMUSG00000007739	23104	6729	15001	17667	16141	11014	10769	9538	10623	6688	18506	15434	121.363	101.109	103.403	106.399	107.716	122.068	125.452	97.6975	97.2544	94.4311	105.365	106.276	11058.4	12440.8	-0.16967	0.138888	0.30499	12483.2	13441.6	-0.106758	0.327102	0.555459	13141.1	12568.4	0.0640779	0.60805	0.996919	Cct4	11	22990519	23003780	+	4201	protein_coding	chaperonin containing Tcp1, subunit 4 (delta) [Source:MGI Symbol;Acc:MGI:104689]	-
ENSMUSG00000032050	23545	4983	14843	19226	16257	9045	8371	8982	7830	6424	22620	18216	112.002	67.8044	92.6536	104.855	98.2465	90.7808	88.3098	83.3158	64.916	82.1396	116.629	113.59	11420.5	10936.7	0.0626247	0.728367	0.848897	12903.4	12964.6	-0.00688825	0.973867	0.989774	11557.8	12104.2	-0.0669742	0.672866	0.996919	Rdx	9	52047173	52088735	+	4639	protein_coding	radixin [Source:MGI Symbol;Acc:MGI:97887]	-
ENSMUSG00000027940	24282	6688	18267	18258	17753	9261	8092	12453	8712	5823	16748	13563	88.0593	69.3788	86.9304	75.9134	81.7923	70.861	65.0806	88.0627	55.0645	56.762	65.8325	64.4772	9615.65	12161.8	-0.338803	0.00814023	0.0422901	10856.6	14431.1	-0.410655	0.00132336	0.0152786	12852	13481.5	-0.0690814	0.61721	0.996919	Tpm3	3	90072649	90100902	+	6085	protein_coding	tropomyosin 3, gamma [Source:MGI Symbol;Acc:MGI:1890149]	-
ENSMUSG00000005506	21157	5176	14406	19405	16572	9377	8946	8817	10271	7473	21593	16216	55.2783	38.6843	49.3921	58.1284	55.0079	51.6919	51.8363	44.9209	46.771	52.4826	61.1505	55.5397	11901.8	11233.3	0.0834992	0.48038	0.670481	13440.2	12601.3	0.0927337	0.547035	0.743581	11871	11771.5	0.0118263	0.93583	0.996919	Celf1	2	90940382	91019497	+	8446	protein_coding	CUGBP, Elav-like family member 1 [Source:MGI Symbol;Acc:MGI:1342295]	-
ENSMUSG00000046330	24583	4965	21086	18963	16774	10415	8421	15346	7996	2547	15712	12467	384.74	222.275	433.052	340.262	333.517	343.914	292.281	468.333	218.106	107.147	266.533	255.773	7799.47	13253.5	-0.7646	0.00191047	0.0145429	8808.06	14424.2	-0.711448	0.00650183	0.0452335	13999.1	13447.8	0.0577255	0.777448	0.996919	Rpl37a	1	72711290	72713813	+	1410	protein_coding	ribosomal protein L37a [Source:MGI Symbol;Acc:MGI:98068]	-
ENSMUSG00000035242	19875	7921	18713	16968	16651	11722	11202	10277	10477	5652	15443	14234	171.458	195.466	211.84	167.825	182.491	213.359	214.314	172.88	157.526	131.061	144.401	160.967	9917.24	13096.5	-0.400887	0.000963096	0.00892902	11191.4	14133	-0.33637	0.00692765	0.0473322	13832.8	13220.2	0.0654096	0.61783	0.996919	Oaz1	10	80826656	80829290	+	2558	protein_coding	ornithine decarboxylase antizyme 1 [Source:MGI Symbol;Acc:MGI:109433]	-
ENSMUSG00000026434	26941	6327	13697	17309	15108	8303	7532	9494	7979	7645	21625	16910	87.7	58.9147	58.5093	64.6	62.4802	57.0268	54.3752	60.2646	45.2686	66.8934	76.3007	72.1588	11528.4	10375.3	0.15209	0.341555	0.544296	13023.2	13537	-0.0559019	0.768272	0.883367	10963.9	12651.6	-0.206707	0.16939	0.996919	Nucks1	1	131910534	131936321	+	6779	protein_coding	nuclear casein kinase and cyclin-dependent kinase substrate 1 [Source:MGI Symbol;Acc:MGI:1934811]	-
ENSMUSG00000041408	23339	5863	14878	19268	15451	8586	8482	9645	8746	7899	20741	15693	77.764	55.88	65.0511	73.6051	65.4038	60.3595	62.6758	62.6652	50.789	70.7438	74.9053	68.5429	11451.7	10870.9	0.0751024	0.56978	0.738553	12933.8	13352.9	-0.046231	0.771585	0.884929	11486.8	12476.9	-0.119611	0.34577	0.996919	Wapl	14	34673928	34747983	+	6623	protein_coding	WAPL cohesin release factor [Source:MGI Symbol;Acc:MGI:2675859]	-
ENSMUSG00000016319	20952	6597	17914	15944	16311	13791	11679	9518	10449	4515	15514	15352	280.897	252.993	315.157	245.072	277.813	390.1	347.242	248.825	244.152	162.704	225.44	269.803	9692.88	13606.3	-0.488983	0.00884567	0.0451169	10938.7	13333.7	-0.285438	0.084993	0.24584	14367.6	12459.3	0.205448	0.204113	0.996919	Slc25a5	X	36795651	36798807	+	1646	protein_coding	solute carrier family 25 (mitochondrial carrier, adenine nucleotide translocator), member 5 [Source:MGI Symbol;Acc:MGI:1353496]	-
ENSMUSG00000032481	23082	5662	15871	18618	15596	8256	7921	12307	9207	7066	18686	15872	65.0357	45.634	58.6809	60.1432	55.8267	49.0802	49.4952	67.6174	45.2127	53.5146	57.0665	58.6233	10959.5	11364.7	-0.0523428	0.708339	0.836356	12374.5	13310.5	-0.105436	0.46984	0.682772	12007.6	12432.1	-0.0503588	0.741041	0.996919	Smarcc1	9	110117708	110240178	+	7832	protein_coding	SWI/SNF related, matrix associated, actin dependent regulator of chromatin, subfamily c, member 1 [Source:MGI Symbol;Acc:MGI:1203524]	MYB
ENSMUSG00000045962	18341	5175	14315	19136	16181	8680	8522	8903	10188	7937	23067	16835	17.7322	14.3117	18.1612	21.2113	19.8745	17.7059	18.272	16.7843	17.1669	20.6261	24.1723	21.336	12406.9	10837.3	0.195195	0.11953	0.276509	14012.4	12068.9	0.215209	0.16542	0.369661	11453.2	11277.9	0.0219888	0.873905	0.996919	Wnk1	6	119923969	120038672	-	22825	protein_coding	WNK lysine deficient protein kinase 1 [Source:MGI Symbol;Acc:MGI:2442092]	-
ENSMUSG00000003660	15688	5558	16482	19866	17362	10847	10549	9086	11046	6755	17755	16209	44.2759	44.8703	61.0413	64.2814	62.2515	64.5904	66.0262	50.0035	54.3336	51.2443	54.3134	59.9675	11220.5	12415.5	-0.145854	0.224497	0.416165	12664.1	12414.8	0.0285538	0.85096	0.930192	13117.6	11602.8	0.176861	0.276366	0.996919	Snrnp200	2	127208386	127240451	+	7819	protein_coding	small nuclear ribonucleoprotein 200 (U5) [Source:MGI Symbol;Acc:MGI:2444401]	-
ENSMUSG00000038976	17074	7217	19908	19662	17421	9392	9068	13628	11573	5929	13536	11628	74.1253	89.6247	113.415	97.8664	96.0847	86.0296	87.3067	115.369	87.567	69.1883	63.6954	66.1753	9510.14	12783.5	-0.426858	0.00322973	0.0213103	10727.2	14109.9	-0.395519	0.0127485	0.0712311	13506.3	13192.7	0.0339269	0.83002	0.996919	Ppp1r9b	11	94991035	95006899	+	5083	protein_coding	protein phosphatase 1, regulatory subunit 9B [Source:MGI Symbol;Acc:MGI:2387581]	-
ENSMUSG00000022533	19342	4573	11994	18573	16198	9439	9053	7289	10410	8519	23489	17007	42.9491	29.0465	34.9486	47.2834	45.6945	44.2218	44.581	31.5608	40.2871	50.8465	56.5332	49.5039	12786.1	10789	0.245044	0.11079	0.263226	14440.3	11348.8	0.347268	0.0441299	0.160188	11401.9	10603.7	0.104432	0.56021	0.996919	Atp13a3	16	30312423	30405975	-	9938	protein_coding	ATPase type 13A3 [Source:MGI Symbol;Acc:MGI:2685387]	-
ENSMUSG00000037894	22456	7976	16872	15126	15084	10568	10099	9563	10773	6349	16423	14403	279.023	283.487	275.099	215.48	238.108	277.051	278.286	231.702	233.297	212.048	221.181	234.596	10445.8	11904	-0.188273	0.0757043	0.202465	11788.6	13840	-0.231221	0.0556441	0.185959	12573.1	12948	-0.0423156	0.750828	0.996919	H2afz	3	137864487	137866922	+	1776	protein_coding	H2A histone family, member Z [Source:MGI Symbol;Acc:MGI:1888388]	-
ENSMUSG00000026532	18772	5254	16184	19857	15918	8249	8704	9660	9794	7690	20249	15122	42.7458	34.2226	48.3595	51.8407	46.0491	39.6317	43.9548	42.8931	38.8692	47.0684	49.9773	45.139	11449.8	10928.4	0.0671928	0.540986	0.717949	12928.9	12714.2	0.0238719	0.87623	0.94364	11548.8	11876	-0.0405826	0.777181	0.996919	Spta1	1	174172776	174248450	+	9691	protein_coding	spectrin alpha, erythrocytic 1 [Source:MGI Symbol;Acc:MGI:98385]	-
ENSMUSG00000030779	24361	5873	15581	17029	14861	5987	6060	11139	10158	7489	18955	17869	41.6248	28.705	34.9354	33.3596	32.2593	21.5836	22.9633	37.1134	30.2502	34.3954	35.1049	40.0237	11782.1	9613.31	0.293409	0.104847	0.252706	13300.9	13258	0.00445327	0.975755	0.990829	10161.9	12383.6	-0.285304	0.132644	0.996919	Rbbp6	7	122965686	123002557	+	12915	protein_coding	retinoblastoma binding protein 6, ubiquitin ligase [Source:MGI Symbol;Acc:MGI:894835]	-
ENSMUSG00000035021	22018	5303	16990	18877	14749	7048	7330	11402	8855	6937	18420	17153	67.8698	46.7585	68.7236	66.7124	57.7579	45.8377	50.1081	68.5342	47.5719	57.4765	61.5425	69.3105	11022.2	10397.4	0.0842146	0.59802	0.757389	12445.4	13259.9	-0.091661	0.580547	0.765243	10987.1	12379.1	-0.172309	0.305028	0.996919	Baz1a	12	54892989	55014348	-	7159	protein_coding	bromodomain adjacent to zinc finger domain 1A [Source:MGI Symbol;Acc:MGI:1309478]	-
ENSMUSG00000062328	33161	5748	21086	18722	15889	7262	7459	18212	7194	3066	7827	9109	944.229	468.173	787.875	611.19	574.772	436.279	471.015	1011.19	357.012	234.661	241.564	340.001	5936.55	12625.3	-1.08856	1.29071e-05	0.000385263	6695.34	16148.2	-1.27022	6.073e-09	3.19362e-06	13337	15055.7	-0.174986	0.505021	0.996919	Rpl17	18	75000477	75003381	+	775	protein_coding	ribosomal protein L17 [Source:MGI Symbol;Acc:MGI:2448270]	-
ENSMUSG00000039361	22683	5987	13228	19017	16262	9361	8990	7525	9585	7999	20212	13050	31.8176	24.0224	24.3487	30.5833	28.9795	27.7044	27.9661	20.5827	23.4327	30.1594	30.73	23.9959	11118.9	10823	0.0388219	0.795215	0.892072	12556	12899.7	-0.0392455	0.795789	0.898528	11437.9	12060.4	-0.0766254	0.62203	0.996919	Picalm	7	90130213	90213465	+	15732	protein_coding	phosphatidylinositol binding clathrin assembly protein [Source:MGI Symbol;Acc:MGI:2385902]	-
ENSMUSG00000038482	20295	6451	14907	16701	15928	9384	8807	8922	10443	7147	19161	15641	122.032	110.956	117.622	115.134	121.674	119.051	117.441	104.61	109.439	115.513	124.879	123.285	11331.8	11102.8	0.0295566	0.760383	0.869706	12792.9	12651.4	0.0160138	0.870973	0.941365	11731.8	11830.3	-0.0121282	0.904303	0.996919	Tfdp1	8	13338751	13378448	+	3670	protein_coding	transcription factor Dp 1 [Source:MGI Symbol;Acc:MGI:101934]	E2F
ENSMUSG00000033161	17516	6551	17436	19315	16983	11244	10936	10286	10218	5407	14747	13041	84.6175	90.5259	110.531	106.978	104.229	114.605	117.162	96.8945	86.0309	70.2104	77.2174	82.584	9423.27	12928.5	-0.455982	5.29125e-05	0.00109674	10633.7	13276.4	-0.320181	0.0136811	0.0745916	13656.9	12413.1	0.137634	0.291519	0.996919	Atp1a1	3	101576219	101604684	-	4568	protein_coding	ATPase, Na+/K+ transporting, alpha 1 polypeptide [Source:MGI Symbol;Acc:MGI:88105]	-
ENSMUSG00000040731	18515	6327	17433	17830	16970	11981	10055	8118	10004	5545	15695	14797	73.6044	71.9479	90.9423	81.2655	85.7061	100.492	88.6476	62.9298	69.3134	59.2518	67.6282	77.1105	9902.66	12260.5	-0.307948	0.0479327	0.147957	11176.3	13058.3	-0.224445	0.0830332	0.241658	12952.5	12204.7	0.0856917	0.587231	0.996919	Eif4h	5	134619721	134639490	-	5551	protein_coding	eukaryotic translation initiation factor 4H [Source:MGI Symbol;Acc:MGI:1341822]	-
ENSMUSG00000037487	17192	4595	13477	19437	15295	8881	8445	8615	10830	7290	21056	18118	24.6545	18.8493	25.3616	31.9575	27.8656	26.8713	26.858	24.0908	27.0683	28.1007	32.7289	34.0596	12248	10631.4	0.204413	0.0720815	0.195742	13828.7	11487.9	0.267331	0.108665	0.284983	11233.8	10732.8	0.0654943	0.678233	0.996919	Ubr5	15	37967328	38078854	-	15388	protein_coding	ubiquitin protein ligase E3 component n-recognin 5 [Source:MGI Symbol;Acc:MGI:1918040]	-
ENSMUSG00000032803	23540	6594	14373	17372	14674	8604	8723	9886	8558	6963	18853	14746	70.1698	56.2254	56.2218	59.3701	55.5702	54.1131	57.6652	57.4634	44.461	55.7905	60.9131	57.6206	10569.4	10879.2	-0.0415502	0.723773	0.845624	11935.9	13260.1	-0.151858	0.271765	0.497261	11493.6	12398.4	-0.109522	0.32858	0.996919	Cdv3	9	103353094	103365840	-	7403	protein_coding	carnitine deficiency-associated gene expressed in ventricle 3 [Source:MGI Symbol;Acc:MGI:2448759]	-
ENSMUSG00000024360	23506	5993	14296	17596	15307	9741	9262	8417	9349	6843	17644	14283	139.853	101.995	111.615	120.028	115.7	122.28	122.209	97.6516	96.9445	109.436	113.783	111.397	10446.1	11102.2	-0.0877836	0.437301	0.63297	11793.5	13002	-0.141011	0.278232	0.504419	11729.5	12151	-0.0512253	0.706907	0.996919	Etf1	18	34902785	34932007	-	3709	protein_coding	eukaryotic translation termination factor 1 [Source:MGI Symbol;Acc:MGI:2385071]	-
ENSMUSG00000017548	24748	5495	13307	17500	14954	7927	7905	8419	8476	8047	21093	14176	110.44	70.1443	77.9253	89.536	84.7798	74.6367	78.2333	73.261	65.9234	96.5248	102.026	82.9275	11208.8	10049.6	0.157416	0.278324	0.477705	12660.8	12744.3	-0.0097181	0.957007	0.982029	10620.7	11906	-0.16506	0.276986	0.996919	Suz12	11	79993106	80034123	+	4945	protein_coding	SUZ12 polycomb repressive complex 2 subunit [Source:MGI Symbol;Acc:MGI:1261758]	-
ENSMUSG00000036550	17015	5043	13507	18489	16058	9502	9888	8109	10218	7473	19962	16749	21.8695	18.5411	22.7813	27.2455	26.2209	25.7679	28.1851	20.3236	22.8895	25.8179	27.8097	28.2199	11735.7	11280.2	0.0572139	0.66289	0.804299	13250.1	11495	0.204756	0.152131	0.351978	11919.1	10744	0.149477	0.329392	0.996919	Cnot1	8	95719451	95807464	-	17169	protein_coding	CCR4-NOT transcription complex, subunit 1 [Source:MGI Symbol;Acc:MGI:2442402]	-
ENSMUSG00000025809	22769	5859	13800	18726	15375	9633	8518	8769	8714	5704	18592	15086	123.12	90.625	97.9213	116.093	105.621	109.902	102.147	92.4618	82.1231	82.9057	108.968	106.935	10145.2	10942.4	-0.10882	0.412055	0.60971	11456.9	12923.6	-0.173793	0.259197	0.483506	11561.3	12079.4	-0.063537	0.63177	0.996919	Itgb1	8	128685654	128733200	+	4081	protein_coding	integrin beta 1 (fibronectin receptor beta) [Source:MGI Symbol;Acc:MGI:96610]	-
ENSMUSG00000062997	26430	6102	24198	15808	15133	11976	8691	14299	7583	2287	10407	8536	469.977	310.379	564.641	322.278	341.865	449.314	342.731	495.807	235.009	109.311	200.582	198.973	6025.84	13223.1	-1.13345	1.92221e-07	1.84878e-05	6799.67	15333.9	-1.173	1.19619e-06	0.000107144	13961.9	14296.7	-0.0343677	0.866991	0.996919	Rpl35	2	39001580	39005624	-	1241	protein_coding	ribosomal protein L35 [Source:MGI Symbol;Acc:MGI:1913739]	-
ENSMUSG00000046865	21582	6561	18231	17807	15703	9914	8810	13260	9726	5109	12254	12492	113.152	98.3971	125.429	107.038	104.594	109.668	102.436	135.564	88.873	71.9993	69.6365	85.8547	8692.55	12443.2	-0.517433	0.000152678	0.00236403	9806.31	13837.4	-0.496909	0.000162254	0.00348035	13143.1	12928.8	0.023541	0.858903	0.996919	Fbl	7	28169710	28179269	+	4209	protein_coding	fibrillarin [Source:MGI Symbol;Acc:MGI:95486]	-
ENSMUSG00000030138	21978	6194	15882	17199	14437	6861	6655	13026	9719	6409	16892	15172	99.9171	80.5495	94.748	89.6457	83.3831	65.8108	67.0972	115.476	77.0081	78.318	83.2375	90.4178	10422.5	10523.4	-0.0139016	0.937491	0.970098	11765	13112.2	-0.156558	0.177905	0.385598	11119.2	12253.2	-0.140167	0.438824	0.996919	Bms1	6	118383381	118419474	-	4854	protein_coding	BMS1, ribosome biogenesis factor [Source:MGI Symbol;Acc:MGI:2446132]	-
ENSMUSG00000063316	21956	7610	22364	15559	14362	11334	9853	12523	9431	3417	11247	10365	315.643	312.945	421.897	256.448	262.306	343.783	314.135	351.058	236.3	132.041	175.253	195.331	7404.52	12759	-0.784724	9.42176e-06	0.000302061	8352.59	14854.7	-0.830429	2.05759e-05	0.000799906	13471.5	13876.7	-0.0428322	0.79512	0.996919	Rpl27	11	101442298	101445529	+	1535	protein_coding	ribosomal protein L27 [Source:MGI Symbol;Acc:MGI:98036]	-
ENSMUSG00000006169	22149	5914	16256	19112	15920	9001	8681	9738	8975	6365	14494	13228	70.3673	53.745	67.771	69.6141	64.2554	60.3345	61.1633	60.3273	49.6952	54.3544	49.9104	55.0897	9477.46	11173.2	-0.237695	0.00538571	0.0311689	10696.5	13449.4	-0.33084	0.00742521	0.0498347	11806.2	12565	-0.0902047	0.444317	0.996919	Clint1	11	45852051	45910625	+	6946	protein_coding	clathrin interactor 1 [Source:MGI Symbol;Acc:MGI:2144243]	-
ENSMUSG00000081684	10231	10601	70439	3742	4222	4956	4603	17313	1961	983	3002	17544	255.977	758.699	2312.65	107.34	134.199	261.621	255.404	844.661	85.5113	66.1083	81.4104	575.402	4660.6	8622.38	-0.887506	0.329902	0.532827	5257.88	22474.8	-2.09572	0.0560867	0.186826	9091.76	20895.4	-1.20056	0.249027	0.996919	Rps2-ps13	X	52898588	52899469	+	882	processed_pseudogene	ribosomal protein S2, pseudogene 13 [Source:MGI Symbol;Acc:MGI:3705640]	-
ENSMUSG00000021111	22317	4402	12837	18540	16276	9441	9060	7222	8209	6230	20112	14494	74.6745	42.1334	56.3655	71.1248	69.1885	66.652	67.231	47.1218	47.8729	56.0331	72.9421	63.5747	10346.2	10787.3	-0.0600873	0.718535	0.842027	11686.9	11933.5	-0.0303056	0.876577	0.943855	11400.2	11141.6	0.0328101	0.864694	0.996919	Papola	12	105784694	105838944	+	6595	protein_coding	poly (A) polymerase alpha [Source:MGI Symbol;Acc:MGI:109301]	-
ENSMUSG00000066232	21504	5105	12320	17308	14292	8691	8222	7931	9148	7525	20273	16804	42.487	28.8518	31.9419	39.2065	35.874	36.2297	36.0263	30.5557	31.5012	39.9635	43.4152	43.5221	11545.5	10126.5	0.189298	0.150782	0.322687	13038.1	11783	0.145802	0.370748	0.598036	10699.6	11010.6	-0.0416821	0.776538	0.996919	Ipo7	7	110018274	110056609	+	11169	protein_coding	importin 7 [Source:MGI Symbol;Acc:MGI:2152414]	-
ENSMUSG00000023456	18601	7524	18560	17625	16126	11725	10447	12003	9676	3775	11175	11639	149.101	172.518	195.226	161.975	164.218	198.297	185.713	187.613	135.177	81.3359	97.091	122.298	7834.54	13244.8	-0.757223	3.51764e-06	0.000149751	8837.02	13830.4	-0.645958	0.000129235	0.00292706	13987.6	12935.7	0.11281	0.360643	0.996919	Tpi1	6	124810586	124814296	-	2753	protein_coding	triosephosphate isomerase 1 [Source:MGI Symbol;Acc:MGI:98797]	-
ENSMUSG00000067367	27523	6391	16959	16264	14690	7640	6372	15575	7898	5448	13820	10267	252.962	168.023	204.537	171.38	171.526	148.153	129.879	279.135	126.514	134.591	137.675	123.698	8186.64	11433.2	-0.48193	0.0199728	0.0801154	9241.54	14170.3	-0.616916	3.69492e-05	0.00120229	12077.7	13233	-0.131859	0.5573	0.996919	Lyar	5	38220470	38234306	+	2401	protein_coding	Ly1 antibody reactive clone [Source:MGI Symbol;Acc:MGI:107470]	-
ENSMUSG00000024097	22509	7069	14481	15519	14704	9012	8344	10202	9849	7095	16413	13404	217.953	195.796	184.001	172.284	180.881	184.114	179.179	192.628	166.212	184.663	172.259	170.138	10311.5	10976.9	-0.0904212	0.272489	0.47116	11638.7	12987.1	-0.158292	0.153649	0.353893	11596.3	12148.5	-0.0670752	0.546397	0.996919	Srsf7	17	80200089	80207305	-	2279	protein_coding	serine/arginine-rich splicing factor 7 [Source:MGI Symbol;Acc:MGI:1926232]	-
ENSMUSG00000018707	12917	5310	15595	18378	15889	9225	9345	8770	11514	6515	19239	15491	18.2044	21.4067	28.8412	29.6953	28.4486	27.4309	29.2078	24.1014	28.2816	24.6802	29.3889	28.619	11340.3	11176.6	0.0212281	0.843257	0.918933	12800.8	11375.9	0.170235	0.309437	0.537034	11809.6	10634.8	0.151078	0.371576	0.996919	Dync1h1	12	110601452	110666945	+	15658	protein_coding	dynein cytoplasmic 1 heavy chain 1 [Source:MGI Symbol;Acc:MGI:103147]	-
ENSMUSG00000026219	19394	5612	13544	18080	14728	7883	8206	9102	9525	7105	19389	14889	25.7801	21.339	23.6253	27.5543	24.872	22.1089	24.191	23.5929	22.0671	25.3864	27.9357	25.9443	10977.9	10283	0.0944015	0.36522	0.567384	12395.8	12079.7	0.0370507	0.77223	0.885344	10866.1	11293	-0.0558656	0.63198	0.996919	Trip12	1	84721189	84840516	-	16601	protein_coding	thyroid hormone receptor interactor 12 [Source:MGI Symbol;Acc:MGI:1309481]	-
ENSMUSG00000005846	26371	6579	14881	15397	14214	8275	7337	11366	8326	5753	15938	12725	257.723	183.919	190.842	172.519	176.479	170.629	159.02	216.602	141.817	151.127	168.829	163.022	9206.92	10666.8	-0.212217	0.0893271	0.227167	10395	13457.7	-0.372601	0.0123051	0.0698459	11268.8	12576.4	-0.158491	0.317913	0.996919	Rsl1d1	16	11192970	11203331	-	2258	protein_coding	ribosomal L1 domain containing 1 [Source:MGI Symbol;Acc:MGI:1913659]	-
ENSMUSG00000038766	18286	4839	13414	18072	14560	7537	7257	8484	9730	7822	21575	15383	26.0928	19.7514	25.1173	29.5653	26.3944	22.6912	22.9648	23.6064	24.1979	30.0012	33.3687	28.7741	11740.4	9669.31	0.279943	0.021568	0.0846789	13259	11511.2	0.203653	0.189056	0.400571	10219.2	10755.2	-0.0740279	0.597657	0.996919	Gabpb2	3	95181766	95217916	-	15465	protein_coding	GA repeat binding protein, beta 2 [Source:MGI Symbol;Acc:MGI:95612]	-
ENSMUSG00000020706	20403	6726	16232	16380	14333	8074	7356	14372	9501	6009	14409	12652	103.314	97.4229	107.857	95.0939	92.2043	86.2604	82.6058	141.909	83.8488	81.7874	79.0832	83.9814	9349.73	11477.6	-0.295842	0.0820737	0.214401	10551.4	13022	-0.303671	0.00125086	0.0146913	12123.4	12175.4	-0.00617927	0.971639	0.999279	Ftsj3	11	106249142	106256079	-	4358	protein_coding	FtsJ RNA methyltransferase homolog 3 (E. coli) [Source:MGI Symbol;Acc:MGI:1860295]	-
ENSMUSG00000024660	19262	6813	16352	17689	14979	6991	6911	12025	11269	6673	14857	12464	132.13	133.684	147.192	139.116	130.537	101.181	105.135	160.847	134.725	123.039	110.463	112.077	10085.3	10462.9	-0.053209	0.739228	0.855849	11378.5	13145.8	-0.208557	0.0525568	0.179262	11056.7	12294	-0.152945	0.332838	0.996919	Incenp	19	9872297	9899533	-	3217	protein_coding	inner centromere protein [Source:MGI Symbol;Acc:MGI:1313288]	-
ENSMUSG00000042520	17831	5444	15002	18025	16069	9028	8048	9348	9039	6065	17345	14996	21.0882	18.4171	23.2823	24.4407	24.1436	22.5275	21.1084	21.558	18.6314	19.2803	22.2343	23.2487	10155.6	10896.6	-0.101426	0.360652	0.562259	11465.9	12049.9	-0.0717659	0.595199	0.776484	11515	11261.1	0.0319511	0.794795	0.996919	Ubap2l	3	90000140	90052628	-	18659	protein_coding	ubiquitin-associated protein 2-like [Source:MGI Symbol;Acc:MGI:1921633]	-
ENSMUSG00000078652	18692	5109	15883	16659	16238	10460	8957	8065	9131	5510	17003	14434	139.872	109.358	155.963	142.922	154.369	165.145	148.643	117.682	119.085	110.828	137.908	141.587	9804.4	11295.6	-0.204017	0.143086	0.311295	11069.2	11970.9	-0.113062	0.439064	0.659012	11935	11179	0.0941422	0.532583	0.996919	Psme3	11	101316213	101323537	+	2949	protein_coding	proteaseome (prosome, macropain) activator subunit 3 (PA28 gamma, Ki) [Source:MGI Symbol;Acc:MGI:1096366]	-
ENSMUSG00000027593	20183	7743	17493	17351	15167	9785	9302	10679	8679	4891	13577	10951	135.294	148.471	153.875	133.349	129.164	138.392	138.284	139.588	101.397	88.127	98.6465	96.2288	8259.13	11738.3	-0.506741	1.20225e-08	2.48346e-06	9321.55	13909.7	-0.57708	2.34269e-08	7.20576e-06	12399.2	13013.1	-0.0695826	0.489876	0.996919	Raly	2	154791096	154867261	+	3292	protein_coding	hnRNP-associated with lethal yellow [Source:MGI Symbol;Acc:MGI:97850]	-
ENSMUSG00000045817	17238	6320	16219	17307	15606	8422	8168	8803	9487	7621	16886	13315	107.761	113.014	133.05	124.043	123.942	111.084	113.239	107.309	103.364	128.059	114.417	109.113	10480.7	10512.1	-0.0046697	0.964506	0.983486	11831	12485.8	-0.0779951	0.517186	0.721414	11109.2	11674.7	-0.0715773	0.531377	0.996919	Zfp36l2	17	84183931	84187947	-	3530	protein_coding	zinc finger protein 36, C3H type-like 2 [Source:MGI Symbol;Acc:MGI:107945]	-
ENSMUSG00000068823	26523	6991	12457	16630	12528	6705	6709	9661	8016	7596	18310	13157	53.6868	40.4785	33.0881	38.5933	32.2164	28.6353	30.1167	38.1324	28.2791	41.3285	40.1717	34.911	10292.8	9199	0.161983	0.277595	0.476815	11624	13380.7	-0.203175	0.246471	0.469595	9719.15	12516.7	-0.364987	0.027703	0.846644	Csde1	3	103020426	103058186	+	10902	protein_coding	cold shock domain containing E1, RNA binding [Source:MGI Symbol;Acc:MGI:92356]	CSD
ENSMUSG00000058355	21633	4874	12524	16963	15360	9350	8751	7267	8429	6159	19234	14495	79.511	51.2432	60.4042	71.4806	71.7219	72.5071	71.3301	52.0827	53.9946	60.8472	76.6243	69.8375	10237.6	10505.8	-0.0371379	0.808436	0.898355	11562.7	11676.9	-0.01434	0.932138	0.970724	11101.5	10908	0.0250804	0.881111	0.996919	Abce1	8	79683462	79711740	-	6004	protein_coding	ATP-binding cassette, sub-family E (OABP), member 1 [Source:MGI Symbol;Acc:MGI:1195458]	-
ENSMUSG00000030000	16600	6982	15197	18076	14753	9567	8739	10082	11123	6224	14614	12944	36.1297	43.4686	43.4038	45.1059	40.7931	43.9329	42.1816	42.7888	42.1931	36.4121	34.4756	36.9304	9927.89	11248.2	-0.18014	0.0682358	0.188139	11200.9	12610.5	-0.170957	0.144318	0.340807	11881.9	11802.8	0.0097682	0.930334	0.996919	Add2	6	86028681	86124409	+	10139	protein_coding	adducin 2 (beta) [Source:MGI Symbol;Acc:MGI:87919]	-
ENSMUSG00000095567	15614	7903	15297	14388	14290	7342	7255	10184	13895	8327	15841	14517	120.182	174.003	154.505	126.969	139.735	119.233	123.841	152.851	186.4	172.279	132.158	146.474	11927.1	10037.3	0.248604	0.0793573	0.209461	13452.6	12206	0.140435	0.373127	0.600387	10606.3	11433.8	-0.107956	0.484061	0.996919	Noc2l	4	156236010	156247616	+	2867	protein_coding	NOC2 like nucleolar associated transcriptional repressor [Source:MGI Symbol;Acc:MGI:1931051]	-
ENSMUSG00000063273	22032	5579	12429	15093	13067	7464	7483	9856	8639	7737	19100	15905	31.5155	22.8279	23.3303	24.7526	23.7463	22.5268	23.7383	27.4915	21.5376	29.7483	29.6135	29.8238	11147	9831.93	0.181117	0.18041	0.361649	12587.6	11697.8	0.105559	0.500423	0.70852	10386.9	10933.9	-0.0742844	0.5887	0.996919	Naa15	3	51415148	51476507	+	15427	protein_coding	N(alpha)-acetyltransferase 15, NatA auxiliary subunit [Source:MGI Symbol;Acc:MGI:1922088]	-
ENSMUSG00000022858	25034	6922	13946	15124	13034	7779	7638	8221	9188	6645	16944	13477	59.8198	47.3136	43.7298	41.4339	39.5678	39.219	40.4761	38.306	38.2647	42.6805	43.8851	42.2151	10067.6	9512.5	0.0818941	0.337003	0.540024	11365.7	13144.1	-0.209789	0.12964	0.317837	10050.1	12291.5	-0.290515	0.0321897	0.892502	Tra2b	16	22244549	22266005	-	9235	protein_coding	transformer 2 beta [Source:MGI Symbol;Acc:MGI:106016]	-
ENSMUSG00000027804	24307	6017	12837	15936	14008	8090	7552	9888	8686	6321	17590	12667	115.652	81.8918	80.1489	86.931	84.6733	81.2134	79.687	91.7395	72.0284	80.84	90.7137	79.0049	9763.22	10226.3	-0.0667509	0.529421	0.708519	11024.4	12519.2	-0.18358	0.216579	0.434597	10804.3	11702.5	-0.11539	0.417265	0.996919	Ppid	3	79591342	79603650	+	4638	protein_coding	peptidylprolyl isomerase D (cyclophilin D) [Source:MGI Symbol;Acc:MGI:1914988]	-
ENSMUSG00000022377	18074	5421	14481	18872	15359	7930	7830	10034	8618	6492	16719	13713	53.3074	45.7355	56.0461	63.8155	57.5501	49.3475	51.2153	57.7079	44.3	51.4674	53.4479	53.0183	9874.75	10554.2	-0.0960443	0.373254	0.574077	11148.9	12125.2	-0.121374	0.365235	0.592872	11153.3	11332.9	-0.023263	0.859672	0.996919	Asap1	15	64086857	64382919	-	7482	protein_coding	ArfGAP with SH3 domain, ankyrin repeat and PH domain1 [Source:MGI Symbol;Acc:MGI:1342335]	-
ENSMUSG00000025060	21356	5441	13175	16501	13428	6166	6483	10501	9202	7421	18935	14733	56.8894	41.4601	46.0548	50.396	45.4436	34.6556	38.2994	54.5468	42.7225	53.1366	54.6718	51.4473	10918.8	9362.33	0.221792	0.155318	0.328472	12329	11947.5	0.0450409	0.7457	0.871381	9893.82	11165.2	-0.174532	0.289866	0.996919	Slk	19	47579678	47645246	+	8284	protein_coding	STE20-like kinase [Source:MGI Symbol;Acc:MGI:103241]	-
ENSMUSG00000062825	16354	6172	13624	14947	14391	10126	10581	9113	9167	6469	15722	16588	135.775	146.576	148.428	142.274	151.788	177.375	194.817	147.532	132.644	144.362	141.479	180.53	10392.9	11670.1	-0.167021	0.238152	0.432393	11730.7	11271	0.0578415	0.641204	0.80828	12325.3	10545.5	0.224973	0.0700045	0.957084	Actg1	11	120345690	120348542	-	2658	protein_coding	actin, gamma, cytoplasmic 1 [Source:MGI Symbol;Acc:MGI:87906]	-
ENSMUSG00000008683	23431	6357	16171	15530	12458	9281	9166	12662	8244	3907	14348	10923	82.4659	63.9994	74.6851	62.6657	55.7034	68.9187	71.5432	86.8987	50.5691	36.9613	54.7346	50.3948	7883.66	11602.8	-0.557107	0.00077989	0.00766267	8900.21	13176	-0.56577	0.000264581	0.00490137	12250	12310.9	-0.00738767	0.962273	0.999279	Rps15a	7	118104372	118116188	-	6270	protein_coding	ribosomal protein S15A [Source:MGI Symbol;Acc:MGI:2389091]	-
ENSMUSG00000062203	20054	5313	14487	16225	14996	9457	8443	8650	8070	5652	15939	13808	81.5291	61.7862	77.2865	75.6259	77.4527	81.1191	76.1225	68.5733	57.1805	61.7637	70.2359	73.5872	9308.59	10762	-0.209047	0.0740386	0.199422	10510.1	11906.2	-0.18007	0.187247	0.398239	11370.3	11122.9	0.0313663	0.797393	0.996919	Gspt1	16	11219292	11254325	-	5428	protein_coding	G1 to S phase transition 1 [Source:MGI Symbol;Acc:MGI:1316728]	-
ENSMUSG00000029467	17195	4964	13422	17588	15261	8925	8545	7334	9444	6403	17594	14336	62.3991	51.5286	63.9156	73.1758	70.3573	68.335	68.7691	51.8973	59.7304	62.4568	69.2034	68.1968	10302	10310.8	-0.00113065	0.992862	0.996428	11630.8	11301.1	0.0412209	0.756765	0.877569	10896	10561.4	0.0447407	0.764432	0.996919	Atp2a2	5	122453513	122502225	-	6081	protein_coding	ATPase, Ca++ transporting, cardiac muscle, slow twitch 2 [Source:MGI Symbol;Acc:MGI:88110]	-
ENSMUSG00000024576	20822	5240	13294	16408	13942	8697	8490	7502	8517	6627	18621	12710	43.7524	31.4956	36.6563	39.5284	37.2181	38.5573	39.5632	30.7386	31.191	37.4297	42.4101	35.0094	10007.6	10029.7	-0.00306167	0.981486	0.990921	11302.1	11775.3	-0.0594239	0.682448	0.834938	10596.7	11002.4	-0.0545491	0.694779	0.996919	Csnk1a1	18	61555274	61590061	+	10502	protein_coding	casein kinase 1, alpha 1 [Source:MGI Symbol;Acc:MGI:1934950]	-
ENSMUSG00000012405	19552	6830	17447	14091	13954	10790	9682	10492	7899	3785	14024	12044	174.469	174.336	204.297	144.16	158.189	203.145	191.601	182.563	122.846	90.7848	135.639	140.883	7911.46	11892.9	-0.587558	0.000144654	0.00227713	8931.66	12764.4	-0.514728	0.00182711	0.0186338	12558.4	11932	0.0737591	0.593445	0.996919	Rpl15	14	18267823	18271391	-	2473	protein_coding	ribosomal protein L15 [Source:MGI Symbol;Acc:MGI:1913730]	-
ENSMUSG00000028034	19451	5223	14178	15953	13675	7780	6958	9112	9031	6735	17470	14645	27.6925	21.2706	26.4879	26.0397	24.7341	23.3699	21.9689	25.2965	22.4088	25.7737	26.9587	27.3318	10365.8	9662.62	0.10136	0.332827	0.536106	11703.2	11648.1	0.00651282	0.95949	0.983006	10209.8	10882.3	-0.0923534	0.437369	0.996919	Fubp1	3	152210422	152236826	+	15500	protein_coding	far upstream element (FUSE) binding protein 1 [Source:MGI Symbol;Acc:MGI:1196294]	-
ENSMUSG00000017999	21739	6856	16326	16175	13372	6738	6469	14188	8998	5746	12861	10353	99.5896	89.8432	98.145	84.9559	77.8253	65.1274	65.7229	126.743	71.8429	70.7555	63.861	62.1728	8445.61	10558.1	-0.32218	0.10817	0.258419	9530.04	13283.2	-0.479399	1.01499e-05	0.000476701	11153.1	12418.7	-0.155057	0.440895	0.996919	Ddx27	2	167015193	167034947	+	4817	protein_coding	DEAD (Asp-Glu-Ala-Asp) box polypeptide 27 [Source:MGI Symbol;Acc:MGI:2385884]	-
ENSMUSG00000019505	20242	7098	18421	14882	13016	9260	7116	13413	10458	3841	11575	10273	266.68	267.493	318.466	224.788	217.853	257.398	207.911	344.58	240.131	136.019	165.289	177.416	7860.4	11253.3	-0.517535	0.010337	0.050676	8865.43	13359.5	-0.59145	0.000928184	0.0117661	11883	12487.7	-0.0716172	0.685701	0.996919	Ubb	11	62551171	62553213	+	1675	protein_coding	ubiquitin B [Source:MGI Symbol;Acc:MGI:98888]	-
ENSMUSG00000025132	15650	6236	16428	16617	16518	10970	9628	10279	8942	4325	12506	11391	152.947	174.331	210.681	186.189	205.085	226.2	208.674	195.887	152.309	113.614	132.475	145.931	8022.92	12339.3	-0.620715	2.61338e-07	2.32671e-05	9052.95	12102.5	-0.418635	0.0031167	0.0270258	13035	11316.7	0.203925	0.108375	0.985657	Arhgdia	11	120578104	120581624	-	2258	protein_coding	Rho GDP dissociation inhibitor (GDI) alpha [Source:MGI Symbol;Acc:MGI:2178103]	-
ENSMUSG00000040725	16128	5229	15663	16653	15584	9335	7981	8302	8355	5390	16696	13848	41.1259	38.1411	52.4111	48.6857	50.4851	50.2235	45.1332	41.2805	37.1316	36.9439	46.1459	46.2894	9404.2	10586.5	-0.170595	0.180545	0.361807	10618.7	11557.1	-0.122162	0.408421	0.631699	11187	10797.8	0.0509119	0.712488	0.996919	Hnrnpul1	7	25721165	25754757	-	8654	protein_coding	heterogeneous nuclear ribonucleoprotein U-like 1 [Source:MGI Symbol;Acc:MGI:2443517]	-
ENSMUSG00000007880	13454	5508	13229	14894	13884	6719	6696	8789	12245	7610	18328	17591	25.8709	30.2967	33.3812	32.8357	33.9176	27.2599	28.5549	32.9555	41.0377	39.3338	38.1999	44.3416	12203.5	9201.93	0.407121	0.000263465	0.00352411	13771.4	10393.2	0.406083	0.000668277	0.00925595	9725.62	9723.07	0.00058621	0.996481	0.999924	Arid1a	4	133679008	133756769	-	11476	protein_coding	AT rich interactive domain 1A (SWI-like) [Source:MGI Symbol;Acc:MGI:1935147]	ARID
ENSMUSG00000027469	21441	6048	14683	17185	13982	7364	7150	11361	8002	5969	14615	10826	101.165	81.6273	90.9101	92.9626	83.8114	73.3088	74.816	104.527	65.803	75.7017	74.7428	66.9594	8643.84	10284.7	-0.250886	0.0642953	0.180671	9758.28	12695.3	-0.380005	0.000906534	0.011609	10866.3	11866.4	-0.12715	0.372747	0.996919	Tpx2	2	152847964	152895321	+	4677	protein_coding	TPX2, microtubule-associated [Source:MGI Symbol;Acc:MGI:1919369]	-
ENSMUSG00000019471	17838	7001	18569	16413	15771	9749	8100	11135	7932	3718	11404	10963	48.0398	53.9331	65.6232	50.6778	53.9591	55.3954	48.3777	58.4754	37.2307	26.9144	33.2889	38.703	7281.69	11581.1	-0.669066	8.92798e-07	5.58666e-05	8216.99	13238.7	-0.687754	6.68164e-06	0.000360704	12235	12377.4	-0.0166036	0.899783	0.996919	Cdc37	9	21133222	21149982	-	8194	protein_coding	cell division cycle 37 [Source:MGI Symbol;Acc:MGI:109531]	-
ENSMUSG00000071646	15596	6709	14501	16177	14276	9174	8777	9077	10780	6149	15034	12302	84.0858	103.468	102.594	99.9959	97.7836	104.358	104.945	95.4288	101.296	89.1116	87.8558	86.9451	9756.47	10770.7	-0.142658	0.137812	0.30336	11008.9	11814.2	-0.101696	0.366679	0.594086	11378	11058	0.0413541	0.715904	0.996919	Mta2	19	8941875	8952303	+	4093	protein_coding	metastasis-associated gene family, member 2 [Source:MGI Symbol;Acc:MGI:1346340]	zf-GATA
ENSMUSG00000066036	11739	4444	13898	17034	14151	8284	8628	7355	10910	6768	19073	15635	14.394	15.5871	22.3623	23.9465	22.0439	21.4314	23.4621	17.5858	23.3152	22.3065	25.3488	25.1309	11287.7	9944.47	0.182969	0.119431	0.276351	12742.3	10164.8	0.325913	0.0602772	0.195395	10507.7	9499.51	0.145357	0.423983	0.996919	Ubr4	4	139352609	139489588	+	17997	protein_coding	ubiquitin protein ligase E3 component n-recognin 4 [Source:MGI Symbol;Acc:MGI:1916366]	-
ENSMUSG00000064339	31225	6391	12644	13898	11903	7355	7714	7022	8589	5116	14907	10925	435.559	255.008	231.442	222.265	210.936	216.464	238.632	191	208.81	191.821	225.383	199.768	8525.54	8863.78	-0.0557879	0.604288	0.761825	9624.35	13404	-0.477962	0.0180024	0.089202	9364.08	12523.5	-0.419574	0.0393775	0.903196	mt-Rnr2	MT	1094	2675	+	1582	Mt_rRNA	mitochondrially encoded 16S rRNA [Source:MGI Symbol;Acc:MGI:102492]	-
ENSMUSG00000028788	21506	5056	13117	16990	14037	8341	7812	7241	7170	5483	18871	11963	108.426	72.9158	86.7806	98.2071	89.9081	88.7261	87.3457	71.187	63.0024	74.3041	103.123	79.0632	9123.85	9647.94	-0.0803615	0.613251	0.768742	10308.2	11873.2	-0.203974	0.250543	0.473933	10194.9	11091.8	-0.121958	0.412325	0.996919	Ptp4a2	4	129811219	129850003	+	4377	protein_coding	protein tyrosine phosphatase 4a2 [Source:MGI Symbol;Acc:MGI:1277117]	-
ENSMUSG00000028906	15596	4962	14916	18791	15836	9321	8529	8185	8323	5387	15434	12143	21.5885	19.6474	27.0941	29.8217	27.8486	27.2226	26.1825	22.093	20.0794	20.0436	23.1565	22.034	8876	10770.8	-0.278956	0.0130616	0.0596417	10021	11585.3	-0.209424	0.168264	0.373418	11381.8	10825.3	0.0721021	0.645145	0.996919	Epb41	4	131923413	132075321	-	15942	protein_coding	erythrocyte membrane protein band 4.1 [Source:MGI Symbol;Acc:MGI:95401]	-
ENSMUSG00000017478	18979	6444	15990	15922	13951	6288	6374	12375	10127	6309	12812	11371	45.5732	44.262	50.3846	43.8337	42.559	31.8571	33.9432	57.944	42.3819	40.7208	33.3457	35.7927	9132.34	9986.71	-0.129209	0.486825	0.675524	10302.4	12520.2	-0.281642	0.0166171	0.0847599	10552.8	11705.7	-0.14953	0.410653	0.996919	Zc3h18	8	122376609	122417360	+	9190	protein_coding	zinc finger CCCH-type containing 18 [Source:MGI Symbol;Acc:MGI:1923264]	-
ENSMUSG00000022391	16413	6747	16741	15769	14610	8952	8281	10451	8819	4785	13253	12029	74.4792	87.5785	99.6878	82.04	84.2262	85.7088	83.3364	92.4767	69.7477	58.3645	65.185	71.5544	8406.93	10991.2	-0.386346	0.000161742	0.00245627	9487.47	12372.7	-0.382768	0.00280766	0.0250934	11611.1	11572.3	0.00496164	0.967327	0.999279	Rangap1	15	81704248	81745530	-	4863	protein_coding	RAN GTPase activating protein 1 [Source:MGI Symbol;Acc:MGI:103071]	-
ENSMUSG00000027479	20266	5095	12735	16887	13843	9001	7790	8427	8306	5512	16142	12273	57.2549	41.1745	47.2125	54.698	49.6849	53.653	48.8075	46.4243	40.8978	41.8576	49.4298	45.4522	9054.83	10140.3	-0.163015	0.115719	0.270725	10223.8	11586.1	-0.180659	0.1916	0.40334	10712.7	10826.7	-0.0156633	0.905309	0.996919	Mapre1	2	153741274	153773310	+	7811	protein_coding	microtubule-associated protein, RP/EB family, member 1 [Source:MGI Symbol;Acc:MGI:891995]	-
ENSMUSG00000031353	19939	5549	13685	15715	13680	9305	8147	8255	9120	5399	15322	12055	151.255	120.41	136.228	136.677	131.839	148.93	137.06	122.11	120.577	110.088	125.982	119.877	9046.96	10269.4	-0.182509	0.07329	0.197959	10212.2	11728	-0.199819	0.075462	0.227876	10848.1	10961.2	-0.015308	0.895917	0.996919	Rbbp7	X	162760402	162779092	+	2909	protein_coding	retinoblastoma binding protein 7, chromatin remodeling factor [Source:MGI Symbol;Acc:MGI:1194910]	-
ENSMUSG00000022752	22229	5203	11910	15010	12881	8298	7668	8582	7587	5950	17386	13041	50.1725	33.5923	35.2753	38.8419	36.9356	39.5164	38.3824	37.7713	29.8455	36.098	42.5336	38.5848	9382.4	9754.19	-0.055803	0.650319	0.79574	10596.6	11428.9	-0.109216	0.505246	0.712009	10304	10679.7	-0.0520219	0.713132	0.996919	Tomm70a	16	57121703	57156705	+	9777	protein_coding	translocase of outer mitochondrial membrane 70A [Source:MGI Symbol;Acc:MGI:106295]	-
ENSMUSG00000027203	19699	5815	17208	16790	15742	6156	7423	10081	6875	4007	14512	11316	180.376	152.308	206.766	176.262	183.123	118.93	150.737	179.997	109.716	98.6219	144.028	135.827	7678.04	9964.87	-0.3759	0.0286303	0.103474	8671.01	12772.7	-0.558581	0.000377142	0.006204	10534.5	11930.8	-0.17958	0.266229	0.996919	Dut	2	125247190	125258608	+	2410	protein_coding	deoxyuridine triphosphatase [Source:MGI Symbol;Acc:MGI:1346051]	-
ENSMUSG00000021193	19149	6137	13804	15880	14241	8465	8521	9841	8194	5447	14800	10945	88.2742	80.9252	83.5038	83.9292	83.4023	82.3329	87.113	88.4616	65.8335	67.494	73.9496	66.1399	8541.44	10680.3	-0.322176	0.000158232	0.00242117	9642.79	11926.7	-0.306715	0.00133649	0.0153866	11283.1	11154.1	0.0164281	0.855113	0.996919	Pitrm1	13	6548149	6580515	+	4787	protein_coding	pitrilysin metallepetidase 1 [Source:MGI Symbol;Acc:MGI:1916867]	-
ENSMUSG00000028676	20890	4636	11585	14858	12870	7446	6861	6295	8254	7304	19148	14456	65.8272	41.7879	47.9045	53.6787	51.5223	49.5049	47.9468	38.6803	45.331	61.8654	65.3999	59.7139	10615.9	8591.11	0.305283	0.0365165	0.122789	11989.4	10848.6	0.14396	0.398127	0.623333	9079.07	10134	-0.158867	0.32304	0.996919	Srsf10	4	135855747	135869908	+	7003	protein_coding	serine/arginine-rich splicing factor 10 [Source:MGI Symbol;Acc:MGI:1333805]	-
ENSMUSG00000004264	17006	7233	16107	15194	13999	10082	9510	10769	8674	4662	11023	10285	100.936	122.801	125.45	103.392	105.557	126.255	125.178	124.636	89.7273	74.3762	70.9134	80.0214	7645.93	11707.5	-0.614545	1.61874e-07	1.62572e-05	8625.76	12450.2	-0.529253	2.91312e-05	0.00103238	12363.7	11650.9	0.0858103	0.494028	0.996919	Phb2	6	124712336	124716950	+	3718	protein_coding	prohibitin 2 [Source:MGI Symbol;Acc:MGI:102520]	-
ENSMUSG00000029505	13129	4783	12162	16423	13564	7339	7270	8057	10107	7137	18912	15333	20.7375	21.6105	25.2082	29.7407	27.2183	24.4579	25.4661	24.8156	27.8233	30.3012	32.3778	31.7476	11146.4	9311.03	0.259575	0.00506142	0.0297467	12584.1	10060.7	0.322715	0.0209456	0.0984586	9839.4	9408.88	0.0644303	0.641948	0.996919	Ep400	5	110664373	110770717	-	13971	protein_coding	E1A binding protein p400 [Source:MGI Symbol;Acc:MGI:1276124]	-
ENSMUSG00000020680	19935	5487	13497	15989	12825	6123	4772	10544	8762	6182	15896	14158	150.707	118.657	133.896	138.584	123.176	97.6652	80.006	155.435	115.447	125.622	130.254	140.307	9747.2	8703.6	0.163306	0.38068	0.580879	11003.4	11709.4	-0.0899419	0.454585	0.670277	9198.13	10943.8	-0.250718	0.187199	0.996919	Taf15	11	83473086	83506743	+	2919	protein_coding	TATA-box binding protein associated factor 15 [Source:MGI Symbol;Acc:MGI:1917689]	-
ENSMUSG00000027193	19741	4899	12501	16224	13550	8330	7964	7898	8039	5933	16434	12386	95.8488	68.0401	79.6482	90.3129	83.5808	85.3337	85.7538	74.776	68.0272	77.4304	86.4863	78.833	9217.41	9788.79	-0.0865819	0.424575	0.620812	10408.1	11234.9	-0.110554	0.43507	0.6555	10342.1	10497.4	-0.0219131	0.868918	0.996919	Api5	2	94411682	94438136	-	4545	protein_coding	apoptosis inhibitor 5 [Source:MGI Symbol;Acc:MGI:1888993]	-
ENSMUSG00000032294	16324	8144	16479	15328	14775	10028	8983	11780	7750	3402	9615	11095	72.0313	102.795	95.4199	77.5451	82.827	93.3614	87.9064	101.36	59.6018	40.3505	45.9865	64.1773	6860.34	11948.1	-0.80011	5.7974e-07	4.03774e-05	7739.17	12864.7	-0.732726	3.1543e-05	0.00108028	12619.1	12048.1	0.0671081	0.645819	0.996919	Pkm	9	59656368	59679375	+	5001	protein_coding	pyruvate kinase, muscle [Source:MGI Symbol;Acc:MGI:97591]	-
ENSMUSG00000032407	21512	4845	11747	13991	12543	6250	6073	9953	7343	6646	17898	14648	32.4214	20.8874	23.2323	24.1754	24.0161	19.8742	20.2983	29.2504	19.288	26.9235	29.2376	28.9394	9974.12	8941.18	0.157731	0.356652	0.558705	11265.2	10920	0.0447181	0.801895	0.902345	9447.79	10201.2	-0.110866	0.523355	0.996919	U2surp	9	95456898	95511996	-	14642	protein_coding	U2 snRNP-associated SURP domain containing [Source:MGI Symbol;Acc:MGI:1915208]	-
ENSMUSG00000020091	13318	4707	12403	16253	14351	10136	8986	6599	9217	5908	16816	13519	50.8115	51.3697	62.096	71.0937	69.5593	81.5921	76.0316	49.094	61.2881	60.5876	69.5396	67.6126	9777.76	10449.3	-0.09567	0.545492	0.721422	11038.6	10076.8	0.131431	0.345314	0.573468	11038.9	9422	0.228325	0.201183	0.996919	Eif4ebp2	10	61428491	61452661	-	5784	protein_coding	eukaryotic translation initiation factor 4E binding protein 2 [Source:MGI Symbol;Acc:MGI:109198]	-
ENSMUSG00000022285	21177	5570	11555	15204	12779	7497	7202	7700	6831	5677	17457	13459	113.483	85.3808	81.2547	93.4109	86.9985	84.7639	85.59	80.4606	63.7988	81.7719	101.396	94.5448	9176.84	9093.86	0.0133213	0.927416	0.965668	10366.2	11385.6	-0.135307	0.425793	0.648293	9608.51	10645.9	-0.148116	0.255528	0.996919	Ywhaz	15	36770770	36796929	-	4118	protein_coding	tyrosine 3-monooxygenase/tryptophan 5-monooxygenase activation protein, zeta polypeptide [Source:MGI Symbol;Acc:MGI:109484]	-
ENSMUSG00000020594	19834	4619	10433	15941	12952	7477	7971	7293	7806	7048	17923	12292	60.2872	40.1608	41.6138	55.5527	50.0151	47.9513	53.7319	43.2263	41.353	57.5838	59.0489	48.9775	9804.09	9251.09	0.0837314	0.545381	0.721328	11072.6	10621.6	0.0596738	0.731596	0.86303	9774.71	9927.14	-0.0226649	0.886026	0.996919	Pum2	12	8674134	8752581	+	7260	protein_coding	pumilio RNA-binding family member 2 [Source:MGI Symbol;Acc:MGI:1931751]	-
ENSMUSG00000025130	16714	5609	15015	14134	14534	9259	8882	9096	8663	4228	13282	11839	128.918	123.754	151.975	124.989	142.419	150.68	151.932	136.808	116.457	87.6574	111.041	119.704	8120.74	10882.8	-0.421898	0.000580693	0.00622625	9165.06	11217.8	-0.29134	0.0325893	0.131503	11496.6	10484.6	0.132781	0.229314	0.996919	P4hb	11	120560298	120573253	-	2861	protein_coding	prolyl 4-hydroxylase, beta polypeptide [Source:MGI Symbol;Acc:MGI:97464]	-
ENSMUSG00000024045	17619	5979	11917	14366	12445	6516	6045	9476	9345	7041	17212	13048	105.225	102.142	93.3936	98.3665	94.4238	82.1063	80.0641	110.354	97.2701	113.029	111.418	102.151	10220.8	8861.63	0.205704	0.11024	0.262398	11538.7	10912.3	0.0804434	0.430207	0.651729	9363.55	10211.3	-0.124877	0.347426	0.996919	Akap8	17	32303676	32321153	-	3695	protein_coding	A kinase (PRKA) anchor protein 8 [Source:MGI Symbol;Acc:MGI:1928488]	-
ENSMUSG00000024588	16468	4932	14334	17349	14466	9824	8817	5990	7921	4669	14634	10848	125.269	107.317	143.082	151.305	139.798	157.67	148.74	88.8501	105.014	95.4657	120.657	108.172	8127.59	10149.8	-0.320365	0.0670923	0.185888	9176.31	11319.1	-0.30285	0.0322473	0.130738	10723.8	10576	0.0198283	0.915227	0.996919	Fech	18	64456550	64489066	-	2901	protein_coding	ferrochelatase [Source:MGI Symbol;Acc:MGI:95513]	-
ENSMUSG00000020167	15054	7029	13667	14795	12704	8480	8361	8639	10469	6447	12922	11432	82.2488	109.853	97.986	92.6759	88.1795	97.7534	101.307	92.0383	99.6887	94.6793	76.5233	81.8765	9300.39	10015.2	-0.107032	0.367498	0.569324	10491.5	11434.7	-0.124121	0.350619	0.578756	10578.5	10709.4	-0.0174049	0.889568	0.996919	Tcf3	10	80409514	80433647	-	4039	protein_coding	transcription factor 3 [Source:MGI Symbol;Acc:MGI:98510]	bHLH
ENSMUSG00000078578	19072	4967	12331	14165	13168	8157	7330	6606	8317	5546	16775	13237	17.1791	12.7979	14.5752	14.6283	15.0686	15.5021	14.6424	11.603	13.0567	13.4277	16.3777	15.6298	9351.66	9100.32	0.0395299	0.765672	0.872935	10559.6	10734.7	-0.0238096	0.860719	0.935883	9615.86	10030.9	-0.0612266	0.660793	0.996919	Ube2d3	3	135438149	135468198	+	24499	protein_coding	ubiquitin-conjugating enzyme E2D 3 [Source:MGI Symbol;Acc:MGI:1913355]	-
ENSMUSG00000039515	13826	5477	14354	15320	13850	10204	9268	7128	9273	4849	13712	12180	58.8096	66.6399	80.1194	74.711	74.8429	91.5757	87.4263	59.1216	68.744	55.44	63.2177	67.9139	8645.82	10617.4	-0.296119	0.0536265	0.159964	9756.84	10762.4	-0.141363	0.291914	0.518644	11214.7	10064	0.156102	0.340564	0.996919	Ptpa	2	30416039	30447806	+	5188	protein_coding	protein phosphatase 2 protein activator [Source:MGI Symbol;Acc:MGI:1346006]	-
ENSMUSG00000022403	23251	5293	14083	14885	13472	6783	6386	10867	6393	4307	13412	10198	49.7903	32.4224	39.5742	36.5449	36.6509	30.6467	30.3275	45.3775	23.86	24.7912	31.1303	28.6271	7290.23	9630.74	-0.401511	0.0103247	0.050629	8232.64	12083.5	-0.55366	0.00050198	0.00757711	10176.3	11284.5	-0.149302	0.389858	0.996919	St13	15	81363669	81400077	-	10305	protein_coding	suppression of tumorigenicity 13 [Source:MGI Symbol;Acc:MGI:1917606]	-
ENSMUSG00000021577	17751	5151	13156	15579	13540	9778	8202	7853	8499	4730	13622	11334	94.9391	78.805	92.3335	95.5292	92.0006	110.339	97.2852	81.9002	79.2234	67.9991	78.9677	79.463	8231.06	10293.1	-0.32219	0.00832416	0.0430079	9290.3	11045.5	-0.249764	0.0304123	0.125516	10872.4	10323.5	0.0743898	0.563735	0.996919	Sdha	13	74322254	74350280	-	4126	protein_coding	succinate dehydrogenase complex, subunit A, flavoprotein (Fp) [Source:MGI Symbol;Acc:MGI:1914195]	-
ENSMUSG00000028717	16710	5765	13478	16439	14529	8805	8532	7521	7924	5444	13240	10515	84.2079	83.1028	89.1282	94.9787	93.0169	93.619	95.3525	73.9059	69.596	73.7419	72.3187	69.4617	8148.34	10188.7	-0.322466	0.00368418	0.023512	9197.34	11388.9	-0.308657	0.00121305	0.014382	10765.6	10652	0.0152202	0.90153	0.996919	Tal1	4	115056426	115071755	+	4379	protein_coding	T cell acute lymphocytic leukemia 1 [Source:MGI Symbol;Acc:MGI:98480]	bHLH
ENSMUSG00000023883	20073	6167	13617	15156	12498	7036	7134	9877	7337	5489	14067	9817	90.1423	79.2191	80.2437	78.0325	71.3028	66.6654	71.0483	86.4906	57.4246	66.2566	68.4706	57.7903	8014.72	9491.36	-0.244014	0.0427182	0.137003	9049.05	11916.3	-0.397291	0.000464998	0.00720553	10026.9	11143.7	-0.152408	0.206598	0.996919	Phf10	17	14945009	14961273	-	4914	protein_coding	PHD finger protein 10 [Source:MGI Symbol;Acc:MGI:1919307]	-
ENSMUSG00000036825	19781	4707	12798	15653	12902	7811	7325	8534	7659	5713	14041	11292	103.932	70.7434	88.2384	94.2919	86.121	86.5899	85.3521	87.4344	70.1354	80.6838	79.9625	77.7737	8457.45	9485.94	-0.165616	0.053598	0.159905	9547.75	11109.9	-0.219076	0.114971	0.294973	10021.7	10377.3	-0.0507698	0.698248	0.996919	Ssx2ip	3	146404642	146440144	+	4200	protein_coding	synovial sarcoma, X 2 interacting protein [Source:MGI Symbol;Acc:MGI:2139150]	-
ENSMUSG00000049577	11713	7105	14410	14806	13811	9879	9877	7508	10213	5663	12391	10837	73.7869	128.031	119.121	106.936	110.532	131.305	137.988	92.228	112.132	95.891	84.6066	89.4911	8737.46	10812.5	-0.307435	0.0460897	0.143955	9856.26	11084.1	-0.169181	0.326995	0.55534	11420.5	10384.8	0.13735	0.470553	0.996919	Zfpm1	8	122282141	122337251	+	3503	protein_coding	zinc finger protein, multitype 1 [Source:MGI Symbol;Acc:MGI:1095400]	zf-C2H2
ENSMUSG00000041057	18664	5064	11998	14162	12241	7054	6848	9185	7097	5959	15605	14289	119.381	92.6544	100.706	103.856	99.4715	95.1976	97.1406	114.562	79.1171	102.453	108.189	119.81	9221.81	9164.01	0.00919206	0.948286	0.975715	10413.4	10640.2	-0.0311903	0.83647	0.921609	9681.34	9945.24	-0.0390891	0.747399	0.996919	Wdr43	17	71616215	71659031	+	3450	protein_coding	WD repeat domain 43 [Source:MGI Symbol;Acc:MGI:1919765]	-
ENSMUSG00000028514	14794	4258	11225	15607	12995	7431	7601	7005	8651	6849	17659	13850	26.4344	21.7636	26.3199	31.9726	29.4992	28.015	30.1203	24.4073	26.941	32.8951	34.2009	32.441	10193.3	9045.59	0.172358	0.145934	0.315619	11509.7	9736.37	0.241037	0.0959378	0.263429	9558.3	9100.18	0.0705075	0.619058	0.996919	Usp24	4	106316213	106441322	+	12350	protein_coding	ubiquitin specific peptidase 24 [Source:MGI Symbol;Acc:MGI:1919936]	-
ENSMUSG00000028382	19431	3811	9832	15737	13498	7658	7805	5367	7111	6517	19285	11767	57.3251	32.1609	38.0632	53.2287	50.5905	47.6676	51.0655	30.8751	36.5632	51.6794	61.6674	45.5067	9536.41	8812.04	0.114	0.558043	0.730265	10774.2	10014.2	0.105267	0.614653	0.790663	9313.38	9352.96	-0.00639953	0.975816	0.999365	Ptbp3	4	59471868	59549364	-	7480	protein_coding	polypyrimidine tract binding protein 3 [Source:MGI Symbol;Acc:MGI:1923334]	-
ENSMUSG00000063358	18487	4564	12428	15183	13642	8280	7875	7396	7780	5641	15279	11068	57.3784	40.5198	50.617	54.0274	53.791	54.2214	54.2047	44.7616	42.0847	47.0606	51.4	45.0309	8610.2	9620.82	-0.160029	0.153163	0.325922	9721.86	10663.8	-0.133797	0.333708	0.562228	10165.4	9961.4	0.0288353	0.834332	0.996919	Mapk1	16	16983382	17047453	+	7110	protein_coding	mitogen-activated protein kinase 1 [Source:MGI Symbol;Acc:MGI:1346858]	-
ENSMUSG00000037851	15533	4224	11884	15615	13923	9107	8251	7178	8336	5414	15302	12798	65.0176	50.5755	65.2758	74.9363	74.0387	80.4284	76.5927	58.5877	60.8131	60.9136	69.4242	70.2227	8993.14	9984.02	-0.150565	0.238413	0.432695	10152.8	9985.55	0.0236913	0.867042	0.939381	10548.2	9329.7	0.176723	0.249044	0.996919	Iars	13	49682100	49734267	+	5272	protein_coding	isoleucine-tRNA synthetase [Source:MGI Symbol;Acc:MGI:2145219]	-
ENSMUSG00000040681	21445	4935	14190	14712	13390	8368	7120	7528	7261	4065	13843	10666	146.922	96.7136	127.572	115.56	116.544	120.96	108.18	100.57	86.7002	74.8585	102.796	95.7904	7570.45	9397.17	-0.311386	0.0143348	0.0635555	8547.86	11612.5	-0.442046	0.00538491	0.0394361	9928.99	10842.5	-0.127316	0.377567	0.996919	Hmgn1	16	96120618	96127729	-	3221	protein_coding	high mobility group nucleosomal binding domain 1 [Source:MGI Symbol;Acc:MGI:96120]	-
ENSMUSG00000032212	20424	5392	12779	13607	11073	4599	4486	11702	7979	6112	14984	14076	39.9703	30.1846	32.8176	30.5305	27.5303	18.9897	19.4697	44.6564	27.215	32.1514	31.7841	36.1106	9365.85	8151.43	0.200316	0.401386	0.599563	10573.3	11145.1	-0.076167	0.585341	0.7691	8613.02	10415.7	-0.274174	0.251834	0.996919	Sltm	9	70542754	70592234	+	11276	protein_coding	SAFB-like, transcription modulator [Source:MGI Symbol;Acc:MGI:1913910]	-
ENSMUSG00000030695	13852	5763	13874	14009	13938	11931	9653	8415	7967	3546	11586	12663	105.008	124.968	138.014	121.756	134.233	190.829	162.284	124.391	105.261	72.255	95.1983	125.836	7573.97	11646	-0.620369	0.00101467	0.00922696	8546.9	10550	-0.303375	0.0741631	0.225102	12297.5	9869.35	0.317331	0.0458017	0.909431	Aldoa	7	126795234	126800751	-	2911	protein_coding	aldolase A, fructose-bisphosphate [Source:MGI Symbol;Acc:MGI:87994]	-
ENSMUSG00000042406	18544	6897	15841	14521	11370	7080	6692	10945	8312	4944	11646	9562	173.545	184.632	194.538	155.804	135.182	139.797	138.889	199.733	135.574	124.367	118.133	117.305	7624.11	9457.29	-0.310889	0.0333521	0.115723	8602.8	12363.9	-0.523257	3.27593e-06	0.000213617	9988.09	11564.9	-0.211411	0.168918	0.996919	Atf4	15	80255184	80257541	+	2358	protein_coding	activating transcription factor 4 [Source:MGI Symbol;Acc:MGI:88096]	TF_bZIP
ENSMUSG00000020649	16974	4992	12389	15062	13435	9114	8738	6703	7997	5604	14804	10381	135.176	113.718	129.469	137.522	135.926	153.138	154.323	104.091	110.995	119.959	127.785	108.371	8446.54	9919.4	-0.23182	0.10508	0.253166	9536.11	10582.4	-0.150562	0.188062	0.399341	10479	9892.06	0.0828986	0.576246	0.996919	Rrm2	12	24708241	24714146	+	2771	protein_coding	ribonucleotide reductase M2 [Source:MGI Symbol;Acc:MGI:98181]	-
ENSMUSG00000038733	15342	4297	11327	16222	12936	7542	7250	5708	8637	5970	18201	12746	43.1394	34.5619	41.7947	52.2963	46.2107	44.7443	45.2101	31.2971	42.3271	45.1218	55.472	46.9814	9725.09	8592.1	0.178811	0.237169	0.430996	10982.5	9981.35	0.137687	0.364767	0.592628	9080.26	9328.84	-0.0392101	0.816142	0.996919	Wdr26	1	181173228	181211552	-	7848	protein_coding	WD repeat domain 26 [Source:MGI Symbol;Acc:MGI:1923825]	-
ENSMUSG00000020741	13036	5521	11618	13680	12536	8270	8047	8334	10624	6156	14521	13398	44.2434	53.5997	51.7427	53.2311	54.0522	59.22	60.568	55.1551	62.8428	56.1595	53.418	59.6079	9847.57	9734.21	0.0168211	0.863857	0.930695	11111	9756	0.187833	0.0872897	0.249537	10282.1	9132.43	0.171261	0.12836	0.99684	Cluh	11	74649495	74670847	+	6502	protein_coding	clustered mitochondria (cluA/CLU1) homolog [Source:MGI Symbol;Acc:MGI:1921398]	-
ENSMUSG00000056851	15233	4683	12188	15375	13375	9321	8897	7340	7420	5140	13872	12656	64.6075	56.8148	67.8334	74.7631	72.0678	83.4101	83.6846	60.7045	54.8485	58.5977	63.771	70.3645	8407.49	10201.5	-0.278779	0.0453116	0.142283	9491.61	10169.2	-0.0996148	0.450164	0.667259	10775.9	9505.66	0.180629	0.208937	0.996919	Pcbp2	15	102470539	102500061	+	5203	protein_coding	poly(rC) binding protein 2 [Source:MGI Symbol;Acc:MGI:108202]	-
ENSMUSG00000031207	19126	4682	12991	15130	13223	7450	6583	9073	7048	5240	14157	10690	66.708	46.7116	59.4579	60.5016	58.5913	54.8237	50.9193	61.7066	42.8433	49.1252	53.5194	48.8755	8024.92	9348.22	-0.220177	0.0462754	0.144305	9061.25	10934.7	-0.271467	0.0525886	0.179276	9877.56	10213.3	-0.0485688	0.718848	0.996919	Msn	X	96096042	96168552	+	6327	protein_coding	moesin [Source:MGI Symbol;Acc:MGI:97167]	-
ENSMUSG00000005481	16030	6424	13458	13895	12853	8663	8525	9142	8656	5048	11834	10741	68.6209	78.6626	75.5991	68.1955	69.9	78.2437	80.9323	76.3117	64.5808	58.0847	54.9086	60.2736	8003.21	10292.2	-0.36279	0.00025953	0.0034766	9030.06	11101.7	-0.297741	0.00414943	0.0329329	10870.5	10390.4	0.065385	0.544235	0.996919	Ddx39	8	83715177	83726892	+	5155	protein_coding	DEAD (Asp-Glu-Ala-Asp) box polypeptide 39 [Source:MGI Symbol;Acc:MGI:1915528]	-
ENSMUSG00000038664	12172	3735	11334	15789	12907	7069	7301	6546	8388	6599	18184	14645	9.78024	8.58456	11.9504	14.5451	13.1754	11.9841	13.0099	10.2563	11.7465	14.2523	15.8367	15.4254	10262.6	8693.94	0.239387	0.0734263	0.198268	11589.2	9122.1	0.345088	0.0507326	0.175385	9187.81	8523.74	0.107945	0.53135	0.996919	Herc1	9	66350450	66508775	+	27464	protein_coding	HECT and RLD domain containing E3 ubiquitin protein ligase family member 1 [Source:MGI Symbol;Acc:MGI:2384589]	-
ENSMUSG00000041997	17468	4349	11079	15278	12501	7307	6660	7064	7064	6021	16856	12982	59.5418	42.4041	49.5556	59.7062	54.1344	52.5504	50.3451	46.9523	41.9655	55.1655	62.2758	58.0069	9184.76	8632.9	0.0894874	0.50979	0.692856	10373.7	10124	0.034916	0.831318	0.918416	9122.24	9460.09	-0.052857	0.701371	0.996919	Tlk1	2	70712407	70825728	-	6474	protein_coding	tousled-like kinase 1 [Source:MGI Symbol;Acc:MGI:2441683]	-
ENSMUSG00000066306	13112	5411	14567	15962	13206	6359	7202	10445	9717	5498	13034	9806	36.5384	43.1319	53.2678	50.9968	46.7522	37.3877	44.5081	56.7567	47.1929	41.1818	39.3682	35.8206	8453.82	9595.1	-0.182845	0.214619	0.403823	9538.32	10780.8	-0.176809	0.236891	0.458319	10138.4	10081.2	0.00818698	0.960604	0.999088	Numa1	7	101934111	102014964	+	7919	protein_coding	nuclear mitotic apparatus protein 1 [Source:MGI Symbol;Acc:MGI:2443665]	-
ENSMUSG00000023942	13852	6643	13289	14219	12504	7886	7746	7925	9536	5868	13408	11219	76.2669	104.623	96.0129	89.7568	87.4626	91.6091	94.5814	85.0845	91.5068	86.8428	80.0155	80.9725	8877.06	9399.79	-0.0826703	0.374252	0.574979	10016.6	10869.8	-0.117674	0.338697	0.567233	9929.93	10179.7	-0.0354595	0.781576	0.996919	Slc29a1	17	45585200	45599606	-	4008	protein_coding	solute carrier family 29 (nucleoside transporters), member 1 [Source:MGI Symbol;Acc:MGI:1927073]	-
ENSMUSG00000028484	20975	4678	11382	14737	11684	6239	5610	7788	6051	5767	16459	12673	91.0791	58.1054	64.8558	73.3669	64.4552	57.1597	54.0237	65.9432	45.7938	67.3111	77.4652	72.1366	8711.55	8024.57	0.118551	0.469966	0.661021	9841.21	10815.5	-0.136347	0.472314	0.68486	8479.9	10104	-0.253054	0.102209	0.977652	Psip1	4	83455680	83486459	-	5082	protein_coding	PC4 and SFRS1 interacting protein 1 [Source:MGI Symbol;Acc:MGI:2142116]	-
ENSMUSG00000024002	12120	4427	13170	15524	13307	7072	5897	6795	7898	5397	16691	15555	29.4459	30.766	41.9876	43.2414	41.0726	36.2512	31.773	32.1913	33.4428	35.2447	43.9532	49.5395	9614.28	8388.63	0.196861	0.201887	0.388607	10856.5	9779.93	0.150681	0.400353	0.62497	8866.98	9140.45	-0.0438744	0.788615	0.996919	Brd4	17	32196274	32284722	-	9083	protein_coding	bromodomain containing 4 [Source:MGI Symbol;Acc:MGI:1888520]	-
ENSMUSG00000015120	15452	5263	12194	13805	12912	7534	7096	7580	8245	5328	15539	12697	62.2918	60.6904	64.5069	63.8054	66.1287	64.0812	63.4402	59.5859	57.9296	57.7339	67.8979	67.0977	8954.74	9061.84	-0.0168323	0.867324	0.932471	10110.1	10180.7	-0.00984103	0.9261	0.96852	9575.07	9521.61	0.00807991	0.930446	0.996919	Ube2i	17	25261916	25274622	-	5474	protein_coding	ubiquitin-conjugating enzyme E2I [Source:MGI Symbol;Acc:MGI:107365]	-
ENSMUSG00000035150	18290	3190	8948	11894	16007	10925	9190	7152	5602	5301	12678	14430	105.88	52.8237	67.9732	78.9407	117.722	133.438	117.983	80.7334	56.5203	82.4852	79.5492	109.503	8162.69	11213.6	-0.458058	0.0257988	0.0964561	9216.78	8630.34	0.0945756	0.67769	0.832156	11847.8	8055	0.556275	0.00856314	0.651173	Eif2s3x	X	94188707	94212862	-	3812	protein_coding	eukaryotic translation initiation factor 2, subunit 3, structural gene X-linked [Source:MGI Symbol;Acc:MGI:1349431]	-
ENSMUSG00000025862	20032	4214	9968	14630	11505	6347	6602	6676	6834	6776	17958	11925	53.4334	32.1531	34.8907	44.7412	38.9874	35.7203	39.0543	34.7242	31.7707	48.5827	51.9198	41.6972	9390.45	8029.94	0.225779	0.141995	0.309754	10607.9	10121.3	0.0674591	0.731243	0.86303	8485.15	9455.6	-0.156586	0.342913	0.996919	Stag2	X	42149317	42277185	+	8273	protein_coding	stromal antigen 2 [Source:MGI Symbol;Acc:MGI:1098583]	-
ENSMUSG00000061136	20094	4101	11018	13601	11116	5892	5556	7469	6346	6056	17972	14198	42.4003	24.7533	30.5084	32.904	29.799	26.2315	25.9998	30.7321	23.3381	34.3486	41.1041	39.2726	9421.51	7707.84	0.289714	0.0907632	0.229405	10643.9	10113.3	0.0736052	0.717859	0.855761	8145.02	9443.05	-0.213673	0.19084	0.996919	Prpf40a	2	53134704	53191284	-	10458	protein_coding	pre-mRNA processing factor 40A [Source:MGI Symbol;Acc:MGI:1860512]	-
ENSMUSG00000058546	17793	4834	19155	12225	13981	9781	7353	9220	4198	2315	12116	10332	463.572	360.259	654.883	365.167	462.76	537.662	424.852	468.41	190.622	162.121	342.148	352.868	5791.34	10486.9	-0.856116	0.000209088	0.00297402	6544.08	11572.7	-0.822172	0.00173274	0.0180458	11077.6	10792.8	0.0373938	0.841935	0.996919	Rpl23a	11	78180932	78183584	-	847	protein_coding	ribosomal protein L23A [Source:MGI Symbol;Acc:MGI:3040672]	-
ENSMUSG00000038975	15813	6582	8737	14283	9060	6731	5395	9143	8962	9332	16944	12002	144.135	171.615	104.504	149.262	104.914	129.448	109.057	162.507	142.372	228.639	167.401	143.407	10771.3	8007.35	0.427636	0.023687	0.0904773	12159.6	10193.2	0.254457	0.176823	0.384416	8454.81	9557.79	-0.176726	0.343145	0.996919	Rabggtb	3	153907287	153913009	-	2421	protein_coding	Rab geranylgeranyl transferase, b subunit [Source:MGI Symbol;Acc:MGI:99537]	-
ENSMUSG00000045328	20731	4799	10755	13160	11635	4198	4838	9443	8585	6393	15087	13239	53.0719	35.1427	36.13	38.6255	37.8408	22.6749	27.4672	47.1391	38.3043	43.9915	41.8633	44.4282	9484.57	7609.63	0.31761	0.112244	0.265398	10706.2	10401.1	0.0413742	0.785152	0.89226	8043.93	9719.35	-0.272986	0.214027	0.996919	Cenpe	3	135212537	135273611	+	8620	protein_coding	centromere protein E [Source:MGI Symbol;Acc:MGI:1098230]	-
ENSMUSG00000027715	17027	4677	11437	14716	12520	8460	7954	6481	8409	5479	14870	10377	92.0259	72.3068	81.1143	91.1877	85.9659	96.4719	95.3372	68.3033	79.2099	79.5964	87.1103	73.5197	8511.27	9239.1	-0.118264	0.373837	0.574438	9608.49	10175.4	-0.0830825	0.494732	0.703284	9760.3	9510.86	0.0370219	0.799781	0.996919	Ccna2	3	36564865	36572150	-	4083	protein_coding	cyclin A2 [Source:MGI Symbol;Acc:MGI:108069]	-
ENSMUSG00000004789	15160	5222	11880	14181	12735	7947	7205	7359	8635	5249	14428	12358	34.9976	34.4838	35.9889	37.5336	37.3497	38.708	36.8874	33.1272	34.7428	32.5713	36.102	37.3979	8785.25	9128.54	-0.0550047	0.571064	0.739268	9916.39	10116.5	-0.0286938	0.765654	0.882614	9644.63	9462.67	0.0274129	0.786391	0.996919	Dlst	12	85110833	85134845	+	9559	protein_coding	dihydrolipoamide S-succinyltransferase (E2 component of 2-oxo-glutarate complex) [Source:MGI Symbol;Acc:MGI:1926170]	-
ENSMUSG00000031422	17844	4510	11595	13865	12689	7991	6766	7053	7717	4819	14889	12590	125.605	90.8093	107.102	111.894	113.473	118.679	105.621	96.8089	94.6729	91.1781	113.597	116.171	8503.68	8907.15	-0.0665348	0.592955	0.753993	9601.26	10107.1	-0.0741612	0.603346	0.78254	9411.19	9443.18	-0.00526971	0.968128	0.999279	Morf4l2	X	136732942	136743690	-	3135	protein_coding	mortality factor 4 like 2 [Source:MGI Symbol;Acc:MGI:1927167]	-
ENSMUSG00000024533	16945	4664	11849	15315	12350	7299	7172	7751	7525	5867	15428	10152	48.1499	37.9099	44.1824	49.8937	44.5831	43.7598	45.1959	42.9476	37.2669	44.8116	47.5171	37.8151	8483.36	8959.68	-0.0788482	0.476265	0.666426	9579.49	10356.9	-0.112951	0.412996	0.635516	9466.21	9679.53	-0.0326096	0.779366	0.996919	Spire1	18	67488209	67610790	-	7766	protein_coding	spire type actin nucleation factor 1 [Source:MGI Symbol;Acc:MGI:1915416]	-
ENSMUSG00000021910	11640	5608	10512	13402	11653	6900	6629	8284	11208	7051	15380	13958	19.4624	26.822	23.0644	25.6914	24.7532	24.3417	24.5808	27.0091	32.6614	31.6894	27.8731	30.5933	10580.3	8686.34	0.284353	0.00266943	0.0184997	11937.8	9276.59	0.364117	0.0040623	0.0324785	9176.69	8690.41	0.0789731	0.548834	0.996919	Nisch	14	31170930	31216946	-	13198	protein_coding	nischarin [Source:MGI Symbol;Acc:MGI:1928323]	-
ENSMUSG00000083773	14285	5065	15916	13249	13803	10518	10032	7597	5661	2814	10790	12245	315.233	319.721	460.892	335.204	386.968	489.714	490.957	326.904	217.725	166.915	258.083	354.217	6508.02	11081	-0.767381	0.000426403	0.00500058	7347.54	10596.8	-0.527984	0.0142117	0.0763859	11702.9	9898.33	0.241449	0.168667	0.996919	Gm13394	2	28933610	28934609	-	1000	processed_pseudogene	predicted gene 13394 [Source:MGI Symbol;Acc:MGI:3651848]	-
ENSMUSG00000028248	16189	4475	11420	13288	10651	4351	4254	9518	9066	6682	17159	14238	35.0691	27.7292	32.4627	33.0019	29.312	19.8862	20.4365	40.2048	34.2282	38.9073	40.2887	40.4309	10228.7	7310.8	0.484431	0.0187387	0.0766666	11548	9673.72	0.255125	0.0331251	0.133039	7726.46	9040.25	-0.226575	0.278404	0.996919	Pnisr	4	21847583	21876475	+	10187	protein_coding	PNN interacting serine/arginine-rich [Source:MGI Symbol;Acc:MGI:1913875]	-
ENSMUSG00000054693	17075	3807	10367	15272	13051	7936	7300	5525	7102	5408	16724	11325	76.6947	48.9133	61.1042	78.6457	74.4729	75.2081	72.7164	48.391	55.5966	65.2922	81.42	66.6811	8623	8698.14	-0.0123977	0.941927	0.972364	9739.92	9654.31	0.0124734	0.94411	0.976007	9192	9017.9	0.027271	0.885312	0.996919	Adam10	9	70678997	70780229	+	4913	protein_coding	a disintegrin and metallopeptidase domain 10 [Source:MGI Symbol;Acc:MGI:109548]	-
ENSMUSG00000022336	23636	5480	11545	13611	11607	7982	6864	7804	6425	4202	12720	8812	77.6284	51.4834	49.757	51.2521	48.4302	55.3117	49.9952	49.9794	36.7776	37.0956	45.2814	37.9386	6887.7	8949.02	-0.377242	0.000484171	0.00545984	7777.45	11447.2	-0.557672	0.000783749	0.0104724	9452.61	10698.3	-0.178836	0.261648	0.996919	Eif3e	15	43250058	43282719	-	6719	protein_coding	eukaryotic translation initiation factor 3, subunit E [Source:MGI Symbol;Acc:MGI:99257]	-
ENSMUSG00000062867	16051	5616	13305	13880	12727	8628	8153	8954	7667	4089	11296	10275	115.113	115.21	125.214	114.127	115.958	130.555	129.672	125.218	95.8325	78.8244	87.8082	96.5974	7211.6	10086.6	-0.483565	5.1021e-06	0.000198599	8138.21	10695.9	-0.393985	0.000284236	0.00516568	10653.6	10002.8	0.0908121	0.344728	0.996919	Impdh2	9	108560286	108565584	+	3077	protein_coding	inosine monophosphate dehydrogenase 2 [Source:MGI Symbol;Acc:MGI:109367]	-
ENSMUSG00000018362	16683	5081	11263	14003	13520	8405	8224	5950	8225	4944	12928	11292	128.142	111.636	113.523	123.314	131.93	136.211	140.089	89.1169	110.107	102.074	107.63	113.696	8129.07	9342.23	-0.200582	0.181555	0.362909	9174.6	10134.7	-0.14373	0.150688	0.350281	9871.54	9477.89	0.0586	0.70784	0.996919	Kpna2	11	106988629	106999541	-	2873	protein_coding	karyopherin (importin) alpha 2 [Source:MGI Symbol;Acc:MGI:103561]	-
ENSMUSG00000028332	16011	3855	13250	16604	15299	8860	7253	5267	6456	3856	14215	9590	140.709	96.9101	152.804	167.298	170.812	164.285	141.36	90.26	98.8852	91.0881	135.406	110.48	7141.42	9303.79	-0.38143	0.0565175	0.165706	8066.05	10373.1	-0.362985	0.0515286	0.177257	9835.07	9683.69	0.0221771	0.917466	0.996919	Hemgn	4	46393989	46413506	-	2511	protein_coding	hemogen [Source:MGI Symbol;Acc:MGI:2136910]	-
ENSMUSG00000031628	20836	5112	10103	13492	12551	8246	7859	7951	6518	4860	13573	9374	136.966	96.1238	87.1493	101.684	104.816	114.367	114.57	101.918	74.6754	85.8729	96.708	80.7764	7404.73	9561.87	-0.36861	0.000983563	0.00902828	8361.78	10484.5	-0.326513	0.0414119	0.154026	10100.6	9802.65	0.0429454	0.777656	0.996919	Casp3	8	46617291	46639689	+	3357	protein_coding	caspase 3 [Source:MGI Symbol;Acc:MGI:107739]	-
ENSMUSG00000020402	17489	4552	13498	13178	13177	9795	7745	7009	6990	3437	12545	11046	147.304	109.671	149.188	127.255	140.999	174.066	144.669	115.115	102.61	77.8125	114.527	121.959	7129.32	9848.63	-0.465726	0.00625882	0.0347398	8048.73	10350.3	-0.362686	0.0294607	0.123051	10403.2	9665.31	0.105817	0.497714	0.996919	Vdac1	11	52360860	52389397	+	2620	protein_coding	voltage-dependent anion channel 1 [Source:MGI Symbol;Acc:MGI:106919]	-
ENSMUSG00000019132	15304	5020	10522	13613	12063	6816	6760	6314	8441	6195	16872	12539	57.7397	54.1768	52.0933	58.8841	57.8196	54.2572	56.5615	46.4517	55.5043	62.8248	68.9958	62.0144	9516.95	8224.12	0.210678	0.0662413	0.184427	10745.9	9647.5	0.15552	0.158051	0.360154	8690.83	9025.76	-0.054556	0.638203	0.996919	BC005537	13	24801657	24816197	+	5849	protein_coding	cDNA sequence BC005537 [Source:MGI Symbol;Acc:MGI:2441726]	-
ENSMUSG00000068220	13179	4580	15749	11759	13744	10926	8117	9627	6751	2172	11556	11823	322.067	320.161	505.045	329.464	426.704	563.356	439.91	458.756	287.538	142.674	306.096	378.749	6572.96	11152.4	-0.762308	0.00127181	0.0108744	7420.14	9876.39	-0.412243	0.101146	0.272852	11777.4	9221.01	0.352865	0.040779	0.903196	Lgals1	15	78926725	78930465	+	903	protein_coding	lectin, galactose binding, soluble 1 [Source:MGI Symbol;Acc:MGI:96777]	-
ENSMUSG00000083327	14678	4920	13083	14412	13497	9334	8297	7383	7426	4615	11976	10139	134.624	129.081	157.462	151.55	157.269	180.627	168.765	132.043	118.706	113.775	119.057	121.902	7434.58	10047.9	-0.434381	0.00023774	0.00326407	8391.2	10200.6	-0.281877	0.00913386	0.0571156	10614.3	9535.14	0.15446	0.247694	0.996919	Vcp-rs	X	104345829	104348234	-	2406	processed_pseudogene	valosin containing protein, related sequence [Source:MGI Symbol;Acc:MGI:894298]	-
ENSMUSG00000031659	11235	5279	8938	12362	10026	6222	5962	7765	12839	8601	16379	14141	36.8227	49.4919	38.4412	46.4522	41.7465	43.026	43.3351	49.6263	73.3394	75.7725	58.1857	60.7551	11780.2	7822.61	0.590397	2.32163e-06	0.000111943	13289.6	8523.94	0.640836	6.53924e-06	0.000357727	8263.03	7988.16	0.049234	0.720231	0.996919	Adcy7	8	88272403	88329962	+	6733	protein_coding	adenylate cyclase 7 [Source:MGI Symbol;Acc:MGI:102891]	-
ENSMUSG00000031948	15828	5483	14122	13749	12987	8580	7934	9913	7585	3795	10246	9482	78.2444	77.5328	91.6087	77.9243	81.5616	89.4897	86.9809	95.5564	65.3501	50.4265	54.8995	61.445	6763.82	10318.8	-0.609015	1.6815e-07	1.67029e-05	7631.61	10749.6	-0.494074	6.7314e-05	0.00184717	10898.9	10049.3	0.116941	0.281392	0.996919	Kars	8	111993443	112011323	-	4464	protein_coding	lysyl-tRNA synthetase [Source:MGI Symbol;Acc:MGI:1934754]	-
ENSMUSG00000022360	16140	3867	9448	13992	11825	5722	6459	6046	7618	6534	18854	12991	22.2285	15.2343	17.075	22.0934	20.6899	16.627	19.7277	16.2369	18.2857	24.1884	28.1448	23.4536	9835.06	7674.64	0.357833	0.0172121	0.0722758	11109.4	9090.93	0.289003	0.0951255	0.261949	8112.05	8495.37	-0.0669212	0.673424	0.996919	Atad2	15	58094044	58135082	-	16023	protein_coding	ATPase family, AAA domain containing 2 [Source:MGI Symbol;Acc:MGI:1917722]	-
ENSMUSG00000028560	17494	4077	11332	13959	11757	7075	6633	6789	6622	5109	16078	12367	103.415	68.9404	87.905	94.6068	88.2957	88.2426	86.9577	78.2576	68.2254	81.18	103.018	95.8335	8483.33	8340.17	0.0248361	0.859955	0.928471	9582.22	9810.39	-0.034105	0.841463	0.924854	8812.12	9162.5	-0.0567406	0.683913	0.996919	Usp1	4	98923810	98935543	+	3733	protein_coding	ubiquitin specific peptidase 1 [Source:MGI Symbol;Acc:MGI:2385198]	-
ENSMUSG00000030216	16118	5464	13065	15087	13057	7325	6412	8360	7053	4953	12157	10241	70.7263	68.5836	75.2303	75.9009	72.7885	67.8166	62.3976	71.5325	53.9395	58.4195	57.8206	58.9077	7519.04	9024.68	-0.263515	0.0041825	0.0257465	8487.4	10810.6	-0.349293	0.000225442	0.00441195	9536.35	10109.7	-0.0842009	0.414697	0.996919	Wbp11	6	136813654	136828233	-	5029	protein_coding	WW domain binding protein 11 [Source:MGI Symbol;Acc:MGI:1891823]	-
ENSMUSG00000027074	14048	5672	11650	13799	11906	6744	6133	6493	9245	6568	15199	11830	69.4451	80.2053	75.573	78.2077	74.7726	70.3401	67.2365	62.5893	79.6521	87.2731	81.4383	76.6605	9468.99	8023.08	0.238666	0.0146393	0.0645122	10687.6	10021	0.0929407	0.343962	0.572462	8478.6	9380.29	-0.145399	0.193576	0.996919	Slc43a3	2	84936579	84958509	+	4464	protein_coding	solute carrier family 43, member 3 [Source:MGI Symbol;Acc:MGI:1931054]	-
ENSMUSG00000014355	12774	3768	10593	14390	12805	8131	8386	5844	8370	5617	15649	12952	16.8654	14.2306	18.3528	21.7824	21.4783	22.6503	24.5545	15.0456	19.2602	19.934	22.3946	22.4165	9163.36	9149.9	0.00228244	0.988305	0.99374	10345.3	8814.5	0.230726	0.116099	0.29656	9667.33	8237.29	0.230643	0.197301	0.996919	Anapc1	2	128610104	128687391	-	16714	protein_coding	anaphase promoting complex subunit 1 [Source:MGI Symbol;Acc:MGI:103097]	-
ENSMUSG00000000861	15675	4583	11533	14279	11427	6333	5771	7344	7930	5832	15576	12897	26.2548	21.9579	25.3487	27.4204	24.3155	22.3804	21.4366	23.9862	23.1493	26.2566	28.2776	28.3171	9114.16	7933.14	0.200248	0.0572583	0.167111	10290.5	9849.1	0.0629865	0.607961	0.785855	8382.89	9206.22	-0.135436	0.229486	0.996919	Bcl11a	11	24078056	24174123	+	13175	protein_coding	B cell CLL/lymphoma 11A (zinc finger protein) [Source:MGI Symbol;Acc:MGI:106190]	zf-C2H2
ENSMUSG00000036202	16361	3756	9326	12861	10986	5605	6008	7107	7427	7170	17775	14509	34.3721	22.5716	25.7102	30.9775	29.3215	24.8445	27.9918	29.1146	27.194	40.4889	40.4755	39.9571	10152.6	7639.31	0.410269	0.00505137	0.029709	11466	8837.97	0.375228	0.0337665	0.134785	8072.75	8257.21	-0.0330046	0.824604	0.996919	Rif1	2	52072832	52122383	+	10504	protein_coding	replication timing regulatory factor 1 [Source:MGI Symbol;Acc:MGI:1098622]	-
ENSMUSG00000030091	10676	4417	11861	12395	12899	9561	8649	5900	9581	6536	14128	12288	22.493	26.6199	32.7924	29.9406	34.5259	42.5011	40.4119	24.2392	35.1814	37.0144	32.2631	33.9375	9461.16	9704.06	-0.0365952	0.8281	0.909818	10676.4	8670.63	0.30002	0.0273609	0.117626	10250.4	8107.84	0.33824	0.0708894	0.960659	Nup210	6	91013068	91116829	-	10474	protein_coding	nucleoporin 210 [Source:MGI Symbol;Acc:MGI:1859555]	-
ENSMUSG00000108414	18487	6486	9627	12345	9688	4991	5027	8405	7566	6814	15406	13765	137.407	137.898	93.8957	105.198	91.4798	78.2685	82.8619	121.817	98.0101	136.133	124.113	134.115	9540.43	7265.18	0.392965	0.0177871	0.0738881	10771.5	10416.9	0.0484253	0.768355	0.883388	7675.64	9758.45	-0.346143	0.0573001	0.92691	Snhg1	19	8723475	8726443	+	2969	processed_transcript	small nucleolar RNA host gene 1 [Source:MGI Symbol;Acc:MGI:3763743]	-
ENSMUSG00000029687	19579	5001	11644	13519	10981	5881	5513	7999	6784	5421	14658	11540	64.6987	47.2718	50.4918	51.2182	46.0995	41.0029	40.4015	51.5428	39.071	48.1509	52.5008	49.9885	8267.38	7814.93	0.0812237	0.537685	0.715618	9335.99	10564.5	-0.178515	0.219925	0.438822	8257.51	9873.29	-0.257993	0.0657507	0.951035	Ezh2	6	47530139	47595341	-	6678	protein_coding	enhancer of zeste 2 polycomb repressive complex 2 subunit [Source:MGI Symbol;Acc:MGI:107940]	-
ENSMUSG00000022962	13956	5619	12737	13462	13082	8741	8548	9328	8363	4791	10595	9263	59.8703	68.9524	71.702	66.2117	71.2975	79.117	81.3242	78.0308	62.5282	55.2454	49.2649	52.0909	7357.65	10417.5	-0.501795	5.02992e-06	0.000196632	8300.46	10152.8	-0.290692	0.0125433	0.0706069	11003.1	9499.63	0.212073	0.0484724	0.912979	Gart	16	91621186	91646952	-	5144	protein_coding	phosphoribosylglycinamide formyltransferase [Source:MGI Symbol;Acc:MGI:95654]	-
ENSMUSG00000090862	17804	4513	13282	12593	11909	8938	8044	9082	6303	2859	12821	10260	146.001	105.863	142.927	118.397	124.069	154.645	146.29	145.227	90.0841	63.019	113.958	110.292	6627.13	10033	-0.597691	0.000858373	0.00824274	7484.07	10227.9	-0.450352	0.0190731	0.0926487	10594.9	9550.4	0.149246	0.277156	0.996919	Rps13	7	116331505	116334195	-	2691	protein_coding	ribosomal protein S13 [Source:MGI Symbol;Acc:MGI:1915302]	-
ENSMUSG00000006728	15093	5714	12980	12272	11921	8743	8003	8231	8032	4479	11945	10408	102.513	111.015	115.688	95.5634	102.864	125.291	120.548	109.014	95.0799	81.7716	87.9375	92.6678	7580.41	9723.41	-0.358786	0.000892982	0.00846772	8554.55	10213.1	-0.255277	0.0196653	0.0944906	10268.9	9554.02	0.104158	0.378064	0.996919	Cdk4	10	127063534	127067920	+	3249	protein_coding	cyclin-dependent kinase 4 [Source:MGI Symbol;Acc:MGI:88357]	-
ENSMUSG00000023175	15092	5674	14937	12629	12727	9689	7851	7882	7777	3477	10434	9622	183.595	197.444	238.446	176.14	196.693	248.686	211.809	186.973	164.888	113.694	137.579	153.44	6744.79	10013.2	-0.56968	0.000114964	0.00192965	7610.14	10683.4	-0.489075	0.00127503	0.0149107	10575.5	9987.45	0.0825175	0.562482	0.996919	Bsg	10	79704491	79711969	+	1814	protein_coding	basigin [Source:MGI Symbol;Acc:MGI:88208]	-
ENSMUSG00000058006	12225	3419	10499	12877	12226	6494	6316	7878	7988	5693	17214	14838	12.3546	9.88365	13.9232	14.92	15.6968	13.8468	14.1555	15.5246	14.0695	15.4646	18.8559	19.6568	9697.1	8452.73	0.198333	0.132626	0.295741	10950.6	8259.8	0.406606	0.0140623	0.0758832	8932.26	7715.29	0.21087	0.140065	0.996919	Mdn1	4	32657119	32775217	+	21836	protein_coding	midasin AAA ATPase 1 [Source:MGI Symbol;Acc:MGI:1926159]	-
ENSMUSG00000037373	14288	5367	13078	13000	12632	9159	8524	7076	8072	4643	11851	9844	70.4422	75.689	84.6089	73.4817	79.1194	95.2725	93.1986	68.0262	69.3595	61.529	63.329	63.6198	7532.56	9822.74	-0.382822	0.00337515	0.0220199	8500.34	10078	-0.245519	0.019013	0.0924118	10375.1	9425.18	0.138485	0.318893	0.996919	Ctbp1	5	33247723	33274994	-	4476	protein_coding	C-terminal binding protein 1 [Source:MGI Symbol;Acc:MGI:1201685]	-
ENSMUSG00000014226	22783	5120	13098	11806	12173	7864	6261	7493	5620	3813	12186	9222	210.361	135.227	158.698	124.977	142.791	153.199	128.204	134.908	90.4384	94.6325	121.955	111.619	6529.31	8736.06	-0.419617	0.000998529	0.00911768	7373.84	11138.3	-0.595004	0.000926148	0.0117657	9229.67	10401.2	-0.172591	0.299924	0.996919	Cacybp	1	160202367	160212875	-	2390	protein_coding	calcyclin binding protein [Source:MGI Symbol;Acc:MGI:1270839]	-
ENSMUSG00000002052	13984	4974	13102	14173	11815	6062	6080	9987	8207	5296	12341	11197	43.4941	44.2532	53.4749	50.54	46.6855	39.7808	41.938	60.5705	44.4884	44.2758	41.6041	45.6521	8151.45	8762.5	-0.104378	0.46306	0.655329	9198.87	10071.1	-0.130954	0.238419	0.460019	9257.84	9415.46	-0.0243815	0.87469	0.996919	Supt6	11	78206746	78245987	-	7095	protein_coding	suppressor of Ty 6 [Source:MGI Symbol;Acc:MGI:107726]	-
ENSMUSG00000045799	19504	3364	18574	14431	14609	7965	4567	7368	4028	2159	9948	10569	1280.96	631.987	1600.78	1086.63	1218.94	1103.71	665.193	943.603	461.068	381.14	708.165	909.925	5395.83	8634.85	-0.678011	0.00845299	0.0434431	6094.75	11461.3	-0.911056	0.0177197	0.0882056	9128.88	10673.3	-0.22566	0.36453	0.996919	Gm9800	14	8800000	8800335	-	336	processed_pseudogene	predicted gene 9800 [Source:MGI Symbol;Acc:MGI:3710580]	-
ENSMUSG00000028552	17339	3686	9683	14890	11874	7257	7033	5692	7185	5484	16257	10416	55.2051	33.57	40.4556	54.3531	48.0289	48.7496	49.6593	35.3385	39.8699	46.9324	56.1025	43.4727	8428.6	8237.02	0.0332841	0.825988	0.908533	9519.74	9422.66	0.0144621	0.936645	0.972485	8703.67	8801.58	-0.0165234	0.92806	0.996919	Eps15	4	109280268	109387817	+	6931	protein_coding	epidermal growth factor receptor pathway substrate 15 [Source:MGI Symbol;Acc:MGI:104583]	-
ENSMUSG00000041841	19449	4363	16347	11817	10177	8805	6450	12297	6402	2502	9937	8234	254.863	163.544	281.1	177.538	169.425	243.443	187.445	314.221	146.214	88.1285	141.14	141.442	5681.83	10068.9	-0.825086	0.000117833	0.00196511	6412.99	10944.5	-0.770997	0.000252252	0.004754	10628.3	10206.6	0.0581591	0.791072	0.996919	Rpl37	15	5116645	5119140	+	1684	protein_coding	ribosomal protein L37 [Source:MGI Symbol;Acc:MGI:1914531]	-
ENSMUSG00000042625	14140	6262	11936	12407	10193	4839	4892	10324	10268	6435	12878	12047	38.2159	48.4115	42.3319	38.4447	34.9983	27.5936	29.3215	54.409	48.3665	46.7481	37.7251	42.6809	9354.75	7806.84	0.260822	0.196204	0.381657	10553.1	10110	0.0620442	0.624401	0.797026	8247.65	9468.21	-0.198878	0.32944	0.996919	Safb2	17	56560965	56584585	-	8165	protein_coding	scaffold attachment factor B2 [Source:MGI Symbol;Acc:MGI:2146808]	-
ENSMUSG00000079435	17878	4098	17301	12514	11071	8402	5903	10671	6045	1981	11332	9204	238.381	156.302	302.718	191.304	187.538	236.371	174.554	277.451	140.479	70.9999	163.775	160.875	5791.06	9477.31	-0.710189	0.00304129	0.0204144	6539.18	10900.5	-0.736986	0.00379163	0.030952	10007.4	10162.2	-0.0224105	0.914209	0.996919	Rpl36a	X	134585654	134588062	+	1655	protein_coding	ribosomal protein L36A [Source:MGI Symbol;Acc:MGI:1201789]	-
ENSMUSG00000010277	12420	4694	11403	13770	12578	7655	7572	6591	8574	5366	13672	12007	31.1522	33.6783	37.5319	39.5982	40.0801	40.5108	42.1194	32.2364	37.4813	36.1775	37.1694	39.4786	8631.15	8912.3	-0.0461277	0.681591	0.817495	9741.44	9243.18	0.0756994	0.501397	0.709159	9416.67	8645.69	0.123172	0.357853	0.996919	2610507B11Rik	11	78261752	78290623	+	8798	protein_coding	RIKEN cDNA 2610507B11 gene [Source:MGI Symbol;Acc:MGI:1919753]	-
ENSMUSG00000052997	16995	5140	11172	13452	11517	7816	7323	7526	7828	4907	12664	9947	62.164	53.78	53.6244	56.413	53.5189	60.3199	59.4035	53.6796	49.9036	48.2452	50.2083	47.6947	7719.32	8950.62	-0.21325	0.0166743	0.0706705	8712.74	10090.5	-0.212028	0.0301882	0.124974	9454.24	9436.71	0.00237564	0.982177	0.999924	Uba2	7	34140688	34169599	-	6033	protein_coding	ubiquitin-like modifier activating enzyme 2 [Source:MGI Symbol;Acc:MGI:1858313]	-
ENSMUSG00000036323	15601	4401	11573	13776	11831	7176	6247	7354	7130	4750	13988	12452	60.2193	48.5931	58.6196	60.965	58.0169	58.4418	53.4761	55.3521	47.9663	49.2829	58.5228	63.006	8163.11	8419.75	-0.0443187	0.708483	0.836356	9216.73	9667.37	-0.0689369	0.615446	0.79078	8896.04	9034.11	-0.022645	0.839776	0.996919	Srp72	5	76974683	76999937	+	5717	protein_coding	signal recognition particle 72 [Source:MGI Symbol;Acc:MGI:1333795]	-
ENSMUSG00000023926	15999	4124	10721	14438	12443	7532	6616	6025	7285	5017	14650	11164	150.943	111.296	132.73	156.172	149.141	149.93	138.427	110.842	119.788	127.229	149.812	138.07	8164.62	8385.14	-0.0382949	0.77153	0.876563	9219.22	9544.66	-0.0503185	0.722801	0.858611	8860.92	8918.81	-0.00972292	0.948718	0.997578	Rhag	17	40811126	40840754	+	2339	protein_coding	Rhesus blood group-associated A glycoprotein [Source:MGI Symbol;Acc:MGI:1202713]	-
ENSMUSG00000020330	20268	4696	10850	13518	11094	5046	5255	9025	5887	5626	14033	10580	82.3536	54.5808	57.8515	62.9736	57.2677	43.2591	47.3532	71.5066	41.6897	61.4457	61.8029	56.353	7842.26	7786	0.0102877	0.95483	0.979123	8857.08	10365	-0.227095	0.190442	0.402148	8227.85	9685.05	-0.235367	0.203226	0.996919	Hmmr	11	40701395	40733422	-	5431	protein_coding	hyaluronan mediated motility receptor (RHAMM) [Source:MGI Symbol;Acc:MGI:104667]	-
ENSMUSG00000028433	11705	4693	11135	13353	12241	7139	5982	6903	8633	5866	14168	13435	53.7899	61.6907	67.148	70.353	71.4654	69.2189	60.965	61.8578	69.144	72.4588	70.5707	80.9332	9186.86	8271.87	0.151264	0.148543	0.319819	10368.9	8989.59	0.205941	0.0907739	0.254933	8741.27	8410.24	0.0558336	0.660879	0.996919	Ubap2	4	41194313	41275144	-	4802	protein_coding	ubiquitin-associated protein 2 [Source:MGI Symbol;Acc:MGI:1916176]	-
ENSMUSG00000024735	13887	5302	12297	12507	11800	8564	7677	8101	8863	4686	11273	10227	42.1064	45.9853	48.9274	43.4777	45.4539	54.7866	51.6221	47.8967	46.8364	38.191	37.048	40.6488	7730.65	9505.76	-0.298071	0.0112089	0.0536196	8721.38	9721.42	-0.156527	0.17455	0.38173	10039.3	9093.89	0.142709	0.198163	0.996919	Prpf19	19	10895231	10909559	+	7278	protein_coding	pre-mRNA processing factor 19 [Source:MGI Symbol;Acc:MGI:106247]	-
ENSMUSG00000018398	12639	4394	11214	14180	11872	7415	7001	6993	8313	5794	14229	10950	45.8206	45.5667	53.3485	58.9385	54.6791	56.7176	56.2876	49.4355	52.5254	56.4607	55.9125	52.0382	8617.74	8640.16	-0.0038102	0.966575	0.984171	9727.67	9176.37	0.083808	0.487987	0.698024	9128.28	8580.49	0.0890319	0.476529	0.996919	2008-09-01	11	53519257	53549565	+	6087	protein_coding	septin 8 [Source:MGI Symbol;Acc:MGI:894310]	-
ENSMUSG00000028381	16415	4182	8600	13342	10719	6192	5898	7435	7546	6250	16425	11924	69.5005	50.649	47.7814	64.7653	57.6569	55.3142	55.3804	61.384	55.6836	71.129	75.377	66.1803	9127.28	7826.89	0.221747	0.0586503	0.169768	10307.3	8977.07	0.199055	0.209156	0.425462	8269.28	8394.23	-0.0219462	0.879554	0.996919	Ugcg	4	59189257	59222833	+	5212	protein_coding	UDP-glucose ceramide glucosyltransferase [Source:MGI Symbol;Acc:MGI:1332243]	-
ENSMUSG00000001175	17022	4852	12373	12738	12482	8728	7660	6988	6643	3571	11551	10228	79.8197	65.0819	76.1356	68.4818	74.359	86.352	79.6586	63.8969	54.2909	45.01	58.7091	62.8709	6784.49	9362.41	-0.464144	0.00106158	0.00952021	7658.78	10087.3	-0.397131	0.0038839	0.0314532	9889.91	9426.58	0.06893	0.598121	0.996919	Calm1	12	100199435	100209814	+	4706	protein_coding	calmodulin 1 [Source:MGI Symbol;Acc:MGI:88251]	-
ENSMUSG00000068396	21843	4978	16162	12003	10537	8269	7042	10671	4264	2067	9473	7440	1361.63	887.652	1322.08	857.852	834.478	1087.58	973.529	1297.12	463.264	346.345	640.062	607.968	4753.52	9703.55	-1.02883	3.23665e-07	2.69889e-05	5369.1	11616.3	-1.11303	3.4967e-07	4.47439e-05	10244.7	10838.6	-0.0815667	0.667917	0.996919	Rpl34-ps1	6	71124610	71124963	+	354	processed_pseudogene	ribosomal protein L34, pseudogene 1 [Source:MGI Symbol;Acc:MGI:3704270]	-
ENSMUSG00000057406	14359	4498	11094	14055	11718	6191	6611	7094	7423	5553	14818	10586	18.8577	16.8976	19.119	21.1626	19.5509	17.1547	19.2547	18.167	16.9905	19.6025	21.0931	18.2245	8323.46	8141.47	0.0318652	0.760542	0.869779	9398.35	9457.32	-0.00932309	0.938723	0.973539	8603.3	8842.14	-0.0397643	0.723542	0.996919	Nsd2	5	33820725	33897975	+	16803	protein_coding	nuclear receptor binding SET domain protein 2 [Source:MGI Symbol;Acc:MGI:1276574]	HMG
ENSMUSG00000019982	16763	4198	9850	11782	11488	5890	6101	7398	7037	6003	15302	11993	41.41	29.6645	31.9304	33.3693	36.0536	30.6992	33.4241	35.6366	30.2974	39.8605	40.9721	38.8366	8742.09	7929.64	0.140644	0.257245	0.454354	9871.96	9019.38	0.129997	0.384635	0.611321	8379.7	8428.85	-0.00871551	0.947864	0.997578	Myb	10	21124935	21160984	-	8933	protein_coding	myeloblastosis oncogene [Source:MGI Symbol;Acc:MGI:97249]	MYB
ENSMUSG00000035284	11888	2750	9029	13868	12932	6850	6796	6705	8964	5602	14849	13461	16.0953	10.6503	16.0414	21.5268	22.2436	19.5677	20.4056	17.7018	21.1522	20.387	21.7908	23.8906	9278.79	8514.64	0.124035	0.25333	0.449939	10473.1	7763.57	0.431441	0.0206169	0.0975608	8999.06	7249.68	0.311401	0.0982041	0.974044	Vps13c	9	67840396	67995638	+	16299	protein_coding	vacuolar protein sorting 13C [Source:MGI Symbol;Acc:MGI:2444207]	-
ENSMUSG00000020362	15079	3616	8832	13242	11473	6723	6640	5320	7551	6292	17413	11480	50.3411	34.5317	38.6921	50.6848	48.6605	47.3556	49.1612	34.6329	43.9357	56.4623	63.0101	50.2402	9214.45	7770.28	0.245949	0.113234	0.266904	10407.3	8527.66	0.286991	0.0878093	0.250407	8211.26	7969.12	0.042825	0.801026	0.996919	Cnot6	11	49671503	49712723	-	6610	protein_coding	CCR4-NOT transcription complex, subunit 6 [Source:MGI Symbol;Acc:MGI:2144529]	-
ENSMUSG00000066551	17600	5002	9827	11296	9721	4857	4861	7076	8248	6385	15937	12805	77.3216	62.8596	56.653	56.8967	54.2561	45.0209	47.3607	60.6183	63.1539	75.3996	75.8894	73.7441	9446.83	6803.82	0.473339	0.000181897	0.00268139	10665.7	9432.39	0.177168	0.195165	0.407887	7189.73	8822.26	-0.295145	0.0488323	0.912979	Hmgb1	5	149046702	149184489	-	5023	protein_coding	high mobility group box 1 [Source:MGI Symbol;Acc:MGI:96113]	HMG
ENSMUSG00000042489	16327	4500	11480	12915	10653	5175	4856	9478	7678	5743	13768	10902	50.1384	39.5291	46.2615	45.4709	41.561	33.5299	33.071	56.7555	41.0937	47.4049	45.827	43.8864	8357.56	7744.43	0.109797	0.523295	0.703735	9434.6	9651.07	-0.0332716	0.773472	0.885598	8182.81	9018.79	-0.140426	0.431389	0.996919	Clspn	4	126556935	126593903	+	7186	protein_coding	claspin [Source:MGI Symbol;Acc:MGI:2445153]	-
ENSMUSG00000020176	15749	4049	8709	12129	10901	8396	7525	8065	7556	5342	14468	10309	38.2374	28.1205	27.7471	33.7625	33.6242	43.0097	40.5179	38.1827	31.9735	34.8625	38.0742	32.8104	8168.39	9231.4	-0.176202	0.12559	0.285372	9222.65	8602.93	0.100011	0.469642	0.682666	9748.13	8043.04	0.276919	0.0524919	0.915081	Grb10	11	11930508	12038683	-	9089	protein_coding	growth factor receptor bound protein 10 [Source:MGI Symbol;Acc:MGI:103232]	-
ENSMUSG00000006740	17849	3811	10352	13162	10598	5371	5769	6805	6257	6174	15815	11223	53.2632	32.5306	40.5369	45.0308	40.1779	33.8163	38.1785	39.5976	32.5419	49.5222	51.1527	43.9018	8546.23	7335.58	0.220291	0.143415	0.311841	9653.28	9385.14	0.0402801	0.827648	0.916386	7751.92	8764.23	-0.177485	0.252897	0.996919	Kif5b	18	6201002	6242174	-	7395	protein_coding	kinesin family member 5B [Source:MGI Symbol;Acc:MGI:1098268]	-
ENSMUSG00000053907	12540	3900	8748	10909	11392	7439	6716	5839	9498	6627	16474	12995	61.6864	54.8778	56.4696	61.525	71.1937	77.2085	73.2668	56.009	81.4306	87.6252	87.837	83.7969	9974.25	8144.44	0.292407	0.0156864	0.0677311	11259.1	7787.83	0.53132	4.05366e-08	1.04884e-05	8604.76	7283.22	0.240348	0.0652656	0.950255	Mat2a	6	72432799	72439558	-	4486	protein_coding	methionine adenosyltransferase II, alpha [Source:MGI Symbol;Acc:MGI:2443731]	-
ENSMUSG00000061755	16102	3795	11172	12423	10811	4331	4311	9192	7795	5454	14488	13068	29.6231	19.9711	26.9709	26.2031	25.2678	16.8112	17.5887	32.9753	24.9937	26.9703	28.8899	31.5152	8797.07	7260.59	0.276876	0.170409	0.348722	9931.31	9129.82	0.12103	0.412089	0.634599	7673.98	8524.94	-0.151829	0.474356	0.996919	Bod1l	5	41787538	41844315	-	11995	protein_coding	biorientation of chromosomes in cell division 1-like [Source:MGI Symbol;Acc:MGI:2444804]	-
ENSMUSG00000041329	15110	3884	10069	14226	13214	8229	6540	6418	6281	4097	13184	11685	81.6251	60.0176	71.3771	88.1083	90.6866	93.7918	78.3505	67.6062	59.1359	59.4902	77.1957	82.7461	7426.76	8825.14	-0.248601	0.115685	0.270682	8386.48	9107.58	-0.119061	0.474615	0.685798	9325.91	8510.77	0.131633	0.406431	0.996919	Atp1b2	11	69599736	69605942	-	4085	protein_coding	ATPase, Na+/K+ transporting, beta 2 polypeptide [Source:MGI Symbol;Acc:MGI:88109]	-
ENSMUSG00000020869	13713	4926	13144	13045	12923	8440	8005	7643	7096	3893	10401	9625	98.4739	101.187	123.86	107.401	117.897	127.876	127.484	107.024	88.8108	75.1438	80.9562	90.6044	6729.96	9649.34	-0.519473	2.96985e-06	0.000134293	7594.55	9802.48	-0.368069	0.00251638	0.0234546	10193.5	9163.53	0.153546	0.204688	0.996919	Lrrc59	11	94629767	94645216	+	3073	protein_coding	leucine rich repeat containing 59 [Source:MGI Symbol;Acc:MGI:2138133]	-
ENSMUSG00000037242	15941	4650	11362	14358	12308	7614	7400	6449	6648	4827	12415	8648	53.5266	44.6629	50.0636	55.2742	52.5038	53.9417	55.1049	42.2254	38.9052	43.5663	45.1842	38.0653	7107.12	8755.51	-0.300953	0.0135288	0.0610089	8023.97	9901.59	-0.303787	0.0107316	0.0637461	9250.81	9256.21	-0.00114861	0.992938	0.999924	Clic4	4	135213969	135272814	-	6572	protein_coding	chloride intracellular channel 4 (mitochondrial) [Source:MGI Symbol;Acc:MGI:1352754]	-
ENSMUSG00000027404	14131	5866	13527	12780	11975	9165	8456	7905	6805	3603	9478	8514	157.811	187.39	198.235	163.633	169.899	215.951	209.428	172.145	132.451	108.155	114.728	124.64	6190.75	9915.64	-0.679249	8.71994e-08	1.0463e-05	6985.41	10338.6	-0.565227	3.87857e-06	0.000242871	10471.3	9672.89	0.114492	0.399457	0.996919	Snrpb	2	130171414	130179403	-	1976	protein_coding	small nuclear ribonucleoprotein B [Source:MGI Symbol;Acc:MGI:98342]	-
ENSMUSG00000029106	12298	4782	10781	13478	11094	9414	7119	5943	7362	5462	15022	9413	31.7001	35.2595	36.4669	39.8315	36.3299	51.1988	40.6959	29.8717	33.0739	37.8441	41.9702	31.8064	8082.66	8851.84	-0.131041	0.443434	0.638343	9127.21	9075.01	0.00826001	0.949834	0.978588	9347.98	8491.37	0.13858	0.409343	0.996919	Add1	5	34573664	34632308	+	8561	protein_coding	adducin 1 (alpha) [Source:MGI Symbol;Acc:MGI:87918]	-
ENSMUSG00000033499	14669	3789	9635	13679	10750	6232	5984	6659	7557	6022	15671	11359	38.2451	28.2579	32.9641	40.8888	35.6069	34.2816	34.5997	33.8542	34.3391	42.2023	44.2852	38.8218	8817.61	7654.32	0.204081	0.0540276	0.160765	9956.8	8795.36	0.178489	0.228869	0.449097	8087.53	8219.56	-0.0238555	0.858502	0.996919	Larp4b	13	9093881	9174451	+	8464	protein_coding	La ribonucleoprotein domain family, member 4B [Source:MGI Symbol;Acc:MGI:106330]	-
ENSMUSG00000024054	15134	3980	9409	13026	10812	6029	6222	6864	6408	5700	16240	12175	16.7134	12.5729	13.6354	16.4929	15.1694	14.048	15.2387	14.7815	12.3338	16.9203	19.4395	17.6255	8647.07	7737.34	0.160504	0.259702	0.457093	9767.49	8788.99	0.152091	0.357085	0.585045	8175.32	8215.38	-0.00750305	0.952613	0.997735	Smchd1	17	71344489	71475343	-	19982	protein_coding	SMC hinge domain containing 1 [Source:MGI Symbol;Acc:MGI:1921605]	-
ENSMUSG00000066037	16016	4980	10428	12805	11244	5775	5527	7817	6734	5295	14545	10827	15.9211	14.1608	13.6029	14.5939	14.2	12.1123	12.1846	15.1525	11.6669	14.1483	15.6718	14.1087	8053.54	7783.94	0.0491106	0.703246	0.83298	9094.73	9574.36	-0.074159	0.55063	0.746392	8225.59	8955.85	-0.12264	0.314119	0.996919	Hnrnpr	4	136310942	136359447	+	22199	protein_coding	heterogeneous nuclear ribonucleoprotein R [Source:MGI Symbol;Acc:MGI:1891692]	-
ENSMUSG00000025403	12029	6203	11621	12962	11033	8126	7655	7129	9501	4958	10638	9886	85.3808	125.943	108.24	105.482	99.4888	121.693	120.498	98.6703	117.534	94.5926	81.8422	91.9837	7832.99	8951.66	-0.192601	0.177615	0.358066	8834.59	9772.34	-0.145306	0.341854	0.570585	9453.95	9156.09	0.0464991	0.757005	0.996919	Shmt2	10	127517123	127522444	-	3109	protein_coding	serine hydroxymethyltransferase 2 (mitochondrial) [Source:MGI Symbol;Acc:MGI:1277989]	-
ENSMUSG00000028792	18353	5810	12493	12578	10875	6647	6327	10536	7023	4203	9363	7265	189.254	171.377	169.051	148.704	142.468	144.618	144.691	211.856	126.219	116.498	104.65	98.2048	6223.45	9002.81	-0.532815	0.000707159	0.00715345	7021.67	10744.4	-0.614	1.07989e-06	9.96831e-05	9508.3	10048.8	-0.0797735	0.612157	0.996919	Ak2	4	128991958	129011529	+	2140	protein_coding	adenylate kinase 2 [Source:MGI Symbol;Acc:MGI:87978]	-
ENSMUSG00000026463	12796	3766	10360	15311	12433	6501	6478	5594	7690	5209	14381	10730	23.0547	19.4091	24.494	31.6275	28.4585	24.713	25.884	19.6533	24.1477	25.2267	28.0842	25.3423	8216.76	7902.95	0.0561477	0.667041	0.807611	9276.83	8939.22	0.0531523	0.731313	0.86303	8353.58	8355	-0.000477414	0.997787	0.999924	Atp2b4	1	133699457	133801041	-	12248	protein_coding	ATPase, Ca++ transporting, plasma membrane 4 [Source:MGI Symbol;Acc:MGI:88111]	-
ENSMUSG00000055762	15412	5309	13591	12095	11750	8190	6798	8525	6371	3209	10060	9468	52.4203	51.6527	60.6604	47.1651	50.7724	58.7737	51.2774	56.5408	37.7669	29.338	37.0873	42.2142	6200.26	9220.14	-0.571874	1.3627e-05	0.000400828	6997.92	10176.9	-0.539881	0.000142609	0.00315263	9738.45	9513.45	0.0336658	0.775551	0.996919	Eef1d	15	75894205	75909556	-	6488	protein_coding	eukaryotic translation elongation factor 1 delta (guanine nucleotide exchange protein) [Source:MGI Symbol;Acc:MGI:1913906]	-
ENSMUSG00000017221	13400	5793	12277	13022	11698	8183	8144	7771	7588	4379	9582	8939	59.5336	73.6208	71.5753	66.3299	66.0265	76.7058	80.2416	67.3227	58.7554	52.294	46.1424	52.0602	6784.48	9427.4	-0.474637	6.9612e-05	0.00133623	7653.76	9960.5	-0.379945	0.00142391	0.0159498	9956.84	9323.67	0.094975	0.443751	0.996919	Psmd3	11	98682554	98695979	+	4967	protein_coding	proteasome (prosome, macropain) 26S subunit, non-ATPase, 3 [Source:MGI Symbol;Acc:MGI:98858]	-
ENSMUSG00000021281	12752	5120	10508	12487	11418	8305	8116	7110	8104	5220	11835	9669	56.4614	64.846	61.053	63.3878	64.2263	77.5838	79.693	61.3861	62.5369	62.1246	56.7973	56.1196	7728.26	9218.89	-0.254449	0.0361335	0.122111	8720.93	9061.41	-0.0552732	0.571385	0.759694	9736.39	8482	0.199045	0.120472	0.994464	Tnfaip2	12	111442469	111455018	+	4984	protein_coding	tumor necrosis factor, alpha-induced protein 2 [Source:MGI Symbol;Acc:MGI:104960]	-
ENSMUSG00000036427	12844	5431	12732	12538	11902	8488	7539	7522	7713	3822	10019	9819	43.9296	53.1345	57.1435	49.1654	51.7162	61.2521	57.1841	50.167	45.9773	35.1372	37.1422	44.0234	6834.91	9294.36	-0.443129	0.000575878	0.00619426	7711.19	9709.6	-0.332125	0.0138645	0.0751895	9816.91	9084.36	0.112012	0.379852	0.996919	Gpi1	7	34201330	34230336	-	6452	protein_coding	glucose phosphate isomerase 1 [Source:MGI Symbol;Acc:MGI:95797]	-
ENSMUSG00000020608	21078	4257	9676	11876	9216	4207	4211	8385	5726	5540	14404	11514	37.205	21.4939	22.412	24.0335	20.6664	15.6676	16.484	28.8604	17.6152	26.2846	27.5576	26.6414	8002.98	6672.58	0.262251	0.205816	0.393391	9039.26	9734.53	-0.107121	0.596928	0.778004	7050.56	9092.57	-0.367078	0.098103	0.974044	Smc6	12	11265886	11319785	+	12502	protein_coding	structural maintenance of chromosomes 6 [Source:MGI Symbol;Acc:MGI:1914491]	-
ENSMUSG00000069565	15126	5673	11339	13248	10849	6756	6042	7788	8245	4814	11006	9170	113.38	121.637	111.533	113.851	103.313	106.847	100.438	113.833	107.713	96.9928	89.4189	90.1037	7383.22	8168.27	-0.14599	0.156328	0.330051	8330.19	10028.1	-0.267662	0.00867148	0.0549733	8628.89	9386.13	-0.121051	0.220217	0.996919	Dazap1	10	80261486	80288408	+	2944	protein_coding	DAZ associated protein 1 [Source:MGI Symbol;Acc:MGI:1917498]	-
ENSMUSG00000002129	11948	4234	11867	13721	12380	7545	6383	7284	7368	4356	12000	10719	42.8927	43.4789	55.904	56.474	56.4623	57.1486	50.818	50.9901	46.1	42.0335	46.6934	50.4431	7433.28	8656.71	-0.219536	0.0298559	0.106562	8389.9	9044.08	-0.108376	0.426833	0.648866	9146.82	8453.83	0.113488	0.399006	0.996919	Sf3a1	11	4160350	4182541	+	6147	protein_coding	splicing factor 3a, subunit 1 [Source:MGI Symbol;Acc:MGI:1914715]	-
ENSMUSG00000027829	18013	5060	8865	12005	8587	4107	4403	7259	6622	6285	16878	11720	66.2832	53.2608	42.8065	50.647	40.1429	31.886	35.9311	52.0861	42.4688	62.1645	67.317	56.5333	8940.36	6272.23	0.511313	0.00497267	0.0294054	10098.9	9452.05	0.0954531	0.58728	0.770616	6627.29	8843.98	-0.416239	0.0217522	0.826258	Ccnl1	3	65946151	65958249	-	5997	protein_coding	cyclin L1 [Source:MGI Symbol;Acc:MGI:1922664]	-
ENSMUSG00000007458	15635	4272	11420	13121	11428	7339	6478	6357	6528	4360	12805	10056	82.7395	64.6676	79.304	79.608	76.8308	81.9428	76.0258	65.5987	60.2086	62.0186	73.4482	69.759	7223.38	8189.8	-0.1808	0.118861	0.275313	8156	9457.77	-0.213796	0.094608	0.261274	8652.69	8836.89	-0.0308158	0.805137	0.996919	M6pr	6	122308720	122317680	+	4170	protein_coding	mannose-6-phosphate receptor, cation dependent [Source:MGI Symbol;Acc:MGI:96904]	-
ENSMUSG00000021427	16132	3869	10327	12938	11393	7154	6437	5874	6709	4535	13566	10586	34.1282	23.4134	28.669	31.381	30.6206	31.9325	30.2005	24.2319	24.737	25.7883	31.1074	29.3574	7555.29	7978.07	-0.0782653	0.54369	0.720044	8531.26	9082.99	-0.0906559	0.538148	0.737031	8429.65	8484.77	-0.00983438	0.947196	0.997578	Ssr1	13	37966605	37994217	-	10431	protein_coding	signal sequence receptor, alpha [Source:MGI Symbol;Acc:MGI:105082]	-
ENSMUSG00000037149	16774	5062	10685	12471	10655	6644	5953	7231	6782	4266	12500	10198	72.8659	62.8999	60.9082	62.1103	58.8018	60.8942	57.3493	61.251	51.3462	49.8114	58.8551	58.0714	7230.3	7913.65	-0.129761	0.181428	0.362816	8162.85	9729.56	-0.253105	0.0289592	0.121705	8360.22	9099.81	-0.122412	0.242355	0.996919	Ddx1	12	13216973	13249213	-	5080	protein_coding	DEAD (Asp-Glu-Ala-Asp) box polypeptide 1 [Source:MGI Symbol;Acc:MGI:2144727]	-
ENSMUSG00000032562	13563	4135	12516	13329	12529	8015	7531	6357	6495	3702	11627	9390	79.2009	69.0701	95.9077	89.2373	92.9481	98.7498	97.5286	72.3859	66.1023	58.1073	73.5917	71.8786	6651.19	8934.54	-0.425367	0.00170825	0.0134194	7508.83	9329.93	-0.313271	0.0262093	0.114586	9439.72	8715.54	0.114843	0.439819	0.996919	Gnai2	9	107614125	107635367	-	3779	protein_coding	guanine nucleotide binding protein (G protein), alpha inhibiting 2 [Source:MGI Symbol;Acc:MGI:95772]	-
ENSMUSG00000050708	13185	6312	12303	11084	12039	7850	9789	7494	6148	3997	9804	9026	217.133	297.34	265.871	209.275	251.876	272.756	357.511	240.651	176.459	176.93	174.999	194.851	6325.62	9836.48	-0.636723	5.97266e-06	0.000221574	7139.21	9808.14	-0.457671	0.000756841	0.0101883	10389.1	9186.09	0.177803	0.293846	0.996919	Ftl1	7	45457944	45459884	-	1340	protein_coding	ferritin light polypeptide 1 [Source:MGI Symbol;Acc:MGI:95589]	-
ENSMUSG00000071650	13372	4572	10042	12114	11125	6400	6256	6752	8475	5478	12931	11326	76.4074	74.7283	75.2962	79.3599	80.7586	77.1574	79.2758	75.2314	84.3999	84.1358	80.0862	84.8351	8405.44	7887.34	0.0915844	0.241932	0.437118	9485.82	8739.51	0.117922	0.164654	0.368597	8333.89	8175.57	0.0276928	0.760159	0.996919	Ganab	19	8898090	8916663	+	3862	protein_coding	alpha glucosidase 2 alpha neutral subunit [Source:MGI Symbol;Acc:MGI:1097667]	-
ENSMUSG00000024513	18157	5061	12811	13312	10754	6140	5533	8671	6153	4221	10517	7374	124.666	99.3989	115.426	104.791	93.8048	88.9472	84.2502	116.092	73.6301	77.9006	78.2679	66.3695	6211.82	8047.79	-0.373743	0.00341175	0.0221892	7012.01	10572	-0.592798	7.11978e-07	7.29979e-05	8502.09	9879.26	-0.216751	0.113715	0.993244	Mbd2	18	70568189	70626131	+	3214	protein_coding	methyl-CpG binding domain protein 2 [Source:MGI Symbol;Acc:MGI:1333813]	MBD
ENSMUSG00000040565	13218	3615	8629	12888	11161	6309	6564	5530	7083	5801	15420	12457	40.4896	31.6757	34.6858	45.2624	43.4341	40.7752	44.5914	33.0316	37.8145	47.764	51.1975	50.0208	8781.67	7621.4	0.204503	0.146476	0.31649	9916.73	8111.9	0.289493	0.0590356	0.192827	8053.9	7583.5	0.0864726	0.571179	0.996919	Btaf1	19	36926079	37012752	+	7204	protein_coding	B-TFIID TATA-box binding protein associated factor 1 [Source:MGI Symbol;Acc:MGI:2147538]	-
ENSMUSG00000040479	10479	6792	9636	11195	9449	5795	6510	7515	10631	7077	11907	11559	36.8811	68.3788	44.5035	45.1734	42.2493	43.0324	50.8124	51.5751	65.2111	66.9504	45.4227	53.329	9451.02	7691.8	0.296916	0.0471867	0.146326	10659.4	9031.48	0.239389	0.215465	0.433453	8124.12	8477.24	-0.0608558	0.745353	0.996919	Dgkz	2	91932824	91975864	-	6270	protein_coding	diacylglycerol kinase zeta [Source:MGI Symbol;Acc:MGI:1278339]	-
ENSMUSG00000029817	18544	4768	9923	11337	10193	5023	5190	6765	6494	5662	14234	10396	58.9227	43.3366	41.3748	41.3002	41.1463	33.6745	36.5722	41.9155	35.9629	48.3581	49.0222	43.3017	8005.26	6958.71	0.201947	0.128007	0.289196	9040.15	9507.48	-0.0729208	0.64736	0.81204	7354.02	8888.34	-0.273427	0.0692675	0.955373	Tra2a	6	49243924	49264033	-	6945	protein_coding	transformer 2 alpha [Source:MGI Symbol;Acc:MGI:1933972]	-
ENSMUSG00000035569	11009	4246	11326	12228	10544	4893	5228	8632	8474	5510	13667	12674	14.6526	16.1654	19.7814	18.6594	17.8288	13.7404	15.4315	22.403	19.6571	19.7123	19.7163	22.1126	8787.18	7519.71	0.224671	0.142619	0.310818	9917.58	8499.56	0.222535	0.0801847	0.236298	7946.03	7947.17	-0.00016781	0.999212	0.999924	Ankrd11	8	122883822	123042277	-	16580	protein_coding	ankyrin repeat domain 11 [Source:MGI Symbol;Acc:MGI:1924337]	-
ENSMUSG00000018446	15756	4666	11423	11876	10834	8410	7004	7650	6986	3420	11126	9083	123.034	104.223	117.05	106.322	107.478	138.559	121.291	116.484	95.076	71.7836	94.1683	92.9754	6529.5	8940.15	-0.452735	0.00066161	0.00682641	7369.88	9427.45	-0.354972	0.00636401	0.0445836	9441.05	8811.99	0.0991095	0.408623	0.996919	C1qbp	11	70977836	70983026	-	2826	protein_coding	complement component 1, q subcomponent binding protein [Source:MGI Symbol;Acc:MGI:1194505]	-
ENSMUSG00000003545	13103	5532	9351	10004	6511	2396	2738	12186	10901	7701	12434	15341	46.3157	55.9345	43.374	40.5421	29.2385	17.8691	21.4633	83.9937	67.1564	73.1687	47.6382	71.0839	10558.1	6221.16	0.763063	0.137349	0.302674	11908.3	8595.26	0.470502	0.00341741	0.0288059	6569.26	8052.5	-0.29366	0.564319	0.996919	Fosb	7	19302696	19310051	-	6243	protein_coding	FBJ osteosarcoma oncogene B [Source:MGI Symbol;Acc:MGI:95575]	TF_bZIP
ENSMUSG00000022253	15869	4085	9364	12381	10826	7537	7062	6286	6746	5348	13536	9132	68.4228	50.3829	52.9817	61.2042	59.3019	68.5659	67.5279	52.851	50.6945	61.9815	63.2598	51.6151	7599.33	8307.26	-0.128471	0.328577	0.531663	8580.74	8827.71	-0.0413908	0.770953	0.884585	8774.85	8251.5	0.0882844	0.535573	0.996919	Nadk2	15	9071260	9110891	+	5118	protein_coding	NAD kinase 2, mitochondrial [Source:MGI Symbol;Acc:MGI:1915896]	-
ENSMUSG00000035203	10774	6150	11441	12317	11032	6993	6516	6642	8871	5544	11260	10549	84.61	138.153	117.902	110.898	110.065	115.869	113.483	101.712	121.417	117.028	95.8451	108.597	8123.56	8103.91	0.00320827	0.976826	0.988848	9164.42	9382.47	-0.0336505	0.828758	0.916893	8561.44	8793.05	-0.0380297	0.807616	0.996919	Epn1	7	5080235	5098178	+	2810	protein_coding	epsin 1 [Source:MGI Symbol;Acc:MGI:1333763]	-
ENSMUSG00000003360	13261	5088	12439	12722	10976	6145	5806	8696	7781	5031	10999	9141	46.9796	51.5608	57.8272	51.6729	49.4	45.9318	45.6157	60.0731	48.0432	47.9079	42.235	42.4509	7343.94	8184.25	-0.15659	0.201232	0.38791	8286.69	9590.68	-0.211119	0.0569334	0.188647	8646.45	8969.91	-0.0528761	0.68612	0.996919	Ddx23	15	98645134	98662894	-	6229	protein_coding	DEAD (Asp-Glu-Ala-Asp) box polypeptide 23 [Source:MGI Symbol;Acc:MGI:1921601]	-
ENSMUSG00000048154	9853	5032	9648	10469	9369	4105	4846	6962	12308	7023	14721	13642	10.9091	15.9369	14.0176	13.2893	13.1785	9.58945	11.899	15.0309	23.7505	20.9009	17.6663	19.7998	10683.7	6472.82	0.722718	3.17665e-06	0.000140499	12051.3	7982.1	0.594701	3.66507e-05	0.00119496	6840.64	7477.8	-0.127974	0.449458	0.996919	Kmt2d	15	98831669	98871204	-	19931	protein_coding	lysine (K)-specific methyltransferase 2D [Source:MGI Symbol;Acc:MGI:2682319]	-
ENSMUSG00000054387	12554	3770	8893	11620	10215	4952	4916	6134	8142	6433	16723	13375	18.7211	16.0816	17.4024	19.8669	19.3525	15.5807	16.2579	17.8369	21.1613	25.7859	27.0302	26.1458	9668.9	6676.11	0.534161	9.04985e-06	0.000292719	10917.6	7894.35	0.467423	0.000203594	0.0041259	7056.35	7381.28	-0.0650607	0.596425	0.996919	Mdm4	1	132959484	133030561	-	14798	protein_coding	transformed mouse 3T3 cell double minute 4 [Source:MGI Symbol;Acc:MGI:107934]	-
ENSMUSG00000007029	10197	5855	11053	11782	10846	7822	7708	7304	8854	5429	10554	10239	40.1251	65.9038	57.0738	53.1541	54.2204	64.9411	67.2651	56.0443	60.722	57.4226	45.0139	52.8154	7906.29	8890.69	-0.169414	0.200064	0.386684	8918.25	8967.68	-0.00774075	0.961902	0.98412	9389.46	8403.85	0.160358	0.328286	0.996919	Vars	17	35000987	35016322	+	5608	protein_coding	valyl-tRNA synthetase [Source:MGI Symbol;Acc:MGI:90675]	-
ENSMUSG00000024981	14681	4615	9824	11987	11157	7069	6926	7185	6921	4647	12386	10020	66.606	59.8921	58.487	62.3509	64.3065	67.6666	69.6859	63.5641	54.7255	56.6696	60.9081	59.5916	7361.25	8433.7	-0.195819	0.024209	0.0918153	8310.07	8903.32	-0.0995226	0.313504	0.541369	8909.2	8327.94	0.0971026	0.325234	0.996919	Acsl5	19	55251938	55297720	+	4864	protein_coding	acyl-CoA synthetase long-chain family member 5 [Source:MGI Symbol;Acc:MGI:1919129]	-
ENSMUSG00000029777	13868	4463	11038	12071	11660	8324	7640	7020	6931	3688	10958	9554	98.1182	90.3239	102.48	97.916	104.806	124.259	119.876	96.8502	85.4663	70.1369	84.0338	88.6096	6682.37	9091.32	-0.443632	0.000450562	0.00518047	7542.1	8977.34	-0.251113	0.028056	0.119542	9602.52	8392.95	0.193927	0.102336	0.978318	Gars	6	55038007	55079500	+	3119	protein_coding	glycyl-tRNA synthetase [Source:MGI Symbol;Acc:MGI:2449057]	-
ENSMUSG00000010097	14026	5209	10150	12098	10026	5321	5363	7959	8040	5328	13020	10626	51.7588	54.985	49.1507	51.1845	47.0032	41.4287	43.8897	57.2712	51.7094	52.8487	52.0772	51.402	8119.4	7410.04	0.131788	0.270277	0.468763	9164.15	9161.52	0.000644478	0.994009	0.99754	7828.91	8575.67	-0.131172	0.314035	0.996919	Nxf1	19	8757073	8772475	+	5980	protein_coding	nuclear RNA export factor 1 [Source:MGI Symbol;Acc:MGI:1858330]	-
ENSMUSG00000079641	18236	3353	14740	11729	9927	8672	5482	10497	5790	1478	10063	7112	280.628	147.596	297.655	206.937	194.075	281.566	187.088	314.989	155.29	61.1359	167.848	143.468	4939	9167.23	-0.891803	0.000992728	0.00908463	5576.58	9915.54	-0.830197	0.0303648	0.125382	9677.64	9240.4	0.0663643	0.771379	0.996919	Rpl39	X	37082520	37085402	-	1434	protein_coding	ribosomal protein L39 [Source:MGI Symbol;Acc:MGI:1914498]	-
ENSMUSG00000032096	16704	4175	11219	13035	10746	6470	6143	6347	6499	4494	12152	9012	24.7143	17.6695	21.7819	22.1113	20.1988	20.1972	20.1564	18.3115	16.7586	17.8723	19.4878	17.4787	6968.78	7689.57	-0.141829	0.125377	0.285137	7867.81	9528.84	-0.276748	0.0344678	0.136515	8124.52	8901.36	-0.132241	0.291956	0.996919	Arcn1	9	44741564	44767845	-	14915	protein_coding	archain 1 [Source:MGI Symbol;Acc:MGI:2387591]	-
ENSMUSG00000024493	14948	4378	9954	12490	10386	6752	6081	7423	7265	4973	12209	10038	85.5455	71.6688	74.7525	81.9504	75.5114	81.5277	77.1781	82.8364	72.4625	76.4985	75.7323	75.3046	7549.75	7992.4	-0.0821131	0.312958	0.515117	8521.74	8959.74	-0.0727979	0.477717	0.68845	8442.46	8377.6	0.0106903	0.918752	0.996919	Lars	18	42202350	42262122	-	3856	protein_coding	leucyl-tRNA synthetase [Source:MGI Symbol;Acc:MGI:1913808]	-
ENSMUSG00000031446	14078	4510	10378	13066	10668	6399	6097	6353	7129	5099	13160	9851	48.4808	44.4268	46.8982	51.5877	46.6726	46.4943	46.5639	42.6614	42.7879	47.1991	49.1215	44.4702	7676.86	7640.58	0.00684006	0.9397	0.971065	8666.9	9077.27	-0.0670673	0.517832	0.72176	8072.76	8489.09	-0.0728044	0.469196	0.996919	Cul4a	8	13105621	13147940	+	6408	protein_coding	cullin 4A [Source:MGI Symbol;Acc:MGI:1914487]	-
ENSMUSG00000007670	14074	5898	9726	11967	9739	4874	5274	7185	8406	6123	13621	9865	71.9094	86.2011	65.2103	70.1016	63.2168	52.5427	59.7603	71.585	74.855	84.0915	75.4334	66.0731	8468.51	6975.07	0.279552	0.0279663	0.101794	9558.15	9371.85	0.028572	0.82101	0.912748	7370.23	8780.88	-0.252163	0.0763683	0.968436	Khsrp	17	57021051	57031522	-	4319	protein_coding	KH-type splicing regulatory protein [Source:MGI Symbol;Acc:MGI:1336214]	-
ENSMUSG00000014444	8555	4150	10823	13085	11192	6318	6378	6292	9946	5860	12101	11910	19.0022	26.3677	31.546	33.3221	31.5821	29.6088	31.4176	27.2521	38.5031	34.9865	29.1334	34.6781	8904.51	7784.34	0.19371	0.0977918	0.240745	10044.7	8104.45	0.30954	0.0786979	0.23343	8225.62	7582.17	0.117556	0.496186	0.996919	Piezo1	8	122481698	122551329	-	9935	protein_coding	piezo-type mechanosensitive ion channel component 1 [Source:MGI Symbol;Acc:MGI:3603204]	-
ENSMUSG00000041168	12587	5759	12184	12437	10870	6851	6425	8247	8480	4469	9653	8642	63.5031	83.1112	80.6633	71.9387	69.671	72.9264	71.887	81.1327	74.5644	60.6042	52.7863	57.154	6998.42	8452.63	-0.272527	0.0362542	0.12236	7893.56	9681.91	-0.294518	0.0384583	0.146497	8928.52	9064	-0.0213606	0.865138	0.996919	Lonp1	17	56614297	56626887	-	4374	protein_coding	lon peptidase 1, mitochondrial [Source:MGI Symbol;Acc:MGI:1921392]	-
ENSMUSG00000032437	14065	4614	9612	11825	10774	7166	7046	6314	6877	4751	13174	10371	73.5319	69.0007	65.9422	70.878	71.5587	79.0444	81.6927	64.3677	62.6611	66.7638	74.6518	71.0749	7579.43	8187.1	-0.110922	0.335889	0.538879	8557.53	8725.77	-0.0279591	0.787702	0.893606	8648.39	8163.38	0.0831228	0.474803	0.996919	Stt3b	9	115242581	115310421	-	4221	protein_coding	STT3, subunit of the oligosaccharyltransferase complex, homolog B (S. cerevisiae) [Source:MGI Symbol;Acc:MGI:1915542]	-
ENSMUSG00000040459	13651	4363	9679	11331	9595	4634	4069	6693	7500	6136	15629	13130	55.0013	50.2845	51.1744	52.3421	49.1138	39.3934	36.3581	52.5844	52.6663	66.4529	68.2537	69.3479	9176.01	6351.62	0.530581	0.000445675	0.00514053	10361.1	8463.88	0.29168	0.0164586	0.0841885	6713.06	7915.99	-0.237631	0.0929758	0.974044	Arglu1	8	8665075	8690521	-	5477	protein_coding	arginine and glutamate rich 1 [Source:MGI Symbol;Acc:MGI:2442985]	-
ENSMUSG00000040274	13545	3884	7500	11425	9784	4878	5479	5521	8235	6082	17406	12667	21.367	17.526	15.5253	20.6631	19.6079	16.2355	19.1677	16.9828	22.6408	25.7888	29.7612	26.1938	9528.73	6582.7	0.53364	8.2841e-06	0.000277855	10760.5	7772.59	0.469123	0.00101074	0.0125683	6956.98	7271.48	-0.0639079	0.648633	0.996919	Cdk6	5	3341485	3531008	+	13989	protein_coding	cyclin-dependent kinase 6 [Source:MGI Symbol;Acc:MGI:1277162]	-
ENSMUSG00000021178	16474	4512	12233	12464	11285	6795	5942	7986	6101	3237	10291	8951	188.07	147.343	183.259	163.137	163.671	163.669	150.438	177.777	121.39	99.3304	127.34	133.952	6081.3	8283.47	-0.445288	0.000243712	0.00331985	6864.61	9758.81	-0.507376	0.000232142	0.00448658	8751.32	9116.89	-0.0593864	0.61615	0.996919	Psmc1	12	100110154	100123405	+	1933	protein_coding	protease (prosome, macropain) 26S subunit, ATPase 1 [Source:MGI Symbol;Acc:MGI:106054]	-
ENSMUSG00000026229	15165	3954	11143	12878	11073	6710	6395	6475	5797	4104	11653	10743	46.0636	34.3552	44.4152	44.8475	42.7298	43.0028	43.0785	38.3515	30.689	33.5076	38.3654	42.7761	6891.34	7939.27	-0.203855	0.107592	0.257419	7780.94	9128.47	-0.230568	0.123668	0.308049	8388.27	8527.02	-0.0242052	0.846155	0.996919	Psmd1	1	86064387	86139151	+	7265	protein_coding	proteasome (prosome, macropain) 26S subunit, non-ATPase, 1 [Source:MGI Symbol;Acc:MGI:1917497]	-
ENSMUSG00000057863	15626	4808	17182	10440	9134	7518	6691	10821	5844	1987	8224	7740	900.327	792.423	1299.09	689.648	668.595	913.931	854.965	1215.76	586.849	307.73	513.597	584.593	4982.3	9147.47	-0.876082	7.75538e-05	0.00144149	5622.24	10445.6	-0.893372	9.87992e-05	0.00243297	9655.78	9747.07	-0.0137354	0.948925	0.997578	Rpl36	17	56613416	56614243	+	383	protein_coding	ribosomal protein L36 [Source:MGI Symbol;Acc:MGI:1860603]	-
ENSMUSG00000024613	12591	4987	12461	11989	10782	5975	5770	11680	8105	4394	9640	7558	52.7631	59.7792	68.5231	57.6007	57.401	52.8283	53.623	95.4423	59.1952	49.4938	43.7859	41.5181	6667.94	8923.53	-0.42049	0.0368689	0.123699	7521.49	9301.71	-0.306658	0.0329134	0.132585	9424.94	8699.19	0.115652	0.550265	0.996919	Tcof1	18	60813755	60848971	-	5266	protein_coding	treacle ribosome biogenesis factor 1 [Source:MGI Symbol;Acc:MGI:892003]	-
ENSMUSG00000020929	11787	4765	11256	12444	12001	7946	7299	6160	7605	4292	10568	9792	30.9837	35.8289	38.8265	37.5029	40.0772	44.0694	42.5499	31.5747	34.8412	30.3257	30.1099	33.7413	7069.91	8687.4	-0.297129	0.0232334	0.0891759	7977.29	8892.36	-0.156542	0.174781	0.381839	9178.04	8319.19	0.141793	0.31466	0.996919	Eftud2	11	102838473	102880985	-	8395	protein_coding	elongation factor Tu GTP binding domain containing 2 [Source:MGI Symbol;Acc:MGI:1336880]	-
ENSMUSG00000005698	14963	3840	10026	12822	10918	5793	5741	7132	6347	5128	13021	10172	67.9413	49.8754	59.7388	66.7491	62.9808	55.498	57.8106	63.1472	50.2281	62.5868	64.0835	60.5454	7530.59	7605.94	-0.0144643	0.897065	0.949508	8503.1	8791.19	-0.0485299	0.730328	0.86303	8037.25	8214.17	-0.031845	0.805014	0.996919	Ctcf	8	105636568	105682922	+	4860	protein_coding	CCCTC-binding factor [Source:MGI Symbol;Acc:MGI:109447]	zf-C2H2
ENSMUSG00000021374	12759	3793	9509	12753	11137	5993	6267	5953	6895	5319	13729	11592	40.1251	34.1211	39.2417	45.9819	44.4957	39.7651	43.7083	36.5059	37.7918	44.9624	46.7978	47.7879	8121.15	7544.21	0.106336	0.367976	0.569685	9169.34	8283.47	0.146241	0.27371	0.499219	7972.7	7743.68	0.0417214	0.748309	0.996919	Nup153	13	46679905	46727940	-	7017	protein_coding	nucleoporin 153 [Source:MGI Symbol;Acc:MGI:2385621]	-
ENSMUSG00000031960	11944	5315	12031	11900	11141	7706	7389	7575	7836	4512	9740	8577	28.3962	36.1454	37.534	32.4363	33.6499	38.6542	38.9583	35.1172	32.4689	28.8336	25.0989	26.7304	6854.37	8883.18	-0.374174	0.00137445	0.0114354	7732.39	9237.75	-0.256596	0.0522604	0.178941	9382.33	8645.12	0.118269	0.352385	0.996919	Aars	8	111033144	111057664	+	9282	protein_coding	alanyl-tRNA synthetase [Source:MGI Symbol;Acc:MGI:2384560]	-
ENSMUSG00000028649	11531	3536	10401	13027	10909	5149	5699	6818	7850	5184	14018	11303	8.10328	7.10798	9.59141	10.4957	9.73932	7.63441	8.88173	9.34283	9.61451	9.79217	10.6774	10.4123	8299.29	7305.8	0.1839	0.0857614	0.221287	9369.03	8206.95	0.190693	0.177078	0.384736	7721.47	7668.49	0.00966001	0.948447	0.997578	Macf1	4	123349633	123684360	-	31402	protein_coding	microtubule-actin crosslinking factor 1 [Source:MGI Symbol;Acc:MGI:108559]	-
ENSMUSG00000032698	14735	4633	10172	11517	10419	7213	6821	7032	7021	4711	12117	8635	150.122	135.019	135.992	134.526	134.856	155.048	154.115	139.701	124.668	129.011	133.806	115.323	7107.2	8266.3	-0.217803	0.0282507	0.102544	8022.91	8907.65	-0.151169	0.135327	0.326588	8730.87	8330.8	0.0673894	0.515616	0.996919	Lmo2	2	103957986	103981878	+	2166	protein_coding	LIM domain only 2 [Source:MGI Symbol;Acc:MGI:102811]	-
ENSMUSG00000018326	14087	3768	10653	13243	11439	7174	6448	5957	5642	3809	12449	9926	91.9171	70.328	91.2143	99.0692	94.8234	98.7637	93.3055	75.7936	64.1614	66.805	88.0438	84.9008	6707.44	8019.42	-0.25733	0.0758796	0.202755	7575.14	8828.24	-0.220898	0.16132	0.364042	8473.32	8247.55	0.0385241	0.787614	0.996919	Ywhab	2	163994960	164018588	+	3382	protein_coding	tyrosine 3-monooxygenase/tryptophan 5-monooxygenase activation protein, beta polypeptide [Source:MGI Symbol;Acc:MGI:1891917]	-
ENSMUSG00000020152	17640	3593	9065	12508	10155	6129	5970	5959	6359	4945	13160	9005	74.8019	43.5824	50.4424	60.8102	54.7071	54.8355	56.1427	49.2737	46.9966	56.3638	60.4862	50.0562	7263.57	7313.01	-0.00975381	0.931133	0.967666	8202.16	8850.09	-0.110115	0.528004	0.729965	7726.53	8265.62	-0.0977773	0.553258	0.996919	Actr2	11	20062304	20112913	-	5204	protein_coding	ARP2 actin-related protein 2 [Source:MGI Symbol;Acc:MGI:1913963]	-
ENSMUSG00000009470	12632	2900	8555	11976	10916	6396	6151	5018	7041	5104	15622	12077	24.8622	16.327	22.0954	27.0243	27.2949	26.5604	26.8484	19.2587	24.1527	27.0022	33.3266	31.1593	8460.93	7327.25	0.207722	0.173149	0.352542	9555.44	7498.72	0.34931	0.0445342	0.161476	7743.28	7003.18	0.14446	0.413368	0.996919	Tnpo1	13	98839019	98926384	-	11212	protein_coding	transportin 1 [Source:MGI Symbol;Acc:MGI:2681523]	-
ENSMUSG00000024695	15412	3938	9550	12013	10067	4980	4926	6680	6491	5037	14192	10818	33.8546	24.7442	27.528	30.2541	28.0936	23.0805	23.997	28.6129	24.8504	29.7406	33.79	31.1505	7836	6814.19	0.201578	0.121542	0.279492	8849.25	8656.09	0.031581	0.826599	0.916245	7201.45	8089.36	-0.167985	0.220914	0.996919	Zfp91	19	12763660	12796126	-	10046	protein_coding	zinc finger protein 91 [Source:MGI Symbol;Acc:MGI:104854]	zf-C2H2
ENSMUSG00000036990	13228	3675	7678	11075	10269	5241	5154	5709	7449	6116	15128	12981	36.0558	28.6535	27.4626	34.6098	35.5598	30.1407	31.1552	30.3437	35.3869	44.8093	44.694	46.3819	9049.32	6731.08	0.426801	0.000395658	0.00472899	10217.4	7596.91	0.427224	0.00255728	0.0236448	7114.24	7104.73	0.00176559	0.989392	0.999924	Otud4	8	79639618	79677724	+	8096	protein_coding	OTU domain containing 4 [Source:MGI Symbol;Acc:MGI:1098801]	-
ENSMUSG00000027091	18994	4517	10866	11955	9551	5041	4386	8490	5532	4014	11292	9064	150.286	102.233	112.82	108.449	96.0067	84.1546	76.962	130.99	76.2866	85.369	96.8412	94.0118	6415.98	7074.2	-0.140826	0.408436	0.60636	7244.69	9784.35	-0.433684	0.00440421	0.0341696	7473.97	9141.24	-0.290641	0.118222	0.994464	Zc3h15	2	83644435	83664622	+	2789	protein_coding	zinc finger CCCH-type containing 15 [Source:MGI Symbol;Acc:MGI:1919747]	-
ENSMUSG00000010048	11896	5520	11142	11433	10912	7560	6947	6558	7657	4643	10263	8906	99.5502	132.136	122.354	109.692	116.01	133.482	128.927	107.014	111.677	104.438	93.0898	97.6975	7003.67	8369.61	-0.25715	0.0253237	0.0951103	7901.95	9045.46	-0.194731	0.114035	0.293428	8840.73	8470.13	0.0621435	0.645453	0.996919	Ifrd2	9	107587642	107593385	+	2637	protein_coding	interferon-related developmental regulator 2 [Source:MGI Symbol;Acc:MGI:1316708]	-
ENSMUSG00000026341	16397	4091	10060	11668	10418	6527	6224	5764	6275	4215	12222	9537	78.1342	55.763	62.9054	63.7452	63.0682	65.6219	65.7735	53.5584	52.1139	53.9876	63.1256	59.5728	6914.75	7509.22	-0.118617	0.301476	0.502943	7807.42	8933.87	-0.194629	0.154206	0.354566	7933.66	8347.57	-0.0737791	0.588267	0.996919	Actr3	1	125392905	125435727	-	4631	protein_coding	ARP3 actin-related protein 3 [Source:MGI Symbol;Acc:MGI:1921367]	-
ENSMUSG00000040481	11561	3488	10328	11960	10544	5150	4847	8048	7396	4905	13196	11692	18.1181	15.6363	21.2397	21.4894	20.9929	17.0288	16.846	24.5942	20.2012	20.6622	22.4154	24.0196	8022.93	7312.3	0.133803	0.353322	0.555788	9056.83	7974.32	0.18333	0.181044	0.38993	7727.3	7450.16	0.052494	0.746614	0.996919	Bptf	11	107033081	107132127	-	14081	protein_coding	bromodomain PHD finger transcription factor [Source:MGI Symbol;Acc:MGI:2444008]	-
ENSMUSG00000048578	10195	3244	10283	11957	12113	7312	6989	5161	7617	4090	13121	10831	37.4525	34.089	49.5709	50.3606	56.5321	56.6746	56.9395	36.9705	48.7687	40.3866	52.2453	52.1581	7588.54	8134.26	-0.0999433	0.536924	0.715085	8566.44	7627.2	0.167426	0.300035	0.527961	8595.97	7125.08	0.270488	0.139296	0.996919	Mlec	5	115142981	115158179	-	6007	protein_coding	malectin [Source:MGI Symbol;Acc:MGI:1924015]	-
ENSMUSG00000025369	11973	4758	11561	12815	10662	5239	4949	7468	7640	4877	11438	9514	47.5888	54.0961	60.2991	58.3976	53.8382	43.9348	43.6239	57.8807	52.9247	52.1044	49.2763	49.5707	7387.79	7230.78	0.0306651	0.800872	0.89417	8337.13	9054.85	-0.119281	0.28087	0.506947	7641.66	8470	-0.148271	0.292272	0.996919	Smarcc2	10	128459248	128490482	+	5552	protein_coding	SWI/SNF related, matrix associated, actin dependent regulator of chromatin, subfamily c, member 2 [Source:MGI Symbol;Acc:MGI:1915344]	MYB
ENSMUSG00000031691	11233	4486	9906	11569	9871	5925	5815	6208	9378	5748	12387	10306	39.4404	45.0552	45.6413	46.5711	44.0308	43.8927	45.2794	42.5035	57.3878	54.2479	47.141	47.4347	8459.29	7219.11	0.2284	0.0262669	0.0975843	9544.01	8217.58	0.215706	0.0591059	0.192902	7627.01	7689.87	-0.011624	0.910443	0.996919	Tnpo2	8	85036915	85057583	+	6285	protein_coding	transportin 2 (importin 3, karyopherin beta 2b) [Source:MGI Symbol;Acc:MGI:2384849]	-
ENSMUSG00000031785	9749	4345	9802	12310	10994	7571	6802	5827	7473	4665	12438	10855	39.6855	50.5943	52.3601	57.4519	56.8561	65.0255	61.4063	46.2535	53.0188	51.0439	54.8794	57.9244	7673.11	8136.22	-0.0843012	0.506486	0.690049	8660.91	8025.17	0.110212	0.405773	0.629272	8595.02	7511.25	0.194505	0.213286	0.996919	Adgrg1	8	94974751	95014217	+	5421	protein_coding	adhesion G protein-coupled receptor G1 [Source:MGI Symbol;Acc:MGI:1340051]	-
ENSMUSG00000028132	13775	2857	8254	13781	10986	6799	6635	3979	6214	5279	15293	8949	38.6053	22.9037	30.3553	44.2804	39.1152	40.2031	41.2384	21.7449	30.3522	39.7674	46.4553	32.8768	7677.56	7326.24	0.0676055	0.744957	0.859656	8672.83	7939.09	0.12713	0.53917	0.7377	7742.17	7414.61	0.0620273	0.788102	0.996919	Tmem56	3	121201761	121283098	-	7874	protein_coding	transmembrane protein 56 [Source:MGI Symbol;Acc:MGI:1923195]	-
ENSMUSG00000046062	12948	3607	9890	13136	10948	6621	6153	4789	6924	4671	13145	9899	51.0777	40.7019	51.1963	59.411	54.8673	55.1075	53.8295	36.8384	47.6046	49.5289	56.2051	51.1894	7466.46	7338.19	0.0250949	0.86415	0.930723	8429.98	8382.36	0.00779727	0.954791	0.980953	7754.73	7832.87	-0.0147686	0.929715	0.996919	Ppp1r15b	1	133131143	133139783	+	5594	protein_coding	protein phosphatase 1, regulatory subunit 15B [Source:MGI Symbol;Acc:MGI:2444211]	-
ENSMUSG00000024474	18011	4193	11372	11718	10051	4875	4109	9843	5744	3815	10338	8600	199.126	132.604	164.984	148.532	141.172	113.717	100.747	212.2	110.68	113.372	123.884	124.638	6156.07	7406.24	-0.266728	0.190796	0.375031	6949.61	9538.18	-0.457043	0.00150873	0.016463	7825.12	8907.33	-0.186986	0.391273	0.996919	Ik	18	36744656	36757639	+	1996	protein_coding	IK cytokine [Source:MGI Symbol;Acc:MGI:1345142]	-
ENSMUSG00000034667	13459	3896	9035	11988	11087	6781	6961	5777	7262	4614	12008	9721	49.2301	40.764	43.367	50.2735	51.5207	52.3323	56.467	41.2048	46.2954	45.3644	47.6075	46.611	7318.83	7948.57	-0.118945	0.309233	0.511114	8261	8200.52	0.0101524	0.925967	0.968511	8398.12	7667.34	0.130999	0.335397	0.996919	Xpot	10	121587380	121626332	-	6033	protein_coding	exportin, tRNA (nuclear export receptor for tRNAs) [Source:MGI Symbol;Acc:MGI:1920442]	-
ENSMUSG00000014956	15980	3263	9790	12926	10971	5862	5670	4482	5432	4145	13707	10330	32.3135	18.874	25.9779	29.9672	28.184	25.0099	25.427	17.6728	19.1439	22.5295	30.0425	27.3821	7056.8	6869.61	0.0389547	0.828208	0.909843	7971.59	8659.87	-0.119668	0.535227	0.734884	7261.58	8084.56	-0.15522	0.415061	0.996919	Ppp1cb	5	32458843	32517433	+	10913	protein_coding	protein phosphatase 1 catalytic subunit beta [Source:MGI Symbol;Acc:MGI:104871]	-
ENSMUSG00000021000	17897	4574	9635	11406	9328	5078	4864	8788	6207	4979	10886	8644	35.1402	25.6897	24.825	25.6763	23.2682	21.0366	21.1798	33.6466	21.2407	26.2776	23.1675	22.2484	6816.44	7281.42	-0.0953946	0.561786	0.732793	7694.39	9262.46	-0.268051	0.0647098	0.205074	7691.77	8659.02	-0.170998	0.346885	0.996919	Mia2	12	59095799	59191583	+	11239	protein_coding	melanoma inhibitory activity 2 [Source:MGI Symbol;Acc:MGI:2159614]	-
ENSMUSG00000041870	11624	4304	10620	11909	10669	7430	6757	5813	7802	4276	11434	9174	42.8734	45.4093	51.4009	50.3596	49.9926	57.8202	55.2702	41.8081	50.1535	42.3926	45.7106	44.3558	7131	8015.41	-0.168466	0.188657	0.372336	8047.27	8415.25	-0.064503	0.562923	0.754174	8467.02	7870.13	0.105344	0.437608	0.996919	Ankrd13a	5	114774677	114806200	+	5983	protein_coding	ankyrin repeat domain 13a [Source:MGI Symbol;Acc:MGI:1915670]	-
ENSMUSG00000012443	15654	3396	9066	12385	10176	5879	5692	5212	6171	4756	13768	9627	71.6836	44.4838	54.4783	65.0227	59.1999	56.801	57.8048	46.54	49.2508	58.5405	68.3363	57.789	7355.46	6941.64	0.0836625	0.528272	0.707399	8307.16	8410.46	-0.0181951	0.914333	0.962884	7335.47	7855.24	-0.0992238	0.541858	0.996919	Kif11	19	37376403	37421859	+	4819	protein_coding	kinesin family member 11 [Source:MGI Symbol;Acc:MGI:1098231]	-
ENSMUSG00000028180	17460	3644	9158	11984	9927	5270	4727	6176	5128	4821	13684	9745	57.005	34.032	39.2358	44.8586	41.1753	36.3026	34.2262	39.3191	29.1797	42.3083	48.4249	41.7071	7127.64	6672.01	0.0953085	0.540339	0.717636	8051.94	8766.16	-0.122865	0.523472	0.726267	7051.07	8187.42	-0.215904	0.18485	0.996919	Zranb2	3	157534160	157548410	+	6759	protein_coding	zinc finger, RAN-binding domain containing 2 [Source:MGI Symbol;Acc:MGI:1858211]	-
ENSMUSG00000017421	14630	4389	9578	10450	8889	5770	5097	5405	7353	5449	13915	10727	48.49	41.6115	41.6578	39.7099	37.4292	40.3498	37.4651	34.9326	42.4752	48.545	49.9893	46.6064	8151.83	6537	0.318576	0.00115784	0.0101481	9203.42	8449.88	0.123063	0.279266	0.505563	6905.94	7901.69	-0.19447	0.0812693	0.974044	Zfp207	11	80383279	80405733	+	6658	protein_coding	zinc finger protein 207 [Source:MGI Symbol;Acc:MGI:1340045]	-
ENSMUSG00000020739	13909	5859	9390	11156	9552	5504	5687	7727	7969	5578	10452	8863	90.6752	109.259	80.3289	83.3827	79.111	75.7059	82.2206	98.227	90.544	97.7442	73.8548	75.7414	7465.16	7417.87	0.00876362	0.948601	0.975872	8422.12	9102.54	-0.112072	0.430971	0.652096	7835.89	8529.57	-0.121923	0.397303	0.996919	Nup85	11	115564434	115583985	+	3385	protein_coding	nucleoporin 85 [Source:MGI Symbol;Acc:MGI:3046173]	-
ENSMUSG00000018770	12792	3479	10775	12043	11584	8765	6520	6056	5794	2797	10960	9833	129.43	100.691	143.063	139.703	148.903	187.114	146.301	119.484	102.173	76.0691	120.197	130.419	6104.85	8583.07	-0.491053	0.00858962	0.0440333	6892.86	8284.06	-0.265073	0.145993	0.343134	9066.42	7736.56	0.228438	0.165743	0.996919	Atp5g3	2	73908447	73911326	-	2181	protein_coding	ATP synthase, H+ transporting, mitochondrial F0 complex, subunit C3 (subunit 9) [Source:MGI Symbol;Acc:MGI:2442035]	-
ENSMUSG00000024392	10144	4947	9806	11841	10703	6804	6519	6551	8272	5337	10203	9913	36.018	50.2449	45.6894	48.2029	48.2798	50.9721	51.3329	45.3571	51.1899	50.9363	39.2667	46.1397	7608.07	7961.42	-0.0658343	0.576686	0.743053	8582.37	8281.32	0.0515534	0.714833	0.854278	8410.63	7756.39	0.117216	0.384018	0.996919	Bag6	17	35135178	35147322	+	6215	protein_coding	BCL2-associated athanogene 6 [Source:MGI Symbol;Acc:MGI:1919439]	-
ENSMUSG00000004642	15672	4032	9453	11273	10813	6292	5973	5215	5318	4614	12935	9422	56.9191	41.8884	45.0523	46.9405	49.8918	48.2148	48.1095	36.9331	33.6624	45.0434	50.9198	44.8576	6917.67	7275.03	-0.072588	0.635832	0.785205	7813.57	8582.81	-0.135648	0.387815	0.614372	7688.05	8021.44	-0.0614956	0.67231	0.996919	Slbp	5	33634952	33652574	-	6076	protein_coding	stem-loop binding protein [Source:MGI Symbol;Acc:MGI:108402]	-
ENSMUSG00000054405	17163	3916	11162	11756	10705	6124	4987	7710	5029	3214	10119	8623	148.236	96.7482	126.507	116.411	117.462	111.597	95.5222	129.85	75.7017	74.615	94.7293	97.6289	5714.04	7589.29	-0.409072	0.00373027	0.023726	6452.03	9232.85	-0.517048	0.00138929	0.0157382	8018.86	8620.77	-0.104744	0.497335	0.996919	Dnajc8	4	132535550	132553742	+	2555	protein_coding	DnaJ heat shock protein family (Hsp40) member C8 [Source:MGI Symbol;Acc:MGI:1915848]	-
ENSMUSG00000028426	14022	3664	10631	11682	11145	6919	5760	6049	6273	3655	11061	9645	53.9733	40.3427	53.6979	51.5539	54.5003	56.1916	49.1696	45.4026	42.0831	37.8161	46.1477	48.6666	6537.4	7693.45	-0.234511	0.0555443	0.16415	7379.95	8472.73	-0.199343	0.154196	0.354566	8129.25	7913.47	0.0383709	0.774787	0.996919	Rad23b	4	55350043	55392237	+	5733	protein_coding	RAD23 homolog B, nucleotide excision repair protein [Source:MGI Symbol;Acc:MGI:105128]	-
ENSMUSG00000029752	13084	4206	9832	10937	10442	8408	7716	5657	7105	3809	10287	8950	105.569	97.0741	104.1	101.174	107.035	143.135	138.067	89.0036	99.9129	82.6085	89.9641	94.6622	6554.24	8535.91	-0.380853	0.0185118	0.0761157	7396.17	8257.6	-0.158912	0.122518	0.306444	9014.27	7721.6	0.223096	0.160605	0.996919	Asns	6	7675169	7693254	-	2735	protein_coding	asparagine synthetase [Source:MGI Symbol;Acc:MGI:1350929]	-
ENSMUSG00000060261	11326	4724	10557	12728	10970	6446	6574	6293	7131	4494	10766	8355	24.5059	29.2377	29.9742	31.5739	30.1544	29.4268	31.5448	26.5509	26.891	26.1365	25.2484	23.6974	6787.74	7845.9	-0.209199	0.031898	0.111982	7660.2	8700.12	-0.18371	0.107788	0.283779	8289.85	8141.97	0.0261169	0.832037	0.996919	Gtf2i	5	134237834	134314760	-	10199	protein_coding	general transcription factor II I [Source:MGI Symbol;Acc:MGI:1202722]	GTF2I
ENSMUSG00000037236	15811	3943	7852	10298	8594	5179	4688	5557	5779	5338	15378	11858	35.3539	25.22	23.0394	26.4001	24.4131	24.4333	23.2472	24.2296	22.5213	32.0831	37.2704	34.7576	8154.77	6214.28	0.392203	0.0102083	0.0502164	9211.98	8036.67	0.196828	0.287018	0.513214	6565.56	7514.17	-0.194938	0.180794	0.996919	Matr3	18	35562146	35593835	+	9869	protein_coding	matrin 3 [Source:MGI Symbol;Acc:MGI:1298379]	-
ENSMUSG00000021102	13119	5436	15006	11531	11329	7668	6884	7117	5538	2641	7491	6449	78.6264	93.1938	118.017	79.2335	86.2599	96.9634	91.4983	83.1748	57.8474	42.5457	48.6624	50.6664	4800.06	8615.67	-0.843443	3.62337e-12	5.98779e-09	5415.99	10059.2	-0.892921	2.77755e-08	8.23265e-06	9100.93	9403.39	-0.0470955	0.75461	0.996919	Glrx5	12	105032688	105042906	+	3682	protein_coding	glutaredoxin 5 [Source:MGI Symbol;Acc:MGI:1920296]	-
ENSMUSG00000028790	14257	3561	9017	12086	10495	6868	6291	5748	6160	4170	12571	8909	49.0131	35.0184	40.678	47.6366	45.837	49.8164	47.9632	38.5326	36.9086	38.5336	46.8425	40.1488	6803.87	7644.46	-0.167713	0.179354	0.360055	7683.14	8191.04	-0.0926397	0.521507	0.724651	8076.11	7653.86	0.0769614	0.594182	0.996919	Khdrbs1	4	129703164	129742303	-	6419	protein_coding	KH domain containing, RNA binding, signal transduction associated 1 [Source:MGI Symbol;Acc:MGI:893579]	-
ENSMUSG00000020530	14821	4188	9467	11605	9518	4826	4621	6203	6275	4919	13122	10393	69.2046	55.9377	58.0074	62.1266	56.4616	47.5448	47.8518	56.479	51.0663	61.7383	66.4116	63.6148	7489.15	6435.23	0.218734	0.0737567	0.198924	8456.68	8580.45	-0.0211687	0.86918	0.940139	6800.89	8022.23	-0.238364	0.0529388	0.915081	Ggnbp2	11	84832361	84870817	-	4726	protein_coding	gametogenetin binding protein 2 [Source:MGI Symbol;Acc:MGI:2387356]	-
ENSMUSG00000004207	12452	4664	11212	12355	10565	6419	5962	6210	7122	3687	10459	8823	100.14	107.292	118.322	113.916	107.941	108.916	106.332	97.3837	99.8234	79.7004	91.1683	93.0129	6514.04	7544.51	-0.211511	0.043472	0.138464	7351.08	8928.63	-0.280208	0.0140552	0.0758702	7971.25	8351.16	-0.0671199	0.525493	0.996919	Psap	10	60277627	60302597	+	2744	protein_coding	prosaposin [Source:MGI Symbol;Acc:MGI:97783]	-
ENSMUSG00000050812	12412	3713	8536	11801	10008	5770	5974	6496	6755	4757	13101	10539	23.9277	20.475	21.5937	26.0827	24.5108	23.469	25.5405	24.4193	22.6959	24.6498	27.3748	26.6329	7571.52	7328.54	0.047383	0.624626	0.777684	8548.7	7801.55	0.131693	0.286311	0.512287	7742.77	7295.3	0.085432	0.453816	0.996919	Ecpas	4	58798911	58912749	-	11447	protein_coding	Ecm29 proteasome adaptor and scaffold [Source:MGI Symbol;Acc:MGI:2140220]	-
ENSMUSG00000020250	13565	4193	9957	11360	10839	6307	6000	6590	6451	4507	10852	9238	42.2445	37.3521	40.6904	40.5605	42.8834	41.4411	41.4387	40.0187	35.0139	37.7275	36.6308	37.7127	6802.28	7679.24	-0.175121	0.0273544	0.100171	7677.97	8436.6	-0.136428	0.151149	0.350741	8113.96	7887.94	0.0404913	0.665307	0.996919	Txnrd1	10	82833951	82897712	+	7086	protein_coding	thioredoxin reductase 1 [Source:MGI Symbol;Acc:MGI:1354175]	-
ENSMUSG00000004100	11621	6590	10146	10571	9023	5078	5341	8502	8903	5680	9455	8863	64.0473	103.892	73.378	66.7956	63.1768	59.0484	65.2807	91.3705	85.5179	84.1445	56.4814	64.0321	7584.36	7297.99	0.0552473	0.761013	0.870114	8553.24	9118.74	-0.0921919	0.620791	0.794421	7708.52	8553.17	-0.149541	0.436425	0.996919	Ppan	9	20888175	20892178	+	4004	protein_coding	peter pan homolog [Source:MGI Symbol;Acc:MGI:2178445]	-
ENSMUSG00000041781	15390	3907	9756	11567	9658	5743	5481	7065	5469	4486	12196	9045	59.2494	43.0258	49.2868	51.0553	47.237	46.649	46.7961	53.0377	36.6958	46.4221	50.8919	45.6471	6719.8	7258.42	-0.111093	0.364758	0.566974	7588.92	8599.15	-0.180597	0.216221	0.434283	7667.98	8034.98	-0.0679391	0.586778	0.996919	Cpsf2	12	101975988	102006424	+	5732	protein_coding	cleavage and polyadenylation specific factor 2 [Source:MGI Symbol;Acc:MGI:1861601]	-
ENSMUSG00000022141	12775	3169	8881	11632	9701	4821	4862	5943	6262	5114	14322	12259	29.9173	21.2287	27.2921	31.2314	28.8621	23.8209	25.2512	27.1391	25.5587	32.1916	36.354	37.6337	8101.15	6471.22	0.32414	0.0211301	0.0835175	9148.92	7652.48	0.257353	0.12277	0.306844	6839.29	7148.45	-0.064232	0.654325	0.996919	Nipbl	15	8290617	8444463	-	9423	protein_coding	NIPBL cohesin loading factor [Source:MGI Symbol;Acc:MGI:1913976]	-
ENSMUSG00000003068	11909	6191	10961	11400	9592	5001	5678	7211	8150	5325	9655	8635	57.3801	85.327	69.3026	62.9746	58.7144	50.8395	60.6717	67.7499	68.4395	68.9645	50.4225	54.5391	7245.64	7123.61	0.0240825	0.8672	0.932448	8172.92	9312.49	-0.188214	0.234476	0.455648	7526.32	8727.5	-0.213088	0.169869	0.996919	Stk11	10	80115803	80130682	+	4580	protein_coding	serine/threonine kinase 11 [Source:MGI Symbol;Acc:MGI:1341870]	-
ENSMUSG00000020190	10004	4689	10928	11250	11103	7598	7342	5347	7507	4455	9910	9372	56.7221	76.0499	81.3079	73.1317	79.9776	90.8942	92.3204	59.1175	74.1837	67.8963	60.903	69.6579	6926.49	8202.34	-0.243911	0.112307	0.265511	7814.61	8270.61	-0.0816894	0.54802	0.744498	8665.01	7740.05	0.162983	0.34345	0.996919	Mknk2	10	80665327	80678112	-	3892	protein_coding	MAP kinase-interacting serine/threonine kinase 2 [Source:MGI Symbol;Acc:MGI:894279]	-
ENSMUSG00000039001	17085	3459	13755	10371	8683	8335	5850	9694	5191	1549	8246	7226	465.459	269.561	491.746	323.938	300.529	479.105	353.449	514.988	246.479	113.433	243.498	258.062	4554.79	8729.12	-0.937903	0.000147781	0.0023115	5141.32	9309.15	-0.856262	0.000740147	0.0100213	9213.23	8678.64	0.0858697	0.692922	0.996919	Rps21	2	180257377	180258445	+	810	protein_coding	ribosomal protein S21 [Source:MGI Symbol;Acc:MGI:1913731]	-
ENSMUSG00000020124	15125	3932	9050	11845	9647	5213	5126	6821	5976	4742	12077	9834	20.1078	14.9528	15.7882	18.0542	16.2934	14.6223	15.1131	17.6825	13.8466	16.9454	17.4026	17.138	7077.14	6912.28	0.0339763	0.769929	0.875721	7990.82	8466.93	-0.0838631	0.54283	0.740149	7303.59	7914.33	-0.116188	0.377399	0.996919	Usp15	10	123105006	123196995	-	16599	protein_coding	ubiquitin specific peptidase 15 [Source:MGI Symbol;Acc:MGI:101857]	-
ENSMUSG00000029191	14906	4243	10141	11831	9358	4558	4931	8746	6419	4451	11630	8073	54.6316	44.4832	48.7727	49.714	43.5728	35.2465	40.0795	62.5057	41.0028	43.8491	46.2007	38.7862	6673.12	7137.6	-0.097132	0.570268	0.738849	7533.63	8807.51	-0.225825	0.0485993	0.170604	7540.69	8233	-0.126831	0.466984	0.996919	Rfc1	5	65261850	65335670	-	6021	protein_coding	replication factor C (activator 1) 1 [Source:MGI Symbol;Acc:MGI:97891]	-
ENSMUSG00000022000	14154	3578	10838	11278	9900	4045	3991	8711	6601	4350	11518	10157	49.7122	35.9472	49.9513	45.4141	44.1743	29.9751	31.0864	59.6595	40.4071	41.067	43.8478	46.7638	7056.77	6769.21	0.0599646	0.766196	0.873056	7965.84	8423.71	-0.0810255	0.552309	0.747633	7154.17	7865.7	-0.136893	0.518686	0.996919	Zc3h13	14	75284373	75344426	+	6283	protein_coding	zinc finger CCCH type containing 13 [Source:MGI Symbol;Acc:MGI:1914552]	-
ENSMUSG00000020456	10514	3888	9759	11857	10884	7378	7047	5569	7090	4218	11129	9729	42.5251	44.9825	51.7959	54.9827	55.9262	62.9613	63.21	43.922	49.9789	45.8568	48.7887	51.5828	6987.14	8063.05	-0.206399	0.125945	0.285714	7885.79	7845.42	0.00734759	0.950939	0.978981	8517.82	7337.12	0.215103	0.156978	0.996919	Ogdh	11	6291633	6356642	+	5456	protein_coding	oxoglutarate (alpha-ketoglutarate) dehydrogenase (lipoamide) [Source:MGI Symbol;Acc:MGI:1098267]	-
ENSMUSG00000026192	11256	3668	10187	10770	11076	8061	7089	5595	6458	3657	11105	10101	31.1072	28.9965	36.9433	34.1245	38.8874	47.0028	43.4476	30.1512	31.1055	27.1657	33.2645	36.5932	6677.83	8327.64	-0.318152	0.0437286	0.139066	7538.08	7754.43	-0.0407205	0.762471	0.880672	8796.6	7246.81	0.279329	0.072865	0.96753	Atic	1	71557150	71579631	+	7985	protein_coding	5-aminoimidazole-4-carboxamide ribonucleotide formyltransferase/IMP cyclohydrolase [Source:MGI Symbol;Acc:MGI:1351352]	-
ENSMUSG00000041431	13963	3880	9066	11479	10447	6625	6242	5546	6803	4241	11446	9127	73.0679	58.079	62.2554	68.8694	69.4527	73.1462	72.4396	56.592	62.0457	59.6535	64.9214	62.6088	6859.26	7488.99	-0.126503	0.258464	0.455849	7742.6	8187.26	-0.0809309	0.46979	0.682771	7912.36	7653.72	0.0475754	0.717173	0.996919	Ccnb1	13	100778650	100786570	-	4217	protein_coding	cyclin B1 [Source:MGI Symbol;Acc:MGI:88302]	-
ENSMUSG00000026701	11934	3904	9991	10656	9862	7817	7089	6296	6483	3445	11434	9917	54.8194	51.2977	60.2242	56.1199	57.5524	75.7612	72.2168	56.395	51.9024	42.5361	56.9289	59.7157	6618.45	8228.16	-0.313502	0.038277	0.126647	7471.62	7911.11	-0.0821462	0.539005	0.737698	8688.91	7395.42	0.232185	0.0836242	0.974044	Prdx6	1	161240112	161251219	-	4804	protein_coding	peroxiredoxin 6 [Source:MGI Symbol;Acc:MGI:894320]	-
ENSMUSG00000042323	13155	2913	8021	11921	10085	5468	5476	4938	6089	5352	14755	10389	32.8167	20.7867	26.2571	34.0951	31.9617	28.78	30.2951	24.0205	26.4736	35.8873	39.8961	33.9733	7863.2	6653.31	0.241036	0.105637	0.254139	8881.55	7465.02	0.250224	0.171773	0.378256	7031.72	6972.7	0.0116831	0.945594	0.997578	Pbrm1	14	31019138	31121592	+	8846	protein_coding	polybromo 1 [Source:MGI Symbol;Acc:MGI:1923998]	HMG
ENSMUSG00000022255	14165	3449	9999	11824	10214	5636	5404	5262	5998	4295	13003	9110	20.3678	14.186	18.8668	19.4925	18.6584	17.0985	17.2325	14.7539	15.0313	16.6001	20.2655	17.1714	6916.74	6796.2	0.0255355	0.839942	0.916806	7811.44	8287.03	-0.0855708	0.572941	0.760589	7182.47	7739.37	-0.108187	0.448104	0.996919	Mtdh	15	34082694	34145624	+	15347	protein_coding	metadherin [Source:MGI Symbol;Acc:MGI:1914404]	-
ENSMUSG00000037197	17410	4098	11601	11338	9818	5376	4275	8467	4949	3323	9745	7774	159.748	107.559	139.684	119.274	114.448	104.077	86.9916	151.493	79.1438	81.9571	96.918	93.5062	5517.25	7183.4	-0.380582	0.023304	0.0893335	6229.6	9374	-0.589639	9.4105e-05	0.00234028	7589.45	8752.78	-0.205919	0.263589	0.996919	Rbm17	2	11585437	11604153	-	2405	protein_coding	RNA binding motif protein 17 [Source:MGI Symbol;Acc:MGI:1924188]	-
ENSMUSG00000039067	13220	3893	11033	11274	10909	7529	5881	5864	5885	3143	10482	8772	129.027	108.686	141.305	126.155	135.265	155.041	127.294	111.602	100.106	82.4546	110.887	112.23	5986.46	7823.54	-0.385618	0.00739084	0.0392609	6758.35	8457.41	-0.32336	0.0214628	0.0999497	8265.31	7901.29	0.0646627	0.638226	0.996919	Psmd7	8	107580381	107588464	-	2261	protein_coding	proteasome (prosome, macropain) 26S subunit, non-ATPase, 7 [Source:MGI Symbol;Acc:MGI:1351511]	-
ENSMUSG00000032058	12476	3524	9225	11469	10787	7260	6577	4948	6922	4356	10678	9636	42.6908	34.4933	41.4227	44.9945	46.8931	52.4148	49.9105	33.0154	41.2813	40.0651	39.6037	43.2231	6910.53	7684.43	-0.153067	0.303965	0.505672	7798.94	7811.23	-0.00285688	0.980482	0.992194	8118.71	7299.95	0.153028	0.34556	0.996919	Ppp2r1b	9	50845301	50894229	+	6449	protein_coding	protein phosphatase 2, regulatory subunit A, beta [Source:MGI Symbol;Acc:MGI:1920949]	-
ENSMUSG00000019179	11614	3869	11069	10997	10648	8367	7183	5718	6295	2830	9885	9102	71.9514	68.564	89.9869	78.1099	83.806	109.367	98.6888	69.0763	67.9699	47.1263	66.3775	73.9186	5938.02	8407.6	-0.501237	0.00509999	0.029896	6702.02	8138.81	-0.279925	0.0803561	0.236627	8879.57	7605.2	0.223241	0.166169	0.996919	Mdh2	5	135778480	135790398	+	3562	protein_coding	malate dehydrogenase 2, NAD (mitochondrial) [Source:MGI Symbol;Acc:MGI:97050]	-
ENSMUSG00000000631	9777	4124	10972	12081	10478	5961	5841	7792	7368	4119	9832	8819	13.4535	16.2326	19.812	19.0592	18.3171	17.3064	17.8246	20.9076	17.6702	15.2349	14.6641	15.9077	6644.75	7794.29	-0.230263	0.0346387	0.118536	7496.99	8137.2	-0.118297	0.412034	0.634599	8234.48	7609.85	0.113814	0.436971	0.996919	Myo18a	11	77763246	77865980	+	16037	protein_coding	myosin XVIIIA [Source:MGI Symbol;Acc:MGI:2667185]	-
ENSMUSG00000040675	11974	3993	10183	11420	10411	6915	6686	6623	6597	3952	10151	8207	59.5795	56.8325	66.4886	65.1476	65.8112	72.5953	73.7783	64.2599	57.2094	52.856	54.7461	53.5306	6320.08	8015.66	-0.342595	0.000226273	0.00314224	7132.74	8143.16	-0.191441	0.0585966	0.19211	8466.99	7613.03	0.152978	0.157206	0.996919	Mthfd1l	10	3973118	4167081	+	4435	protein_coding	methylenetetrahydrofolate dehydrogenase (NADP+ dependent) 1-like [Source:MGI Symbol;Acc:MGI:1924836]	-
ENSMUSG00000028851	13536	4637	13446	11448	11169	6157	5287	8231	5609	2835	8040	6627	209.617	205.406	273.239	203.255	219.736	201.17	181.573	248.552	151.386	118.007	134.952	134.528	5012.07	7926.5	-0.661097	4.42867e-07	3.34043e-05	5655.87	9406.25	-0.733734	1.44578e-07	2.48096e-05	8375.3	8788.54	-0.0694735	0.635438	0.996919	Nudc	4	133532542	133545996	-	1425	protein_coding	nudC nuclear distribution protein [Source:MGI Symbol;Acc:MGI:106014]	-
ENSMUSG00000005672	11245	3782	7231	10879	9154	5501	5534	5637	8315	5750	13589	10401	27.8474	26.7908	23.4983	30.8879	28.7995	28.7425	30.3927	27.2208	35.8881	38.2748	36.4753	33.7645	8397.76	6708.2	0.323891	0.000230291	0.00318217	9478.51	7187.97	0.398751	0.000555411	0.00808594	7087.2	6727.64	0.0750194	0.531267	0.996919	Kit	5	75574916	75656722	+	8911	protein_coding	KIT proto-oncogene receptor tyrosine kinase [Source:MGI Symbol;Acc:MGI:96677]	-
ENSMUSG00000025153	7507	3733	9724	10229	11330	7467	7926	4382	8256	5420	11086	9947	15.1329	21.5255	25.7226	23.6409	29.0159	31.7586	35.4336	17.2249	29.0061	29.3681	24.2224	26.285	7779.95	8119.58	-0.0617088	0.75265	0.864856	8777.71	6968.38	0.332941	0.0433785	0.158606	8578.54	6519.09	0.396096	0.0734732	0.96753	Fasn	11	120805846	120824547	-	10947	protein_coding	fatty acid synthase [Source:MGI Symbol;Acc:MGI:95485]	-
ENSMUSG00000040466	12503	5376	13953	10831	10165	7054	6516	6924	5596	2591	8079	6957	99.1764	121.981	145.236	98.5003	102.436	118.056	114.625	107.097	77.3633	55.2435	69.4606	72.3396	4982.91	8043.35	-0.690116	5.77928e-08	7.78597e-06	5623.09	9572.31	-0.767017	2.41838e-06	0.000174283	8495.43	8951.31	-0.0752921	0.611607	0.996919	Blvrb	7	27447978	27466144	+	2782	protein_coding	biliverdin reductase B (flavin reductase (NADPH)) [Source:MGI Symbol;Acc:MGI:2385271]	-
ENSMUSG00000107176	17116	3752	11806	11030	8714	6145	4121	9248	6036	2176	9860	6537	892.921	559.904	808.216	659.722	577.535	676.381	476.78	940.776	548.812	305.133	557.538	447.043	5130.53	7386.85	-0.525485	0.0210091	0.0830947	5791.76	9152.46	-0.659982	0.00134915	0.0154995	7800.47	8541.58	-0.131198	0.530867	0.996919	Gm9794	6	66875321	66875743	-	423	processed_pseudogene	predicted pseudogene 9794 [Source:MGI Symbol;Acc:MGI:3642653]	-
ENSMUSG00000027642	11635	3948	10082	11186	10501	7194	6891	5965	6857	3400	10383	8475	57.9581	56.2555	65.9034	63.8847	66.4551	75.6095	76.1263	57.9409	59.5313	45.5246	56.0605	55.341	6258.68	7998.15	-0.353347	0.00812721	0.0422466	7063.44	8001.19	-0.179667	0.143339	0.339416	8448.6	7480.5	0.175296	0.170219	0.996919	Rpn2	2	157279017	157326319	+	4430	protein_coding	ribophorin II [Source:MGI Symbol;Acc:MGI:98085]	-
ENSMUSG00000055447	12342	3922	9686	10916	9476	5317	5474	5624	6980	5340	12389	9032	43.3964	39.4472	44.6916	44.0055	42.3295	39.4451	42.6853	38.5604	42.7747	50.4696	47.2162	41.6305	7457.71	6687.94	0.156799	0.123294	0.282024	8418.71	7969.2	0.0785411	0.477202	0.688072	7066.79	7450.41	-0.0765414	0.440451	0.996919	Cd47	16	49800533	49915010	+	6276	protein_coding	CD47 antigen (Rh-related antigen, integrin-associated signal transducer) [Source:MGI Symbol;Acc:MGI:96617]	-
ENSMUSG00000030224	14572	3827	10067	10844	10102	7079	6170	5564	5944	3522	10341	8400	104.067	78.1792	94.3423	88.7885	91.6537	106.665	97.7198	77.4832	73.9835	67.6086	80.0464	78.6379	6055.6	7546.75	-0.317136	0.0117347	0.0554636	6835.96	8359.83	-0.290465	0.0214712	0.0999497	7972.02	7810.23	0.0291427	0.834442	0.996919	Strap	6	137735078	137751932	+	3090	protein_coding	serine/threonine kinase receptor associated protein [Source:MGI Symbol;Acc:MGI:1329037]	-
ENSMUSG00000031245	16827	2672	9875	10816	8771	3731	2723	7952	4812	3262	11928	13052	192	87.211	147.858	141.493	127.143	89.8211	68.9044	176.929	95.6938	100.046	147.519	195.223	6797.65	5848.01	0.217191	0.440119	0.635434	7677.57	8149.25	-0.0860997	0.735956	0.865686	6180.88	7598.36	-0.298057	0.272679	0.996919	Hmgn5	X	109004534	109013404	-	1934	protein_coding	high-mobility group nucleosome binding domain 5 [Source:MGI Symbol;Acc:MGI:1355295]	-
ENSMUSG00000020612	13168	3336	10044	11731	10672	6772	5812	5130	5959	3583	11251	8798	67.2492	48.7341	67.3112	68.6873	69.2409	72.9697	65.826	51.0872	53.04	49.1851	62.2794	58.8994	6299.86	7320.59	-0.216298	0.122144	0.280452	7112.92	8063.57	-0.181185	0.217978	0.436331	7735.35	7530.46	0.0382953	0.80771	0.996919	Prkar1a	11	109649405	109669656	+	4321	protein_coding	protein kinase, cAMP dependent regulatory, type I, alpha [Source:MGI Symbol;Acc:MGI:104878]	-
ENSMUSG00000003435	11264	4796	10509	11324	9288	5020	4819	8045	7732	4618	9655	8982	43.1241	52.5226	52.7961	49.7052	45.1751	40.5499	40.9156	60.0594	51.592	47.5227	40.0651	45.0775	6932.66	7033.28	-0.0210026	0.889924	0.94606	7820.73	8450.2	-0.11171	0.356748	0.584904	7430.27	7908.65	-0.0897712	0.55916	0.996919	Supt5	7	28314891	28338746	-	5764	protein_coding	suppressor of Ty 5 [Source:MGI Symbol;Acc:MGI:1202400]	-
ENSMUSG00000018965	14741	4173	10778	11564	10652	6277	5972	6691	5254	3404	9708	6789	87.7044	71.0204	84.1485	78.8819	80.5147	78.7962	78.7987	77.627	54.4814	54.4382	62.6053	52.9493	5433.11	7655.32	-0.494345	6.26643e-08	8.31469e-06	6134.08	8835.56	-0.526668	7.42639e-06	0.000390532	8088.3	8256.62	-0.0301513	0.771535	0.996919	Ywhah	5	33018816	33027966	+	3709	protein_coding	tyrosine 3-monooxygenase/tryptophan 5-monooxygenase activation protein, eta polypeptide [Source:MGI Symbol;Acc:MGI:109194]	-
ENSMUSG00000040385	10907	4143	11404	10572	10377	7590	7418	5655	6444	2923	9614	8891	174.539	189.645	239.474	193.963	210.964	256.264	263.256	176.46	179.724	125.729	166.755	186.508	5929.37	8178.09	-0.46341	0.00612171	0.0341351	6691.55	8142.24	-0.282707	0.0717588	0.22036	8637.65	7611.11	0.182407	0.255931	0.996919	Ppp1ca	19	4192158	4195419	+	1379	protein_coding	protein phosphatase 1 catalytic subunit alpha [Source:MGI Symbol;Acc:MGI:103016]	-
ENSMUSG00000029068	11042	5322	7674	9286	7621	3672	4156	6233	9599	6686	13579	10968	46.1668	63.6498	42.1034	44.5128	40.4803	32.3924	38.5356	50.8167	69.9473	75.1395	61.537	60.1131	9188.51	5595.53	0.715259	2.06733e-06	0.00010188	10368	7663.98	0.436396	0.00396062	0.0319476	5912.21	7187.34	-0.28117	0.116192	0.994464	Ccnl2	4	155812489	155824543	+	5278	protein_coding	cyclin L2 [Source:MGI Symbol;Acc:MGI:1927119]	-
ENSMUSG00000000563	16300	4605	11257	9944	9141	6851	5666	6703	5682	2804	9617	7201	87.6245	70.8121	79.4098	61.2878	62.4283	77.7053	67.5491	70.2643	53.2357	40.5169	56.0356	50.7447	5372.38	7460.15	-0.472891	0.000320204	0.00403039	6064.72	9091.23	-0.583711	0.000127041	0.00289662	7878.46	8495.82	-0.109073	0.431595	0.996919	Atp5f1	3	105942698	105960099	-	4105	protein_coding	ATP synthase, H+ transporting, mitochondrial F0 complex, subunit B1 [Source:MGI Symbol;Acc:MGI:1100495]	-
ENSMUSG00000040549	12540	3653	8719	11392	9396	4685	4885	7318	5996	4875	12531	9740	29.246	24.3701	26.6839	30.4609	27.8395	23.0535	25.2661	33.2804	24.3721	30.5607	31.6768	29.7774	7186.46	6767.52	0.0865963	0.542918	0.719327	8114.82	7757.78	0.0645296	0.619979	0.793818	7150.79	7252.8	-0.020648	0.885323	0.996919	Ckap5	2	91526762	91620664	+	9462	protein_coding	cytoskeleton associated protein 5 [Source:MGI Symbol;Acc:MGI:1923036]	-
ENSMUSG00000008200	11578	4387	8494	10564	8566	4276	4036	7065	7417	5302	12791	11176	38.8115	42.0664	37.364	40.6004	36.48	30.2429	30.0043	46.1814	43.333	47.7735	46.4749	49.1104	8021.17	6148.12	0.383536	0.0105359	0.0514014	9054.1	7735.77	0.22729	0.0176845	0.088163	6496.33	7241.75	-0.156427	0.314462	0.996919	Fnbp4	2	90745370	90781021	+	6583	protein_coding	formin binding protein 4 [Source:MGI Symbol;Acc:MGI:1860513]	-
ENSMUSG00000028452	12967	3614	9506	11167	10297	7115	6052	6168	7024	3428	9795	8276	58.9874	47.0271	56.7455	58.2413	59.5087	68.2894	61.0553	54.7132	55.6888	41.9161	48.296	49.3515	6182.37	7725.29	-0.32106	0.00934205	0.0470676	6976.11	7937.49	-0.186471	0.153392	0.353792	8160.56	7417.26	0.137223	0.263747	0.996919	Vcp	4	42979963	43000507	-	4851	protein_coding	valosin containing protein [Source:MGI Symbol;Acc:MGI:99919]	-
ENSMUSG00000004455	12872	3576	9934	10897	10002	7367	6917	5374	6287	3727	10297	8118	82.959	65.9257	84.0147	80.5191	81.8944	100.177	98.8644	67.5371	70.6194	64.565	71.9308	68.5846	6160.95	7802.16	-0.340425	0.016002	0.0686858	6954.07	7946.17	-0.192786	0.102028	0.274376	8240.75	7423.64	0.150202	0.328522	0.996919	Ppp1cc	5	122158278	122175273	+	3424	protein_coding	protein phosphatase 1 catalytic subunit gamma [Source:MGI Symbol;Acc:MGI:104872]	-
ENSMUSG00000031701	15944	3897	9509	10954	9748	5988	5131	6513	5212	3400	10524	8431	118.266	82.6865	92.5577	93.1562	91.8607	93.714	84.4056	94.2048	67.3802	67.7896	84.6119	81.9791	5858.69	7082.7	-0.273172	0.0175256	0.0731694	6615.5	8517.44	-0.364598	0.0138975	0.0752795	7482.86	7958.17	-0.0892515	0.498503	0.996919	Dnaja2	8	85537633	85555344	-	2975	protein_coding	DnaJ heat shock protein family (Hsp40) member A2 [Source:MGI Symbol;Acc:MGI:1931882]	-
ENSMUSG00000051391	12490	3675	9090	10654	10970	6851	6112	5163	6113	4070	10772	9108	50.1131	42.178	47.8593	49.009	55.9171	57.9964	54.3847	40.3941	42.7471	43.8938	46.8459	47.904	6511.17	7504.45	-0.204713	0.123226	0.281974	7350.14	7701.72	-0.0677398	0.526474	0.72851	7929.78	7199.19	0.139199	0.323272	0.996919	Ywhag	5	135908409	135934616	-	5500	protein_coding	tyrosine 3-monooxygenase/tryptophan 5-monooxygenase activation protein, gamma polypeptide [Source:MGI Symbol;Acc:MGI:108109]	-
ENSMUSG00000021116	16124	4092	9566	10991	9378	6519	5873	5611	5798	3334	10072	7671	71.8673	52.1716	55.9503	56.1656	53.1029	61.3053	58.0528	48.767	45.0402	39.9433	48.6587	44.8198	5766.34	7161.46	-0.312002	0.0065624	0.0359311	6509.55	8656.31	-0.411246	0.00233299	0.0220862	7564.64	8089.68	-0.0972283	0.480935	0.996919	Eif2s1	12	78861819	78887010	+	4951	protein_coding	eukaryotic translation initiation factor 2, subunit 1 alpha [Source:MGI Symbol;Acc:MGI:95299]	-
ENSMUSG00000029062	14399	3918	10462	9864	9427	4258	3824	8548	6510	3473	10290	9885	84.6878	65.9163	80.7452	66.5145	70.4388	52.8388	49.8782	98.0348	66.7318	54.9052	65.598	76.2123	6452.05	6648.67	-0.0432356	0.832919	0.912368	7282.01	8275.38	-0.184429	0.200715	0.414653	7025.82	7730.81	-0.137977	0.499518	0.996919	Cdk11b	4	155624854	155649938	+	3752	protein_coding	cyclin-dependent kinase 11B [Source:MGI Symbol;Acc:MGI:88353]	-
ENSMUSG00000025608	12353	3661	9795	12520	11668	6742	6407	6849	6864	3139	6409	8433	49.6718	42.1092	51.6839	57.7186	59.6051	57.1985	57.1343	53.7022	48.1036	33.9272	27.9328	44.4507	5533.3	8166.66	-0.561639	0.000786636	0.00771685	6238.78	8173.97	-0.390031	0.0297759	0.123746	8629.3	7639.47	0.175319	0.152889	0.996919	Podxl	6	31519488	31563981	-	5488	protein_coding	podocalyxin-like [Source:MGI Symbol;Acc:MGI:1351317]	-
ENSMUSG00000031818	11921	4617	12644	9935	9504	8010	6596	7646	5601	2382	8394	7536	169.72	188.027	236.221	162.167	171.9	240.608	208.26	212.266	138.979	91.1552	129.531	140.644	5061.87	8443.2	-0.73745	6.58742e-06	0.000236652	5712.68	8676	-0.602352	0.000503976	0.00760019	8914.38	8109.64	0.13643	0.380357	0.996919	Cox4i1	8	120668222	120674207	+	1550	protein_coding	cytochrome c oxidase subunit 4I1 [Source:MGI Symbol;Acc:MGI:88473]	-
ENSMUSG00000027288	12630	4016	8955	11232	8714	5416	5130	7164	5931	4743	11455	9306	26.7246	24.3076	24.865	27.2484	23.4248	24.1794	24.073	29.5591	21.8726	26.9763	26.2718	25.8126	6869.53	6901.49	-0.00668649	0.955622	0.979493	7755.72	7961.3	-0.0381075	0.73325	0.863875	7289.75	7446.03	-0.0308585	0.791828	0.996919	Zfp106	2	120506820	120563843	-	10429	protein_coding	zinc finger protein 106 [Source:MGI Symbol;Acc:MGI:1270153]	-
ENSMUSG00000057236	11919	3603	9629	10754	10626	7211	6837	4738	6243	3398	10891	8796	30.0802	26.0103	31.8886	31.1161	34.0691	38.3968	38.2659	23.3165	27.4598	23.0507	29.7917	29.0995	6243.3	7664.24	-0.295497	0.0805388	0.211642	7048.04	7709.77	-0.129381	0.310082	0.537755	8097.1	7205.14	0.168116	0.314171	0.996919	Rbbp4	4	129307100	129335370	-	8744	protein_coding	retinoblastoma binding protein 4, chromatin remodeling factor [Source:MGI Symbol;Acc:MGI:1194912]	-
ENSMUSG00000027533	15229	4571	11773	10296	10592	6946	5909	8405	5390	2114	6843	6568	94.2149	80.8908	95.576	73.0283	83.2484	90.6654	81.0713	101.394	58.1166	35.1539	45.8861	53.2649	4480.66	8310.14	-0.890649	3.95012e-08	5.83782e-06	5054.99	9077.01	-0.844147	5.68643e-07	6.26352e-05	8777.58	8482.24	0.0492313	0.709678	0.996919	Fabp5	3	10012548	10016607	+	3567	protein_coding	fatty acid binding protein 5, epidermal [Source:MGI Symbol;Acc:MGI:101790]	-
ENSMUSG00000031939	14900	4396	7313	9902	8148	4252	3768	6634	6328	5456	12666	10835	36.742	31.008	23.6639	27.9946	25.5257	22.1222	20.6059	31.8992	27.1961	36.1636	33.8534	35.024	7722.97	5857.59	0.398681	0.0118977	0.0559868	8719.51	7906.22	0.141182	0.370569	0.598003	6189.17	7399.84	-0.257624	0.14728	0.996919	Taf1d	9	15306214	15316991	+	8949	protein_coding	TATA-box binding protein associated factor, RNA polymerase I, D [Source:MGI Symbol;Acc:MGI:1922566]	-
ENSMUSG00000034160	8257	3482	6768	9856	8822	4706	4650	4407	8103	6244	16105	12933	22.6489	27.3208	24.3612	30.9956	30.7427	27.2355	28.2867	23.572	38.7378	46.0371	47.882	46.5034	9406.18	5776.17	0.703368	5.68017e-09	1.32973e-06	10620.3	6267.88	0.760947	1.27665e-08	4.95521e-06	6104.88	5869.39	0.057081	0.690648	0.996919	Ogt	X	101640060	101684351	+	8045	protein_coding	O-linked N-acetylglucosamine (GlcNAc) transferase (UDP-N-acetylglucosamine:polypeptide-N-acetylglucosaminyl transferase) [Source:MGI Symbol;Acc:MGI:1339639]	-
ENSMUSG00000031583	12691	3040	7774	11755	9617	5221	5468	5256	5470	4865	13263	9643	36.8642	25.2594	29.6324	39.1477	35.4894	31.9979	35.2243	29.7709	27.6924	37.985	41.7578	36.7182	7145.86	6579.07	0.119262	0.397694	0.596328	8071.18	7363.26	0.132032	0.452712	0.669154	6952.5	6880.27	0.0145554	0.925467	0.996919	Wrn	8	33234384	33385527	-	7597	protein_coding	Werner syndrome RecQ like helicase [Source:MGI Symbol;Acc:MGI:109635]	-
ENSMUSG00000038759	10303	3284	8088	10888	9759	6550	6442	4906	6903	4406	12073	10447	24.4316	22.2757	25.1677	29.6013	29.3997	32.7709	33.8777	22.6852	28.5292	28.0836	31.0306	32.4743	7295.59	7224.58	0.0143808	0.919231	0.961714	8235.56	6989.85	0.236349	0.0560523	0.186749	7632.14	6535.76	0.223388	0.150173	0.996919	Nup205	6	35177421	35247596	+	9306	protein_coding	nucleoporin 205 [Source:MGI Symbol;Acc:MGI:2141625]	-
ENSMUSG00000000751	12025	3930	9774	11036	10691	7288	6805	5563	5900	3369	9484	8027	47.5727	44.4739	50.741	50.0563	53.733	60.833	59.7043	42.915	40.6807	35.8256	40.6678	41.628	5781.43	7921.15	-0.453928	0.00067211	0.00691433	6525.42	7962.33	-0.287045	0.00610659	0.0434335	8367.88	7444.31	0.168481	0.216081	0.996919	Rpa1	11	75298166	75348324	-	5578	protein_coding	replication protein A1 [Source:MGI Symbol;Acc:MGI:1915525]	-
ENSMUSG00000025728	9712	4358	8223	10847	9911	6179	5954	4556	7788	4876	11942	9473	35.7675	45.9099	39.7396	45.7998	46.371	48.0127	48.6287	32.7183	49.9883	48.2684	47.6698	45.7327	7495.25	6884.49	0.122598	0.380786	0.580943	8458.9	7410.74	0.191199	0.0948758	0.26157	7274.42	6941.18	0.0679193	0.67083	0.996919	Pigq	17	25926421	25944510	-	5992	protein_coding	phosphatidylinositol glycan anchor biosynthesis, class Q [Source:MGI Symbol;Acc:MGI:1333114]	-
ENSMUSG00000032097	14433	3197	9271	12349	9188	5289	5319	4884	5861	4304	12909	6622	39.6389	25.1159	33.4122	38.8841	32.058	30.6477	32.3967	26.1558	28.0544	31.773	38.4277	23.8404	6400.3	6369.3	0.00703758	0.963781	0.982923	7229.05	8155.68	-0.174385	0.346871	0.574775	6730.36	7615.99	-0.178882	0.26082	0.996919	Ddx6	9	44604892	44640731	+	8035	protein_coding	DEAD (Asp-Glu-Ala-Asp) box polypeptide 6 [Source:MGI Symbol;Acc:MGI:104976]	-
ENSMUSG00000059552	11550	4683	9949	10268	9746	6291	5798	7093	6688	4148	9259	8148	63.0108	73.0797	71.2239	64.2234	67.5475	72.4121	70.1481	75.4554	63.5905	60.8263	54.7499	58.2698	6268.87	7551.3	-0.268726	0.00411703	0.0254816	7073.33	8126.51	-0.200128	0.0537623	0.181719	7976.42	7605.64	0.0690746	0.513298	0.996919	Trp53	11	69580359	69591873	+	4045	protein_coding	transformation related protein 53 [Source:MGI Symbol;Acc:MGI:98834]	P53
ENSMUSG00000100862	11411	2483	8434	8577	8539	5885	1730	3976	3940	2956	22268	13168	371.403	231.174	360.221	320.06	353.084	404.135	124.874	252.345	223.502	258.61	785.578	561.825	8090.46	5029.42	0.685886	0.190102	0.374315	9154.31	6443.69	0.506601	0.257936	0.482322	5316.27	6012.82	-0.177724	0.523926	0.996919	Gm10925	1	24613974	24614651	-	678	unprocessed_pseudogene	predicted gene 10925 [Source:MGI Symbol;Acc:MGI:3809095]	-
ENSMUSG00000009090	9611	3991	9526	11667	9882	6814	6773	5050	7045	3944	10706	8336	42.7859	50.8223	55.6489	59.5479	55.8891	64.0019	66.868	43.838	54.6609	47.1943	51.659	48.6463	6540.37	7474.12	-0.192317	0.183976	0.366179	7381.31	7659.08	-0.0532079	0.680617	0.83417	7895.2	7165.93	0.139757	0.393898	0.996919	Ap1b1	11	4986824	5042791	+	4957	protein_coding	adaptor protein complex AP-1, beta 1 subunit [Source:MGI Symbol;Acc:MGI:1096368]	-
ENSMUSG00000026389	10443	3850	10165	11184	11234	7464	6917	4765	6016	3432	9553	8281	40.3237	42.5242	51.5058	49.5116	55.1086	60.8086	59.2322	35.8778	40.4861	35.6207	39.9817	41.9158	5893.78	7885.84	-0.419873	0.011476	0.0545548	6652.03	7777.89	-0.22548	0.0666554	0.209166	8331.93	7272.11	0.196182	0.264126	0.996919	Steap3	1	120190757	120272705	-	5715	protein_coding	STEAP family member 3 [Source:MGI Symbol;Acc:MGI:1915678]	-
ENSMUSG00000044791	13095	3360	8423	10570	8644	4208	4143	6336	6297	5011	12873	10310	26.8712	19.7224	22.681	24.8674	22.5344	18.2186	18.8539	25.3527	22.5205	27.6392	28.6317	27.7332	7475.84	5971.05	0.324124	0.0202404	0.0808283	8441.21	7495.76	0.170893	0.215813	0.433701	6310.03	7004.42	-0.150881	0.314464	0.996919	Setd2	9	110532597	110618633	+	10754	protein_coding	SET domain containing 2 [Source:MGI Symbol;Acc:MGI:1918177]	-
ENSMUSG00000038708	12253	3622	9915	10310	8859	3383	3784	7653	7238	4658	11808	9740	19.8788	16.8088	21.1084	19.1771	18.2593	11.58	13.6146	24.2107	20.4659	20.3127	20.764	20.7142	7302.3	6013.23	0.280081	0.157979	0.331878	8242.07	7751.97	0.0879273	0.4159	0.638478	6355.53	7243.23	-0.188624	0.356916	0.996919	Golga4	9	118506267	118582519	+	13602	protein_coding	golgi autoantigen, golgin subfamily a, 4 [Source:MGI Symbol;Acc:MGI:1859646]	-
ENSMUSG00000001763	10527	4665	10014	11373	9540	6195	5893	4749	6967	4283	10840	8153	44.7168	56.6836	55.8196	55.388	51.483	55.522	55.5146	39.3365	51.5792	48.9028	49.9093	45.3987	6638.14	6856.29	-0.0466217	0.723867	0.845659	7491.91	8171.13	-0.124945	0.275546	0.501166	7243.76	7648.94	-0.0783245	0.599119	0.996919	Tspan33	6	29694222	29718559	+	5195	protein_coding	tetraspanin 33 [Source:MGI Symbol;Acc:MGI:1919012]	-
ENSMUSG00000040084	11699	4273	10912	11384	9730	5514	5660	8223	6079	3753	8870	7030	60.3898	63.094	73.9151	67.3728	63.8084	60.0538	64.7942	82.77	54.6903	52.0731	49.6278	47.5697	5690.82	7584.14	-0.41449	0.000983915	0.00902828	6421.85	8378.01	-0.383956	0.000484162	0.00740413	8011.5	7833.71	0.0323246	0.811453	0.996919	Bub1b	2	118598211	118641591	+	4275	protein_coding	BUB1B, mitotic checkpoint serine/threonine kinase [Source:MGI Symbol;Acc:MGI:1333889]	-
ENSMUSG00000042476	13063	4315	8948	11122	8991	5101	5237	7229	6225	5051	9991	7820	30.7222	29.0289	27.6153	29.9894	26.8638	25.3118	27.3147	33.1524	25.516	31.9306	25.4686	24.1088	6553.66	6908.31	-0.0764964	0.565489	0.735616	7396.49	8148.43	-0.14036	0.243174	0.466214	7297.86	7623.55	-0.0630151	0.599101	0.996919	Abcb4	5	8893717	8959231	+	9383	protein_coding	ATP-binding cassette, sub-family B (MDR/TAP), member 4 [Source:MGI Symbol;Acc:MGI:97569]	-
ENSMUSG00000055204	11155	2948	9438	11341	9258	4923	4665	5699	6006	4353	12152	11097	6.92594	5.23573	7.68959	8.07301	7.30258	6.44908	6.42341	6.89978	6.49917	7.26471	8.17794	9.03181	7184.86	6289.88	0.192087	0.12563	0.28541	8112.41	7350.32	0.142005	0.389815	0.615772	6647.04	6864.01	-0.0468338	0.750061	0.996919	Ankrd17	5	90227166	90366577	-	35542	protein_coding	ankyrin repeat domain 17 [Source:MGI Symbol;Acc:MGI:1932101]	-
ENSMUSG00000021037	14489	4624	10654	10730	9916	6253	6037	7440	5073	3082	8087	6558	73.0488	66.6857	70.4857	62.0225	63.5128	66.5153	67.4995	73.1434	44.5762	41.7664	44.1925	43.3417	4967.13	7744.7	-0.64039	2.57584e-13	5.85295e-10	5606.2	8819.89	-0.653667	5.37203e-11	1.09468e-07	8180.65	8247.14	-0.0118073	0.910041	0.996919	Ahsa1	12	87266479	87273998	+	4377	protein_coding	AHA1, activator of heat shock protein ATPase 1 [Source:MGI Symbol;Acc:MGI:2387603]	-
ENSMUSG00000037266	11418	5243	6888	9288	7813	3967	4288	6341	8988	6753	12599	9270	75.2361	98.8225	59.5584	70.167	65.4039	55.1514	62.6608	81.4744	103.22	119.606	89.9826	80.0711	8587.02	5793.35	0.567381	0.000434445	0.00504293	9689.03	7519.95	0.365834	0.0365652	0.141757	6120.92	7053.73	-0.20407	0.257363	0.996919	Rsrp1	4	134923592	134927671	+	3349	protein_coding	arginine/serine rich protein 1 [Source:MGI Symbol;Acc:MGI:106498]	-
ENSMUSG00000053841	11459	4324	10040	10890	9555	5334	5498	6935	6923	4170	9640	7929	47.2832	51.037	54.3635	51.5184	50.0888	46.4378	50.3117	55.8	49.7872	46.2504	43.1145	42.8882	6354.29	7083.51	-0.156995	0.126519	0.286449	7169.88	8081.66	-0.172913	0.0909015	0.255056	7483.73	7560	-0.0144789	0.89263	0.996919	Txlna	4	129626078	129641065	-	5348	protein_coding	taxilin alpha [Source:MGI Symbol;Acc:MGI:105968]	-
ENSMUSG00000021771	13469	3956	9701	9893	9132	6929	5895	6212	6205	3369	9775	8108	62.3246	52.3625	58.9053	52.484	53.6834	67.6477	60.494	56.0509	50.0414	41.903	49.0261	49.181	5918.72	7417.7	-0.325082	0.00512987	0.0300332	6680.19	7981.63	-0.25672	0.0274992	0.117901	7833.69	7460.27	0.0700467	0.561783	0.996919	Vdac2	14	21825238	21845879	+	4769	protein_coding	voltage-dependent anion channel 2 [Source:MGI Symbol;Acc:MGI:106915]	-
ENSMUSG00000020571	14873	4466	10849	10077	10030	5311	5229	7238	6094	2893	8781	6775	87.6391	75.2763	83.8886	68.0778	75.0845	66.0289	68.3318	83.1659	62.5843	45.8214	56.0828	52.3321	5299.73	7162.3	-0.434229	0.000852763	0.00819753	5980.66	8729.76	-0.545435	6.87545e-05	0.00185569	7567.91	8159.72	-0.108625	0.400833	0.996919	Pdia6	12	17266545	17284770	+	3745	protein_coding	protein disulfide isomerase associated 6 [Source:MGI Symbol;Acc:MGI:1919103]	-
ENSMUSG00000020349	13672	3442	8996	10697	9305	6727	6067	5011	5617	3391	10810	8603	40.2811	29.0082	34.7802	36.1332	34.8286	41.8167	39.6413	28.7887	28.8428	26.8545	34.5209	33.2261	6034.07	7105.24	-0.235247	0.108568	0.259131	6813.05	7775.69	-0.190759	0.178762	0.386598	7505.1	7264.49	0.0465059	0.761404	0.996919	Ppp2ca	11	52098681	52127778	+	7490	protein_coding	protein phosphatase 2 (formerly 2A), catalytic subunit, alpha isoform [Source:MGI Symbol;Acc:MGI:1321159]	-
ENSMUSG00000021939	11637	4194	10705	11300	10516	7482	6227	5009	5853	3014	8769	7565	42.439	43.7515	51.23	47.2473	48.7219	57.5705	50.3626	35.6207	37.202	29.5452	34.6626	36.1654	5433.6	7607.91	-0.485287	0.00189245	0.0144178	6132.04	8270.95	-0.431385	0.000346132	0.00587775	8037.22	7733.47	0.0554961	0.72224	0.996919	Ctsb	14	63122462	63145923	+	6051	protein_coding	cathepsin B [Source:MGI Symbol;Acc:MGI:88561]	-
ENSMUSG00000004364	17074	3851	8664	10369	8318	4520	4104	6269	4577	4443	11576	8494	77.3197	49.8848	51.4857	53.8352	47.8546	43.1869	41.2161	55.358	36.1243	54.0818	56.8198	50.4228	6278.17	5975.55	0.0712169	0.657745	0.80073	7091.4	8389.79	-0.242816	0.190579	0.402244	6313.74	7839.07	-0.312413	0.0623282	0.943045	Cul3	1	80264923	80340480	-	4873	protein_coding	cullin 3 [Source:MGI Symbol;Acc:MGI:1347360]	-
ENSMUSG00000033004	10443	2928	9151	11518	8985	4755	4750	5530	6185	4477	13053	10268	11.9727	9.60233	13.7673	15.1397	13.0868	11.502	12.0771	12.3628	12.3586	13.7966	16.2204	15.4316	7261.11	6168.37	0.235492	0.0399527	0.130669	8199.57	7195.48	0.188127	0.245497	0.468739	6518.47	6721.01	-0.044623	0.764317	0.996919	Mycbp2	14	103113411	103346814	-	19248	protein_coding	MYC binding protein 2, E3 ubiquitin protein ligase [Source:MGI Symbol;Acc:MGI:2179432]	-
ENSMUSG00000030835	9945	4287	9874	11699	9869	5931	6004	5233	6240	3862	9878	9213	36.9711	45.588	48.1686	49.8633	46.6101	46.5204	49.4997	37.9346	40.4301	38.5913	39.8027	44.8971	6343.42	7007.18	-0.143355	0.217855	0.407913	7159.26	7931.74	-0.147579	0.240993	0.463496	7403.75	7422.48	-0.00353157	0.979975	0.999924	Nomo1	7	46033698	46084212	+	5936	protein_coding	nodal modulator 1 [Source:MGI Symbol;Acc:MGI:2385850]	-
ENSMUSG00000027968	15631	3588	10657	10230	9060	4503	3787	8445	4746	3349	10199	7766	145.789	95.7258	130.432	109.392	107.353	88.6129	78.3315	153.59	77.1485	83.9599	103.105	94.9497	5545.38	6615.73	-0.254517	0.19827	0.384391	6262.43	8435.5	-0.429889	0.00774194	0.051242	6990.03	7874.8	-0.172104	0.408244	0.996919	Larp7	3	127536714	127553349	-	2366	protein_coding	La ribonucleoprotein domain family, member 7 [Source:MGI Symbol;Acc:MGI:107634]	-
ENSMUSG00000031167	13330	3772	9245	9328	9071	5720	5025	5098	5976	4175	11099	10077	62.6136	50.6816	56.9848	50.2344	54.1306	56.6882	52.3455	46.6945	48.9229	52.7126	56.5078	62.0482	6751.6	6445.7	0.0671471	0.560911	0.732172	7622.09	7669.71	-0.00907955	0.943527	0.975746	6810.23	7168.01	-0.0741286	0.54239	0.996919	Rbm3	X	8138975	8145880	-	4698	protein_coding	RNA binding motif (RNP1, RRM) protein 3 [Source:MGI Symbol;Acc:MGI:1099460]	-
ENSMUSG00000090733	17590	2870	12122	9629	7770	5977	4188	10872	4322	927	9036	6531	372.163	173.696	336.554	233.573	208.852	266.814	196.507	448.543	159.373	52.7189	207.219	181.137	4086.99	7640.64	-0.902428	0.0609561	0.174415	4616.62	8628.63	-0.902151	0.0539716	0.182125	8065.61	8040.08	0.00428409	0.987338	0.999924	Rps27	3	90212522	90213651	-	1043	protein_coding	ribosomal protein S27 [Source:MGI Symbol;Acc:MGI:1888676]	-
ENSMUSG00000039148	12815	5118	10757	10445	8762	4437	4528	9033	7269	4172	7944	6538	55.5478	63.4583	61.1861	51.9076	48.2504	40.5785	43.5271	76.3498	54.9144	48.6085	37.3228	37.1495	5914.98	6943.39	-0.231508	0.269898	0.468316	6670.98	8742.51	-0.390366	0.0103753	0.0622532	7334.61	8182.01	-0.15755	0.413371	0.996919	Sart1	19	5377523	5388703	-	5091	protein_coding	squamous cell carcinoma antigen recognized by T cells 1 [Source:MGI Symbol;Acc:MGI:1309453]	-
ENSMUSG00000020380	15948	3727	8970	9757	8149	3750	3707	7599	4869	4371	11247	9626	65.4755	43.7696	48.3258	45.9265	42.5037	32.4835	33.7521	60.8355	34.8398	48.2363	50.0491	51.8058	6486.78	5955.88	0.123158	0.548688	0.723754	7325.62	8099.3	-0.145071	0.402224	0.626305	6293.07	7566.5	-0.265972	0.199433	0.996919	Rad50	11	53649519	53707319	-	5375	protein_coding	RAD50 double strand break repair protein [Source:MGI Symbol;Acc:MGI:109292]	-
ENSMUSG00000028896	11852	4828	9971	10479	9633	6135	5878	7061	6390	3918	8146	7396	67.9685	79.1997	75.0358	68.8986	70.1823	74.2317	74.7568	78.9605	63.8676	60.395	50.6346	55.5998	5789.5	7499.58	-0.373723	0.000511248	0.00567764	6531.38	8287.29	-0.343566	0.0025983	0.0238097	7921.77	7757.11	0.0307247	0.771487	0.996919	Rcc1	4	132331919	132353605	-	3848	protein_coding	regulator of chromosome condensation 1 [Source:MGI Symbol;Acc:MGI:1913989]	-
ENSMUSG00000032870	11936	3776	10597	11156	9920	6119	5112	6332	5398	3376	9502	8385	83.3533	75.4286	97.1093	89.3197	88.0087	90.1578	79.1698	86.2249	65.6993	63.3704	71.9227	76.7586	5728.48	7097.25	-0.308655	0.0028559	0.0194728	6466.62	8076.56	-0.320743	0.0101618	0.0614915	7498.53	7547.09	-0.00963227	0.933469	0.996919	Smap2	4	120968317	121017247	-	3160	protein_coding	small ArfGAP 2 [Source:MGI Symbol;Acc:MGI:1917030]	-
ENSMUSG00000061288	12666	3105	10183	11737	9521	4911	4523	6755	5260	3701	10895	8103	25.0476	17.5642	26.425	26.6108	23.9198	20.4906	19.8361	26.0483	18.1291	19.6728	23.3528	21.0054	5982.86	6585.46	-0.138319	0.287961	0.488025	6756.05	7905.56	-0.227035	0.152535	0.352562	6959.09	7380.55	-0.0852408	0.593607	0.996919	Taok3	5	117120129	117275219	+	11159	protein_coding	TAO kinase 3 [Source:MGI Symbol;Acc:MGI:3041177]	-
ENSMUSG00000020277	10164	5109	10618	11755	9699	6796	6431	5879	6480	3253	7516	7270	33.602	48.3143	46.0634	44.5551	40.7358	47.4037	47.1502	37.8993	37.3369	28.9071	26.9323	31.5061	5432.97	7558.61	-0.476293	0.000559184	0.00607219	6128.12	8518.57	-0.474897	0.00167567	0.0176237	7983.73	7977.35	0.00141851	0.9924	0.999924	Pfkl	10	77986947	78010083	-	6675	protein_coding	phosphofructokinase, liver, B-type [Source:MGI Symbol;Acc:MGI:97547]	-
ENSMUSG00000029064	12700	3730	9472	9995	9153	6492	5631	5316	6298	3371	10207	8507	65.6645	55.1665	64.2661	59.2494	60.1229	70.8213	64.568	53.5969	56.7535	46.8496	57.202	57.6585	6085.59	6951.8	-0.19145	0.127646	0.288673	6868.94	7720.71	-0.168566	0.158484	0.360688	7343.17	7215.75	0.0248422	0.841707	0.996919	Gnb1	4	155491361	155559269	+	4268	protein_coding	guanine nucleotide binding protein (G protein), beta 1 [Source:MGI Symbol;Acc:MGI:95781]	-
ENSMUSG00000027889	9085	5469	9167	11296	7804	4383	4731	5309	8834	5824	9780	9087	38.3772	66.084	50.8146	54.7076	41.8808	39.0641	44.3206	43.7309	65.0383	66.1286	44.7789	50.3186	7715.68	5770.73	0.418598	0.00401028	0.0249825	8701.99	8109.04	0.101938	0.576383	0.762616	6096.83	7604.13	-0.318155	0.0536823	0.915081	Ampd2	3	108074062	108086651	-	5224	protein_coding	adenosine monophosphate deaminase 2 [Source:MGI Symbol;Acc:MGI:88016]	-
ENSMUSG00000029686	15196	3818	8569	10642	8537	5290	4954	5908	5210	4229	10625	7779	83.004	59.6549	61.4205	66.645	59.2414	60.9655	60.011	62.9271	49.5988	62.0908	62.905	55.6998	6071.27	6421.51	-0.0809455	0.447127	0.642114	6855.36	8097.05	-0.240585	0.0960725	0.26371	6783.69	7568.11	-0.158304	0.222064	0.996919	Cul1	6	47453398	47526139	+	4040	protein_coding	cullin 1 [Source:MGI Symbol;Acc:MGI:1349658]	-
ENSMUSG00000042744	7676	3184	9433	12062	9692	5583	5692	4353	6663	4603	12475	9329	10.3016	12.2232	16.6124	18.5594	16.5247	15.8087	16.941	11.3916	15.5849	16.6047	18.1467	16.4121	7162.43	6521.44	0.135309	0.33694	0.539972	8086.45	7022.51	0.203354	0.25803	0.482387	6891.76	6565.35	0.0698642	0.725865	0.996919	Hectd4	5	121220219	121368577	+	16443	protein_coding	HECT domain E3 ubiquitin protein ligase 4 [Source:MGI Symbol;Acc:MGI:3647820]	-
ENSMUSG00000052337	12399	3633	8834	10517	8937	6072	5099	5285	5755	3694	11569	8865	24.1006	20.1998	22.5326	23.4373	22.069	24.9018	21.9801	20.0315	19.4962	19.3	24.3738	22.5881	6353.66	6605.01	-0.0554416	0.648786	0.794559	7174.49	7586.52	-0.0805207	0.519022	0.722712	6977.5	7091.89	-0.0239194	0.835778	0.996919	Immt	6	71831331	71877388	+	11353	protein_coding	inner membrane protein, mitochondrial [Source:MGI Symbol;Acc:MGI:1923864]	-
ENSMUSG00000000346	13529	3366	9208	9720	9809	6534	5507	5168	5578	3377	10415	8367	102.948	73.2668	91.9459	84.7997	94.8261	104.904	92.9337	76.6837	73.9767	69.0724	85.9012	83.4609	5912.74	7003.24	-0.243741	0.0616279	0.175693	6675.63	7580.06	-0.183439	0.191563	0.403314	7398.97	7079.86	0.0631469	0.662877	0.996919	Dazap2	15	100615349	100620761	+	2900	protein_coding	DAZ associated protein 2 [Source:MGI Symbol;Acc:MGI:1344344]	-
ENSMUSG00000042606	13034	3848	10189	10242	8707	4362	3504	8493	6139	3656	9966	8379	88.0939	74.3949	90.3677	79.3647	74.763	62.2031	52.5215	111.933	72.3151	66.4193	73.0089	74.2369	6094.17	6431.07	-0.0776306	0.700603	0.831321	6878.48	8030.94	-0.22364	0.0435845	0.15913	6794.65	7504.48	-0.143378	0.485271	0.996919	Hirip3	7	126861972	126865377	+	3265	protein_coding	HIRA interacting protein 3 [Source:MGI Symbol;Acc:MGI:2142364]	-
ENSMUSG00000062070	13166	4129	9631	10745	9881	7171	6284	5663	5171	2610	7971	8088	129.474	116.148	124.283	121.146	123.447	148.788	137.047	108.593	88.6271	68.9904	84.9626	104.263	5080.64	7598.78	-0.580186	0.000156207	0.0024034	5733.91	8156.18	-0.507952	0.000237297	0.00454039	8026.23	7626.36	0.0734583	0.559317	0.996919	Pgk1	X	106187100	106203699	+	2244	protein_coding	phosphoglycerate kinase 1 [Source:MGI Symbol;Acc:MGI:97555]	-
ENSMUSG00000024896	11808	3581	9006	10273	9753	7279	6656	4877	5895	3636	10074	7658	99.4929	86.3098	99.5775	99.2402	104.401	129.403	124.375	80.1302	86.5691	82.3493	92.0035	84.5845	5905.43	7506.65	-0.345882	0.0248517	0.0937345	6666.23	7456.99	-0.162011	0.117555	0.29892	7928.82	6970.43	0.185546	0.243114	0.996919	Minpp1	19	32485769	32515370	+	2619	protein_coding	multiple inositol polyphosphate histidine phosphatase 1 [Source:MGI Symbol;Acc:MGI:1336159]	-
ENSMUSG00000026558	10559	3651	9583	11504	10809	5877	6018	5232	4993	3372	10065	8785	42.6445	42.1786	50.7874	53.2677	55.4595	50.0789	53.9011	41.2037	35.1452	36.6057	44.0596	46.5096	5788.38	7166.62	-0.307811	0.0289489	0.104122	6535.84	7639.25	-0.224927	0.113918	0.293422	7574.12	7142.14	0.0845812	0.548499	0.996919	Uck2	1	167222883	167285320	-	5464	protein_coding	uridine-cytidine kinase 2 [Source:MGI Symbol;Acc:MGI:1931744]	-
ENSMUSG00000021215	14389	3083	8662	11442	8636	5168	4749	6346	5145	4141	11029	7645	60.8641	37.303	48.0797	55.489	46.408	46.1223	44.5489	52.3429	37.9297	47.0821	50.5654	42.3904	6058.36	6459.74	-0.0925202	0.439771	0.635214	6841.59	7794.7	-0.188682	0.261427	0.486012	6824.28	7278.79	-0.0936223	0.547688	0.996919	Net1	13	3882018	3918220	-	5217	protein_coding	neuroepithelial cell transforming gene 1 [Source:MGI Symbol;Acc:MGI:1927138]	-
ENSMUSG00000032178	11733	4248	8923	10173	8814	4992	4800	7394	6881	4375	10139	7960	23.8787	24.7301	23.8301	23.737	22.789	21.4356	21.6645	29.3433	24.4071	23.9332	22.3658	21.2361	6506.55	6749.17	-0.0530179	0.680724	0.817107	7342.48	7716.35	-0.0718647	0.437135	0.657396	7129.78	7220.38	-0.0180471	0.889602	0.996919	Ilf3	9	21367871	21405361	+	10843	protein_coding	interleukin enhancer binding factor 3 [Source:MGI Symbol;Acc:MGI:1339973]	-
ENSMUSG00000060279	9840	4530	10377	12171	9473	5936	6062	5427	6303	3962	8873	7468	50.4984	66.4999	69.8825	71.6117	61.7618	64.274	68.9928	54.3088	56.3759	54.6534	49.356	50.2397	5911.37	7009.41	-0.245984	0.0259967	0.0969369	6670.19	8223.65	-0.302108	0.0243464	0.109007	7405.11	7696.82	-0.0556245	0.701892	0.996919	Ap2a1	7	44900373	44929496	-	4300	protein_coding	adaptor-related protein complex 2, alpha 1 subunit [Source:MGI Symbol;Acc:MGI:101921]	-
ENSMUSG00000030451	9182	2785	9292	12517	10403	5232	5519	4369	5921	4048	12177	8963	12.5269	10.8686	16.6353	19.5786	18.0308	15.0603	16.6983	11.623	14.0788	14.8446	18.0067	16.0295	6645.5	6493.2	0.0335308	0.825174	0.908038	7504.31	7139.85	0.0715517	0.69858	0.843836	6864.01	6669.29	0.0412448	0.836184	0.996919	Herc2	7	56050196	56231800	+	16175	protein_coding	HECT and RLD domain containing E3 ubiquitin protein ligase 2 [Source:MGI Symbol;Acc:MGI:103234]	-
ENSMUSG00000031765	11123	3613	9461	9758	9504	6491	5549	8548	6373	2631	9204	7797	196.995	183.038	219.879	198.138	213.84	242.551	217.948	295.206	196.716	125.249	176.684	181.018	5527.72	7897.25	-0.514178	0.00179031	0.0138959	6238.02	7361.23	-0.238533	0.115341	0.29541	8340.12	6880.56	0.277277	0.0387684	0.903196	Mt1	8	94179082	94180327	+	1246	protein_coding	metallothionein 1 [Source:MGI Symbol;Acc:MGI:97171]	-
ENSMUSG00000021218	13039	3232	8629	10012	9604	6795	5995	4712	5318	3411	10658	8551	27.253	19.3233	23.667	23.9919	25.5018	29.9652	27.7884	19.2045	19.3723	19.1633	24.1453	23.4286	5933.15	7073.62	-0.253252	0.10655	0.255625	6699.51	7367.46	-0.137257	0.34386	0.572409	7472.49	6882.28	0.118248	0.468495	0.996919	Gdi2	13	3538063	3567871	+	10558	protein_coding	guanosine diphosphate (GDP) dissociation inhibitor 2 [Source:MGI Symbol;Acc:MGI:99845]	-
ENSMUSG00000027422	13492	4559	9564	9201	8245	3599	3531	9469	7356	4104	9557	7269	33.8873	32.7544	31.522	26.4954	26.3088	19.0722	19.6681	46.3758	32.2007	27.7069	26.0177	23.9329	6299.81	6396.23	-0.0220232	0.928844	0.96657	7107.52	8105.09	-0.189562	0.152884	0.353082	6757.32	7582.21	-0.166058	0.495244	0.996919	Rrbp1	2	143947395	144011263	-	8786	protein_coding	ribosome binding protein 1 [Source:MGI Symbol;Acc:MGI:1932395]	-
ENSMUSG00000030655	9169	2717	7753	10150	8739	4798	4875	4796	6867	5087	14151	10783	8.43629	7.15088	9.3608	10.7071	10.2151	9.31426	9.94739	8.60471	11.0118	12.5809	14.1125	13.0056	7936.88	5970.39	0.410837	0.000276492	0.00364208	8962.28	6331.42	0.500881	0.000780525	0.0104382	6309.25	5916.4	0.0922438	0.519228	0.996919	Smg1	7	118131308	118243670	-	23984	protein_coding	SMG1 homolog, phosphatidylinositol 3-kinase-related kinase (C. elegans) [Source:MGI Symbol;Acc:MGI:1919742]	-
ENSMUSG00000043733	10262	3548	9503	11651	9386	5857	5547	5308	6116	3852	10582	8237	30.2263	29.8935	36.7306	39.3452	35.1224	36.3988	36.234	30.4868	31.3967	30.4972	33.7837	31.804	6233.18	6771.15	-0.119109	0.228265	0.420547	7036.3	7553.16	-0.102466	0.418985	0.641102	7153.86	7061.3	0.0184811	0.889895	0.996919	Ptpn11	5	121130533	121191397	-	7492	protein_coding	protein tyrosine phosphatase, non-receptor type 11 [Source:MGI Symbol;Acc:MGI:99511]	-
ENSMUSG00000078249	3541	5757	21279	6879	6604	7479	5060	10528	4754	1950	7347	8645	48.057	223.495	378.962	107.036	113.864	214.157	152.295	278.615	112.448	71.1353	108.076	153.8	4728.77	8069.1	-0.770545	0.0040491	0.0251296	5336.82	9119.45	-0.772866	0.198057	0.411303	8513.16	8520.17	-0.00116534	0.998557	0.999924	Hmga1b	11	120762794	120764419	+	1626	protein_coding	high mobility group AT-hook 1B [Source:MGI Symbol;Acc:MGI:96161]	HMGI/HMGY
ENSMUSG00000023118	8586	4418	9583	10151	9375	6378	6325	5919	7557	4138	8840	8513	17.9866	26.4742	26.3435	24.3804	24.9505	28.1904	29.3848	24.1787	27.5912	23.3007	20.0723	23.3776	6487.39	7348.96	-0.179939	0.1644	0.340102	7317.54	7416.97	-0.0192755	0.900349	0.956097	7762.32	6944.7	0.160875	0.288031	0.996919	Sympk	7	19024377	19054618	+	10534	protein_coding	symplekin [Source:MGI Symbol;Acc:MGI:1915438]	-
ENSMUSG00000022477	10791	4792	10284	9770	10127	6516	6304	6071	6529	3184	7949	7399	55.3532	70.3133	69.224	57.4579	65.9951	70.5213	71.7137	60.7251	58.3702	43.901	44.1957	49.7524	5510.36	7564.52	-0.456935	0.000304656	0.00390828	6216.05	8031.49	-0.369247	0.00788181	0.0517476	7991.21	7517.77	0.088527	0.491789	0.996919	Aco2	15	81872309	81915133	+	4302	protein_coding	aconitase 2, mitochondrial [Source:MGI Symbol;Acc:MGI:87880]	-
ENSMUSG00000039262	8360	3363	6979	10900	9525	5592	5731	6170	7597	4785	11194	9503	16.3811	18.8496	17.945	24.4871	23.711	23.1186	24.9041	23.5748	25.9443	25.2022	23.7743	24.4094	7301.34	7016.56	0.0572329	0.481764	0.671645	8239.31	6470.62	0.348442	0.0117249	0.067756	7412.96	6057.35	0.291323	0.0410499	0.906116	Prrc2b	2	32151082	32234537	+	11262	protein_coding	proline-rich coiled-coil 2B [Source:MGI Symbol;Acc:MGI:1923304]	-
ENSMUSG00000002102	12191	4754	11493	10224	9635	6265	5619	7328	5586	2795	7375	6281	103.193	115.109	127.661	99.2215	103.612	111.89	105.481	120.955	82.409	63.5934	67.6642	69.6946	4821.88	7531.81	-0.643136	3.14665e-08	5.06193e-06	5440.31	8589.35	-0.658562	4.80237e-07	5.67306e-05	7955.6	8033.42	-0.0138688	0.90948	0.996919	Psmc3	2	91054009	91066369	+	2607	protein_coding	proteasome (prosome, macropain) 26S subunit, ATPase 3 [Source:MGI Symbol;Acc:MGI:1098754]	-
ENSMUSG00000025332	10776	3395	7837	9149	11217	6644	6906	7239	5093	4478	7584	9010	33.4456	30.1413	31.9187	32.5559	44.2291	43.5081	47.5349	43.8115	27.5498	37.3582	25.5133	36.6578	5898.1	8323.52	-0.497314	0.000617334	0.006513	6655.23	6739.25	-0.0186774	0.899452	0.955537	8793.57	6301.94	0.480249	3.11781e-07	0.00114817	Kdm5c	X	152233020	152274535	+	7110	protein_coding	lysine (K)-specific demethylase 5C [Source:MGI Symbol;Acc:MGI:99781]	ARID
ENSMUSG00000047888	10362	3002	8546	10990	9634	4424	4598	4995	6110	4588	12868	9043	9.65758	8.00341	10.452	11.7435	11.4073	8.69958	9.50382	9.07795	9.92497	11.4939	12.9994	11.0483	7024.59	5986.86	0.230441	0.0730949	0.197638	7932.63	6987.08	0.182684	0.216634	0.434654	6329.08	6528.71	-0.0450562	0.763099	0.996919	Tnrc6b	15	80711313	80941085	+	23677	protein_coding	trinucleotide repeat containing 6b [Source:MGI Symbol;Acc:MGI:2443730]	-
ENSMUSG00000036438	14512	3378	8772	10091	9070	6105	4723	5688	4960	2866	10474	8481	218.297	145.352	173.154	174.032	173.332	193.761	157.559	166.843	130.037	115.882	170.773	167.235	5590.39	6632.29	-0.245922	0.0992881	0.243308	6313.31	7722.2	-0.290514	0.0905835	0.254736	7006.51	7213.01	-0.0424105	0.767313	0.996919	Calm2	17	87433412	87446935	-	1467	protein_coding	calmodulin 2 [Source:MGI Symbol;Acc:MGI:103250]	-
ENSMUSG00000052397	13035	3849	10411	11874	9705	5296	5120	6919	5725	3082	7991	5817	87.4312	73.8488	91.635	91.3118	82.6991	74.9483	76.1606	90.4953	66.9259	55.5659	58.0956	51.1463	4975.89	6973.85	-0.487124	4.86801e-05	0.00103136	5614.75	8384.78	-0.578994	6.64191e-06	0.000360704	7368.55	7835.4	-0.0889679	0.458508	0.996919	Ezr	17	6738041	6782784	-	3290	protein_coding	ezrin [Source:MGI Symbol;Acc:MGI:98931]	-
ENSMUSG00000025047	10172	4429	9571	9955	8965	4849	5076	7466	6947	4334	8817	8236	37.1577	46.2794	45.8789	41.6925	41.6047	37.3726	41.1215	53.1812	44.2286	42.5551	34.91	39.4383	6353.86	6841.59	-0.10698	0.439746	0.635214	7167.97	7642.96	-0.0925669	0.45163	0.66855	7227.66	7153.8	0.0151522	0.915842	0.996919	Pdcd11	19	47090766	47131143	+	6041	protein_coding	programmed cell death 11 [Source:MGI Symbol;Acc:MGI:1341788]	-
ENSMUSG00000031314	12427	2957	7699	10712	8749	4073	4081	6035	5747	4470	12486	9270	32.0439	21.8107	26.0511	31.6683	28.6607	22.1591	23.3373	30.3448	25.8276	30.9818	34.8971	31.3342	6871.2	5844.58	0.233388	0.10167	0.247245	7759.66	7070.28	0.133767	0.395975	0.621527	6177.14	6605.57	-0.0970874	0.55192	0.996919	Taf1	X	101532734	101601789	+	8558	protein_coding	TATA-box binding protein associated factor 1 [Source:MGI Symbol;Acc:MGI:1336878]	-
ENSMUSG00000041740	10205	4288	9520	11256	9513	5917	5788	6105	6201	3659	9061	7154	29.8038	35.8224	36.4846	37.6893	35.2961	36.4602	37.488	34.7674	31.5634	28.7238	28.6828	27.3885	5738.3	7113.68	-0.309973	0.00050185	0.00560702	6475.51	7815.6	-0.271281	0.0169822	0.0858653	7515.04	7314.43	0.0392166	0.732173	0.996919	Rnf10	5	115241412	115272898	-	7556	protein_coding	ring finger protein 10 [Source:MGI Symbol;Acc:MGI:1859162]	-
ENSMUSG00000037503	9460	2995	8101	11438	9284	5932	5197	4492	6010	4052	12140	9443	39.9996	36.2244	44.9486	55.4484	49.8711	52.9205	48.7328	37.0366	44.2896	46.0525	55.6377	52.34	6754.51	6434.23	0.0703515	0.616319	0.770791	7627.04	6823.69	0.160356	0.300727	0.528738	6798.55	6378.74	0.0916132	0.581716	0.996919	Fam168b	1	34813219	34843065	-	5219	protein_coding	family with sequence similarity 168, member B [Source:MGI Symbol;Acc:MGI:2448487]	-
ENSMUSG00000036352	11159	4486	9739	10186	9431	6145	6223	5730	5920	3575	9081	6668	93.5601	107.588	107.15	97.9138	100.455	108.704	115.71	93.6801	86.5068	80.5678	82.525	73.286	5546.29	7202.25	-0.376838	0.000525404	0.00578136	6259.49	7910.67	-0.337527	0.00128037	0.0149391	7608.04	7402.9	0.0396476	0.733269	0.996919	Ubac1	2	25998543	26021747	-	2632	protein_coding	ubiquitin associated domain containing 1 [Source:MGI Symbol;Acc:MGI:1920995]	-
ENSMUSG00000032959	12146	4767	11389	9809	9527	6688	6238	8101	4652	2045	6635	6302	151.601	170.198	186.538	140.368	151.069	176.126	172.671	197.167	101.198	68.6092	89.7628	103.112	4185.71	8056.58	-0.943959	4.58087e-10	1.98264e-07	4723.32	8487.9	-0.844889	7.05025e-08	1.55315e-05	8507.98	7938.9	0.0999834	0.457582	0.996919	Pebp1	5	117282654	117287625	-	1768	protein_coding	phosphatidylethanolamine binding protein 1 [Source:MGI Symbol;Acc:MGI:1344408]	-
ENSMUSG00000028124	12308	3434	7677	10209	9678	6328	5798	4555	5389	3902	11208	7783	43.1737	34.4566	35.3376	41.0572	43.1288	46.8335	45.1039	31.1564	32.946	36.7908	42.6134	35.7881	6081.2	6837.26	-0.168889	0.26068	0.457839	6867.22	7172.37	-0.0629723	0.631508	0.802216	7223.96	6706.13	0.107015	0.489783	0.996919	Gclm	3	122245557	122270732	+	6291	protein_coding	glutamate-cysteine ligase, modifier subunit [Source:MGI Symbol;Acc:MGI:104995]	-
ENSMUSG00000067288	12310	2450	10836	11743	8497	7347	4276	8934	5379	1428	7988	7034	185.553	105.637	214.335	202.938	162.714	233.657	142.94	262.593	141.311	57.8573	130.507	138.986	4478.77	7676	-0.776791	0.00345319	0.0224106	5054.82	7686.44	-0.60452	0.0243327	0.109007	8103.75	7167.15	0.176765	0.450029	0.996919	Rps28	17	33819027	33824562	-	1464	protein_coding	ribosomal protein S28 [Source:MGI Symbol;Acc:MGI:1859516]	-
ENSMUSG00000023852	13051	3542	8690	9793	8127	3893	4204	6454	5538	4426	10914	9516	33.0239	25.6374	28.8548	28.4103	26.1255	20.7839	23.5913	31.845	24.4231	30.1035	29.9334	31.5645	6603.65	5832.97	0.178959	0.233003	0.425813	7455.68	7484.89	-0.00602867	0.963291	0.985044	6163.48	6995.09	-0.182769	0.228886	0.996919	Chd1	17	15704967	15772610	+	8721	protein_coding	chromodomain helicase DNA binding protein 1 [Source:MGI Symbol;Acc:MGI:88393]	-
ENSMUSG00000035545	6973	4630	6530	8753	7058	2994	3299	5544	11185	7772	11693	11672	24.0619	45.7016	29.5691	34.6292	30.9416	21.7982	25.2463	37.3045	67.2682	72.0881	43.7344	52.7978	9847.32	4817.66	1.03102	2.03332e-07	1.89547e-05	11105	6330.14	0.811237	8.22499e-05	0.00212028	5091.64	5941.93	-0.222105	0.303303	0.996919	Leng8	7	4137039	4148177	+	6395	protein_coding	leukocyte receptor cluster (LRC) member 8 [Source:MGI Symbol;Acc:MGI:2142195]	-
ENSMUSG00000022312	11531	3937	10791	9922	9291	6880	6053	6582	5097	2422	8520	7007	157.853	154.167	193.848	155.726	161.584	198.716	183.765	175.7	121.609	89.1211	126.419	125.741	4870.12	7586.26	-0.638574	4.4782e-06	0.00018011	5497.51	7895.53	-0.521747	0.000432818	0.00682378	8011.74	7378.95	0.118408	0.336218	0.996919	Eif3h	15	51786558	51865523	-	1612	protein_coding	eukaryotic translation initiation factor 3, subunit H [Source:MGI Symbol;Acc:MGI:1915385]	-
ENSMUSG00000003778	11123	3936	7240	9772	7948	4087	4045	6901	7173	5291	11186	9252	23.0843	23.3663	19.7173	23.2516	20.9557	17.8961	18.6174	27.9277	25.9454	29.5157	25.1627	25.1704	7341.77	5934.25	0.306784	0.0447426	0.141105	8285.62	7033.97	0.235983	0.0313243	0.128011	6269.58	6584.93	-0.0706106	0.656554	0.996919	Brd8	18	34598615	34624601	-	10633	protein_coding	bromodomain containing 8 [Source:MGI Symbol;Acc:MGI:1925906]	-
ENSMUSG00000040761	7923	3157	9125	10283	9307	4757	4607	5827	7486	4529	10850	10052	12.4097	14.1444	18.755	18.4657	18.5196	15.7204	16.0027	17.7969	20.4355	19.0675	18.4199	20.6387	7224.76	6265.49	0.205245	0.0401727	0.131176	8152.6	6651.28	0.293421	0.0535987	0.18143	6621.57	6217.74	0.0907416	0.561812	0.996919	Spen	4	141467890	141538597	-	14089	protein_coding	spen family transcription repressor [Source:MGI Symbol;Acc:MGI:1891706]	-
ENSMUSG00000009741	9623	4108	7479	9890	8411	4291	4406	4903	7527	5472	12056	9684	44.6405	54.5116	45.5276	52.6004	49.5696	41.9986	45.3281	44.3514	60.856	68.2314	60.6189	58.8888	7717.91	5635.47	0.453003	4.36641e-06	0.000176384	8710.63	6941.04	0.32779	0.00347094	0.0291619	5955.88	6501.34	-0.125724	0.305118	0.996919	Ubp1	9	113930934	113977202	+	4757	protein_coding	upstream binding protein 1 [Source:MGI Symbol;Acc:MGI:104889]	CP2
ENSMUSG00000042225	13466	2520	6797	10311	8878	5107	4932	4335	4985	4354	13078	9062	54.6551	29.2572	36.2012	47.9808	45.778	43.7337	44.3935	34.309	35.2631	47.5007	57.5334	48.2143	6687.46	5978.98	0.161695	0.316223	0.518613	7554.78	6769.12	0.158034	0.44518	0.663578	6318.45	6320.45	-0.000991788	0.995864	0.999924	Ammecr1	X	142851146	142966728	-	5437	protein_coding	Alport syndrome, mental retardation, midface hypoplasia and elliptocytosis chromosomal region gene 1 [Source:MGI Symbol;Acc:MGI:1860206]	-
ENSMUSG00000024120	11897	3682	7941	10167	8585	5547	5615	5798	5536	4261	10381	8414	30.8721	27.3308	27.0406	30.2479	28.3021	30.37	32.3134	29.3382	25.0373	29.7207	29.198	28.6214	6247.83	6689.44	-0.0983907	0.323913	0.527466	7053.51	7268.68	-0.043754	0.689652	0.838632	7065.99	6798.57	0.0552141	0.597563	0.996919	Lrpprc	17	84705247	84790789	-	8504	protein_coding	leucine-rich PPR-motif containing [Source:MGI Symbol;Acc:MGI:1919666]	-
ENSMUSG00000020745	12015	3404	7741	10519	8831	5123	4921	4870	5493	4231	12110	8525	27.5613	22.336	23.3017	27.6647	25.7357	24.7947	25.0342	21.7838	21.9609	26.0879	30.1097	25.6348	6515.38	6122.04	0.0899899	0.461307	0.654106	7358.2	7182.25	0.0346692	0.801139	0.901946	6469.04	6715.4	-0.0543078	0.658447	0.996919	Pafah1b1	11	74673949	74724670	-	9620	protein_coding	platelet-activating factor acetylhydrolase, isoform 1b, subunit 1 [Source:MGI Symbol;Acc:MGI:109520]	-
ENSMUSG00000049658	11170	2959	8543	9868	8558	3844	4029	6361	5842	4594	11603	10341	22.3983	16.9725	22.4794	22.6864	21.8013	16.2631	17.9169	24.8722	20.4167	24.7612	25.2184	27.1821	7008.4	5814.62	0.269295	0.0834596	0.216751	7912.76	6889.2	0.199345	0.164672	0.368597	6145.24	6435.06	-0.0667499	0.681219	0.996919	Bdp1	13	100017994	100104070	-	11005	protein_coding	B double prime 1, subunit of RNA polymerase III transcription initiation factor IIIB [Source:MGI Symbol;Acc:MGI:1347077]	-
ENSMUSG00000039768	11414	4489	9555	9936	8770	5455	4777	6862	6680	3912	8268	7574	23.5884	26.5369	25.9123	23.5422	23.0256	23.7856	21.8938	27.6528	24.0603	21.731	18.5203	20.5185	5912.76	6725.85	-0.186166	0.132372	0.295329	6670.08	7867.42	-0.238249	0.0384765	0.146518	7104.78	7362.58	-0.0510701	0.663756	0.996919	Dnajc11	4	151933691	151982137	+	10678	protein_coding	DnaJ heat shock protein family (Hsp40) member C11 [Source:MGI Symbol;Acc:MGI:2443386]	-
ENSMUSG00000032477	11342	4044	9137	10423	8967	5183	5027	6657	6157	4147	8650	7782	31.1964	31.8175	32.9786	32.8686	31.3337	30.0784	30.664	35.7043	29.5153	30.6597	25.788	28.0586	5970.98	6701.12	-0.166914	0.112422	0.265749	6737.29	7650.87	-0.184058	0.0600408	0.194744	7079.43	7156.98	-0.0156478	0.878833	0.996919	Cdc25a	9	109875579	109893895	+	8023	protein_coding	cell division cycle 25A [Source:MGI Symbol;Acc:MGI:103198]	-
ENSMUSG00000028932	13978	4599	10186	9893	8473	5913	5252	7071	5553	3036	7404	6144	61.3115	57.7033	58.6292	49.7507	47.2154	54.7222	51.0889	60.4791	42.451	35.7947	35.2006	35.3271	4885.42	7022.28	-0.523371	1.25152e-05	0.000376657	5512.06	8466.95	-0.619297	1.49302e-07	2.53534e-05	7416.08	7918.67	-0.0946527	0.442143	0.996919	Psmc2	5	21785283	21803787	+	5031	protein_coding	proteasome (prosome, macropain) 26S subunit, ATPase 2 [Source:MGI Symbol;Acc:MGI:109555]	-
ENSMUSG00000052296	9970	4257	10010	10437	9035	5491	5372	6095	6369	3822	8955	7556	45.0199	54.9861	59.3139	54.033	51.8307	52.3141	53.796	53.6673	50.1237	46.3895	43.829	44.7261	5903.2	6760.22	-0.195747	0.0238876	0.0908998	6661	7715.22	-0.211912	0.0725741	0.222054	7141.69	7218.67	-0.0152171	0.896335	0.996919	Ppp6r1	7	4631495	4659019	-	4887	protein_coding	protein phosphatase 6, regulatory subunit 1 [Source:MGI Symbol;Acc:MGI:2442163]	-
ENSMUSG00000028832	12529	3534	10607	9670	10575	6720	5327	5478	4341	2478	9286	6798	143.851	116.066	159.81	127.291	154.251	162.789	135.639	122.644	86.8662	76.4749	115.561	102.315	4781.31	7229.53	-0.595868	0.000113379	0.00191011	5399.97	7786.14	-0.527635	0.00114938	0.0138464	7639.15	7271.39	0.0709028	0.621132	0.996919	Stmn1	4	134468320	134473843	+	1922	protein_coding	stathmin 1 [Source:MGI Symbol;Acc:MGI:96739]	-
ENSMUSG00000005981	10914	4399	8453	9408	8488	5536	5494	6622	6831	4214	9238	7737	93.6042	107.921	95.134	92.5089	92.484	100.177	104.497	110.746	102.108	97.1462	85.8768	86.9849	6249.32	6861.1	-0.134913	0.211807	0.400672	7050.98	7407.28	-0.0709864	0.511833	0.717385	7246.59	6935.28	0.0637642	0.571234	0.996919	Trap1	16	4039971	4077827	-	2573	protein_coding	TNF receptor-associated protein 1 [Source:MGI Symbol;Acc:MGI:1915265]	-
ENSMUSG00000021149	14532	3414	8487	9386	8313	4597	4189	6685	4716	3453	10398	9162	33.5233	22.5281	25.6915	24.8242	24.3629	22.3745	21.4307	30.0711	18.9609	21.411	25.999	27.7058	5873.23	6142.23	-0.0643296	0.684837	0.82009	6632.58	7548.74	-0.186728	0.268271	0.493383	6489.28	7051.74	-0.120226	0.45311	0.996919	Gtpbp4	13	8966331	8996083	-	9566	protein_coding	GTP binding protein 4 [Source:MGI Symbol;Acc:MGI:1916487]	-
ENSMUSG00000049553	9462	3645	9409	10384	9347	5316	5388	7420	5952	3597	9223	8083	17.5892	19.3821	22.952	22.1311	22.0743	20.8501	22.2124	26.8965	19.2837	17.9732	18.5833	19.6968	5852.72	7141.04	-0.286854	0.00901585	0.0458306	6605.28	7209.45	-0.126278	0.289703	0.516147	7543.82	6741.81	0.1621	0.229319	0.996919	Polr1a	6	71909053	71984935	+	11871	protein_coding	polymerase (RNA) I polypeptide A [Source:MGI Symbol;Acc:MGI:1096397]	-
ENSMUSG00000028964	14030	4053	11571	10058	9566	6229	5415	7685	4817	1990	6281	5240	124.891	103.203	135.163	102.65	108.182	116.991	106.9	133.397	74.7334	47.6154	60.6024	61.1457	3949.86	7543.2	-0.93285	4.75451e-10	1.99001e-07	4456.44	8552.8	-0.940276	4.92882e-09	2.86963e-06	7967.43	7988.81	-0.0041552	0.975495	0.999279	Park7	4	150897133	150914437	-	2479	protein_coding	Parkinson disease (autosomal recessive, early onset) 7 [Source:MGI Symbol;Acc:MGI:2135637]	-
ENSMUSG00000071072	15076	3208	8860	9585	9320	5904	4522	4783	4467	2683	10184	8258	150.062	91.3398	115.727	109.384	117.856	123.991	99.8208	92.8354	77.4934	71.7838	109.873	107.751	5308.31	6298	-0.246127	0.148469	0.319734	5995.59	7660.47	-0.353441	0.0646797	0.205044	6655.06	7152.16	-0.104317	0.533269	0.996919	Ptges3	10	128058954	128077272	+	2217	protein_coding	prostaglandin E synthase 3 [Source:MGI Symbol;Acc:MGI:1929282]	-
ENSMUSG00000001542	13539	2966	8976	11378	9538	5256	4827	4284	4502	3699	10451	7273	30.3999	19.0501	26.4474	29.2905	27.2078	24.9	24.0363	18.757	17.6179	22.3249	25.4349	21.4072	5565.36	6097.19	-0.131664	0.387296	0.586776	6285.79	7656.96	-0.285102	0.0993066	0.269861	6444.52	7148.96	-0.150077	0.383458	0.996919	Ell2	13	75706757	75772364	+	9828	protein_coding	elongation factor RNA polymerase II 2 [Source:MGI Symbol;Acc:MGI:2183438]	-
ENSMUSG00000002658	13446	4265	11356	10123	8866	4475	4318	8785	5273	2941	7236	5587	172.812	156.798	191.523	149.164	144.763	121.348	123.075	220.166	118.114	101.601	100.801	94.1281	4646.71	6837.15	-0.557282	0.00312557	0.0208043	5243.06	8520.76	-0.700853	3.39859e-08	9.71997e-06	7222.89	7962.65	-0.14068	0.461464	0.996919	Gtf2f1	17	57003405	57011288	-	1717	protein_coding	general transcription factor IIF, polypeptide 1 [Source:MGI Symbol;Acc:MGI:1923848]	-
ENSMUSG00000041360	14238	3956	9255	9480	7861	4411	4125	8481	5107	3575	8787	7344	90.7556	72.1308	77.4131	69.2799	63.6578	59.3225	58.3113	105.414	56.7353	61.252	60.7088	61.3644	5424.07	6486.81	-0.258136	0.163593	0.339164	6122.62	7934.29	-0.374279	0.00175932	0.0182098	6851.3	7416.1	-0.114376	0.556636	0.996919	Pum3	19	27388702	27429820	-	3462	protein_coding	pumilio RNA-binding family member 3 [Source:MGI Symbol;Acc:MGI:106253]	-
ENSMUSG00000041638	6985	3605	8370	9533	9174	6122	6304	5052	7806	4286	9644	9710	8.65231	12.7735	13.6052	13.5385	14.4369	15.9999	17.3175	12.2027	16.8522	14.2704	12.9482	15.7668	6958.86	6983.73	-0.00505643	0.971503	0.986205	7850.16	6401.26	0.294539	0.069508	0.215545	7377.2	5992.1	0.30016	0.084117	0.974044	Gcn1l1	5	115565254	115622654	+	17815	protein_coding	GCN1 general control of amino-acid synthesis 1-like 1 (yeast) [Source:MGI Symbol;Acc:MGI:2444248]	-
ENSMUSG00000020454	11597	4033	9029	10516	8337	4749	4818	6303	5853	4326	9913	7077	40.1752	39.965	41.0455	41.7674	36.692	34.7114	37.0155	42.5781	35.339	40.2827	37.2223	32.1381	6026.85	6287.04	-0.0613485	0.58809	0.750997	6802.93	7681.71	-0.175818	0.0962363	0.263937	6641.88	7185.71	-0.113546	0.280282	0.996919	Eif4enif1	11	3202392	3244588	+	6370	protein_coding	eukaryotic translation initiation factor 4E nuclear import factor 1 [Source:MGI Symbol;Acc:MGI:1921453]	-
ENSMUSG00000021608	10655	3914	8108	10371	9377	5584	5465	4838	6248	4327	9834	7789	50.7617	53.3388	50.6886	56.6471	56.754	56.1289	57.7401	44.9445	51.8785	55.4102	50.7808	48.6434	6249.01	6527.8	-0.0632658	0.578915	0.745288	7052.65	7246.36	-0.0394711	0.681771	0.83471	6897.63	6781.53	0.0246097	0.840799	0.996919	Lpcat1	13	73467197	73516422	+	4632	protein_coding	lysophosphatidylcholine acyltransferase 1 [Source:MGI Symbol;Acc:MGI:2384812]	-
ENSMUSG00000097415	12250	4404	6219	9007	7376	3829	4364	4852	6887	6299	12217	8756	84.7682	87.1734	56.4717	71.4581	64.8437	55.9037	66.9709	65.4704	83.0597	117.162	91.6322	79.4259	7726.4	5277.39	0.549495	0.00010995	0.00187174	8721.56	7071.75	0.302449	0.0787804	0.233485	5576.33	6626.47	-0.248529	0.114197	0.993244	AU020206	7	75769038	75782099	-	3189	lincRNA	expressed sequence AU020206 [Source:MGI Symbol;Acc:MGI:2142134]	-
ENSMUSG00000031592	12611	2781	6935	9785	8063	3913	3986	5610	5450	4634	12561	10126	37.3146	23.538	26.9271	33.1944	30.3093	24.4285	26.156	32.3683	28.1053	36.8557	40.2847	39.2759	7033.65	5520.55	0.349434	0.0176318	0.0734698	7943.52	6680.86	0.249315	0.154005	0.354225	5834.14	6241.27	-0.0977451	0.555781	0.996919	Pcm1	8	41239752	41332344	+	7458	protein_coding	pericentriolar material 1 [Source:MGI Symbol;Acc:MGI:1277958]	-
ENSMUSG00000001017	12121	3439	8848	10005	9245	5683	5050	5704	5359	3568	9674	7460	73.5439	59.6871	70.4477	69.5985	71.2631	72.7519	67.9523	67.4862	56.6702	58.1906	63.621	59.3344	5644.66	6644.41	-0.234964	0.00610529	0.0340749	6372.43	7358.48	-0.207976	0.0613363	0.197766	7020.04	6876.73	0.0292029	0.783259	0.996919	Chtop	3	90498956	90509498	-	3637	protein_coding	chromatin target of PRMT1 [Source:MGI Symbol;Acc:MGI:1913761]	-
ENSMUSG00000020430	11282	4177	10444	9957	9399	5635	5289	7495	5252	2805	7407	6589	82.3295	87.1915	100.011	83.3053	87.1367	86.7605	85.5949	106.652	66.7971	55.0202	58.5866	63.0302	4805.04	7237.44	-0.590655	5.12557e-07	3.71205e-05	5421.97	7897.29	-0.542266	3.46651e-06	0.000222484	7645.27	7384.61	0.050112	0.685682	0.996919	Pes1	11	3963975	3980004	+	3024	protein_coding	pescadillo ribosomal biogenesis factor 1 [Source:MGI Symbol;Acc:MGI:1890613]	-
ENSMUSG00000037572	10673	3620	7497	10283	8566	4973	4562	4694	6145	4500	10960	9185	32.0486	31.0936	29.5409	35.4012	32.6777	31.5065	30.3797	27.4849	32.1594	36.3208	35.6714	36.1545	6729.41	5863.46	0.198541	0.0444386	0.140512	7596.5	6965.15	0.124921	0.236749	0.458152	6196.01	6517.29	-0.0729038	0.524107	0.996919	Wdhd1	14	47240944	47276857	-	7349	protein_coding	WD repeat and HMG-box DNA binding protein 1 [Source:MGI Symbol;Acc:MGI:2443514]	HMG
ENSMUSG00000033047	10138	3315	9590	9024	9405	7077	5934	5053	5914	2822	9396	7989	61.4783	57.5033	76.3135	62.7398	72.4566	90.5476	79.8034	59.7511	62.5049	45.9988	61.7588	63.507	5552.42	7199.73	-0.374309	0.0185497	0.0762197	6267	6952.43	-0.149499	0.309465	0.537034	7604.65	6495.82	0.227081	0.139337	0.996919	Eif3l	15	79075179	79094405	+	3639	protein_coding	eukaryotic translation initiation factor 3, subunit L [Source:MGI Symbol;Acc:MGI:2386251]	-
ENSMUSG00000006304	11844	4110	10210	10361	8645	6181	4901	5645	4941	2963	8580	7242	128.562	127.613	145.43	128.941	119.214	141.557	117.979	119.483	93.4743	86.4501	100.946	103.046	5094.03	6622.75	-0.377968	0.000658929	0.00681792	5750.39	7983.62	-0.472958	1.611e-05	0.00066656	6995.36	7464.72	-0.0938334	0.401264	0.996919	Arpc2	1	74236084	74268209	+	2033	protein_coding	actin related protein 2/3 complex, subunit 2 [Source:MGI Symbol;Acc:MGI:1923959]	-
ENSMUSG00000058301	9914	4715	8062	9760	7758	4715	5023	5933	7582	4926	9347	7870	47.3747	64.4494	50.5538	53.4714	47.0974	47.5376	53.2311	55.284	63.1458	63.272	48.4123	49.2983	6755.76	6132.52	0.139262	0.291834	0.492477	7620.94	7370.78	0.0482584	0.738174	0.867294	6477.68	6907.34	-0.0920587	0.49466	0.996919	Upf1	8	70331525	70353278	-	4618	protein_coding	UPF1 regulator of nonsense transcripts homolog (yeast) [Source:MGI Symbol;Acc:MGI:107995]	-
ENSMUSG00000025001	14090	3047	7118	9157	8103	4450	4350	4997	4678	4891	11951	8734	43.1547	26.695	28.6081	32.1548	31.5292	28.7565	29.5469	29.8438	24.9713	40.2657	39.6742	35.0663	6580.66	5636.28	0.223343	0.143458	0.311898	7432.97	6968.41	0.0926935	0.629512	0.800674	5955.84	6510	-0.128799	0.41092	0.996919	Hells	19	38930915	38971051	+	7205	protein_coding	helicase, lymphoid specific [Source:MGI Symbol;Acc:MGI:106209]	-
ENSMUSG00000037336	8803	4130	6996	9571	8202	4840	4814	5333	7179	5191	11488	8970	37.7349	50.6411	39.3528	47.0375	44.6665	43.774	45.764	44.5771	53.634	59.8114	53.3757	50.404	7298.2	6016.44	0.278156	0.00205453	0.0152949	8236.97	6652.81	0.308476	0.0155155	0.0813029	6356.38	6234.6	0.0285797	0.826286	0.996919	Mfsd2b	12	4862440	4874359	-	5148	protein_coding	major facilitator superfamily domain containing 2B [Source:MGI Symbol;Acc:MGI:3583946]	-
ENSMUSG00000003868	11358	4846	10834	9003	8623	5753	5483	8210	5869	2799	6339	6316	86.3686	105.409	108.108	78.4903	83.3033	92.3011	92.4649	121.738	77.7824	57.2106	52.247	62.9587	4740.04	7394.64	-0.641541	8.21893e-05	0.00150907	5345.79	8124.62	-0.603678	0.000150202	0.00326478	7808.89	7602.55	0.0388617	0.807837	0.996919	Ruvbl2	7	45421760	45438096	-	2902	protein_coding	RuvB-like protein 2 [Source:MGI Symbol;Acc:MGI:1342299]	-
ENSMUSG00000028760	10305	3458	8350	9635	8308	3999	4152	7016	6911	4706	9810	8636	20.5554	19.7307	21.8564	22.0346	21.0535	16.8302	18.3671	27.2895	24.0261	25.2319	21.2097	22.5814	6718.92	6039.67	0.153458	0.326085	0.529307	7581.38	6892.7	0.136592	0.187427	0.398342	6381.62	6445.4	-0.0143484	0.927255	0.996919	Eif4g3	4	137993022	138208508	+	11063	protein_coding	eukaryotic translation initiation factor 4 gamma, 3 [Source:MGI Symbol;Acc:MGI:1923935]	-
ENSMUSG00000021144	10292	4585	8389	9534	8150	5148	4711	6545	6799	4231	9022	7703	73.1694	93.2414	78.2624	77.7104	73.61	77.2194	74.2758	90.7333	84.2438	80.8523	69.5215	71.7876	6207.81	6408.57	-0.0462047	0.693617	0.825449	7003.87	7400.97	-0.0793049	0.507677	0.713461	6769.16	6932.52	-0.0338334	0.793534	0.996919	Mta1	12	113098278	113137206	+	3104	protein_coding	metastasis associated 1 [Source:MGI Symbol;Acc:MGI:2150037]	zf-GATA
ENSMUSG00000061887	11421	3956	8919	10642	8909	5286	5161	5628	5618	3250	8867	7339	38.2911	37.9393	39.2395	40.9064	37.9465	37.392	38.3736	36.7938	32.8276	29.2885	32.2223	32.2545	5438.3	6475.84	-0.251396	0.00252988	0.0177697	6137.91	7617.09	-0.31129	0.000825258	0.0108407	6841.89	7125.13	-0.0585949	0.513035	0.996919	Ssbp3	4	106910701	107049694	+	6582	protein_coding	single-stranded DNA binding protein 3 [Source:MGI Symbol;Acc:MGI:1919725]	-
ENSMUSG00000035248	11615	2956	8674	10648	8357	4120	4295	6141	5531	4013	10972	7657	17.3984	12.6658	17.0499	18.2866	15.9034	13.021	14.2678	17.9373	14.4396	16.1577	17.814	15.0352	6099.29	5885.58	0.0513949	0.691191	0.824548	6886.98	7135	-0.0516105	0.721531	0.85788	6219.34	6664.17	-0.100103	0.512389	0.996919	Tut7	13	59771561	59823147	-	14732	protein_coding	terminal uridylyl transferase 7 [Source:MGI Symbol;Acc:MGI:2387179]	-
ENSMUSG00000039756	15829	3485	8419	9339	7818	4056	3740	7211	4370	3635	9339	7700	105.562	66.481	73.6764	71.4051	66.2369	57.0704	55.3135	93.7729	50.7925	65.1597	67.5059	67.3139	5415.23	5890.5	-0.121378	0.499079	0.684487	6114.88	7770.85	-0.346056	0.0428241	0.157269	6223.16	7258.51	-0.222226	0.263059	0.996919	Dnttip2	3	122274388	122285271	+	3309	protein_coding	deoxynucleotidyltransferase, terminal, interacting protein 2 [Source:MGI Symbol;Acc:MGI:1923173]	-
ENSMUSG00000027828	12441	2832	7499	9783	8718	5820	5022	4858	5494	3658	10822	7914	65.8055	42.849	52.0504	59.3272	58.5833	64.9514	58.9099	50.1063	50.6476	52.0081	62.0442	54.8735	5977.93	6343.39	-0.0852144	0.475255	0.665503	6749.95	6797.85	-0.0106444	0.944178	0.976007	6701.49	6349.69	0.077151	0.613724	0.996919	Ssr3	3	65379655	65392623	-	4172	protein_coding	signal sequence receptor, gamma [Source:MGI Symbol;Acc:MGI:1914687]	-
ENSMUSG00000051413	9781	2885	8095	10666	9499	5689	5452	4436	5171	4044	10887	8042	37.6358	31.7544	40.8741	47.0537	46.435	46.1862	46.5242	33.2841	34.6781	41.8263	45.4059	40.5641	6080.41	6465.1	-0.0884449	0.537655	0.715618	6866.19	6679.78	0.0392568	0.792356	0.896562	6831.81	6242.21	0.129811	0.420778	0.996919	Plagl2	2	153227759	153241426	-	5735	protein_coding	pleiomorphic adenoma gene-like 2 [Source:MGI Symbol;Acc:MGI:1933165]	zf-C2H2
ENSMUSG00000029014	15610	3284	9138	8521	7631	4110	3572	7547	4291	2996	9363	8439	68.4972	41.2205	52.618	42.8682	42.5403	38.0513	34.7605	64.576	32.8164	35.3371	44.5319	48.5423	5291.71	5913.47	-0.160043	0.430496	0.626587	5975.8	7644.11	-0.35525	0.0628825	0.201157	6246.82	7135.56	-0.19212	0.369747	0.996919	Dnajc2	5	21757267	21785251	-	5029	protein_coding	DnaJ heat shock protein family (Hsp40) member C2 [Source:MGI Symbol;Acc:MGI:99470]	MYB
ENSMUSG00000024081	12888	2956	8583	9457	8186	4456	4277	6390	4571	3393	10125	8981	61.0573	40.0586	53.3586	51.3665	49.269	44.5405	44.9361	59.031	37.7421	43.2072	51.9916	55.7746	5736.83	6021.22	-0.0694985	0.651209	0.796346	6478.56	7101.37	-0.132614	0.434781	0.655186	6361.58	6630.64	-0.0602642	0.696016	0.996919	Cebpz	17	78919006	78937066	-	4658	protein_coding	CCAAT/enhancer binding protein zeta [Source:MGI Symbol;Acc:MGI:109386]	-
ENSMUSG00000030036	9247	4653	9302	8913	9338	6628	6239	5888	6438	3514	7309	6758	70.5592	101.561	93.1414	77.9743	90.5225	106.707	105.578	87.6089	85.6184	72.0734	60.4502	67.5976	5394.3	7382.39	-0.452798	0.000975939	0.0089917	6084.22	7341.78	-0.270803	0.0779747	0.232437	7797.27	6876.26	0.181817	0.222542	0.996919	Mogs	6	83115496	83118898	+	2892	protein_coding	mannosyl-oligosaccharide glucosidase [Source:MGI Symbol;Acc:MGI:1929872]	-
ENSMUSG00000006699	12172	3199	8859	8851	8631	5720	5204	4064	5703	3198	10355	8260	90.5612	68.0823	86.4925	75.5	81.5814	89.7914	85.8662	58.9605	73.9515	63.9556	83.5058	80.5601	5845.33	6132.13	-0.0686872	0.655841	0.799589	6599.28	7042.4	-0.0937768	0.503261	0.710257	6478.79	6577.98	-0.0222939	0.888421	0.996919	Cdc42	4	137319696	137357720	-	2966	protein_coding	cell division cycle 42 [Source:MGI Symbol;Acc:MGI:106211]	-
ENSMUSG00000015755	12232	3033	8122	10207	8377	4503	4357	5225	4706	3840	11385	8162	43.9981	31.2068	38.3366	42.093	38.2803	34.1741	34.7559	36.648	29.502	37.1268	44.3871	38.4851	5984.74	5768.83	0.0531763	0.690659	0.824238	6759.96	7070.2	-0.0650283	0.685493	0.836602	6096.14	6605.04	-0.116232	0.375245	0.996919	Tab2	10	7905653	7956230	-	6135	protein_coding	TGF-beta activated kinase 1/MAP3K7 binding protein 2 [Source:MGI Symbol;Acc:MGI:1915902]	-
ENSMUSG00000025016	12911	2806	7514	9765	8429	5348	4700	4158	4940	3664	11429	8351	46.3724	28.8289	35.4148	40.2112	38.4615	40.5275	37.4371	29.1214	30.9236	35.3733	44.4933	39.3186	6018.09	5846.65	0.0419957	0.77955	0.881814	6797.24	6862.81	-0.0141551	0.934301	0.971797	6177.71	6409.41	-0.0536568	0.7483	0.996919	Tm9sf3	19	41210842	41264004	-	6144	protein_coding	transmembrane 9 superfamily member 3 [Source:MGI Symbol;Acc:MGI:1914262]	-
ENSMUSG00000066568	14006	3309	8553	10103	8347	5085	4704	4954	4706	3338	9751	7095	50.3709	34.041	40.3643	41.6573	38.137	38.5847	37.5179	34.7416	29.4972	32.268	38.0103	33.4486	5334.39	5976.16	-0.163481	0.130466	0.292756	6023.8	7562.3	-0.328444	0.0259385	0.113761	6314.13	7064.18	-0.162511	0.227285	0.996919	Lsm14a	7	34344646	34393315	-	6136	protein_coding	LSM14A mRNA processing body assembly factor [Source:MGI Symbol;Acc:MGI:1914320]	-
ENSMUSG00000031328	6707	2808	8589	9996	9149	5679	5615	4441	7834	3792	10259	9073	15.7453	18.8565	26.4594	26.9045	27.2864	28.129	29.2333	20.3297	32.0531	23.9283	26.1045	27.9212	6749.88	6451.66	0.0653592	0.65799	0.80092	7615.46	6121.17	0.315009	0.0861655	0.247708	6816.8	5721.63	0.25249	0.188497	0.996919	Flna	X	74223461	74249820	-	9400	protein_coding	filamin, alpha [Source:MGI Symbol;Acc:MGI:95556]	-
ENSMUSG00000021952	10151	2600	6766	10165	8501	5027	5005	3986	5880	4589	12033	9203	20.8747	15.2941	18.2581	23.9659	22.2091	21.8111	22.8255	15.9836	21.0742	25.3658	26.8208	24.8085	6867.54	5810.97	0.241051	0.088811	0.226425	7754.53	6228.3	0.3156	0.0434206	0.158638	6140.56	5820.4	0.0767458	0.651085	0.996919	Xpo4	14	57577521	57665430	-	10731	protein_coding	exportin 4 [Source:MGI Symbol;Acc:MGI:1888526]	-
ENSMUSG00000020917	9586	3095	8449	9647	9219	6202	5990	4814	6398	3345	9112	7928	40.0716	37.0084	46.3467	46.2345	48.9591	54.7003	55.5305	39.2404	46.613	37.5851	41.2857	43.4433	5820.75	6849.08	-0.234407	0.0895821	0.227529	6568.26	6630.59	-0.013856	0.911917	0.961381	7235.36	6197.17	0.223065	0.125607	0.99684	Acly	11	100476353	100528000	-	5279	protein_coding	ATP citrate lyase [Source:MGI Symbol;Acc:MGI:103251]	-
ENSMUSG00000001472	9377	4252	8209	9070	8040	5089	4686	6050	7389	4418	9221	7963	38.3907	49.7961	44.1028	42.574	41.8185	43.9596	42.5471	48.2998	52.7244	48.6192	40.9192	42.7365	6508.67	6223.39	0.0643482	0.58209	0.746893	7342.45	6971.33	0.0750254	0.556836	0.750706	6573.83	6528.9	0.0105296	0.931111	0.996919	Tcf25	8	123373753	123403835	+	5390	protein_coding	transcription factor 25 (basic helix-loop-helix) [Source:MGI Symbol;Acc:MGI:1914105]	-
ENSMUSG00000004655	10550	3098	8375	9716	8121	6028	5268	4287	6282	3292	10722	7997	88.6224	74.4411	92.3187	93.5736	86.6664	106.837	98.139	70.2218	91.9713	74.3312	97.6233	88.0599	6034.59	6216.21	-0.0423126	0.780562	0.882624	6812.31	6787.05	0.00529099	0.96788	0.987074	6565.89	6342.38	0.0494912	0.744144	0.996919	Aqp1	6	55336432	55348555	+	2627	protein_coding	aquaporin 1 [Source:MGI Symbol;Acc:MGI:103201]	-
ENSMUSG00000031974	10190	3501	8964	11130	9593	5505	5979	3689	5454	3852	9458	6400	52.2218	51.3227	60.2827	65.3954	62.4571	59.5241	67.9533	36.8649	48.7142	53.062	52.5367	42.9949	5544.23	6384.83	-0.203768	0.256512	0.453625	6258.6	7305.87	-0.223743	0.0821503	0.240019	6747.67	6831.12	-0.0178572	0.92328	0.996919	Abcb10	8	123952459	123983122	-	4306	protein_coding	ATP-binding cassette, sub-family B (MDR/TAP), member 10 [Source:MGI Symbol;Acc:MGI:1860508]	-
ENSMUSG00000004865	11143	4130	7399	8926	7513	4080	4017	6415	6689	4647	10213	8541	19.8689	21.065	17.3124	18.2475	17.019	15.3493	15.8846	22.3046	20.7872	22.2722	19.7384	19.9636	6684.98	5707.15	0.227902	0.0954048	0.236945	7544.17	7002.94	0.107484	0.308597	0.536156	6029.24	6557.08	-0.120737	0.415291	0.996919	Srpk1	17	28587648	28622709	-	12376	protein_coding	serine/arginine-rich protein specific kinase 1 [Source:MGI Symbol;Acc:MGI:106908]	-
ENSMUSG00000022462	10438	3731	7515	9772	7983	4694	4900	4923	5742	4591	11098	8299	26.0624	26.6479	24.6229	27.9741	25.3229	24.7286	27.133	23.9693	24.9876	30.8123	30.0351	27.1633	6517.09	5844.14	0.157114	0.134814	0.299299	7357.97	6886.18	0.0954351	0.389233	0.615269	6174.43	6444.69	-0.0617182	0.547303	0.996919	Slc38a2	15	96687392	96699730	-	8838	protein_coding	solute carrier family 38, member 2 [Source:MGI Symbol;Acc:MGI:1915010]	-
ENSMUSG00000023010	11344	4093	8853	9846	8881	5708	5342	5315	5661	3579	8029	6983	54.6817	56.4361	55.9989	54.4139	54.386	58.0521	57.1063	49.9581	47.5589	46.3721	41.9492	44.1242	5378.68	6569.7	-0.288824	0.00300951	0.0202618	6069.18	7504.62	-0.306579	0.000663644	0.00919959	6940.44	7021.38	-0.0165992	0.867517	0.996919	Tmbim6	15	99392882	99410049	+	4578	protein_coding	transmembrane BAX inhibitor motif containing 6 [Source:MGI Symbol;Acc:MGI:99682]	-
ENSMUSG00000052684	9487	4318	9013	8698	5663	2576	2926	14522	5546	4691	8645	7330	65.6486	85.4711	81.8427	69.0066	49.7844	37.6098	44.9031	195.952	66.8867	87.2534	64.8408	66.4906	5941.52	6837.58	-0.202682	0.726899	0.847675	6705.12	7123.74	-0.0874955	0.540361	0.73845	7216.46	6669.28	0.113784	0.843979	0.996919	Jun	4	95049034	95052222	-	3189	protein_coding	jun proto-oncogene [Source:MGI Symbol;Acc:MGI:96646]	TF_bZIP
ENSMUSG00000097195	14202	4341	7260	8797	7031	4052	3760	6286	5513	4335	9341	8407	181.157	158.393	121.522	128.651	113.939	109.052	106.365	156.353	122.562	148.633	129.147	140.574	6107.57	5492.06	0.153065	0.295423	0.496086	6893.64	7548.14	-0.130953	0.380708	0.607746	5801.41	7065.1	-0.28419	0.103899	0.981715	Snhg5	9	88521050	88522929	-	1730	processed_transcript	small nucleolar RNA host gene 5 [Source:MGI Symbol;Acc:MGI:1919905]	-
ENSMUSG00000020180	14245	3615	10252	9616	8511	4965	3952	7009	5261	2505	7269	6073	91.3278	66.2962	86.2507	70.6821	69.322	67.1611	56.1904	87.6242	58.7857	43.1686	50.5128	51.0392	4572.1	6306.06	-0.463685	0.00278388	0.0190631	5159.03	8018.38	-0.636296	1.90957e-05	0.000757169	6662.1	7488.03	-0.168836	0.300835	0.996919	Snrpd3	10	75517551	75537381	+	3442	protein_coding	small nuclear ribonucleoprotein D3 [Source:MGI Symbol;Acc:MGI:1914582]	-
ENSMUSG00000037896	11202	3196	7204	10326	8419	4888	5021	4570	5405	4419	10658	7938	43.4903	35.4931	36.7016	45.9625	41.5248	40.0393	43.2307	34.5972	36.5726	46.1149	44.8497	40.3988	6229.04	5922.66	0.0726031	0.544119	0.720149	7032.99	6800.79	0.0478312	0.722197	0.858359	6258.13	6359.26	-0.0235496	0.859616	0.996919	Rcor1	12	111039351	111115901	+	5684	protein_coding	REST corepressor 1 [Source:MGI Symbol;Acc:MGI:106340]	MYB
ENSMUSG00000048271	8839	2952	7200	9773	7809	3877	3775	4872	6871	4524	12026	10652	15.6018	14.9049	16.677	19.7776	17.5112	14.4386	14.7772	16.769	21.1376	21.4642	23.008	24.6469	7364.69	5188.32	0.505243	3.33881e-06	0.000145199	8313.46	6196.07	0.423815	0.000769829	0.0103205	5483.48	5794.37	-0.079665	0.548822	0.996919	Rbm33	5	28317121	28419239	+	12502	protein_coding	RNA binding motif protein 33 [Source:MGI Symbol;Acc:MGI:1919670]	-
ENSMUSG00000026605	13091	3145	6417	9224	8298	3155	3674	5490	5939	4513	10836	9379	18.7186	12.8636	12.0406	15.1215	15.0738	9.51829	11.6505	15.3074	14.8005	17.3455	16.7941	17.5799	6700.07	5198.26	0.365837	0.0221841	0.0863888	7563.58	6711.13	0.172056	0.265701	0.490101	5495.66	6274.12	-0.191174	0.313147	0.996919	Cenpf	1	189640606	189688086	-	15433	protein_coding	centromere protein F [Source:MGI Symbol;Acc:MGI:1313302]	-
ENSMUSG00000046721	12831	3876	12299	9378	8669	6680	4434	6741	4978	1859	6317	4986	433.609	374.681	545.408	363.348	372.183	476.292	332.306	444.212	293.195	168.864	231.385	220.877	3897.18	6938.09	-0.831659	3.45924e-06	0.000147958	4396.81	8304.16	-0.917142	8.55371e-07	8.38657e-05	7327.25	7753.57	-0.0817942	0.624408	0.996919	Rpl14-ps1	7	45324965	45325617	+	653	processed_pseudogene	ribosomal protein L14, pseudogene 1 [Source:MGI Symbol;Acc:MGI:3710579]	-
ENSMUSG00000016554	10737	4321	10445	9417	9304	6020	5652	6519	5133	2547	6556	6346	47.6928	54.9027	60.8824	47.9575	52.5036	56.4189	55.6771	56.4648	39.7378	30.4102	31.5642	36.9513	4496.92	7179.76	-0.674612	7.15895e-09	1.62669e-06	5073.29	7773.64	-0.615286	6.49235e-06	0.000357727	7584.04	7271.06	0.0610218	0.605195	0.996919	Eif3d	15	77958998	77970813	-	4968	protein_coding	eukaryotic translation initiation factor 3, subunit D [Source:MGI Symbol;Acc:MGI:1933181]	-
ENSMUSG00000030062	10963	3632	9327	9133	9284	5853	5828	5013	5373	2628	8257	7687	53.6181	50.8122	59.8601	51.2118	57.6856	60.3975	63.213	47.8087	45.7997	34.5484	43.7715	49.2832	5107	6758.34	-0.40361	0.004744	0.0283673	5763.74	7197.93	-0.320151	0.0186371	0.0912379	7140.15	6728.43	0.0855004	0.496068	0.996919	Rpn1	6	88084482	88105304	+	4512	protein_coding	ribophorin I [Source:MGI Symbol;Acc:MGI:98084]	-
ENSMUSG00000038279	10333	4546	9176	9043	8497	5250	5149	7388	6139	3540	6895	6991	82.2592	103.521	95.8573	82.5363	85.9357	88.1812	90.9046	114.687	85.1764	75.7498	59.4948	72.9554	5308.88	6880.1	-0.374263	0.0103913	0.050843	5987.73	7467.61	-0.318556	0.0227899	0.104044	7266.79	6991.67	0.0560993	0.690607	0.996919	Nop2	6	125131909	125144753	+	2772	protein_coding	NOP2 nucleolar protein [Source:MGI Symbol;Acc:MGI:107891]	-
ENSMUSG00000032525	8453	2194	7649	9325	8276	3539	3561	5546	6804	4628	12380	10574	8.76454	6.50721	10.4073	11.0852	10.9016	7.74208	8.18833	11.2131	12.2955	12.8983	13.9132	14.372	7428.39	5291.18	0.489265	0.000779353	0.0076624	8386	5795.47	0.532446	0.00146395	0.0162239	5593.23	5410.66	0.0475197	0.800988	0.996919	Nktr	9	121719169	121756843	+	21283	protein_coding	natural killer tumor recognition sequence [Source:MGI Symbol;Acc:MGI:97346]	-
ENSMUSG00000036875	10432	3489	7148	9362	8286	4669	4975	5036	6261	4886	10299	8065	39.1642	37.4682	35.2144	40.2963	39.52	36.9832	41.4209	36.8668	40.9665	49.3055	41.9086	39.6904	6593.14	5947.6	0.148114	0.165076	0.340994	7441.48	6617.47	0.16866	0.132028	0.321529	6284.21	6191.81	0.021331	0.837924	0.996919	Dna2	10	62947026	62974185	+	5878	protein_coding	DNA replication helicase/nuclease 2 [Source:MGI Symbol;Acc:MGI:2443732]	-
ENSMUSG00000028156	12342	3061	8007	9844	9043	5505	4757	4594	4255	2955	10377	8138	45.3322	32.1606	38.5927	41.4541	42.1972	42.6616	38.7489	32.9033	27.2386	29.1742	41.3123	39.1831	5367.57	6147.54	-0.195272	0.228294	0.420547	6063.1	7008.47	-0.208993	0.22386	0.443436	6496.15	6547.65	-0.0118729	0.933903	0.996919	Eif4e	3	138526179	138559696	+	6008	protein_coding	eukaryotic translation initiation factor 4E [Source:MGI Symbol;Acc:MGI:95305]	-
ENSMUSG00000021264	11356	3553	8412	9598	8389	5407	5275	4837	5472	4027	9252	7292	39.046	34.9451	37.9546	37.8362	36.6447	39.2253	40.2234	32.4306	32.7915	37.218	34.4805	32.8668	5753.23	6232.1	-0.115522	0.28209	0.48176	6493.94	7115.47	-0.132661	0.182285	0.39193	6583.73	6652.99	-0.0154725	0.889491	0.996919	Yy1	12	108792973	108820148	+	6418	protein_coding	YY1 transcription factor [Source:MGI Symbol;Acc:MGI:99150]	zf-C2H2
ENSMUSG00000030884	13018	3935	8798	9721	8641	5845	5446	6064	4786	2825	7658	6073	112.568	97.3319	99.8316	96.3732	94.9258	106.638	104.437	102.249	72.1285	65.6612	71.7749	68.8389	4637	6811.4	-0.554098	4.24992e-10	1.89092e-07	5233.7	7670.95	-0.551566	7.62501e-08	1.65737e-05	7194.4	7172.93	0.00394245	0.969596	0.999279	Uqcrc2	7	120635176	120659524	+	2552	protein_coding	ubiquinol cytochrome c reductase core protein 2 [Source:MGI Symbol;Acc:MGI:1914253]	-
ENSMUSG00000006398	9640	4650	8867	9587	9243	5923	5885	5573	6099	3386	7327	6568	113.881	157.133	137.456	129.847	138.719	147.63	154.179	128.378	125.573	107.518	93.8182	101.711	5226.38	6947.79	-0.410936	0.000867801	0.00829385	5895.48	7437.1	-0.334846	0.0148406	0.0787748	7339.59	6966.47	0.0758333	0.572136	0.996919	Cdc20	4	118432901	118437352	-	1868	protein_coding	cell division cycle 20 [Source:MGI Symbol;Acc:MGI:1859866]	-
ENSMUSG00000027236	13929	2334	8073	10491	9414	4993	3880	4460	3220	2586	10296	9030	52.7233	25.2711	40.0988	45.5275	45.2696	39.8752	32.5701	32.9189	21.2423	26.3106	42.2414	44.8054	5120.78	5740.56	-0.164519	0.46576	0.65731	5786.51	7068.07	-0.288662	0.261014	0.48569	6068.55	6593.44	-0.120104	0.559963	0.996919	Eif3j1	2	122028546	122056598	+	5830	protein_coding	eukaryotic translation initiation factor 3, subunit J1 [Source:MGI Symbol;Acc:MGI:1925905]	-
ENSMUSG00000042029	11876	2722	6987	10583	8534	4629	4510	4598	4485	4750	11380	7645	26.3681	17.2877	20.357	26.9397	24.0719	21.6847	22.207	19.907	17.3554	28.348	27.3866	22.2508	6182.66	5708.86	0.114784	0.471935	0.662804	6983.5	6693.54	0.0606275	0.752615	0.875089	6033.28	6253.75	-0.0523125	0.74242	0.996919	Ncapg2	12	116405402	116463731	+	9939	protein_coding	non-SMC condensin II complex, subunit G2 [Source:MGI Symbol;Acc:MGI:1923294]	-
ENSMUSG00000075232	11288	2495	7099	9666	8797	5585	5418	4015	4741	3697	10913	8978	70.3266	44.4645	58.0381	69.0437	69.6285	73.4149	74.8594	48.7771	51.4797	61.9116	73.6942	73.3233	6019.21	6175.91	-0.0368143	0.828415	0.909934	6798.01	6344.77	0.0991621	0.576164	0.762604	6525.45	5925.29	0.138627	0.449503	0.996919	Amd1	10	40287458	40302186	-	3542	protein_coding	S-adenosylmethionine decarboxylase 1 [Source:MGI Symbol;Acc:MGI:88004]	-
ENSMUSG00000028729	13871	3759	9499	8730	8234	4910	4025	8313	5099	2878	7417	5865	86.1517	66.7834	77.419	62.1649	64.9706	64.3422	55.4404	100.68	55.1956	48.0471	49.9311	47.7512	4659.35	6628.3	-0.508501	0.00398592	0.0248648	5257.94	7695.37	-0.549753	3.89129e-05	0.00124874	7000.94	7190.02	-0.0385594	0.838406	0.996919	Ebna1bp2	4	118620799	118627776	+	3553	protein_coding	EBNA1 binding protein 2 [Source:MGI Symbol;Acc:MGI:1916322]	-
ENSMUSG00000059273	8613	3283	8026	10009	8849	4837	4619	5884	6911	4101	9403	8033	20.7791	22.656	25.4089	27.6846	27.1217	24.6211	24.713	27.6804	29.0587	26.5939	24.5881	25.4045	6307.39	6226.11	0.0182994	0.854133	0.925826	7116.62	6534.33	0.1228	0.325495	0.553943	6578.89	6112.05	0.106178	0.399253	0.996919	Zc3h4	7	16400910	16437696	+	9147	protein_coding	zinc finger CCCH-type containing 4 [Source:MGI Symbol;Acc:MGI:2682314]	-
ENSMUSG00000020580	12623	2866	7260	9133	7692	3291	3529	5338	5100	4524	11982	9178	20.0444	13.0181	15.128	16.6272	15.5174	11.026	12.4276	16.5286	14.1144	19.3096	20.6227	19.1046	6633.61	5040.01	0.396208	0.0167565	0.0709525	7492.01	6670.26	0.167168	0.321075	0.549115	5327.31	6230.93	-0.226286	0.191374	0.996919	Rock2	12	16894895	16987823	+	13897	protein_coding	Rho-associated coiled-coil containing protein kinase 2 [Source:MGI Symbol;Acc:MGI:107926]	-
ENSMUSG00000020899	8490	4055	6588	8401	7818	4238	4652	5099	7533	5577	10365	9651	23.6168	32.266	24.0481	26.7929	27.6286	24.8733	28.6984	27.6584	36.5212	41.6998	31.2514	35.1922	7490.74	5644.7	0.407665	0.000456656	0.00524059	8451.62	6259.89	0.433402	0.00184896	0.0187448	5964.17	5867.6	0.0244094	0.858036	0.996919	Pfas	11	68985697	69008460	-	7933	protein_coding	phosphoribosylformylglycinamidine synthase (FGAR amidotransferase) [Source:MGI Symbol;Acc:MGI:2684864]	-
ENSMUSG00000048000	11393	3109	9453	9825	8134	3705	3619	6991	5507	3852	8969	7838	17.6853	13.8049	19.2556	17.4856	16.0409	12.1345	12.4585	21.1612	14.8988	16.0724	15.0905	15.9492	5753.63	5740.44	0.00311786	0.985623	0.992447	6493.87	7183.39	-0.146326	0.25277	0.476657	6066.07	6708.56	-0.145405	0.437583	0.996919	Gigyf2	1	87326998	87450796	+	14216	protein_coding	GRB10 interacting GYF protein 2 [Source:MGI Symbol;Acc:MGI:2138584]	-
ENSMUSG00000037475	11843	2390	6594	9042	7776	3857	3496	4666	4518	4309	12807	11086	20.6335	11.911	15.0756	18.0614	17.2115	14.1782	13.5079	15.852	13.719	20.1794	24.185	25.319	6893.52	5029.04	0.455006	0.0131518	0.0599181	7787.58	6161.59	0.337569	0.11304	0.2921	5315.57	5753.39	-0.114682	0.505642	0.996919	Thoc2	X	41794991	41920674	-	12666	protein_coding	THO complex 2 [Source:MGI Symbol;Acc:MGI:2442413]	-
ENSMUSG00000026103	12625	2714	6893	9812	8164	4830	4748	4291	5138	4463	11113	7566	18.5031	11.3779	13.2567	16.4871	15.2008	14.9355	15.4322	12.2631	13.1241	17.5817	17.6535	14.5358	6179.31	5692.62	0.118218	0.385304	0.584598	6978.13	6648.18	0.0692483	0.691468	0.839714	6015.13	6210.12	-0.0466097	0.777888	0.996919	Gls	1	52163448	52233232	-	15057	protein_coding	glutaminase [Source:MGI Symbol;Acc:MGI:95752]	-
ENSMUSG00000074698	12068	3454	7183	9329	7832	5311	4504	4797	5474	3983	10581	7767	37.5666	30.7559	29.3417	33.2948	30.9734	34.882	31.0935	29.1181	29.6985	33.327	35.7009	31.6942	6033.34	5843.04	0.0464313	0.660342	0.80244	6812.06	6871.04	-0.0127301	0.917041	0.964615	6172.42	6426.06	-0.0584407	0.633629	0.996919	Csnk2a1	2	152226839	152281852	+	7089	protein_coding	casein kinase 2, alpha 1 polypeptide [Source:MGI Symbol;Acc:MGI:88543]	-
ENSMUSG00000019777	14551	3265	8271	9424	8217	4715	3942	5349	4115	3072	9534	7824	71.7709	46.0658	53.5337	53.2924	51.4895	49.0677	43.1198	51.4464	35.3744	40.7283	50.9703	50.5876	5187.08	5706.44	-0.137308	0.335508	0.538626	5858.38	7443.5	-0.345549	0.047121	0.167247	6029.8	6952.41	-0.20578	0.172043	0.996919	Hdac2	10	36974544	37001889	+	4474	protein_coding	histone deacetylase 2 [Source:MGI Symbol;Acc:MGI:1097691]	-
ENSMUSG00000109324	10171	4269	9367	8759	8416	6158	5573	6113	5660	3005	7440	7323	65.5321	78.6786	79.1963	64.7023	68.8884	83.7122	79.6314	76.802	63.558	52.0421	51.9577	61.85	5129.05	6920.37	-0.431769	0.000287961	0.00376046	5786.71	7301.08	-0.334859	0.00902377	0.0566008	7308.43	6832.52	0.0974269	0.435435	0.996919	Prmt1	7	44975989	44986568	-	3425	protein_coding	protein arginine N-methyltransferase 1 [Source:MGI Symbol;Acc:MGI:107846]	-
ENSMUSG00000025503	11354	3844	9685	9172	8746	6373	6222	5487	5503	2535	7204	6029	115.409	111.767	129.183	106.888	112.941	136.676	140.258	108.756	97.4887	69.2611	79.3691	80.3335	4626.12	7078.2	-0.613142	1.77126e-05	0.00048711	5219.4	7444.58	-0.512081	0.000114493	0.00268697	7475.48	6959.67	0.102911	0.425714	0.996919	Taldo1	7	141392199	141402968	+	2171	protein_coding	transaldolase 1 [Source:MGI Symbol;Acc:MGI:1274789]	-
ENSMUSG00000048874	12759	2991	8465	9823	7592	3479	3562	6286	4723	3841	10304	8308	19.842	13.3053	17.2747	17.5141	14.9994	11.4152	12.2848	19.0621	12.8012	16.0558	17.3685	16.9366	5848.87	5356.06	0.126953	0.465855	0.657376	6604.91	7139.4	-0.112697	0.471093	0.683816	5659.9	6667.29	-0.236592	0.19342	0.996919	Phf3	1	30802339	30873921	-	14190	protein_coding	PHD finger protein 3 [Source:MGI Symbol;Acc:MGI:2446126]	-
ENSMUSG00000032199	11266	2835	8672	9747	9047	6135	5624	4526	4952	2767	9194	7296	102.562	73.8264	103.598	101.734	104.634	117.84	113.545	80.3453	78.5711	67.7092	90.7214	87.0689	5126.69	6599.16	-0.363697	0.0161215	0.0690032	5788.24	6852.83	-0.243686	0.110599	0.287971	6971.63	6399.14	0.123053	0.444767	0.996919	Polr2m	9	71478437	71485935	-	2424	protein_coding	polymerase (RNA) II (DNA directed) polypeptide M [Source:MGI Symbol;Acc:MGI:107282]	-
ENSMUSG00000063696	9603	3930	11537	8731	8783	7740	5005	6084	6544	1924	5818	6260	222.131	260.037	350.195	231.548	258.105	377.748	256.751	274.422	263.821	119.627	145.869	189.818	4479.55	7281.08	-0.700545	0.00204425	0.0152359	5049.99	7514.15	-0.573106	0.0120893	0.0690125	7688.22	7022.17	0.13071	0.471598	0.996919	Gm8730	8	102864845	102865798	-	954	processed_pseudogene	predicted pseudogene 8730 [Source:MGI Symbol;Acc:MGI:3644565]	-
ENSMUSG00000031954	14875	3179	9947	9397	8240	4521	3380	6873	4043	2379	8224	6897	278.653	170.348	244.518	201.823	196.102	178.689	140.42	251.061	132	119.79	166.984	169.366	4521.61	5899.6	-0.383427	0.0386052	0.127362	5105.86	7813.43	-0.613736	0.000696584	0.00956673	6233.44	7291.7	-0.226473	0.247922	0.996919	Cfdp1	8	111768491	111854291	-	1178	protein_coding	craniofacial development protein 1 [Source:MGI Symbol;Acc:MGI:1344403]	-
ENSMUSG00000018042	10278	3240	10311	10417	9560	6038	5356	5446	4945	2526	7096	6615	52.7708	47.585	69.4703	61.32	62.3581	65.4088	60.986	54.5243	44.2501	34.8609	39.4898	44.522	4576.44	6835.91	-0.5784	1.1592e-06	6.66757e-05	5164.2	7356.89	-0.510606	0.000674167	0.0093296	7222.38	6871.39	0.0714762	0.61174	0.996919	Cyb5r3	15	83153494	83172592	-	4298	protein_coding	cytochrome b5 reductase 3 [Source:MGI Symbol;Acc:MGI:94893]	-
ENSMUSG00000000171	13846	4220	9595	8598	8088	5874	5110	5943	4438	2274	7343	6331	248.209	216.394	225.71	176.712	184.198	222.17	203.151	207.743	138.658	109.573	142.677	148.773	4336.14	6577.72	-0.600206	2.04615e-06	0.00010154	4894.51	7900.35	-0.690195	2.62237e-06	0.000180379	6946.76	7386.28	-0.0886372	0.503586	0.996919	Sdhd	9	50596357	50603812	-	1231	protein_coding	succinate dehydrogenase complex, subunit D, integral membrane protein [Source:MGI Symbol;Acc:MGI:1914175]	-
ENSMUSG00000034269	9642	3283	7439	8991	7697	4149	4101	5937	5940	4526	10495	9435	11.5972	11.2953	11.7412	12.3985	11.7614	10.529	10.9391	13.9245	12.4519	14.6326	13.6822	14.8761	6662.9	5654.47	0.236608	0.0530455	0.158935	7521.09	6386.04	0.235661	0.0235232	0.106432	5974.16	5973.28	0.000203718	0.998663	0.999924	Setd5	6	113077365	113153435	+	18347	protein_coding	SET domain containing 5 [Source:MGI Symbol;Acc:MGI:1920145]	-
ENSMUSG00000006676	8394	4032	8195	9352	7943	4751	4810	5632	7578	4551	8594	7796	26.2818	36.1115	33.6704	33.571	31.5951	31.3855	33.3991	34.3855	41.3526	38.3012	29.1654	31.9976	6478.51	6024.62	0.104384	0.425989	0.622079	7307.05	6758.13	0.11266	0.450857	0.667866	6364.42	6328.79	0.00862728	0.946667	0.997578	Usp19	9	108490602	108502337	+	7048	protein_coding	ubiquitin specific peptidase 19 [Source:MGI Symbol;Acc:MGI:1918722]	-
ENSMUSG00000037935	13189	3368	10354	10211	8357	4381	3673	6733	4218	2740	8306	6053	43.7665	31.9699	45.087	38.8483	35.2314	30.6734	27.0306	43.5678	24.3949	24.4399	29.875	26.3306	4558.32	5932.62	-0.38	0.0150574	0.0657807	5147.05	7864.31	-0.61172	2.00397e-05	0.000785306	6268.64	7342.81	-0.228401	0.179569	0.996919	Smarce1	11	99209047	99231017	-	6650	protein_coding	SWI/SNF related, matrix associated, actin dependent regulator of chromatin, subfamily e, member 1 [Source:MGI Symbol;Acc:MGI:1927347]	HMG
ENSMUSG00000006585	8722	4812	8467	9380	8077	5481	5493	5124	6547	4520	7842	7069	61.2968	96.7358	78.0845	75.5786	72.1143	81.2718	85.6123	70.2196	80.1913	85.3847	59.7358	65.1238	5952.73	6348.09	-0.0932079	0.515253	0.697362	6714.65	7236.36	-0.107862	0.514983	0.719874	6705.12	6782.96	-0.016095	0.917963	0.996919	Cdt1	8	122568015	122573554	+	3140	protein_coding	chromatin licensing and DNA replication factor 1 [Source:MGI Symbol;Acc:MGI:1914427]	-
ENSMUSG00000021115	12111	3616	8353	9857	8243	4825	4142	5500	4772	3304	9370	7350	52.1785	44.5636	47.2245	48.689	45.1177	43.8599	39.5755	46.2064	35.8324	38.2624	43.756	41.5106	5326.82	5851.22	-0.135177	0.20189	0.388607	6014.52	7304.17	-0.28029	0.0135964	0.0742972	6182.36	6829.32	-0.143783	0.17746	0.996919	Vrk1	12	106010228	106077426	+	5122	protein_coding	vaccinia related kinase 1 [Source:MGI Symbol;Acc:MGI:1261847]	-
ENSMUSG00000035011	10688	3586	8752	9987	8513	3999	4569	6154	6116	4063	8447	6384	34.644	33.2493	37.2265	37.1143	35.0561	27.349	32.8441	38.8971	34.5512	35.3996	29.6771	27.1259	5632.01	5968.42	-0.0842285	0.551871	0.725817	6354.74	7167.27	-0.174391	0.151773	0.351396	6307.13	6701.85	-0.0875864	0.504804	0.996919	Zbtb7a	10	81135220	81152995	+	6808	protein_coding	zinc finger and BTB domain containing 7a [Source:MGI Symbol;Acc:MGI:1335091]	ZBTB
ENSMUSG00000048076	10236	3430	8860	8782	8680	6368	5842	5001	5468	2674	8266	7644	108.129	103.645	122.817	106.361	116.488	141.93	136.861	103.014	100.671	75.9267	94.6444	105.851	5141.95	6806.51	-0.404011	0.00668107	0.0363836	5802.99	6818.89	-0.232357	0.0818196	0.239422	7189.03	6374.2	0.173275	0.19857	0.996919	Arf1	11	59211412	59228270	-	2089	protein_coding	ADP-ribosylation factor 1 [Source:MGI Symbol;Acc:MGI:99431]	-
ENSMUSG00000048191	5939	2002	7795	12370	6531	2656	2071	3402	5019	3455	15087	14907	14.0005	13.5	24.1134	33.4328	19.5595	13.2104	10.8271	15.6383	20.621	21.8926	38.5495	46.0658	7766.85	3623.43	1.09996	1.97892e-05	0.000519839	8775.51	5895.5	0.573837	0.183398	0.393699	3832.23	5506.68	-0.523061	0.0525319	0.915081	Muc6	7	141633456	141655319	-	9361	protein_coding	mucin 6, gastric [Source:MGI Symbol;Acc:MGI:2663233]	-
ENSMUSG00000034022	8211	4115	7835	8597	7981	4800	4958	5645	7438	4641	8572	8221	32.144	46.0801	40.2491	38.5856	39.6927	39.6463	43.0442	43.0918	50.7484	48.8354	36.3724	42.1879	6555.14	6097.55	0.103994	0.415038	0.61273	7393.68	6547.56	0.175508	0.239654	0.461517	6441.33	6133.82	0.0712704	0.59508	0.996919	Cpsf1	15	76595803	76607591	-	5637	protein_coding	cleavage and polyadenylation specific factor 1 [Source:MGI Symbol;Acc:MGI:2679722]	-
ENSMUSG00000024073	8674	2369	6574	9376	8547	4614	4843	3908	5406	4110	12721	9776	6.63936	5.18695	6.60313	8.22809	8.31132	7.45148	8.22102	5.83296	7.21184	8.45607	10.5539	9.80907	6778.49	5619.39	0.270744	0.0881409	0.225412	7656.12	5690.22	0.427791	0.012256	0.0696888	5939.1	5317.17	0.159099	0.345051	0.996919	Birc6	17	74528295	74703356	+	28830	protein_coding	baculoviral IAP repeat-containing 6 [Source:MGI Symbol;Acc:MGI:1276108]	-
ENSMUSG00000024290	14130	2976	7147	8685	7261	3197	3598	5863	4476	2950	11008	9566	50.398	30.363	33.451	35.5153	32.9016	24.0587	28.4601	40.7773	27.8243	28.2822	42.5565	44.7261	5789.61	5102.08	0.18267	0.369717	0.571133	6539.75	6860.11	-0.0689569	0.738462	0.867507	5391.7	6407.61	-0.249292	0.20283	0.996919	Rock1	18	10064401	10181792	-	6187	protein_coding	Rho-associated coiled-coil containing protein kinase 1 [Source:MGI Symbol;Acc:MGI:107927]	-
ENSMUSG00000026790	9782	3262	7868	9822	8315	4400	4159	5140	6395	4026	9564	8059	21.7626	20.759	22.97	25.0529	23.5015	20.6535	20.52	22.2984	24.7963	24.0756	23.0627	23.5031	6178.6	5638.79	0.131365	0.142524	0.310685	6972.56	6647.32	0.0682959	0.504535	0.711376	5959.02	6216.2	-0.0610428	0.584159	0.996919	Odf2	2	29889221	29931746	+	9919	protein_coding	outer dense fiber of sperm tails 2 [Source:MGI Symbol;Acc:MGI:1098824]	-
ENSMUSG00000024130	7499	3375	7491	9913	8949	5152	5497	5007	5844	4212	9895	7953	18.8114	24.2176	24.6587	28.5099	28.5194	27.2679	30.5807	24.4919	25.55	28.4004	26.9041	26.1522	6143.46	6375.26	-0.0536192	0.602137	0.760273	6934.45	6260.73	0.147403	0.283954	0.509916	6736.16	5860.42	0.201048	0.177236	0.996919	Abca3	17	24351950	24410201	+	8797	protein_coding	ATP-binding cassette, sub-family A (ABC1), member 3 [Source:MGI Symbol;Acc:MGI:1351617]	-
ENSMUSG00000068739	10220	3619	9983	9422	8971	5825	4945	6794	5160	2664	6918	6199	43.8601	44.4271	56.2204	46.3593	48.9114	52.7441	47.0642	56.8555	38.5951	30.7308	32.18	34.8739	4577.47	6910.33	-0.593939	2.9538e-07	2.52085e-05	5164.68	7265.63	-0.49239	0.000148263	0.00324427	7299.4	6790.75	0.104063	0.404656	0.996919	Sars	3	108424865	108445209	-	5142	protein_coding	seryl-aminoacyl-tRNA synthetase [Source:MGI Symbol;Acc:MGI:102809]	-
ENSMUSG00000034252	12620	3484	7594	9273	7369	3959	4017	5362	4902	3959	10237	7789	39.6937	31.3458	31.3434	33.4393	29.4456	26.2728	28.02	32.8864	26.8719	33.4709	34.8996	32.1147	5830.89	5348.07	0.12466	0.30526	0.507011	6584.18	7053.65	-0.0996738	0.455007	0.67048	5650.65	6595.03	-0.223186	0.0807283	0.974044	Senp6	9	80066903	80144953	+	7016	protein_coding	SUMO/sentrin specific peptidase 6 [Source:MGI Symbol;Acc:MGI:1922075]	-
ENSMUSG00000025745	10881	3490	8821	9457	8574	5605	5011	5789	5294	2801	8099	6698	27.5046	25.235	29.2596	27.4072	27.5341	29.8931	28.0909	28.5344	23.323	19.0314	22.1899	22.1943	4942.33	6509.36	-0.396614	6.93246e-05	0.00133353	5577.87	7070.3	-0.341918	0.0020358	0.0199926	6876.13	6609.42	0.0566066	0.555048	0.996919	Hadha	5	30118304	30155162	-	8730	protein_coding	hydroxyacyl-Coenzyme A dehydrogenase/3-ketoacyl-Coenzyme A thiolase/enoyl-Coenzyme A hydratase (trifunctional protein), alpha subunit [Source:MGI Symbol;Acc:MGI:2135593]	-
ENSMUSG00000055531	11581	3079	7251	9163	8109	4789	4515	3751	5211	4078	11142	7762	24.3161	18.4926	19.9784	22.0577	21.6305	21.2154	21.0238	15.3576	19.0692	23.0153	25.357	21.364	6090.3	5443.79	0.161915	0.263457	0.46112	6877.69	6601.44	0.0587163	0.669281	0.827377	5752.85	6170.4	-0.101409	0.49695	0.996919	Cpsf6	10	117344673	117380015	-	10510	protein_coding	cleavage and polyadenylation specific factor 6 [Source:MGI Symbol;Acc:MGI:1913948]	-
ENSMUSG00000067873	13934	3270	7984	8898	7326	3169	2977	6674	4501	3460	9425	8776	63.0226	42.3066	47.3865	46.1411	42.0956	30.2413	29.861	58.8619	35.4808	42.0646	46.2049	52.0328	5597.47	5134.5	0.12455	0.5605	0.732052	6320.34	7184.27	-0.185007	0.264617	0.489147	5425.96	6711.62	-0.306861	0.156643	0.996919	Htatsf1	X	57053583	57067183	+	4879	protein_coding	HIV TAT specific factor 1 [Source:MGI Symbol;Acc:MGI:1919709]	-
ENSMUSG00000005687	13037	3646	8773	8622	8008	4829	4028	6438	5035	3121	8365	6344	65.5337	52.4256	57.8693	49.69	51.14	51.2156	44.9036	63.1052	44.1113	42.1697	45.5763	41.8032	4975.41	6036.52	-0.27883	0.0224219	0.0871466	5616.06	7329.49	-0.384359	0.00147195	0.0162352	6376.96	6850.12	-0.103405	0.469381	0.996919	Bcas2	3	103171655	103179166	+	4390	protein_coding	breast carcinoma amplified sequence 2 [Source:MGI Symbol;Acc:MGI:1915433]	-
ENSMUSG00000053293	7701	2876	7972	10343	9122	5297	4919	4249	5240	3722	9924	8685	30.4554	32.5346	41.3712	46.8963	45.8307	44.1983	43.1418	32.7666	36.117	39.5652	42.5393	45.0243	5945.05	6053.32	-0.0259286	0.848517	0.922122	6711.84	6247.46	0.103271	0.515678	0.720526	6397.25	5841.09	0.131037	0.444049	0.996919	Pom121	5	135376141	135394546	-	5580	protein_coding	nuclear pore membrane protein 121 [Source:MGI Symbol;Acc:MGI:2137624]	-
ENSMUSG00000026775	13973	3205	6838	9160	7649	4373	4325	4753	4510	3952	10523	6784	38.5002	25.2604	24.7238	28.9363	26.7749	25.4221	26.428	25.5369	21.6577	29.2691	31.4267	24.503	5583.92	5453.26	0.0341022	0.795259	0.892072	6306.81	6962.4	-0.143044	0.419146	0.641287	5761.93	6507.1	-0.175866	0.250796	0.996919	Yme1l1	2	23156369	23199260	+	8009	protein_coding	YME1-like 1 (S. cerevisiae) [Source:MGI Symbol;Acc:MGI:1351651]	-
ENSMUSG00000021811	15128	3209	9649	9803	8056	4560	3738	5748	3718	2351	8374	5670	140.444	85.2181	117.549	104.341	95.0148	89.3193	76.9602	104.056	60.1582	58.6671	84.2639	69.0025	4220.19	5676.45	-0.427127	0.00413715	0.0255626	4766.72	7880.47	-0.725241	4.83617e-05	0.00145729	5997.89	7355.45	-0.294741	0.0737637	0.96753	Dnajc9	14	20384638	20388910	-	2377	protein_coding	DnaJ heat shock protein family (Hsp40) member C9 [Source:MGI Symbol;Acc:MGI:1915326]	-
ENSMUSG00000024483	9217	2440	7930	9655	7976	3876	3885	5149	5262	3830	11105	9597	20.6598	15.6446	23.325	24.812	22.7128	18.3306	19.3122	22.5054	20.5565	23.0757	26.9799	28.1988	6348.68	5331.53	0.252023	0.0639782	0.180003	7168.98	6156.85	0.219204	0.195026	0.407813	5634.8	5749.37	-0.0295233	0.852549	0.996919	Ankhd1	18	36559987	36665917	+	9845	protein_coding	ankyrin repeat and KH domain containing 1 [Source:MGI Symbol;Acc:MGI:1921733]	-
ENSMUSG00000059119	10732	3454	8695	9439	8290	5002	4326	5291	5101	3047	8935	7486	76.5441	70.4682	81.3793	77.1848	75.1165	75.2719	68.4262	73.5862	63.4088	58.4149	69.0736	69.9907	5268.16	5914.08	-0.166264	0.0946123	0.235501	5947.08	6998.66	-0.234706	0.0335117	0.133997	6248.6	6542.65	-0.0665817	0.49917	0.996919	Nap1l4	7	143513579	143549106	-	3094	protein_coding	nucleosome assembly protein 1-like 4 [Source:MGI Symbol;Acc:MGI:1316687]	-
ENSMUSG00000032116	11173	2582	7751	9163	8490	5779	5030	4392	5222	2955	9526	7714	27.5547	18.2147	25.084	25.9082	26.6001	30.0702	27.5105	21.121	22.4453	19.5886	25.4638	24.9382	5398.07	6160.86	-0.190143	0.178927	0.359594	6094.36	6412.68	-0.0737341	0.638038	0.806614	6508.64	5987.62	0.11971	0.457451	0.996919	Stt3a	9	36729344	36767679	-	8948	protein_coding	STT3, subunit of the oligosaccharyltransferase complex, homolog A (S. cerevisiae) [Source:MGI Symbol;Acc:MGI:105124]	-
ENSMUSG00000002028	7367	2412	7716	8435	7937	3621	3737	4434	7033	4460	12567	10002	9.75228	9.13341	13.4036	12.8019	13.3482	10.1135	10.9709	11.4456	16.2263	15.8698	18.0316	17.3565	7341.8	4998.26	0.554496	1.18229e-06	6.69525e-05	8288.26	5566.02	0.574028	0.000128862	0.00292578	5283.74	5199.39	0.0230103	0.884914	0.996919	Kmt2a	9	44803355	44881296	-	16670	protein_coding	lysine (K)-specific methyltransferase 2A [Source:MGI Symbol;Acc:MGI:96995]	-
ENSMUSG00000026116	9017	3174	7861	9925	8418	4704	4444	4575	5041	4018	10474	8022	21.139	21.2848	24.1832	26.6765	25.0716	23.2675	23.1048	20.9142	20.597	25.3194	26.6147	24.6528	5969.63	5683.01	0.0709122	0.538881	0.716619	6740.8	6498.92	0.0524823	0.690593	0.839151	6005.7	6077.66	-0.0173054	0.889047	0.996919	Tmem131	1	36792191	36943666	-	9413	protein_coding	transmembrane protein 131 [Source:MGI Symbol;Acc:MGI:1927110]	-
ENSMUSG00000053510	10983	3080	7284	9690	7744	3919	4320	5554	5150	3573	9944	8400	33.9449	27.2298	29.5418	34.3361	30.4066	25.5556	29.6102	33.4724	27.7411	29.6829	33.312	34.0324	5813.94	5555.25	0.0658932	0.587019	0.750304	6564.17	6609.52	-0.010202	0.936692	0.972485	5869.93	6178.96	-0.074406	0.571046	0.996919	Nrd1	4	109000655	109061777	+	7140	protein_coding	nardilysin, N-arginine dibasic convertase, NRD convertase 1 [Source:MGI Symbol;Acc:MGI:1201386]	-
ENSMUSG00000000001	11703	2785	7087	10343	8135	5233	4842	4057	4893	3471	9922	7158	79.1707	53.893	62.9134	80.2211	69.9157	74.6924	72.6435	53.518	57.6907	63.1164	72.7534	63.4774	5471.39	5774.85	-0.0776284	0.56781	0.736945	6178.25	6670.95	-0.111165	0.47384	0.685425	6101.43	6233.13	-0.0313583	0.850042	0.996919	Gnai3	3	108107280	108146146	-	3262	protein_coding	guanine nucleotide binding protein (G protein), alpha inhibiting 3 [Source:MGI Symbol;Acc:MGI:95773]	-
ENSMUSG00000040940	7849	4878	7486	8766	7502	4201	4535	5897	7674	4642	8267	7824	22.4013	39.8237	28.0364	28.6837	27.2011	25.2971	28.7039	32.8184	38.172	35.611	25.5737	29.2717	6492.29	5762.37	0.171688	0.255943	0.453066	7321.87	6797.15	0.107628	0.560744	0.75311	6087.37	6377.01	-0.0663379	0.70987	0.996919	Arhgef1	7	24902912	24926594	+	7732	protein_coding	Rho guanine nucleotide exchange factor (GEF) 1 [Source:MGI Symbol;Acc:MGI:1353510]	-
ENSMUSG00000026867	9223	2878	7296	9946	8075	4929	4923	4317	5700	3798	10204	8187	14.8042	13.2143	15.3677	18.3035	16.4666	16.6928	17.5245	13.5121	15.9459	16.3865	17.7529	17.2265	6039.42	5769.92	0.0661132	0.554027	0.726945	6817.91	6277.93	0.118599	0.348598	0.576559	6096.3	5869.36	0.0542688	0.698439	0.996919	Gapvd1	2	34674594	34755232	-	13748	protein_coding	GTPase activating protein and VPS9 domains 1 [Source:MGI Symbol;Acc:MGI:1913941]	-
ENSMUSG00000095597	14753	3049	12304	6412	9206	4352	4380	4277	4607	1099	8169	6857	500.093	295.643	547.306	249.194	396.452	311.256	329.268	282.707	272.177	100.135	300.141	304.694	4152.02	5615.21	-0.435028	0.109002	0.26003	4688.02	7683.4	-0.712618	0.106165	0.281141	5936.48	7160.19	-0.270533	0.239336	0.996919	Gm6472	X	152909505	152910155	-	651	transcribed_processed_pseudogene	predicted pseudogene 6472 [Source:MGI Symbol;Acc:MGI:3648396]	-
ENSMUSG00000027706	15622	3176	7635	8783	6861	3323	3019	6242	4048	3371	10142	7142	79.3776	46.1617	50.9078	51.1657	44.2893	35.6246	34.0196	61.8462	35.848	46.0405	55.8562	47.5709	5251.44	4988.7	0.0741009	0.711515	0.838331	5932.06	7320.91	-0.303682	0.117736	0.299163	5271.09	6837	-0.375443	0.0840824	0.974044	Sec62	3	30792875	30821263	+	4343	protein_coding	SEC62 homolog (S. cerevisiae) [Source:MGI Symbol;Acc:MGI:1916526]	-
ENSMUSG00000032115	10269	4018	8973	8887	8467	4430	4646	6604	5980	3428	7357	6287	31.343	35.0803	35.9389	31.0987	32.8316	28.5283	31.4483	39.305	31.811	28.1238	24.3389	25.1545	5164.2	6242.8	-0.274002	0.0463043	0.144328	5825.61	7140.09	-0.293679	0.0167834	0.0852875	6595.79	6680.46	-0.0180588	0.890657	0.996919	Hyou1	9	44379490	44392369	+	7230	protein_coding	hypoxia up-regulated 1 [Source:MGI Symbol;Acc:MGI:108030]	-
ENSMUSG00000017499	11555	3486	8829	8979	7718	4841	4522	5566	5196	3532	8287	6758	48.7644	42.0824	48.8942	43.4445	41.3797	43.1049	42.3222	45.804	38.2178	40.0658	37.9067	37.3861	5241.13	5900.32	-0.171145	0.0390595	0.128467	5915.31	7091.31	-0.2623	0.0107833	0.0638073	6232.8	6627.81	-0.0891037	0.384137	0.996919	Cdc6	11	98907801	98923940	+	5229	protein_coding	cell division cycle 6 [Source:MGI Symbol;Acc:MGI:1345150]	-
ENSMUSG00000056211	10436	3141	6767	9621	7765	3924	3707	4821	5501	4253	10751	8578	7.31422	6.29712	6.22363	7.73087	6.91393	5.80258	5.76184	6.58868	6.71953	8.01215	8.16713	7.88097	6324.53	5158.56	0.293684	0.0090029	0.0457903	7140.69	6423.54	0.152273	0.221199	0.440378	5451.98	6008.07	-0.140203	0.270429	0.996919	R3hdm1	1	128103301	128237736	+	31486	protein_coding	R3H domain containing 1 [Source:MGI Symbol;Acc:MGI:2448514]	-
ENSMUSG00000033596	10091	3058	6938	8847	8115	5005	5148	4243	5611	4040	10075	8082	32.1006	27.8264	28.9619	32.2664	32.7958	33.5925	36.3181	26.3196	31.1088	34.5447	34.7385	33.7022	6070.74	5851.67	0.0531011	0.661852	0.80363	6853.16	6220.67	0.139105	0.184824	0.395458	6182.5	5817.1	0.0875266	0.505694	0.996919	Rfwd3	8	111270944	111300222	-	6937	protein_coding	ring finger and WD repeat domain 3 [Source:MGI Symbol;Acc:MGI:2384584]	-
ENSMUSG00000034928	8632	3622	7334	9223	8094	4440	4088	4941	6171	4416	9414	8868	36.6178	43.9511	40.8259	44.8567	43.6208	39.7395	38.4589	40.8718	45.6247	50.3535	43.2854	49.3136	6402.95	5532.02	0.210303	0.0297988	0.106396	7225.72	6397.79	0.175601	0.113949	0.293422	5845.94	5989.76	-0.0344497	0.765189	0.996919	Rnf44	13	54679399	54693907	-	5202	protein_coding	ring finger protein 44 [Source:MGI Symbol;Acc:MGI:2145310]	-
ENSMUSG00000026353	13804	3321	8463	8945	7505	3881	3536	6571	3997	3225	9330	6616	65.3828	44.9953	52.6013	48.5751	45.1605	38.7847	37.1429	60.6901	32.9956	41.059	47.899	41.0784	4956.26	5534.77	-0.159199	0.364768	0.566974	5597.91	7298.65	-0.38294	0.016751	0.0852028	5847.69	6817.83	-0.221643	0.217808	0.996919	Ubxn4	1	128243964	128279378	+	4659	protein_coding	UBX domain protein 4 [Source:MGI Symbol;Acc:MGI:1915062]	-
ENSMUSG00000031660	11475	3242	8650	9765	7847	4414	3996	5612	4847	3047	9163	7070	48.2882	39.0249	47.7659	47.1124	41.951	39.1904	37.2923	46.0504	35.5488	34.4652	41.7939	39.0003	5161.04	5637.99	-0.127103	0.259931	0.457365	5827.09	7073.84	-0.27983	0.0232129	0.105438	5956.97	6609.91	-0.150462	0.214124	0.996919	Brd7	8	88331039	88362194	-	5244	protein_coding	bromodomain containing 7 [Source:MGI Symbol;Acc:MGI:1349766]	-
ENSMUSG00000020538	6961	4284	7013	7644	7893	5372	5475	4907	8124	5340	8546	7502	27.265	47.9981	36.0456	34.3265	39.2759	44.3945	47.558	37.4781	55.4584	56.2206	36.2814	38.5187	6857.97	6214.43	0.141817	0.404997	0.603247	7733.9	6064.98	0.350933	0.0743641	0.225622	6563.92	5688.31	0.20727	0.23868	0.996919	Srebf1	11	60199089	60222581	-	5634	protein_coding	sterol regulatory element binding transcription factor 1 [Source:MGI Symbol;Acc:MGI:107606]	bHLH
ENSMUSG00000023025	12540	2688	6042	8931	7826	4345	4268	4054	4703	4500	11219	7899	25.5211	15.6484	16.136	20.839	20.2345	18.6574	19.2633	16.0884	16.6817	24.617	24.7481	21.0734	6163.76	5262.45	0.227913	0.122039	0.280317	6961.55	6273.8	0.149557	0.426359	0.648626	5561.36	5862.16	-0.0764574	0.653865	0.996919	Larp4	15	99970065	100016358	+	10843	protein_coding	La ribonucleoprotein domain family, member 4 [Source:MGI Symbol;Acc:MGI:2443114]	-
ENSMUSG00000002997	11735	3023	7025	9203	7902	5381	5012	3998	4890	3852	10244	6694	70.9094	52.2515	55.7032	63.7565	60.6607	68.6028	67.164	47.1076	51.4983	62.5643	67.0929	53.0232	5580.33	5815.34	-0.0594366	0.69281	0.825402	6301.63	6559.55	-0.0583906	0.686706	0.837048	6143.42	6131.13	0.0024218	0.987639	0.999924	Prkar2b	12	31958476	32061296	-	3652	protein_coding	protein kinase, cAMP dependent regulatory, type II beta [Source:MGI Symbol;Acc:MGI:97760]	-
ENSMUSG00000038095	10761	3163	6761	8870	7695	3939	4004	4528	5494	4266	10750	8619	11.9133	10.0165	9.82207	11.2584	10.8227	9.20075	9.83054	9.7749	10.6006	12.6946	12.8995	12.5082	6335.4	5163.09	0.294958	0.0054102	0.0312645	7152.96	6345.22	0.172476	0.152101	0.35196	5456.6	5934.29	-0.121186	0.297732	0.996919	Sbno1	5	124368702	124426001	-	19933	protein_coding	strawberry notch 1 [Source:MGI Symbol;Acc:MGI:2384298]	-
ENSMUSG00000049775	13497	3752	11556	7905	7388	5427	4183	5447	4257	1976	8063	5340	217.246	172.749	244.082	145.878	151.074	184.303	149.316	170.962	119.421	85.4911	140.669	112.672	4099.78	5877.25	-0.518705	0.00098438	0.00902828	4629.47	7920.22	-0.774299	5.9911e-05	0.00171646	6207.22	7393.94	-0.252627	0.131513	0.996919	Tmsb4x	X	167207093	167209315	-	1371	protein_coding	thymosin, beta 4, X chromosome [Source:MGI Symbol;Acc:MGI:99510]	-
ENSMUSG00000029422	12378	2943	7592	8366	7357	3672	3164	5976	4634	3615	10390	8667	33.4252	22.7328	26.9025	25.9009	25.2391	20.9211	18.948	31.4674	21.8093	26.2392	30.4106	30.6797	5820.37	5157.68	0.174438	0.323628	0.527143	6573.08	6593.79	-0.00476692	0.97639	0.99112	5450.13	6159.22	-0.176659	0.324453	0.996919	Rsrc2	5	123728426	123749414	-	8172	protein_coding	arginine/serine-rich coiled-coil 2 [Source:MGI Symbol;Acc:MGI:1913489]	-
ENSMUSG00000041846	12306	3379	6603	8565	6872	4083	3968	4636	4771	4243	11598	7708	20.6322	16.2053	14.5273	16.4638	14.6373	14.4433	14.7539	15.1565	13.9413	19.1215	21.0765	16.9407	6104.23	5075.55	0.266318	0.0480204	0.148102	6894.93	6607.35	0.0613014	0.704807	0.847516	5362.21	6179.82	-0.204973	0.114813	0.993966	Ppp4r3a	12	101039409	101083702	-	13162	protein_coding	protein phosphatase 4 regulatory subunit 3A [Source:MGI Symbol;Acc:MGI:1915984]	-
ENSMUSG00000028478	10979	3843	10608	9284	8477	5840	4620	6289	4308	2014	6621	5845	134.599	134.769	170.658	130.493	132.029	151.06	125.61	150.345	92.0487	66.3679	87.981	93.9341	3998.56	6578.81	-0.717532	2.10625e-07	1.93371e-05	4512.83	7602.69	-0.751904	5.25249e-07	5.98784e-05	6948.84	7105.21	-0.0322054	0.804747	0.996919	Clta	4	44004452	44032846	+	1800	protein_coding	clathrin, light polypeptide (Lca) [Source:MGI Symbol;Acc:MGI:894297]	-
ENSMUSG00000055491	7384	3825	7001	8484	7528	4223	4397	5395	6952	4934	9583	9010	21.6798	32.1245	26.9736	28.5588	28.0798	26.1604	28.6303	30.8875	35.5744	38.9389	30.4967	34.6776	6852.91	5588.68	0.293707	0.00817734	0.0424344	7732.04	6076.79	0.347851	0.0138308	0.0751563	5904.41	5694.27	0.0530052	0.711071	0.996919	Pprc1	19	46044886	46072915	+	7516	protein_coding	peroxisome proliferative activated receptor, gamma, coactivator-related 1 [Source:MGI Symbol;Acc:MGI:2385096]	-
ENSMUSG00000028309	10823	2832	7930	9150	7582	3443	3528	6101	4880	3571	10123	8737	32.7711	24.5288	31.5086	31.7643	29.166	21.9957	23.6906	36.0223	25.7529	29.0638	33.223	34.6789	5836.91	5280.38	0.144615	0.396874	0.595638	6590.85	6507	0.0181697	0.900677	0.95635	5580.17	6078.42	-0.123628	0.472395	0.996919	Rnf20	4	49632006	49656887	+	7288	protein_coding	ring finger protein 20 [Source:MGI Symbol;Acc:MGI:1925927]	-
ENSMUSG00000035851	13233	3251	7708	8646	7009	3458	3133	5874	4427	3732	9742	8483	21.3917	15.0329	16.3509	16.0242	14.3944	11.7942	11.2319	18.516	12.4727	16.2162	17.0695	17.9761	5677.97	4990.11	0.186272	0.297585	0.498571	6411.76	6953.81	-0.117321	0.464227	0.677773	5272.87	6497.67	-0.301462	0.0952365	0.974044	Ythdc1	5	86804221	86836659	+	13651	protein_coding	YTH domain containing 1 [Source:MGI Symbol;Acc:MGI:2443713]	-
[truncated: 53,628 more rows]
