# Supplementary material for: Impact of PFOS Exposure on Murine Fetal Hematopoietic Stem Cells, Associated with Intrauterine Metabolic Perturbation
Source: Environ Sci Technol. 2025 Mar 13;59(11):5496–509. doi: 10.1021/acs.est.5c02623 (PMC11948485; doi:10.1021/acs.est.5c02623)
Supplement: Supplementary file 7 — es5c02623_si_007.xlsx [file es5c02623_si_007.xlsx]

## Sheet: S15-positive_acid
Supplementary Table S6. The metabolome of FL-HSCs at gestational day 14.5.
													Normalised abundance									Raw abundance
													FL-Ctrl			FL-Low			FL-High			FL-Ctrl			FL-Low			FL-High
Compound	Neutral mass (Da)	m/z	Charge	Retention time (min)	Chromatographic peak width (min)	Identifications	Max Fold Change	Highest Mean	Lowest Mean	Isotope Distribution	Maximum Abundance	Minimum CV%	E14C1	E14C2	E14C3	E14L1	E14L2	E14L3	E14H1	E14H2	E14H3	E14C1	E14C2	E14C3	E14L1	E14L2	E14L3	E14H1	E14H2	E14H3	Accepted Compound ID	Accepted Description	Adducts	Formula	Score	Fragmentation Score	Mass Error (ppm)	Isotope Similarity	Retention Time Error (mins)	Compound Link
0.77_771.6326n	771.633	810.596	1	0.77335	0.185367	1	2.28083	FL-Heigh	FL-Ctrl	100 - 40.5 - 27.2 - 8.56 - 10.3	1.11845e+06	25.96	223809	650966	596329	499451	980104	884795	1.06104e+06	861111	1.43319e+06	228076	520733	583307	424247	932027	993402	1.03271e+06	905649	1.52544e+06			M+H, M+Na, M+K
4.44_218.0891n	218.089	257.052	1	4.44168	0.311333	9	Infinity	FL-Low	FL-Ctrl	100 - 6.14 - 1.1	77.3624	173.21	0	0	0	0	0	232.087	0	0	0	0	0	0	0	0	260.576	0	0	0			M+H, M+Na, M+K
4.41_352.0392n	352.039	353.046	1	4.41022	0.182617	2	1.39137	FL-Ctrl	FL-Heigh	100 - 14	340173	10.26	334501	293372	392647	325075	267293	282605	233607	287978	211880	340879	234680	384072	276127	254181	317295	227370	302873	225518			M+H, M+Na, M+K
5.23_161.1046n	161.105	162.112	1	5.23447	0.25945	17	1.38676	FL-Heigh	FL-Ctrl	100 - 7.25 - 0.337	2.09826e+06	16.73	1.1891e+06	1.93466e+06	1.41545e+06	1.33897e+06	1.90275e+06	1.68325e+06	2.13623e+06	1.72981e+06	2.42875e+06	1.21178e+06	1.54761e+06	1.38454e+06	1.13736e+06	1.80941e+06	1.88987e+06	2.0792e+06	1.81927e+06	2.58508e+06			M+H, M+Na, M+K
6.71_231.1207n	231.121	254.11	1	6.71112	0.165533	6	1	---	---	100 - 8.43 - 0.716	0	---	0	0	0	0	0	0	0	0	0	0	0	0	0	0	0	0	0	0			M+H, M+Na, M+K
0.77_769.6167n	769.617	808.58	1	0.77335	0.143417	1	1.91921	FL-Heigh	FL-Ctrl	100 - 36.2	868625	15.34	198219	680630	478933	539898	718773	709224	838652	606724	1.1605e+06	201999	544462	468474	458604	683515	796281	816261	638105	1.2352e+06			M+H, M+Na, M+K
7.69_229.0874n	229.087	252.077	1	7.68918	0.160833	19	40.2633	FL-Heigh	FL-Ctrl	100 - 13.9 - 3.14	47602.2	65.43	345.052	812.241	2389.52	1773.93	8505.16	25103.9	33443.9	26048.1	83314.5	351.632	649.743	2337.34	1506.82	8087.95	28185.4	32551	27395.4	88677.3	HMDB0003045	Ergothioneine	M+H, M+Na, M+K	C9H15N3O2S	41.1	15	-4.65671	95.7893		http://nonlinear.com/redirect/outbound?p=hmdb&param=HMDB0003045
7.58_188.1154n	188.115	189.123	1	7.58093	0.184517	41	8.21411	FL-Heigh	FL-Low	100 - 4.44	1034.4	87.13	0	0	1288.53	0	0	377.789	0	1650.83	1452.37	0	0	1260.39	0	0	424.162	0	1736.21	1545.86			M+H, M+Na, M+K
10.00_424.1645n	424.164	425.172	1	10.0048	0.15615	26	2.08641	FL-Low	FL-Ctrl	100 - 13.4 - 5.86	1.26323e+06	26.91	184881	913849	717629	1.75872e+06	1.12246e+06	908504	1.14507e+06	929688	656217	188407	731023	701957	1.4939e+06	1.0674e+06	1.02002e+06	1.1145e+06	977773	698456			M+H, M+Na, 2M+H
0.77_745.6161n	745.616	784.579	1	0.77335	0.183383	0	2.25881	FL-Heigh	FL-Ctrl	100 - 38.2 - 2.93 - 0.304	1.39627e+06	19.72	324093	910505	619839	660661	1.05225e+06	1.24463e+06	1.37208e+06	1.13384e+06	1.6829e+06	330272	728348	606302	561183	1.00063e+06	1.3974e+06	1.33544e+06	1.19248e+06	1.79123e+06			M+H, M+Na, M+K
0.53_745.6155n	745.615	784.579	1	0.531317	0.0642667	0	1	---	---	100 - 42.3	0	---	0	0	0	0	0	0	0	0	0	0	0	0	0	0	0	0	0	0			M+H, M+K
0.54_759.5730n	759.573	760.58	1	0.53925	0.102617	93	Infinity	FL-Heigh	FL-Ctrl	100 - 45.4 - 3.71	131.981	90.36	0	0	0	0	0	0	0	232.009	163.935	0	0	0	0	0	0	0	244.009	174.487			M+H, M+Na
0.53_785.5880n	785.588	786.595	1	0.531317	0.0736167	142	1	---	---	100 - 41.3 - 11.2	0	---	0	0	0	0	0	0	0	0	0	0	0	0	0	0	0	0	0	0			M+H, M+Na
0.64_785.5858n	785.586	786.593	1	0.6361	0.06755	89	Infinity	FL-Heigh	FL-Low	100 - 43.4 - 12.9	1879.86	14.35	0	0	1369.72	0	0	0	1725.35	1722.77	2191.44	0	0	1339.81	0	0	0	1679.29	1811.88	2332.5	HMDB0008039	PC(18:0/18:2(9Z,12Z))	M+H, M+Na	C44H84NO8P	40.4	18.3	-9.73636	94.2583		http://nonlinear.com/redirect/outbound?p=hmdb&param=HMDB0008039
0.64_743.6025n	743.602	782.566	1	0.6361	0.0774167	1	Infinity	FL-Ctrl	FL-Low	100 - 38	0.161799	173.21	0	0	0.485398	0	0	0	0	0	0	0	0	0.474798	0	0	0	0	0	0			M+H, M+K
0.73_536.5262n	536.526	537.534	1	0.731267	0.100167	0	1.11735	FL-Heigh	FL-Ctrl	100 - 35 - 4.61	504101	10.93	224510	573021	555937	448030	571553	404795	545449	525305	441549	228791	458382	543796	380569	543517	454484	530886	552475	469970			M+H, M+Na
0.72_564.5571n	564.557	565.564	1	0.723717	0.100567	0	1.15628	FL-Heigh	FL-Low	100 - 38.2 - 4.03	663015	2.28	510054	699129	701999	564403	663833	491972	646771	676662	665612	519780	559260	686668	479419	631270	552361	629503	711661	708457			M+H, M+Na
0.75_229.2397n	229.24	230.247	1	0.7502	0.132767	5	1.21879	FL-Low	FL-Ctrl	100 - 3.88	31370.3	22.87	34607.9	19142.5	23466.5	30654.7	24581.8	38874.4	25617.1	24315.3	36847.4	35267.8	15312.8	22954.1	26038.9	23376	43646.2	24933.2	25572.9	39219.2			M+H, M+K
0.75_625.4951n	625.495	664.458	1	0.746633	0.331817	14	2.1987	FL-Low	FL-Ctrl	100 - 32.3 - 4.21	764780	4.77	308907	408234	326357	1.78934e+06	210630	294375	483309	440481	453998	314798	326562	319230	1.51991e+06	200298	330509	470405	463264	483221	HMDB0290171	Cer(t18:0/5-iso PGF2VI)	M+Na, M+K	C36H67NO7	53.5	83.7	5.38285	90.0941		http://nonlinear.com/redirect/outbound?p=hmdb&param=HMDB0290171
0.75_581.4711n	581.471	620.434	1	0.746633	0.219933	1	Infinity	FL-Low	FL-Ctrl	100 - 34.2 - 5.35	546911	172	0	0	0	1.63311e+06	0	7624.28	0	0	0	0	0	0	1.38721e+06	0	8560.15	0	0	0			M+Na, M+K
0.78_799.6622n	799.662	838.625	1	0.776933	0.09025	1	Infinity	FL-Low	FL-Heigh	100 - 30 - 11.6	3808.25	110.92	0	0	583.443	8684.74	1288.41	1451.61	0	0	0	0	0	570.702	7377.06	1225.21	1629.79	0	0	0			M+Na, M+K
0.79_238.1407n	238.141	239.148	1	0.7949	0.275033	11	2.63549	FL-Ctrl	FL-Low	100 - 2.75	23525.1	28.74	30863.9	22164	17547.4	5454.87	3582.82	17741.1	8569.47	15589.5	22702.1	31452.4	17729.9	17164.2	4633.51	3407.07	19918.8	8340.67	16395.8	24163.4			M+H, M+Na
0.77_328.2137n	328.214	329.221	1	0.769767	0.5209	11	1.43886	FL-Ctrl	FL-Heigh	100 - 25.2 - 3.1	2.60757e+07	18.13	1.96069e+07	3.24091e+07	2.62113e+07	2.52478e+07	3.53571e+07	1.1712e+07	2.17966e+07	1.71031e+07	1.54677e+07	1.99808e+07	2.59253e+07	2.56388e+07	2.14462e+07	3.36227e+07	1.31497e+07	2.12147e+07	1.79877e+07	1.64633e+07			M+H, 2M+H
1.03_537.5120n	537.512	560.501	1	1.03115	0.09295	9	2.96365	FL-Low	FL-Ctrl	100 - 23.1	1375.6	82.81	130.027	1262.44	0	417.446	2635.06	1074.3	584.818	0	2470.19	132.507	1009.88	0	354.59	2505.8	1206.17	569.204	0	2629.19			M+H, M+Na
0.96_386.1711n	386.171	409.16	1	0.955867	0.193767	68	1.31603	FL-Low	FL-Ctrl	100 - 21.2	7536.47	35.39	0	11677.5	5502.53	16302.1	3670.94	2636.4	8022.76	5465.88	3952.69	0	9341.27	5382.36	13847.4	3490.86	2960.01	7808.56	5748.59	4207.12			M+Na, M+K
1.05_1002.2146n	1002.21	1025.2	1	1.04615	0.08435	1	Infinity	FL-Low	FL-Ctrl	100 - 9.36	10.0937	173.21	0	0	0	0	30.2812	0	0	0	0	0	0	0	0	28.7958	0	0	0	0			M+H, M+Na
0.77_795.6097n	795.61	796.617	1	0.77335	0.150583	46	2.83609	FL-Heigh	FL-Ctrl	100 - 38.5 - 36.2 - 11.7 - 2.36	245133	41.27	25023.9	120011	114266	80828.3	166910	200268	251849	122112	361439	25501	96001.4	111770	68657.8	158722	224850	245125	128428	384704			M+H, M+K
4.31_188.0787n	188.079	227.042	1	4.30923	0.356717	15	1.26689	FL-Heigh	FL-Low	100	12913.1	5.89	12090	13051	13590.6	7694.87	10189.8	12693.7	13959.2	12235.8	12544.3	12320.5	10440	13293.8	6536.23	9689.94	14251.8	13586.5	12868.7	13351.8			M+H, M+K
4.40_660.3516n	660.352	661.359	1	4.40302	0.4982	0	1	---	---	100	0	---	0	0	0	0	0	0	0	0	0	0	0	0	0	0	0	0	0	0			M+H, M+Na
4.40_693.4115n	693.412	694.419	1	4.39905	0.51455	2	103753	FL-Low	FL-Ctrl	100 - 18.6	249.191	173.21	0	0.00720528	0	0	0	747.572	0	0	1.89782	0	0.00576378	0	0	0	839.336	0	0	2.01998			M+H, M+Na
1.11_154.0736n	154.074	177.063	1	1.10878	0.17465	8	1	---	---	100 - 5.86	0	---	0	0	0	0	0	0	0	0	0	0	0	0	0	0	0	0	0	0			M+H, M+Na
1.15_418.1611n	418.161	419.168	1	1.14797	0.27335	30	1	---	---	100 - 16.1	0	---	0	0	0	0	0	0	0	0	0	0	0	0	0	0	0	0	0	0			M+H, M+K
1.21_194.1147n	194.115	195.122	1	1.207	0.353483	3	1.62795	FL-Heigh	FL-Ctrl	100 - 3.75	157675	18.73	95652.3	73582	121330	121446	99056.9	144651	282943	60989.4	129092	97476.1	58861.1	118681	103159	94197.8	162406	275389	64143.9	137401			M+H, M+Na
1.26_150.0886n	150.089	173.078	1	1.25503	0.292933	2	1.66745	FL-Low	FL-Ctrl	100	46677.3	12.07	26337.1	25762.9	31879.7	45735.8	36962.2	57334	71372.2	17921.2	47226.4	26839.3	20608.7	31183.5	38849.3	35149.1	64371.7	69466.6	18848.1	50266.3			M+H, M+Na
1.33_273.2656n	273.266	274.273	1	1.33038	0.346917	5	5.21584	FL-Heigh	FL-Ctrl	100 - 17.2	6.22592e+06	14.63	560352	2.006e+06	1.01462e+06	1.70092e+06	1.26882e+06	6.07953e+06	5.24977e+06	7.05337e+06	6.37464e+06	571037	1.60468e+06	992458	1.4448e+06	1.20658e+06	6.82578e+06	5.1096e+06	7.41818e+06	6.78496e+06	Lauryldiethanolamine	Lauryldiethanolamine	M+H, M+Na	C16H35NO2	55.9	87.5	-4.46924	97.4114
1.23_260.1271n	260.127	283.116	1	1.23262	0.188767	9	4.84386	FL-Ctrl	FL-Low	100 - 4.54	1546.44	89.64	0	1961.74	2677.58	233.177	724.597	0	1399.9	0	934.143	0	1569.27	2619.11	198.067	689.053	0	1362.52	0	994.272			M+H, M+Na
1.58_565.3882n	565.388	604.351	1	1.58393	0.771567	3	Infinity	FL-Heigh	FL-Ctrl	100 - 24.9 - 1.32	15.7877	173.21	0	0	0	0	0	0	0	0	47.3631	0	0	0	0	0	0	0	0	50.4117			M+Na, M+K
1.10_402.1656n	402.166	441.129	1	1.10123	0.0818667	54	1	---	---	100 - 15.6	0	---	0	0	0	0	0	0	0	0	0	0	0	0	0	0	0	0	0	0			M+H, M+K
1.70_219.1098n	219.11	220.117	1	1.70362	0.722033	25	1.50825	FL-Ctrl	FL-Heigh	100 - 6.66 - 0.0287	2.0016e+06	5.91	2.73096e+06	1.55999e+06	1.71384e+06	1.64815e+06	1.64444e+06	1.82059e+06	1.34062e+06	1.41959e+06	1.2211e+06	2.78304e+06	1.24789e+06	1.67642e+06	1.39999e+06	1.56377e+06	2.04407e+06	1.30483e+06	1.49301e+06	1.2997e+06			M+H, M+Na
1.10_247.1199n	247.12	248.127	1	1.09727	0.189533	16	2.31006	FL-Ctrl	FL-Heigh	100 - 14.3	946387	7.32	990737	981831	866594	1.02996e+06	842508	132888	241802	579139	408101	1.00963e+06	785404	847669	874872	801180	149200	235346	609094	434370			M+H, 2M+H
1.09_542.3913n	542.391	543.399	1	1.08787	0.0641833	5	5.99857	FL-Ctrl	FL-Low	100 - 25	124609	46.6	353233	12791.5	7802.99	16130	14288.4	31901	0	66669.1	252665	359969	10232.4	7632.58	13701.3	13587.5	35816.8	0	70117.4	268928			M+H, M+Na
0.77_719.6017n	719.602	758.565	1	0.769767	0.1663	0	1.60832	FL-Heigh	FL-Ctrl	100 - 41.8	1.71582e+06	17.37	728510	1.41993e+06	1.05208e+06	1.24529e+06	1.77209e+06	1.55837e+06	1.61432e+06	1.42605e+06	2.10708e+06	742401	1.13586e+06	1.02911e+06	1.05779e+06	1.68516e+06	1.74966e+06	1.57122e+06	1.4998e+06	2.24271e+06			M+H, M+K
2.15_219.1098n	219.11	220.117	1	2.15092	1.31778	28	2.13051	FL-Ctrl	FL-Heigh	100 - 8.54 - 0.145	6.41311e+06	11.04	8.66307e+06	5.25789e+06	5.31837e+06	3.8997e+06	4.43541e+06	3.33672e+06	2.83232e+06	3.39357e+06	2.80447e+06	8.82825e+06	4.20599e+06	5.20222e+06	3.31251e+06	4.21784e+06	3.7463e+06	2.7567e+06	3.56909e+06	2.98499e+06	HMDB0000210	Pantothenic acid	M+H, M+K	C9H17NO5	50	57.7	-4.01702	96.9314		http://nonlinear.com/redirect/outbound?p=hmdb&param=HMDB0000210
0.77_759.5733n	759.573	760.581	1	0.77335	0.209933	77	2.0223	FL-Heigh	FL-Ctrl	100 - 45.2 - 9.21 - 4.09 - 1.4 - 0.567 - 0.0542	5.61838e+06	12.58	1.67701e+06	3.86449e+06	2.79314e+06	3.6632e+06	4.94845e+06	4.41831e+06	5.78872e+06	4.84189e+06	6.22453e+06	1.70899e+06	3.09135e+06	2.73215e+06	3.11162e+06	4.70571e+06	4.96065e+06	5.63417e+06	5.09232e+06	6.62519e+06	HMDB0008295	PC(20:1(11Z)/14:0)	M+H, M+Na	C42H82NO8P	45.2	38	-5.9208	94.8871		http://nonlinear.com/redirect/outbound?p=hmdb&param=HMDB0008295
2.74_302.0478n	302.048	325.037	1	2.73748	0.621767	3	1	---	---	100 - 10.5 - 0.679	0	---	0	0	0	0	0	0	0	0	0	0	0	0	0	0	0	0	0	0			M+H, M+Na
6.22_447.6932n	447.693	486.656	1	6.22062	0.385883	1	1.10148	FL-Ctrl	FL-Low	100	1.82121e+06	2.94	1.80254e+06	1.77947e+06	1.88163e+06	1.51398e+06	1.58325e+06	1.86303e+06	1.78955e+06	1.85596e+06	1.74982e+06	1.83691e+06	1.42346e+06	1.84054e+06	1.28601e+06	1.50559e+06	2.09172e+06	1.74177e+06	1.95196e+06	1.86245e+06			M+K, 2M+H
6.22_333.7561n	333.756	668.52	1	6.21703	0.4361	0	1.08376	FL-Ctrl	FL-Low	100	2.36068e+06	2.18	2.34189e+06	2.28797e+06	2.45218e+06	2.04133e+06	2.10956e+06	2.38382e+06	2.29407e+06	2.39233e+06	2.3206e+06	2.38655e+06	1.83023e+06	2.39863e+06	1.73396e+06	2.00607e+06	2.67644e+06	2.23282e+06	2.51607e+06	2.46997e+06			M+K, 2M+H
6.22_391.7318n	391.732	430.695	1	6.21703	0.496033	0	1.08864	FL-Heigh	FL-Low	100	6.58845e+06	1.74	6.52154e+06	6.44654e+06	6.78332e+06	5.64848e+06	5.86941e+06	6.63812e+06	6.54006e+06	6.7197e+06	6.50558e+06	6.64589e+06	5.15684e+06	6.63518e+06	4.79798e+06	5.58149e+06	7.45294e+06	6.36545e+06	7.06726e+06	6.92434e+06			M+K, 2M+H
6.46_117.0785n	117.078	140.068	1	6.45837	0.325833	44	1.0969	FL-Ctrl	FL-Heigh	100 - 4.29	1.15512e+06	7.68	1.07853e+06	1.3109e+06	1.07593e+06	1.15107e+06	1.19912e+06	1.031e+06	1.11071e+06	943040	1.10547e+06	1.09909e+06	1.04864e+06	1.05243e+06	977749	1.1403e+06	1.15756e+06	1.08106e+06	991816	1.17663e+06			M+Na, M+K
0.77_733.5569n	733.557	734.564	1	0.77335	0.161417	45	3.61411	FL-Heigh	FL-Ctrl	100 - 35.5 - 6.9 - 0.877	1.1269e+06	13.41	158916	438963	337538	202486	852262	1.00247e+06	1.28813e+06	1.10419e+06	988382	161946	351144	330167	171997	810455	1.12553e+06	1.25374e+06	1.1613e+06	1.052e+06			M+H, M+Na
6.75_132.0517n	132.052	265.111	1	6.74898	0.121633	0	1.24801	FL-Heigh	FL-Ctrl	100 - 11.6 - 2.94	671264	8.27	465807	507470	640328	472457	537521	644442	614794	725786	673212	474689	405945	626344	401318	511153	723547	598379	763325	716545			M+H, 2M+H
6.73_291.1181n	291.118	314.107	1	6.72698	0.0976333	0	Infinity	FL-Low	FL-Ctrl	100 - 7.25	9.3745	173.21	0	0	0	0	28.1235	0	0	0	12.8172	0	0	0	0	26.744	0	0	0	13.6422			M+H, M+Na
0.77_337.3329n	337.333	338.34	1	0.769767	0.116133	13	1.10914	FL-Heigh	FL-Ctrl	100 - 9.79	153378	43.7	99490.2	245532	69834.4	74394.7	195120	148470	134399	252007	73727.2	101387	196411	68309.3	63192.9	185548	166695	130811	265041	78472.9			M+H, M+Na
3.79_266.0891n	266.089	289.078	1	3.78728	0.5725	6	1.08593	FL-Ctrl	FL-Heigh	100 - 9.1	885876	2.72	945663	790656	921311	875801	783146	966989	806286	841141	799904	963695	632476	901191	743929	744730	1.08569e+06	784759	884646	851392			M+H, M+Na
6.89_408.9934n	408.993	431.983	1	6.88588	0.0835833	0	1.06223	FL-Ctrl	FL-Low	100 - 0.822	132248	2.39	129654	128268	138822	122054	123633	127814	117612	136647	119956	132126	102607	135791	103676	117568	143504	114472	143715	127678			M+H, M+Na
6.89_365.0322n	365.032	366.039	1	6.89305	0.0800167	0	1	---	---	100 - 0.285	0	---	0	0	0	0	0	0	0	0	0	0	0	0	0	0	0	0	0	0			M+H, M+Na
6.90_773.0497n	773.05	774.057	1	6.9002	0.0362833	0	1.85331	FL-Ctrl	FL-Low	100	88754.4	27.96	63615.4	113240	89407.9	72908.9	67743.9	3015.97	70744.7	52392.7	34538.4	64828.4	90584.8	87455.3	61930.8	64420.8	3386.18	68855.9	55102.5	36761.6			M+H, M+K
6.96_231.1207n	231.121	254.11	1	6.95797	0.348217	6	1	---	---	100 - 9.56 - 0.981	0	---	0	0	0	0	0	0	0	0	0	0	0	0	0	0	0	0	0	0			M+H, M+Na
7.00_146.9959n	146.996	169.985	1	7.00442	0.18935	0	1.53387	FL-Heigh	FL-Ctrl	100 - 0.169	134350	15.85	78014.6	106137	78614.7	90317.4	123390	102642	128727	93370.4	180953	79502.1	84903.2	76897.9	76718.1	117338	115241	125290	98199.7	192600			M+H, M+Na
7.47_327.1305n	327.13	328.138	1	7.47128	0.5553	8	1.19052	FL-Ctrl	FL-Heigh	100 - 14.1 - 0.0108	6.79033e+06	6.02	6.86839e+06	7.41462e+06	6.08798e+06	6.61981e+06	6.98736e+06	5.69361e+06	6.08757e+06	5.42496e+06	5.59851e+06	6.99935e+06	5.93124e+06	5.95503e+06	5.62305e+06	6.6446e+06	6.39249e+06	5.92504e+06	5.70555e+06	5.95888e+06			M+H, M+Na
7.58_366.1414n	366.141	367.149	1	7.5849	0.3732	14	1.25778	FL-Ctrl	FL-Heigh	100 - 5.28	2.00074e+06	9.18	2.01787e+06	2.26849e+06	1.71585e+06	1.99994e+06	2.01965e+06	1.58484e+06	1.74539e+06	1.45531e+06	1.57137e+06	2.05635e+06	1.81465e+06	1.67838e+06	1.6988e+06	1.92058e+06	1.77938e+06	1.69879e+06	1.53058e+06	1.67252e+06			M+H, M+Na
7.76_132.0517n	132.052	265.111	1	7.75883	0.133067	0	1.01416	FL-Low	FL-Ctrl	100 - 0.0109	6.01476e+06	3.46	6.12265e+06	5.24381e+06	6.42586e+06	5.85568e+06	5.91963e+06	6.26896e+06	5.72128e+06	5.98706e+06	6.12593e+06	6.2394e+06	4.19472e+06	6.28553e+06	4.97398e+06	5.62925e+06	7.03847e+06	5.56853e+06	6.29672e+06	6.52024e+06			M+H, 2M+H
7.78_208.0873n	208.087	209.095	1	7.7839	0.04655	8	1.24426	FL-Heigh	FL-Ctrl	100 - 2.88 - 0.676	43033.6	28.96	39436.7	19774.7	44545.7	34875.1	34917.2	55918.6	28374	53434.2	47292.6	40188.7	15818.5	43572.9	29623.8	33204.4	62782.6	27616.4	56197.9	50336.8			M+H, M+Na
7.73_392.1502n	392.15	393.157	1	7.72615	0.05805	83	1.64078	FL-Low	FL-Ctrl	100 - 7.41	17546.2	26.5	11212.4	5122.44	15746.5	32126.2	5554	14958.3	19129.4	12308.7	12508.9	11426.2	4097.64	15402.6	27288.9	5281.56	16794.5	18618.7	12945.3	13314.1			M+H, M+Na
7.85_476.1958n	476.196	477.203	1	7.849	0.930517	3	1.11537	FL-Ctrl	FL-Heigh	100 - 22.5 - 11.1 - 1.39	7.62039e+08	3.64	7.18821e+08	8.47353e+08	7.19944e+08	8.09766e+08	7.33108e+08	6.50222e+08	7.09997e+08	6.78886e+08	6.60765e+08	7.32528e+08	6.7783e+08	7.04222e+08	6.87837e+08	6.97146e+08	7.30036e+08	6.91041e+08	7.13999e+08	7.03298e+08			M+H, 2M+H
7.50_299.1664n	299.166	300.174	1	7.49673	0.7244	41	1.2021	FL-Ctrl	FL-Heigh	100 - 6.51 - 0.654	3.22979e+07	4.45	3.21301e+07	3.42516e+07	3.05121e+07	2.97538e+07	3.28034e+07	2.70395e+07	2.82399e+07	2.60512e+07	2.63129e+07	3.27428e+07	2.73992e+07	2.98458e+07	2.52737e+07	3.11943e+07	3.03585e+07	2.74859e+07	2.73986e+07	2.80067e+07			M+H, M+Na
7.49_253.1538n	253.154	276.143	1	7.49277	0.73515	0	1.16896	FL-Ctrl	FL-Heigh	100 - 12.5 - 1.16	1.77672e+07	3.02	1.7408e+07	1.92196e+07	1.6674e+07	1.72246e+07	1.85112e+07	1.49008e+07	1.56631e+07	1.47466e+07	1.51877e+07	1.774e+07	1.53745e+07	1.63099e+07	1.46311e+07	1.76031e+07	1.67298e+07	1.52449e+07	1.55093e+07	1.61653e+07			M+H, M+Na
7.47_293.1462n	293.146	294.153	1	7.47487	0.739117	4	1.19238	FL-Ctrl	FL-Heigh	100 - 12.5 - 0.965	2.82238e+07	4.42	2.8529e+07	3.0142e+07	2.60002e+07	2.62966e+07	2.8375e+07	2.39538e+07	2.48748e+07	2.29825e+07	2.31532e+07	2.9073e+07	2.41118e+07	2.54324e+07	2.2337e+07	2.69831e+07	2.68941e+07	2.42107e+07	2.41712e+07	2.46436e+07			M+H, M+Na
7.47_333.1506n	333.151	334.158	1	7.47128	0.5382	63	1.20889	FL-Ctrl	FL-Heigh	100 - 7.42	7.6272e+06	6.48	7.50993e+06	8.29261e+06	7.07906e+06	7.3473e+06	7.94479e+06	6.26189e+06	6.76587e+06	5.97815e+06	6.18374e+06	7.65313e+06	6.63357e+06	6.92447e+06	6.241e+06	7.55507e+06	7.03053e+06	6.58523e+06	6.28735e+06	6.58178e+06			M+H, M+Na
8.69_314.1407n	314.141	315.148	1	8.69177	0.2458	18	1.51114	FL-Ctrl	FL-Low	100 - 5.68 - 0.798	2.94233e+06	7.01	1.74407e+06	4.0053e+06	3.07761e+06	1.78914e+06	3.05009e+06	1.00205e+06	2.07002e+06	2.31211e+06	2.03735e+06	1.77733e+06	3.204e+06	3.0104e+06	1.51975e+06	2.90047e+06	1.12505e+06	2.01475e+06	2.4317e+06	2.16849e+06			M+H, M+Na
8.92_281.1100n	281.11	282.117	1	8.92128	0.63235	23	1.11729	FL-Ctrl	FL-Heigh	100 - 9.37 - 0.393	3.63276e+06	4.99	3.43211e+06	3.94281e+06	3.52335e+06	3.22982e+06	3.58736e+06	3.2562e+06	3.43408e+06	3.19569e+06	3.1244e+06	3.49755e+06	3.15401e+06	3.44641e+06	2.7435e+06	3.41139e+06	3.6559e+06	3.34239e+06	3.36098e+06	3.32551e+06	HMDB0037843	N-(1-Deoxy-1-fructosyl)threonine	M+H, M+Na	C10H19NO8	51.6	66.5	-3.89341	96.124		http://nonlinear.com/redirect/outbound?p=hmdb&param=HMDB0037843
9.08_257.1018n	257.102	258.109	1	9.078	0.7934	17	1.35584	FL-Heigh	FL-Ctrl	100 - 8.62 - 1.34	5.59425e+06	11.3	3.6917e+06	4.61855e+06	4.06789e+06	4.06494e+06	5.89326e+06	4.76215e+06	5.42441e+06	4.36849e+06	6.98983e+06	3.76209e+06	3.69455e+06	3.97906e+06	3.45287e+06	5.60417e+06	5.3467e+06	5.27958e+06	4.59444e+06	7.43976e+06			M+H, M+Na
9.44_308.1207n	308.121	309.128	1	9.44308	1.30637	16	1.05719	FL-Ctrl	FL-Heigh	100 - 12 - 1.77	4.0033e+07	2.07	3.88277e+07	4.18214e+07	3.94499e+07	3.75367e+07	3.93448e+07	3.74821e+07	3.87221e+07	3.76928e+07	3.71868e+07	3.9568e+07	3.34545e+07	3.85884e+07	3.18847e+07	3.74148e+07	4.2083e+07	3.76883e+07	3.96424e+07	3.95804e+07	HMDB0255498	5'-N-Ethylcarboxamidoadenosine	M+H, M+Na	C12H16N6O4	52.2	73.9	-8.53989	96.7561		http://nonlinear.com/redirect/outbound?p=hmdb&param=HMDB0255498
9.63_184.1204n	184.12	369.248	1	9.62803	0.237933	9	1	---	---	100 - 17.7 - 0.0337	0	---	0	0	0	0	0	0	0	0	0	0	0	0	0	0	0	0	0	0			M+H, 2M+H
9.81_152.0580n	152.058	305.123	1	9.81258	1.12442	24	2.05088	FL-Heigh	FL-Ctrl	100 - 14.1 - 1.04	5.73381e+06	3.58	1.68012e+06	3.15558e+06	3.55165e+06	4.29297e+06	4.6936e+06	4.38715e+06	5.4978e+06	5.86853e+06	5.83509e+06	1.71215e+06	2.52427e+06	3.47409e+06	3.64656e+06	4.46336e+06	4.92567e+06	5.35102e+06	6.17206e+06	6.21068e+06	HMDB0244157	1,3-Benzodioxole-5,6-diamine	M+H, 2M+H	C7H8N2O2	43.7	28.4	-4.05836	94.8		http://nonlinear.com/redirect/outbound?p=hmdb&param=HMDB0244157
9.81_212.0822n	212.082	213.09	1	9.81258	0.361567	24	3.62979	FL-Ctrl	FL-Heigh	100 - 6.08 - 3.78 - 0.904	1.53656e+06	25.21	1.93307e+06	1.87946e+06	797147	1.03393e+06	614521	409877	543477	386962	339518	1.96993e+06	1.50345e+06	779738	878246	584377	460189	528967	406977	361372			M+H, 2M+H
10.03_233.5829n	233.583	468.173	1	10.0301	0.0802	0	1	---	---	100 - 6.33	0	---	0	0	0	0	0	0	0	0	0	0	0	0	0	0	0	0	0	0			M+H, 2M+H
10.03_232.0780n	232.078	465.163	1	10.0301	0.0896	2	1	---	---	100 - 13.7	0	---	0	0	0	0	0	0	0	0	0	0	0	0	0	0	0	0	0	0			M+H, 2M+H
10.00_636.2468n	636.247	637.254	1	10.0048	0.144233	2	3.43781	FL-Low	FL-Ctrl	100 - 21.8 - 14.5 - 0.888	2.23038e+06	33.53	69928.5	1.14858e+06	727836	3.33487e+06	2.0768e+06	1.27949e+06	1.80742e+06	1.3621e+06	898304	71261.9	918792	711941	2.83273e+06	1.97492e+06	1.43654e+06	1.75917e+06	1.43255e+06	956126			M+H, M+Na
9.79_238.1388n	238.139	277.102	1	9.79488	0.333567	3	1.19883	FL-Ctrl	FL-Heigh	100 - 0.341	246499	3.28	249950	257254	232291	224673	218290	210411	220159	197171	199519	254716	205788	227218	190844	207582	236238	214281	207369	212362			M+Na, M+K
9.49_200.5588n	200.559	402.125	1	9.48915	0.280383	0	1.13194	FL-Low	FL-Ctrl	100 - 18 - 8.69 - 1.3	1.58519e+06	4.48	1.33238e+06	1.41273e+06	1.45615e+06	1.91569e+06	1.30982e+06	1.53007e+06	1.47501e+06	1.60681e+06	1.20055e+06	1.35779e+06	1.1301e+06	1.42435e+06	1.62724e+06	1.24557e+06	1.71788e+06	1.43563e+06	1.68992e+06	1.27783e+06			M+H, 2M+H
9.46_183.0653n	183.065	367.138	1	9.45857	2.5131	9	1.79011	FL-Heigh	FL-Ctrl	100 - 8.53 - 1.37	1.05416e+06	21.51	448417	694405	623827	695861	1.31404e+06	659815	1.00086e+06	837721	1.32391e+06	456967	555481	610204	591083	1.24958e+06	740806	974138	881050	1.40913e+06			M+H, 2M+H
9.38_216.5448n	216.545	434.097	1	9.38222	0.3279	0	1.21296	FL-Low	FL-Ctrl	100 - 18.5 - 13 - 2.04 - 0.139	377100	9.57	345141	296112	291426	450700	292762	387839	318794	392818	280321	351722	236871	285061	382837	278401	435446	310282	413135	298364			M+H, 2M+H
9.05_514.2040n	514.204	515.211	1	9.05177	0.313783	2	1.76209	FL-Heigh	FL-Ctrl	100 - 17.8 - 3.64 - 2.83 - 0.11 - 0.357	151993	13.59	75355.8	98660.7	84754.7	142135	180829	103128	137956	108033	209989	76792.7	78922.5	82903.8	120733	171959	115787	134272	113621	223505			M+H, M+Na
8.98_346.0855n	346.085	347.093	1	8.97533	0.317017	14	1.05415	FL-Heigh	FL-Ctrl	100 - 9.03 - 4.94	422947	1.14	404147	395937	403585	441312	378975	431880	402546	469620	396676	411853	316725	394771	374863	360385	484893	391799	493910	422209			M+H, M+Na
8.88_405.1564n	405.156	428.146	1	8.88303	0.154367	11	1.1426	FL-Heigh	FL-Low	100 - 2.47	367227	11.55	329733	346173	408851	308554	378966	276669	296742	417770	387168	336020	276917	399922	262094	360376	310630	288819	439378	412090			M+H, M+Na
8.84_514.2039n	514.204	515.211	1	8.84103	0.13	2	Infinity	FL-Ctrl	FL-Low	100 - 18.1 - 3.86 - 1.41	244.784	173.21	0	734.351	0	0	0	0	0	0	0	0	587.435	0	0	0	0	0	0	0			M+H, M+Na
8.69_308.1207n	308.121	309.128	1	8.69177	0.256933	14	1.54759	FL-Ctrl	FL-Low	100 - 10.4 - 0.892	2.1998e+06	6.4	1.28111e+06	3.04439e+06	2.2739e+06	1.2997e+06	2.24399e+06	720607	1.53506e+06	1.6791e+06	1.48631e+06	1.30554e+06	2.43532e+06	2.22425e+06	1.104e+06	2.13392e+06	809061	1.49408e+06	1.76595e+06	1.58199e+06			M+H, M+Na
11.19_213.0431n	213.043	427.094	1	11.1948	0.7385	3	3.78177	FL-Heigh	FL-Ctrl	100 - 13.8 - 8.15 - 0.132	295786	41.08	10119.5	102699	121823	98800.1	242784	211780	272619	181460	433279	10312.4	82153	119162	83923.5	230875	237776	265341	190845	461168			M+H, 2M+H
11.31_306.0746n	306.075	307.082	1	11.3069	0.568917	30	Infinity	FL-Heigh	FL-Ctrl	100 - 38.5 - 2.22	4902.01	95.72	0	0	0	0	3107.49	1059.14	4449.85	452.4	9803.77	0	0	0	0	2955.06	1189.15	4331.05	475.799	10434.8	HMDB0303660	Leucocyanidin	M+H, 2M+H	C15H14O7	44.4	40.6	2.26343	84.0066		http://nonlinear.com/redirect/outbound?p=hmdb&param=HMDB0303660
11.58_145.0733n	145.073	291.154	1	11.58	0.702883	36	1.29129	FL-Heigh	FL-Ctrl	100 - 19.4 - 0.579	1.92798e+06	3.09	1.22364e+06	1.47926e+06	1.77628e+06	1.65292e+06	1.93509e+06	1.77453e+06	1.8732e+06	1.99145e+06	1.91927e+06	1.24698e+06	1.18332e+06	1.73749e+06	1.40404e+06	1.84017e+06	1.99235e+06	1.82319e+06	2.09446e+06	2.04281e+06			M+H, 2M+H
11.56_195.0423n	195.042	391.092	1	11.5608	0.180167	1	1.48625	FL-Heigh	FL-Ctrl	100 - 1.74	881809	8.58	372183	575903	831845	670513	809382	740832	824054	967436	853937	379280	460687	813679	569552	769679	831768	802053	1.01747e+06	908903			M+H, 2M+H
12.07_81.5294n	81.5294	164.066	1	12.0703	1.18247	0	1.01662	FL-Ctrl	FL-Heigh	100 - 14.3 - 9.78	521562	6.96	537481	392593	634612	533915	477503	544681	442414	518975	577716	547729	314050	620753	453522	454079	611541	430602	545818	614903			M+H, 2M+H
4.03_318.1050n	318.105	357.068	1	4.0265	0.313633	5	2.88593	FL-Ctrl	FL-Heigh	100 - 7.23	17429.6	31.83	20633.5	10795.5	20859.9	4987.62	12141	10101	4941.78	4917.18	8259.56	21026.9	8635.72	20404.4	4236.62	11545.5	11340.9	4809.84	5171.51	8791.21	1037655	ethyl 2-(butanoylamino)-4-phenyl-1,3-thiazole-5-carboxylate	M+H, M+K	C16H18N2O3S	36.4	2.14	3.78903	84.2941
4.46_627.9054n	627.905	650.895	1	4.46458	0.1023	0	1	---	---	100 - 2.62	0	---	0	0	0	0	0	0	0	0	0	0	0	0	0	0	0	0	0	0			M+H, M+Na
4.48_649.3856n	649.386	650.393	1	4.48358	0.618017	0	Infinity	FL-Low	FL-Ctrl	100 - 21.1	191.25	173.21	0	0	0	0	0	573.749	0	0	0	0	0	0	0	0	644.176	0	0	0			M+H, M+Na
4.58_87.1183n	87.1183	126.081	1	4.58453	0.294583	0	1	---	---	100 - 18.1	0	---	0	0	0	0	0	0	0	0	0	0	0	0	0	0	0	0	0	0			M+K, 2M+H
4.61_821.6257n	821.626	822.633	1	4.6134	0.168983	43	1.38268	FL-Low	FL-Ctrl	100 - 48.2	93293.8	11.86	11321	106741	84357.8	105613	90066.9	84201.9	79397.2	83954.7	106907	11536.9	85386.6	82515.5	89710.3	85648.7	94537.6	77277.4	88297	113788			M+H, M+K
4.59_727.5719n	727.572	766.535	1	4.5885	0.172867	1	1.27701	FL-Heigh	FL-Ctrl	100 - 43.4	1.11956e+06	7.11	497473	1.18551e+06	947149	1.10803e+06	1.02062e+06	962550	1.11189e+06	1.00534e+06	1.24146e+06	506959	948334	926465	941192	970558	1.0807e+06	1.0822e+06	1.05734e+06	1.32137e+06			M+H, M+K
4.41_703.8755n	703.876	704.883	1	4.41022	0.299033	0	1	---	---	100 - 15.6	0	---	0	0	0	0	0	0	0	0	0	0	0	0	0	0	0	0	0	0			M+H, M+Na
4.41_637.8372n	637.837	638.845	1	4.41022	0.386683	0	1	---	---	100 - 19.7	0	---	0	0	0	0	0	0	0	0	0	0	0	0	0	0	0	0	0	0			M+H, M+Na
4.64_125.4091n	125.409	148.398	1	4.64103	0.556733	0	1	---	---	100	0	---	0	0	0	0	0	0	0	0	0	0	0	0	0	0	0	0	0	0			M+H, M+Na
0.75_493.4182n	493.418	532.381	1	0.746633	0.196583	0	6.97868	FL-Low	FL-Heigh	100 - 26.9 - 2.97	415751	29.48	60579.7	110526	83343.9	1.11253e+06	47104.6	87623.1	76438.5	64865.3	37419.5	61734.8	88414	81523.8	945009	44793.9	98378.8	74397.7	68220.3	39828.1			M+Na, M+K
4.66_809.5885n	809.589	810.596	1	4.65575	0.46695	125	1.1528	FL-Heigh	FL-Ctrl	100 - 47.8 - 36.7 - 14.2 - 9.32	5.64316e+06	8.8	3.13316e+06	6.48349e+06	5.06889e+06	5.28294e+06	5.97906e+06	5.06168e+06	6.21634e+06	4.99319e+06	5.71993e+06	3.1929e+06	5.1864e+06	4.9582e+06	4.48747e+06	5.68576e+06	5.683e+06	6.05037e+06	5.25145e+06	6.08812e+06			M+H, M+K
4.73_721.6176n	721.618	760.581	1	4.7303	1.68792	0	1.50408	FL-Heigh	FL-Ctrl	100 - 46 - 13.8 - 7.21 - 2.64 - 0.814 - 1.33 - 0.568	2.19402e+07	10.46	9.85998e+06	1.87554e+07	1.51458e+07	1.81316e+07	2.16876e+07	1.82347e+07	2.26855e+07	1.93362e+07	2.37989e+07	1.0048e+07	1.50032e+07	1.4815e+07	1.54015e+07	2.06238e+07	2.0473e+07	2.20798e+07	2.03363e+07	2.53308e+07			M+Na, M+K
4.68_781.5584n	781.558	782.566	1	4.67777	0.675	185	1.05033	FL-Low	FL-Ctrl	100 - 45.9 - 80.3 - 35.5	9.86309e+06	12.88	6.61566e+06	1.23498e+07	9.20584e+06	1.06103e+07	1.0585e+07	8.39392e+06	9.9318e+06	8.32793e+06	1.07827e+07	6.7418e+06	9.87912e+06	9.0048e+06	9.01271e+06	1.00658e+07	9.42427e+06	9.66663e+06	8.75866e+06	1.14767e+07			M+H, M+K
4.88_737.4371n	737.437	738.444	1	4.87997	0.323983	4	Infinity	FL-Low	FL-Ctrl	100 - 22.7	365.781	173.21	0	0	0	0	0	1097.34	0	0	0	0	0	0	0	0	1232.04	0	0	0			M+H, M+Na
4.89_703.9070n	703.907	726.896	1	4.89187	0.258683	0	1	---	---	100 - 18.9	0	---	0	0	0	0	0	0	0	0	0	0	0	0	0	0	0	0	0	0			M+H, M+Na
4.86_781.4634n	781.463	782.471	1	4.8614	0.32605	1	1.91012	FL-Low	FL-Ctrl	100 - 21.1	68.8675	63.97	4.95439	74.315	28.8928	118.9	51.8034	35.8993	36.9091	19.9727	85.7883	5.04886	59.4474	28.2618	100.997	49.2622	40.3059	35.9236	21.0057	91.3103			M+H, M+Na
4.95_775.5696n	775.57	776.577	1	4.94582	0.17565	37	Infinity	FL-Heigh	FL-Low	100 - 32.8 - 1.66	1027.39	86.49	0	1913.35	0	0	0	0	1676.4	14.6158	1391.15	0	1530.57	0	0	0	0	1631.64	15.3717	1480.69			M+H, M+K
4.92_769.9149n	769.915	770.922	1	4.92122	0.2923	0	1	---	---	100 - 28.5	0	---	0	0	0	0	0	0	0	0	0	0	0	0	0	0	0	0	0	0			M+H, M+Na
5.07_195.9989n	195.999	234.962	1	5.07248	0.184683	1	1.16966	FL-Ctrl	FL-Heigh	100	81224.9	11.92	102625	66923.3	74126.7	71712.5	63379.1	80514	63685.4	80662.7	63981.3	104582	53534.5	72507.9	60914.5	60270.2	90397	61985	84834.7	68099.6			M+Na, M+K
5.04_193.9852n	193.985	232.948	1	5.036	0.17355	0	1	---	---	100 - 0.0415	0	---	0	0	0	0	0	0	0	0	0	0	0	0	0	0	0	0	0	0			M+Na, M+K
5.18_264.2607n	264.261	529.529	1	5.18443	0.113167	0	1.15359	FL-Heigh	FL-Low	100 - 28.7 - 1.96	393436	19.07	607935	281213	154606	230544	196454	596163	336213	365718	478376	619526	224953	151230	195830	186818	669341	327236	384634	509168			M+H, 2M+H
5.20_812.6723n	812.672	813.68	1	5.20332	0.321333	118	8.63402	FL-Heigh	FL-Ctrl	100 - 46 - 16.9 - 2.43	3.23965e+06	24.21	71313.6	551171	503174	462128	1.63336e+06	2.23234e+06	3.26442e+06	2.44315e+06	4.0114e+06	72673.4	440903	492185	392544	1.55324e+06	2.50636e+06	3.17726e+06	2.56951e+06	4.2696e+06	HMDB0240635	SM(d18:2(4E,14Z)/24:0)	M+H, M+K	C47H93N2O6P	50.7	65.8	-5.91935	94.3586		http://nonlinear.com/redirect/outbound?p=hmdb&param=HMDB0240635
5.20_810.6572n	810.657	811.664	1	5.20332	0.294633	126	9.46119	FL-Heigh	FL-Ctrl	100 - 44.6	742224	38.03	8746.44	116510	110092	68499.7	422935	504108	678883	497039	1.05075e+06	8913.22	93200.8	107687	58185.5	402189	565987	660758	522746	1.11839e+06			M+H, M+K
5.29_702.5643n	702.564	703.572	1	5.28775	0.361833	93	3.80875	FL-Heigh	FL-Ctrl	100 - 43.2 - 24.8 - 8.17 - 3.22 - 0.931 - 0.915	3.41079e+06	29.67	299490	1.22942e+06	1.15763e+06	896467	2.26364e+06	2.03337e+06	3.06114e+06	2.61989e+06	4.55133e+06	305200	983462	1.13234e+06	761483	2.1526e+06	2.28297e+06	2.97941e+06	2.7554e+06	4.84429e+06			M+H, M+Na
5.18_333.1506n	333.151	334.158	1	5.18443	0.247233	60	1.73812	FL-Ctrl	FL-Low	100 - 6.98 - 0.0328	1.24695e+06	18.3	504852	1.78353e+06	1.45246e+06	387654	1.46054e+06	304049	781129	1.06363e+06	789732	514478	1.42671e+06	1.42075e+06	329284	1.38889e+06	341371	760274	1.11864e+06	840566			M+H, M+K
5.17_327.1305n	327.131	328.138	1	5.17068	0.25445	8	1.7405	FL-Ctrl	FL-Low	100 - 13 - 0.0765	945034	19.39	351944	1.38404e+06	1.09912e+06	285158	1.11664e+06	227107	587131	807339	584553	358654	1.10715e+06	1.07511e+06	242221	1.06186e+06	254984	571455	849096	622179			M+H, M+K
5.42_317.7028n	317.703	636.413	1	5.41505	0.45135	0	1.09374	FL-Ctrl	FL-Heigh	100	577409	2.43	609447	534131	588650	553403	525207	548081	531460	513669	538630	621068	427272	575795	470076	499443	615358	517271	540237	573301			M+Na, 2M+H
5.43_241.7734n	241.773	484.554	1	5.42882	0.4938	0	1.06939	FL-Ctrl	FL-Heigh	100	771225	1.5	803244	732224	778206	751888	710217	759631	724647	709028	729863	818560	585734	761211	638674	675378	852876	705300	745700	776842			M+Na, 2M+H
4.86_671.4297n	671.43	694.419	1	4.85782	0.26465	1	1	---	---	100 - 14.7	0	---	0	0	0	0	0	0	0	0	0	0	0	0	0	0	0	0	0	0			M+H, M+Na
4.66_807.5731n	807.573	808.58	1	4.65575	0.3896	187	1.09868	FL-Ctrl	FL-Heigh	100 - 48.5	3.93829e+06	8.87	2.71165e+06	5.25814e+06	3.84507e+06	4.56642e+06	3.77865e+06	3.10833e+06	3.69707e+06	3.22576e+06	3.83081e+06	2.76335e+06	4.20619e+06	3.7611e+06	3.87884e+06	3.59329e+06	3.48987e+06	3.59836e+06	3.39261e+06	4.0774e+06			M+H, M+K
5.58_495.3309n	495.331	496.338	1	5.58378	0.267517	28	1.78846	FL-Heigh	FL-Ctrl	100 - 16.5	773697	9.43	330881	457787	509150	612699	640173	731889	707739	723900	889453	337190	366202	498031	520443	608770	821728	688843	761342	946705	LPC 16:0-SN1	LPC 16:0-SN1	M+H, M+K	C24H50NO7P	55.7	94.8	-3.19295	87.668
5.58_380.0008n	380.001	381.008	1	5.58378	0.369217	1	1	---	---	100 - 9.2	0	---	0	0	0	0	0	0	0	0	0	0	0	0	0	0	0	0	0	0			M+H, M+K
5.58_299.1664n	299.166	300.174	1	5.58378	0.208517	2	1.81818	FL-Ctrl	FL-Low	100 - 1.68	538382	6.2	240765	743049	631333	202078	571419	114836	321196	359889	356631	245356	594394	617546	171650	543389	128932	312620	378503	379586			M+H, M+K
5.53_523.3621n	523.362	524.369	1	5.53273	0.160067	30	2.23481	FL-Heigh	FL-Ctrl	100 - 20.5	567379	5.87	184322	282107	295218	467982	428126	554061	558990	539060	604088	187837	225669	288771	397517	407125	622072	544066	566941	642972	LysoPC(0:0/18:0)	LysoPC(0:0/18:0)	M+H, M+K	C26H54NO7P	55.3	91.7	-3.23253	88.7227
4.64_793.5951n	793.595	794.602	1	4.64103	0.301033	62	1.02939	FL-Ctrl	FL-Heigh	100 - 46.9 - 44.6 - 17.4 - 14.8	1.89065e+06	10.16	1.26008e+06	2.46519e+06	1.94667e+06	2.23087e+06	1.84945e+06	1.56906e+06	1.86896e+06	1.63598e+06	2.00504e+06	1.28411e+06	1.972e+06	1.90415e+06	1.89497e+06	1.75873e+06	1.76166e+06	1.81906e+06	1.7206e+06	2.1341e+06			M+H, M+K
4.64_175.5908n	175.591	214.554	1	4.64103	1.14715	0	1	---	---	100	0	---	0	0	0	0	0	0	0	0	0	0	0	0	0	0	0	0	0	0			M+H, M+K
4.41_330.1963n	330.196	331.204	1	4.41022	0.433483	15	Infinity	FL-Heigh	FL-Ctrl	100 - 12.4	34.465	173.21	0	0	0	0	94.7003	0	0	103.395	0	0	0	0	0	90.0549	0	0	108.743	0			M+H, M+K
6.22_449.6903n	449.69	488.653	1	6.22062	0.459917	0	1.10084	FL-Ctrl	FL-Low	100	3.82404e+06	1.72	3.7931e+06	3.74136e+06	3.93767e+06	3.21676e+06	3.40184e+06	3.8027e+06	3.79879e+06	3.88237e+06	3.75337e+06	3.86543e+06	2.99286e+06	3.85168e+06	2.7324e+06	3.23496e+06	4.26948e+06	3.69737e+06	4.08317e+06	3.99497e+06			M+K, 2M+H
6.23_507.6309n	507.631	1016.27	1	6.22855	0.311033	0	1.09216	FL-Heigh	FL-Low	100	1.69722e+06	1.14	1.62049e+06	1.56581e+06	1.73236e+06	1.41991e+06	1.50343e+06	1.73869e+06	1.68495e+06	1.68721e+06	1.71951e+06	1.65139e+06	1.25255e+06	1.69452e+06	1.20611e+06	1.42968e+06	1.95211e+06	1.63996e+06	1.77447e+06	1.83019e+06			M+K, 2M+H
0.52_625.4919n	625.492	664.455	1	0.523367	0.198017	14	2.16337	FL-Ctrl	FL-Heigh	100 - 29.2 - 3.96	39131.3	17.1	45683	39402.3	32308.6	32466.9	27850.8	16672.2	23427	17641.9	13195.4	46554	31519.4	31603	27578.3	26484.6	18718.7	22801.6	18554.4	14044.8	HMDB0290171	Cer(t18:0/5-iso PGF2VI)	M+Na, M+K	C36H67NO7	52.9	76.6	0.200874	87.8786		http://nonlinear.com/redirect/outbound?p=hmdb&param=HMDB0290171
0.51_405.2589m/z		405.259	1	0.5056	0.0229	27	Infinity	FL-Heigh	FL-Ctrl	100 - 23	2.96015	173.21	0	0	0	0	0	0	0	8.88044	0	0	0	0	0	0	0	0	9.33976	0
0.51_507.2694m/z		507.269	1	0.510283	0.0364	29	1	---	---	100 - 27	0	---	0	0	0	0	0	0	0	0	0	0	0	0	0	0	0	0	0	0
0.52_136.0608m/z		136.061	1	0.516217	0.05585	15	2.59582	FL-Ctrl	FL-Heigh	100 - 0.911	4611.42	21.12	7024.36	3972.08	2837.83	3252.25	2474.73	4421.27	2191.56	1461.46	1676.41	7158.29	3177.42	2775.86	2762.55	2353.34	4963.98	2133.04	1537.05	1784.32	HMDB0000034	Adenine	M+H	C5H5N5	38.8	8.12	-7.28083	93.8482		http://nonlinear.com/redirect/outbound?p=hmdb&param=HMDB0000034
0.52_581.3632m/z		581.363	1	0.516217	0.0296833	19	1	---	---	100 - 25.3	0	---	0	0	0	0	0	0	0	0	0	0	0	0	0	0	0	0	0	0
0.52_345.0847m/z		345.085	1	0.5198	0.0728	38	1.67206	FL-Ctrl	FL-Heigh	100 - 14.9	16071.7	19.89	19441.9	15691.9	13081.4	15433.8	14564.5	9856.05	13998.5	7039.54	7797.7	19812.7	12552.5	12795.8	13109.9	13850.1	11065.9	13624.8	7403.64	8299.62
0.52_669.4149m/z		669.415	1	0.5198	0.0257167	87	1	---	---	100 - 29.4	0	---	0	0	0	0	0	0	0	0	0	0	0	0	0	0	0	0	0	0
0.52_136.0208m/z		136.021	1	0.523367	0.0767667	7	1.28353	FL-Ctrl	FL-Heigh	100 - 2.53	5875.78	14.58	5194.86	6837.55	5594.94	6263.57	5556.32	4637.83	5716.04	3775.86	4241.56	5293.92	5469.62	5472.76	5320.45	5283.76	5207.12	5563.42	3971.16	4514.58
0.52_148.0861m/z		148.086	1	0.523367	0.1772	2	1.09906	FL-Ctrl	FL-Heigh	100	14467.4	16.83	12649.6	17388.9	13363.7	16522.6	15068.6	11773.6	15904.2	10772.1	12813.8	12890.8	13910	13071.8	14034.7	14329.4	13218.9	15479.6	11329.3	13638.6
0.52_170.0954m/z		170.095	1	0.523367	0.08925	32	1.13098	FL-Heigh	FL-Ctrl	100 - 7.39	6793.26	7.59	5736.22	6570.4	5712.88	6184.43	7199.3	6671.05	8363.36	6006.54	6009.88	5845.59	5255.92	5588.13	5253.22	6846.14	7489.92	8140.07	6317.21	6396.72
0.52_444.3302m/z		444.33	1	0.523367	0.0419667	3	Infinity	FL-Low	FL-Ctrl	100 - 24.4	3.812	173.21	0	0	0	0	11.436	0	0	0	0	0	0	0	0	10.875	0	0	0	0
0.52_560.4131m/z		560.413	1	0.523367	0.0210333	23	1	---	---	100 - 30.8	0	---	0	0	0	0	0	0	0	0	0	0	0	0	0	0	0	0	0	0
0.53_175.1220m/z		175.122	1	0.527333	0.0962167	25	1.3011	FL-Ctrl	FL-Heigh	100 - 6.94	11395.7	19.1	10023.7	13905.4	10257.9	12284.9	10706.5	8156.16	10995.5	7631.47	7648.52	10214.9	11123.5	10033.9	10435.1	10181.3	9157.32	10701.9	8026.18	8140.84
0.53_532.3828m/z		532.383	1	0.527333	0.09565	0	Infinity	FL-Ctrl	FL-Low	100 - 28 - 3.36	8.45765	173.21	0	0	25.373	0	0	0	0	0	0	0	0	24.8188	0	0	0	0	0	0
0.53_610.1811m/z		610.181	1	0.527333	0.0984167	0	3.68141	FL-Ctrl	FL-Heigh	100 - 55.2 - 43.2	2627.82	25.14	2410.2	3598.5	1874.75	3393.19	1286.26	2104.73	789.347	508.969	843.107	2456.16	2878.58	1833.81	2882.27	1223.16	2363.09	768.272	535.294	897.376
0.53_752.5087m/z		752.509	1	0.527333	0.0956167	59	1	---	---	100 - 38.3 - 2.56	0	---	0	0	0	0	0	0	0	0	0	0	0	0	0	0	0	0	0	0
0.53_139.9873m/z		139.987	1	0.531317	0.0425833	2	1.63877	FL-Ctrl	FL-Heigh	100	3214.27	6.13	2664.1	3930.31	3048.38	3238.21	3703.31	2596.32	1827.43	2059.71	1997.02	2714.9	3144.01	2981.81	2750.63	3521.65	2915.02	1778.64	2166.24	2125.56
0.53_488.3564m/z		488.356	1	0.531317	0.0984167	0	1	---	---	100 - 26.2	0	---	0	0	0	0	0	0	0	0	0	0	0	0	0	0	0	0	0	0
0.53_810.5963m/z		810.596	1	0.531317	0.0537	296	1	---	---	100 - 39.8 - 24.1	0	---	0	0	0	0	0	0	0	0	0	0	0	0	0	0	0	0	0	0
0.54_476.3046m/z		476.305	1	0.543217	0.06515	3	1	---	---	100	0	---	0	0	0	0	0	0	0	0	0	0	0	0	0	0	0	0	0	0
0.58_108.0804m/z		108.08	1	0.579217	0.16425	31	1.05837	FL-Ctrl	FL-Heigh	100 - 4.69	79521.3	8.67	75544.2	91319.9	71699.9	89911.4	77074.6	64715.4	82626.7	70775.2	72005.5	76984.6	73050.3	70134.1	76373.2	73293.8	72659.1	80420.7	74435.8	76640.4
0.61_507.2697m/z		507.27	1	0.6059	0.03365	29	Infinity	FL-Low	FL-Ctrl	100 - 29.1	4.39678	173.21	0	0	0	0	0	13.1903	0	0	0	0	0	0	0	0	14.8095	0	0	0
0.62_533.3860m/z		533.386	1	0.619833	0.0711	39	1	---	---	100 - 7.82	0	---	0	0	0	0	0	0	0	0	0	0	0	0	0	0	0	0	0	0
0.62_144.9816m/z		144.982	1	0.62215	0.2103	4	1.0888	FL-Low	FL-Heigh	100 - 0.464	84946.5	7.63	70094.5	95494.9	78685.7	97641.7	87846.4	69351.3	84702.8	76067.2	73286.3	71431	76390	76967.3	82939.5	83537.2	77864.2	82441.3	80001.5	78003.6
0.62_284.2053m/z		284.205	1	0.62215	0.0185833	0	1	---	---	100	0	---	0	0	0	0	0	0	0	0	0	0	0	0	0	0	0	0	0	0
0.63_242.2830m/z		242.283	1	0.6268	0.0346667	7	1	---	---	100	0	---	0	0	0	0	0	0	0	0	0	0	0	0	0	0	0	0	0	0
0.63_734.5659m/z		734.566	1	0.6268	0.04725	140	Infinity	FL-Low	FL-Ctrl	100 - 50.9	240.454	173.21	0	0	0	0	721.362	0	0	0	0	0	0	0	0	685.977	0	0	0	0
0.63_811.5984m/z		811.598	1	0.629133	0.0548333	48	Infinity	FL-Heigh	FL-Ctrl	100 - 40	1124.54	19.71	0	0	0	0	0	0	1347.09	1122.75	903.769	0	0	0	0	0	0	1311.12	1180.83	961.943
0.63_564.3570m/z		564.357	1	0.63145	0.0116167	4	1	---	---	100 - 6.99	0	---	0	0	0	0	0	0	0	0	0	0	0	0	0	0	0	0	0	0
0.63_520.3307m/z		520.331	1	0.633783	0.0465667	12	1	---	---	100	0	---	0	0	0	0	0	0	0	0	0	0	0	0	0	0	0	0	0	0
0.64_432.2789m/z		432.279	1	0.6361	0.0437333	6	1	---	---	100 - 5.77	0	---	0	0	0	0	0	0	0	0	0	0	0	0	0	0	0	0	0	0
0.66_832.2357m/z		832.236	1	0.662433	0.0945833	1	42.9824	FL-Low	FL-Ctrl	100 - 75.3 - 65 - 23.6	552955	58.07	6326.93	29852.4	2414.68	151618	762865	744382	13772.1	28794	49138.7	6447.57	23880.1	2361.94	128788	725444	835754	13404.4	30283.2	52301.6	HMDB0038826	Alatanin 2	M+H	C39H43O20+	38.1	38.8	-7.59643	60.4186		http://nonlinear.com/redirect/outbound?p=hmdb&param=HMDB0038826
0.67_536.1636m/z		536.164	1	0.6664	0.1333	14	1.49112	FL-Ctrl	FL-Heigh	100 - 49.8 - 34.9 - 12.3 - 4.38 - 0.427	3.81762e+06	11.24	2.91905e+06	5.27651e+06	3.25731e+06	3.41619e+06	4.19322e+06	2.79569e+06	2.2284e+06	2.71003e+06	2.74227e+06	2.97471e+06	4.22089e+06	3.18618e+06	2.90181e+06	3.98753e+06	3.13886e+06	2.16891e+06	2.8502e+06	2.91879e+06
0.67_684.1998m/z		684.2	1	0.6664	0.122367	3	6.98501	FL-Low	FL-Ctrl	100 - 62.7 - 47.4 - 16.5 - 4.11	1.50632e+06	27.54	129989	345082	171881	560236	2.15572e+06	1.803e+06	182642	237263	317192	132467	276044	168128	475880	2.04998e+06	2.02432e+06	177766	249535	337609	HMDB0041373	Ustiloxin B	M+K	C26H39N5O12S	42	55.2	7.7678	63.5777		http://nonlinear.com/redirect/outbound?p=hmdb&param=HMDB0041373
0.67_564.1945m/z		564.194	1	0.670017	0.106883	4	1.26642	FL-Low	FL-Ctrl	100 - 45.3 - 22.1 - 0.505	109475	17.45	53313	125683	80336.6	99889.2	131469	97067.1	68571.4	92641.5	103259	54329.5	100539	78582.2	84848.6	125020	108982	66740.6	97433	109906
0.68_638.2127m/z		638.213	1	0.675183	0.06525	0	94.0308	FL-Low	FL-Ctrl	100 - 44.3	73120.4	65.7	0	1041.48	1291.38	17907.4	105346	96107.6	0	7976.11	14988.9	0	833.122	1263.18	15211	100178	107905	0	8388.65	15953.7
0.68_680.4772m/z		680.477	1	0.678767	0.1361	6	1.52824	FL-Heigh	FL-Low	100 - 45 - 6.8	727032	4.47	517263	661091	522525	580459	374755	471976	762583	698756	719757	527126	528833	511114	493057	356372	529911	742223	734897	766086
0.68_736.5387m/z		736.539	1	0.678767	0.0969167	18	3.15533	FL-Heigh	FL-Ctrl	100 - 36.9	98246.2	12.15	16331	28820.5	48258.4	56502.6	30781.2	51858.4	105302	84466.1	104971	16642.4	23054.6	47204.5	47994.9	29271.2	58224	102490	88834.8	111727
0.68_706.4926m/z		706.493	1	0.682733	0.0952667	11	2.28795	FL-Heigh	FL-Ctrl	100 - 80.1	83429.4	12.75	31100.3	39290.7	39003	55474.7	23536.6	36990.9	93705.3	69481.9	87101.1	31693.3	31430.2	38151.2	47121.8	22382.1	41531.5	91203.5	73075.6	92707.6
0.71_360.2520m/z		360.252	1	0.712317	0.14385	16	1.27281	FL-Ctrl	FL-Heigh	100 - 22.3 - 1.43	266681	48.01	98961.2	414149	286934	291294	377284	85207.8	320828	182652	125084	100848	331294	280667	247433	358776	95666.9	312262	192099	133135
0.72_277.1270m/z		277.127	1	0.7159	0.0488	16	2.80731	FL-Low	FL-Heigh	100 - 7.55	19308.7	37.33	14148.5	8538.05	7135.73	42524.7	9438.6	5962.62	16333.5	1642.89	2657.56	14418.3	6829.92	6979.9	36121.7	8975.6	6694.53	15897.4	1727.86	2828.63
0.72_350.3250m/z		350.325	1	0.71975	0.0347	1	8.87355	FL-Ctrl	FL-Low	100 - 17	989.834	45.18	1104.35	1368.62	496.528	334.646	0	0	897.458	232.152	0	1125.41	1094.81	485.685	284.258	0	0	873.497	244.159	0
0.72_589.5635m/z		589.563	1	0.71975	0.0873833	0	2.57356	FL-Ctrl	FL-Low	100 - 37.7 - 7.65	352108	18.82	864551	63678	128096	165602	128866	115985	56242.6	303347	548518	881036	50938.5	125299	140667	122544	130222	54741	319037	583825
0.72_593.5955m/z		593.596	1	0.723717	0.08385	1	1.12325	FL-Ctrl	FL-Low	100 - 39.3 - 2.03	127306	7.31	86373.1	144597	150947	108362	136389	95260.4	120201	125304	108486	88020	115669	147651	92045.9	129698	106954	116992	131785	115469
0.72_730.5899m/z		730.59	1	0.723717	0.0599167	0	2.75016	FL-Ctrl	FL-Low	100 - 37.3	93058.1	52.28	243196	24183.3	11795.4	25321.1	22017.4	54173.3	3951.87	33379.2	87189.8	247833	19345.2	11537.8	21508.5	20937.4	60823	3846.36	35105.7	92802
0.73_537.3375m/z		537.338	1	0.7273	0.0794833	46	Infinity	FL-Low	FL-Ctrl	100 - 22.5 - 0.683	17007.4	173.21	0	0	0	51022.3	0	0	0	0	0	0	0	0	43339.7	0	0	0	0	0
0.73_581.3635m/z		581.364	1	0.731267	0.0755167	37	Infinity	FL-Low	FL-Ctrl	100 - 25.2 - 1.34	22567.3	173.21	0	0	0	67702	0	0	0	0	0	0	0	0	57507.9	0	0	0	0	0
0.73_597.3374m/z		597.337	1	0.731267	0.03085	26	1	---	---	100 - 1.44	0	---	0	0	0	0	0	0	0	0	0	0	0	0	0	0	0	0	0	0
0.73_669.4155m/z		669.416	1	0.731267	0.0755167	80	Infinity	FL-Low	FL-Ctrl	100 - 25.9 - 1.93	19262.3	173.21	0	0	0	57787	0	0	0	0	0	0	0	0	49085.9	0	0	0	0	0
0.74_326.3765m/z		326.376	1	0.735233	0.08615	0	17.571	FL-Heigh	FL-Low	100 - 19.8	103130	154.48	0	1752.53	22061.6	17607.9	0	0	0	309389	0	0	1401.91	21579.8	14956.6	0	0	0	325391	0
0.74_405.2594m/z		405.259	1	0.735233	0.0838333	102	118.632	FL-Low	FL-Heigh	100 - 39.7 - 7.49	18357.3	118.9	24.382	354.398	1320	54601.7	0	470.176	464.223	0	0	24.8469	283.497	1291.18	46380.1	0	527.89	451.828	0	0
0.74_449.2853m/z		449.285	1	0.735233	0.0870333	47	Infinity	FL-Low	FL-Ctrl	100 - 22.1 - 2.14	18431.2	170.15	0	0	0	54640.6	653.096	0	0	0	0	0	0	0	46413.2	621.059	0	0	0	0
0.74_360.3605m/z		360.36	1	0.7392	0.04605	0	Infinity	FL-Heigh	FL-Ctrl	100	8194.88	173.21	0	0	0	0	0	0	0	24584.6	0	0	0	0	0	0	0	0	25856.2	0
0.74_685.3896m/z		685.39	1	0.74305	0.0198333	84	Infinity	FL-Low	FL-Ctrl	100 - 5.18	1310.02	173.21	0	0	0	3930.07	0	0	0	0	0	0	0	0	3338.31	0	0	0	0	0
0.74_713.4410m/z		713.441	1	0.74305	0.0755167	57	Infinity	FL-Low	FL-Ctrl	100 - 27.7	9036.92	173.21	0	0	0	27110.8	0	0	0	0	0	0	0	0	23028.6	0	0	0	0	0
0.75_736.5184m/z		736.518	1	0.746633	0.0317333	159	1	---	---	100 - 12.6	0	---	0	0	0	0	0	0	0	0	0	0	0	0	0	0	0	0	0	0
0.75_244.2626m/z		244.263	1	0.7502	0.0707833	0	1	---	---	100	0	---	0	0	0	0	0	0	0	0	0	0	0	0	0	0	0	0	0	0
0.75_443.3323m/z		443.332	1	0.7502	0.0647667	6	4.17539	FL-Heigh	FL-Ctrl	100	13393.9	14.96	0	6635.06	2988.38	4077.97	2411.98	6113.94	11080	14528.3	14573.4	0	5307.64	2923.12	3463.94	2293.67	6864.42	10784.1	15279.7	15511.5
0.75_468.3874m/z		468.387	1	0.7502	0.0420833	1	1.77339	FL-Low	FL-Ctrl	100 - 16.8	16968.4	21.28	11383.8	9955.14	7366.16	9465.95	14529.3	26910.1	8659.88	26387	8208.99	11600.9	7963.5	7205.29	8040.64	13816.6	30213.3	8428.68	27751.7	8737.39
0.75_507.2697m/z		507.27	1	0.7502	0.09975	27	1.64535	FL-Low	FL-Ctrl	100 - 28.1 - 6.1	143591	35.99	1558.19	160697	99557.6	203269	113526	113977	234723	88981.6	91178.9	1587.9	128547	97383.5	172662	107957	127968	228457	93583.9	97047.9
0.75_523.2434m/z		523.243	1	0.7502	0.08345	23	1.42775	FL-Heigh	FL-Ctrl	100 - 22.4	37720.6	7.95	7881.72	39540.4	31836.7	32917.1	30663.9	35916.6	57623.8	28653.5	26884.6	8032.01	31629.9	31141.4	27960.7	29159.7	40325.3	56085.3	30135.5	28615.1
0.75_991.5484m/z		991.548	1	0.7502	0.0687333	41	1.689	FL-Heigh	FL-Ctrl	100 - 51.5	47667.5	40.62	0	43516.2	41150.5	49903.7	20843.5	46376.4	79260.7	38101.6	25640.2	0	34810.3	40251.8	42389.6	19821	52069.1	77144.5	40072.2	27290.6
0.75_488.3566m/z		488.357	1	0.753783	0.20055	0	720.693	FL-Low	FL-Ctrl	100 - 25.9 - 1.59	197260	170.48	0	0	821.126	585550	0	6230.79	0	0	2090.55	0	0	803.194	497382	0	6995.61	0	0	2225.12
0.75_558.3769m/z		558.377	1	0.753783	0.0345333	25	1.30067	FL-Low	FL-Heigh	100 - 28.3	31759.7	11.61	14412.7	27777.9	32179.7	32821.4	27658.2	34799.5	37687.6	19442.3	16123.8	14687.5	22220.6	31477	27879.4	26301.5	39071.1	36681.4	20447.9	17161.6
0.75_708.4859m/z		708.486	1	0.753783	0.224317	84	8.57954	FL-Low	FL-Ctrl	100 - 37.5 - 5.08	470841	27.33	19290.3	101318	44030.2	1.2175e+06	68336.4	126689	68330.3	95600.8	120038	19658.1	81048.3	43068.7	1.03418e+06	64984.2	142240	66506	100545	127765
0.75_796.5376m/z		796.538	1	0.753783	0.356933	66	Infinity	FL-Low	FL-Ctrl	100 - 31.5 - 1.64	118955	167.78	0	0	0	356865	0	0	10510.4	0	225.525	0	0	0	303131	0	0	10229.8	0	240.042
0.76_284.3299m/z		284.33	1	0.759033	0.03745	1	2.67467	FL-Low	FL-Heigh	100 - 8.08	18820.1	63.28	2362.28	7807.23	18019.3	29168.1	5802.83	21489.3	11555.6	1823.54	7730.14	2407.32	6245.3	17625.8	24776.2	5518.18	24127.1	11247	1917.85	8227.72
0.76_840.5636m/z		840.564	1	0.759033	0.1555	4	Infinity	FL-Low	FL-Heigh	100 - 32.9	38922.5	173.21	0	0	10025.4	116768	0	0	0	0	0	0	0	9806.47	99185.5	0	0	0	0	0
0.76_240.1795m/z		240.179	1	0.7626	0.0970667	2	1.969	FL-Ctrl	FL-Heigh	100 - 3.38	149352	9.64	177714	125157	145186	95882.6	84572.2	102570	77820.5	89731.4	60003.5	181102	100118	142015	81445.3	80423.6	115160	75742.8	94372.5	63865.8	HMDB0040095	5-Ethyl-4-methyl-2-octylthiazole	M+H	C14H25NS	39.8	21.6	5.87684	83.9249		http://nonlinear.com/redirect/outbound?p=hmdb&param=HMDB0040095
0.76_270.3143m/z		270.314	1	0.7626	0.117517	2	13.4177	FL-Heigh	FL-Ctrl	100 - 8.42	157590	71.67	1386.13	5999.63	27848.9	30335.1	4422.68	36517.8	24628.8	428526	19614.8	1412.56	4799.34	27240.7	25767.4	4205.73	41000.4	23971.2	450690	20877.3
0.76_284.2054m/z		284.205	1	0.7626	0.0757333	1	2.00522	FL-Ctrl	FL-Heigh	100 - 3.01	80099.3	12.99	87501.9	68204.9	84591.3	57081.2	42591.9	56705.4	31046.6	56459.3	32330.2	89170.4	54559.7	82743.9	48486.3	40502.6	63665.9	30217.7	59379.5	34411.2
0.76_402.3098m/z		402.31	1	0.7626	0.0303	2	1.44325	FL-Low	FL-Ctrl	100 - 6.77	49839.4	15.07	20224.5	42360.6	41012.8	67859.6	58687.3	22971.2	36464.5	44978	33911.8	20610.1	33885.9	40117.1	57641.8	55808.5	25790.9	35491	47304.4	36094.7
0.76_530.3457m/z		530.346	1	0.7626	0.545417	10	1.32736	FL-Low	FL-Heigh	100 - 32.4 - 0.392	3.73945e+06	13.92	3.13599e+06	4.15174e+06	3.76744e+06	4.79731e+06	3.02461e+06	3.39642e+06	3.52697e+06	2.99838e+06	1.92626e+06	3.19579e+06	3.32113e+06	3.68517e+06	4.07497e+06	2.87625e+06	3.81333e+06	3.4328e+06	3.15346e+06	2.05025e+06	HMDB0242380	Cholylvaline	M+Na	C29H49NO6	53	71.2	0.890508	94.9297		http://nonlinear.com/redirect/outbound?p=hmdb&param=HMDB0242380
0.77_133.1007m/z		133.101	1	0.766183	0.04605	11	1.82371	FL-Ctrl	FL-Low	100	6990.92	13.15	6290.01	8031.76	6650.99	4650.78	3326.78	3522.46	4486.52	5799.66	2374.11	6409.95	6424.91	6505.74	3950.5	3163.59	3954.83	4366.73	6099.63	2526.92
0.77_136.1116m/z		136.112	1	0.766183	0.350367	46	1.22036	FL-Ctrl	FL-Heigh	100 - 6.21	452853	10	417045	533527	407987	483539	387148	342702	409888	367419	335938	424997	426789	399078	410731	368157	384768	398944	386423	357562
0.77_146.9798m/z		146.98	1	0.766183	0.0558167	2	1.58747	FL-Ctrl	FL-Heigh	100 - 0.255	41137.1	10.91	35481.9	45559.6	42369.9	40413.7	31714.5	31526.9	28710.4	25972.3	23058.1	36158.5	36444.9	41444.6	34328.5	30158.8	35396.8	27943.8	27315.6	24542.3
0.77_164.1428m/z		164.143	1	0.766183	0.0717	11	1.80952	FL-Ctrl	FL-Heigh	100 - 0.426	44403.5	10.9	46455.1	48043	38712.5	48954.2	31641.1	25509.5	27421.2	22138.6	24056.7	47340.9	38431.4	37867.1	41583	30088.9	28640.8	26689.1	23283.6	25605.2
0.77_191.1786m/z		191.179	1	0.766183	0.128033	21	5.57834	FL-Heigh	FL-Low	100 - 6.42	76168.3	51.52	6122.14	149514	67894.8	13620.2	20706	6636.64	8582.31	217868	2054.77	6238.88	119602	66412.1	11569.4	19690.3	7451.28	8353.17	229136	2187.03
0.77_332.2780m/z		332.278	1	0.766183	0.0829	0	10.6773	FL-Ctrl	FL-Low	100 - 8.99	121011	69.05	5555.24	264269	93208.9	12566.5	18469.8	2964.09	8511.98	330196	0	5661.17	211399	91173.4	10674.3	17563.8	3327.93	8284.72	347275	0
0.77_432.2788m/z		432.279	1	0.766183	0.128433	4	2.54848	FL-Ctrl	FL-Low	100 - 5.97	117844	24.67	165478	43018.8	145036	33167	51399	54157.4	18463	61875.9	61739.3	168633	34412.4	141869	28172.9	48877.7	60805.1	17970	65076.2	65713.4
0.77_830.5267m/z		830.527	1	0.766183	0.152783	233	2.97338	FL-Ctrl	FL-Heigh	100 - 40 - 1.45	1.42178e+06	14.61	1.18555e+06	1.57592e+06	1.50387e+06	1.0973e+06	844478	339109	651593	472517	310399	1.20815e+06	1.26064e+06	1.47103e+06	932073	803053	380734	634196	496956	330378	HMDB0285342	PE(P-18:0/22:6(5Z,8E,10Z,13Z,15E,19Z)-2OH(7S, 17S))	M+Na	C45H78NO9P	39.7	19.9	-4.82448	84.224		http://nonlinear.com/redirect/outbound?p=hmdb&param=HMDB0285342
0.77_274.2728m/z		274.273	1	0.769767	0.438617	5	1.99294	FL-Heigh	FL-Ctrl	100 - 17	4.80937e+06	9.4	2.17005e+06	2.61911e+06	2.45046e+06	4.07567e+06	2.76853e+06	4.84974e+06	5.50909e+06	4.12988e+06	4.78915e+06	2.21143e+06	2.09513e+06	2.39694e+06	3.46198e+06	2.63273e+06	5.44504e+06	5.362e+06	4.34349e+06	5.09742e+06	Lauryldiethanolamine	Lauryldiethanolamine	M+H	C16H35NO2	57.7	96.8	-4.56246	97.2473
0.77_374.2788m/z		374.279	1	0.769767	0.533517	10	1.31696	FL-Low	FL-Heigh	100 - 23.3	3.95205e+06	19.08	2.56373e+06	4.26411e+06	3.49704e+06	4.34045e+06	5.23912e+06	2.27657e+06	3.60153e+06	2.93977e+06	2.46138e+06	2.61262e+06	3.41103e+06	3.42068e+06	3.6869e+06	4.98213e+06	2.55602e+06	3.50537e+06	3.09182e+06	2.61982e+06	HMDB0259906	1,4-Pentanediamine, N4-(5-(hexyloxy)-6-methoxy-4-methyl-8-quinolinyl)-	M+H	C22H35N3O2	52.1	69.5	-3.88292	95.3931		http://nonlinear.com/redirect/outbound?p=hmdb&param=HMDB0259906
0.77_415.2100m/z		415.21	1	0.769767	0.112167	104	Infinity	FL-Ctrl	FL-Low	100 - 6.15	82163.7	166.73	240304	0	6187.49	0	0	0	0	0	20898.3	244886	0	6052.36	0	0	0	0	0	22243.5
0.77_247.1431m/z		247.143	1	0.77335	0.191333	48	1.5192	FL-Ctrl	FL-Heigh	100	141042	19.92	115024	171028	137074	147507	178761	67324.9	108799	97141.5	72578.7	117217	136812	134080	125296	169992	75589	105894	102166	77250.5
0.77_327.2000m/z		327.2	1	0.77335	0.106117	10	Infinity	FL-Ctrl	FL-Low	100	4254.55	52.86	4200.96	2032.91	6529.79	0	0	0	0	4605.96	0	4281.07	1626.2	6387.19	0	0	0	0	4844.18	0
0.77_369.3501m/z		369.35	1	0.77335	0.1555	9	1.822	FL-Heigh	FL-Ctrl	100 - 18.8 - 0.6	111227	17.24	46034	74456.1	62651	87056.4	114223	84616.8	107739	68244.9	157699	46911.8	59560.3	61282.9	73948.1	108620	95003.4	104862	71774.6	167850
0.77_527.4039m/z		527.404	1	0.77335	0.104217	45	10.6708	FL-Ctrl	FL-Low	100 - 19.1	216999	115.36	645128	2554.05	3315.48	1543.59	0	59464	1375.77	35662	116094	657430	2043.09	3243.08	1311.16	0	66763.2	1339.04	37506.5	123567
0.78_248.1271m/z		248.127	1	0.776933	0.165783	22	2.30239	FL-Ctrl	FL-Heigh	100 - 7.62	439767	6.38	415298	470385	433617	626513	404063	49456.1	111690	293049	168273	423217	376279	424147	532178	384243	55526.8	108708	308206	179105
0.78_564.3568m/z		564.357	1	0.776933	0.312917	3	7.16011	FL-Ctrl	FL-Low	100 - 12.8	134618	54.4	214156	11076.9	178622	6932	13206.7	36264.7	23496.6	19741	51058.6	218239	8860.83	174722	5888.23	12558.9	40716.2	22869.3	20762	54345.2
0.78_704.5190m/z		704.519	1	0.776933	0.0711833	150	Infinity	FL-Heigh	FL-Ctrl	100 - 17.7	1117	173.21	0	0	0	0	0	1000.48	0	0	3350.99	0	0	0	0	0	1123.28	0	0	3566.69
0.78_718.5731m/z		718.573	1	0.776933	0.117517	175	Infinity	FL-Heigh	FL-Ctrl	100 - 33.3	5066.42	107.8	0	0	0	0	0	3255.34	4347.54	10851.7	0	0	0	0	0	0	3654.93	4231.47	11413	0
0.78_752.5546m/z		752.555	1	0.776933	0.0287167	200	4.04307	FL-Heigh	FL-Ctrl	100 - 25 - 30 - 2.45	21206.5	29.03	0	8162.85	7572.57	1203.51	13793.3	18108.7	19672.4	15961.7	27985.4	0	6529.78	7407.2	1022.29	13116.7	20331.6	19147.2	16787.2	29786.8
0.78_92.3061m/z		92.3061	1	0.7805	0.0398333	0	26.6859	FL-Ctrl	FL-Heigh	100	3714.51	66.9	0	11143.5	0	492.018	1358.78	449.8	0	0	417.582	0	8914.15	0	417.934	1292.13	505.012	0	0	444.461
0.78_764.5184m/z		764.518	1	0.7805	0.03945	279	3.54461	FL-Heigh	FL-Ctrl	100 - 15.6	149991	40.47	57771.5	11805.4	57368.8	53929.5	88783	136502	208975	87699.6	153298	58873.1	9443.6	56116	45809.2	84427.9	153258	203396	92235.6	163165
0.78_780.4543m/z		780.454	1	0.7805	0.189767	73	1	---	---	100 - 23.9	0	---	0	0	0	0	0	0	0	0	0	0	0	0	0	0	0	0	0	0
0.78_388.2526m/z		388.253	1	0.784083	0.106117	12	2.33837	FL-Ctrl	FL-Low	100 - 5.76	66644.7	51.86	88557.2	23099.4	88277.5	20335.5	15888.8	49277.2	18121.8	48759.1	61073.1	90245.8	18478.1	86349.7	17273.5	15109.4	55325.9	17638	51281	65004.2	20914	Lys Leu Gln	M+H	C17H33N5O5	51.6	80.9	-7.22549	85.1493
0.78_608.3826m/z		608.383	1	0.784083	0.318833	2	33.4766	FL-Ctrl	FL-Low	100 - 14.5	74729.1	86.69	123639	0	100548	0	0	6696.84	0	4547.32	4787.46	125997	0	98352.3	0	0	7518.87	0	4782.52	5095.62
0.79_300.2005m/z		300.2	1	0.787667	0.10195	1	2.59298	FL-Ctrl	FL-Heigh	100 - 1.89	3443.62	32.2	2225.28	4393.83	3711.77	1996.74	0	5516.82	0	1751.34	2232.83	2267.71	3514.79	3630.71	1696.09	0	6194.01	0	1841.92	2376.55
0.79_736.4287m/z		736.429	1	0.787667	0.298133	66	179.357	FL-Ctrl	FL-Low	100 - 24.5 - 34.4 - 2.71	2631.76	136.41	0	170.685	7724.58	44.0198	0	0	0	578.602	101.054	0	136.538	7555.89	37.3916	0	0	0	608.529	107.559
0.79_344.2266m/z		344.227	1	0.79125	0.1055	0	2.28172	FL-Ctrl	FL-Low	100 - 3.07	25495.1	35.96	30079.5	14937.9	31467.8	14985.3	2760.2	15775.4	6705.5	13878.5	27521	30653.1	11949.4	30780.6	12728.9	2624.8	17711.8	6526.47	14596.3	29292.4
0.79_648.3770m/z		648.377	1	0.79125	0.281533	3	1	---	---	100 - 22.9 - 24.3	0	---	0	0	0	0	0	0	0	0	0	0	0	0	0	0	0	0	0	0	HMDB0029336	Nummularine A	M+H	C36H49N5O6	51.5	81	2.26821	79.0641		http://nonlinear.com/redirect/outbound?p=hmdb&param=HMDB0029336
0.79_358.3663m/z		358.366	1	0.7949	0.0406167	1	1	---	---	100 - 2.38	0	---	0	0	0	0	0	0	0	0	0	0	0	0	0	0	0	0	0	0
0.79_703.5713m/z		703.571	1	0.7949	0.0445833	138	1	---	---	100 - 23.8	0	---	0	0	0	0	0	0	0	0	0	0	0	0	0	0	0	0	0	0
0.80_560.3253m/z		560.325	1	0.798483	0.173217	2	1	---	---	100 - 13.6	0	---	0	0	0	0	0	0	0	0	0	0	0	0	0	0	0	0	0	0
0.80_516.3007m/z		516.301	1	0.80205	0.0596833	45	2.40386	FL-Ctrl	FL-Heigh	100 - 7.7	26264.7	22.34	24757.7	32738.5	21297.9	23180.5	12967.4	7476.51	9557.22	20323.4	2897.54	25229.8	26188.8	20832.8	19690.2	12331.3	8394.25	9302.06	21374.6	3084.05
0.81_483.2950m/z		483.295	1	0.806017	0.156517	12	1	---	---	100 - 20.6	0	---	0	0	0	0	0	0	0	0	0	0	0	0	0	0	0	0	0	0
0.81_460.2677m/z		460.268	1	0.813967	0.143133	16	65.3145	FL-Ctrl	FL-Low	100 - 11.7	77809.7	100.47	232307	0	1121.95	0	3573.92	0	0	11189.2	22696.3	236737	0	1097.45	0	3398.61	0	0	11767.9	24157.2
0.83_114.0910m/z		114.091	1	0.825867	0.24345	21	2.33919	FL-Ctrl	FL-Low	100 - 3.86	5844.58	55.69	7806.68	7639.92	2087.14	2557.39	750.028	4188.21	2816.5	8423.24	4208.17	7955.54	6111.47	2041.56	2172.32	713.236	4702.31	2741.3	8858.91	4479.04	44753	蔚-Caprolactam	M+H	C6H11NO	52.5	69.7	-3.22025	96.6721
0.83_123.0912m/z		123.091	1	0.82945	0.228567	32	1.24181	FL-Ctrl	FL-Heigh	100 - 3.11	202989	12.89	188848	243750	176369	200762	174024	153500	186238	159469	144680	192449	194985	172517	170533	165488	172342	181266	167717	153993
0.84_507.2700m/z		507.27	1	0.84135	0.246	26	1.35953	FL-Low	FL-Ctrl	100 - 20.3	45246.8	39.18	0	55711.4	44132.1	78367	6545.6	50827.8	42465.8	49239.3	21033.8	0	44565.7	43168.3	66567.1	6224.51	57066.9	41332	51786	22387.7
0.85_360.2631m/z		360.263	1	0.852517	0.251233	5	1.42193	FL-Ctrl	FL-Heigh	100 - 19.4	475379	6.83	378692	606927	440519	427387	534315	211843	357971	332556	312433	385913	485504	430899	363034	508105	237847	348414	349757	332543	HMDB0251892	Eptastigmine	M+H	C21H33N3O2	51.8	70.4	-3.97026	93.4161		http://nonlinear.com/redirect/outbound?p=hmdb&param=HMDB0251892
0.89_144.9816m/z		144.982	1	0.886867	0.0909333	4	1.27644	FL-Heigh	FL-Low	100 - 2.97	4585.94	23.99	5562.22	4434.75	3417.35	4026.17	2286.54	4465.56	3448.8	5648.1	4660.92	5668.28	3547.52	3342.72	3419.94	2174.38	5013.71	3356.72	5940.23	4960.94
0.89_284.3297m/z		284.33	1	0.886867	0.0365167	1	1	---	---	100 - 15.8	0	---	0	0	0	0	0	0	0	0	0	0	0	0	0	0	0	0	0	0
0.89_164.1428m/z		164.143	1	0.890067	0.0450167	11	1.40662	FL-Heigh	FL-Low	100 - 3.96	3697.29	12.61	3758.86	2696.46	2182.59	3352.84	2214.19	2318.43	3657.01	4182.18	3252.69	3830.54	2157	2134.92	2848	2105.58	2603.02	3559.37	4398.49	3462.05
0.92_432.2365m/z		432.237	1	0.9167	0.258483	63	7.12615	FL-Ctrl	FL-Low	100 - 25.5 - 3.63	50953.8	34.87	144304	4036.13	4520.7	5015.73	6544	9891.04	1147.93	9232.21	21691.8	147056	3228.66	4421.98	4260.49	6222.99	11105.2	1117.28	9709.71	23088
0.96_418.2207m/z		418.221	1	0.955867	0.205867	59	3.02803	FL-Low	FL-Heigh	100 - 24.6 - 2.31	219.28	32.16	165.696	0	151.547	221.756	147.561	288.523	0	0	217.25	168.855	0	148.237	188.366	140.323	323.939	0	0	231.234
1.01_130.1585m/z		130.159	1	1.0079	0.0357167	15	2.97153	FL-Heigh	FL-Ctrl	100 - 6.66	580.598	40.52	72.2537	349.535	164.371	379.327	162.683	261.04	222.262	1109.72	409.808	73.6315	279.607	160.782	322.21	154.703	293.082	216.328	1167.12	436.187
1.04_103.9549m/z		103.955	1	1.03532	0.03795	0	3.74037	FL-Ctrl	FL-Heigh	100	908.021	7.52	889.718	850.759	983.584	587.554	575.88	428.557	402.542	0	325.745	906.683	680.555	962.105	499.084	547.631	481.162	391.795	0	346.713
1.04_292.1793m/z		292.179	1	1.03532	0.0337833	8	Infinity	FL-Heigh	FL-Ctrl	100 - 14.7	2133.99	173.21	0	0	0	0	0	0	0	0	6401.96	0	0	0	0	0	0	0	0	6814.04
1.04_558.4345m/z		558.435	1	1.03532	0.0800667	4	1.89929	FL-Heigh	FL-Ctrl	100 - 24.5	26736	31.78	8980.99	17357	15892.6	13519.6	9741.43	44023.2	30240.1	4807.16	45160.6	9152.23	13884.5	15545.5	11483.9	9263.57	49427	29432.7	5055.79	48067.5
1.04_144.9816m/z		144.982	1	1.039	0.0627333	4	1.69872	FL-Ctrl	FL-Heigh	100 - 2.73	55786.6	10.78	47298.1	69377.6	50684.3	51438.6	34196.4	33715.8	35903.2	33651.3	28966.6	48200	55497.8	49577.4	43693.3	32518.9	37854.4	34944.7	35391.8	30831.1
1.04_155.1536m/z		155.154	1	1.039	0.03505	6	1.06308	FL-Ctrl	FL-Heigh	100 - 0.466	10391.9	8.1	8428.25	12884.6	9862.72	9902.35	11345.2	9878.31	10273.9	7233.27	11818.6	8588.96	10306.9	9647.33	8411.32	10788.7	11090.9	9999.55	7607.39	12579.3
1.04_256.2986m/z		256.299	1	1.039	0.04725	1	1.88412	FL-Heigh	FL-Ctrl	100 - 11.2	64508.8	37.33	16481.4	34846.6	51386.3	56276.7	26578.5	37708.3	54600.9	458.86	138467	16795.7	27875.2	50264.1	47803	25274.8	42336.9	53143.1	482.593	147380
1.04_281.2935m/z		281.294	1	1.039	0.0268167	1	1.57264	FL-Low	FL-Heigh	100 - 5.7	9272.21	58.52	4679.45	11832	4670.21	10549.3	15314.7	1952.61	7561.94	0	10125.9	4768.68	9464.85	4568.22	8960.85	14563.5	2192.29	7360.05	0	10777.7
1.04_298.3454m/z		298.345	1	1.039	0.227633	1	11.6779	FL-Heigh	FL-Low	100 - 18.7 - 0.765	350825	119.04	4813.74	9099.43	84985	70432.3	2402.29	17290.4	2533.6	1.04653e+06	3409.7	4905.53	7278.98	83129	59827.2	2284.44	19412.8	2465.96	1.10066e+06	3629.17
1.04_326.3765m/z		326.376	1	1.039	0.102717	0	7.57459	FL-Heigh	FL-Ctrl	100 - 20.2 - 0.523	135810	132.29	3206.36	5290.44	45292.3	52610.7	1167.73	4449.15	0	405292	2138.07	3267.5	4232.03	44303.2	44688.9	1110.44	4995.28	0	426255	2275.69
1.04_360.3605m/z		360.36	1	1.039	0.0598333	0	12.0609	FL-Heigh	FL-Low	100 - 18.7	16094.4	143.08	55.9273	0	4929.29	3521.53	0	481.728	0	47842.9	440.194	56.9937	0	4821.64	2991.29	0	540.86	0	50317.5	468.528
1.04_164.1428m/z		164.143	1	1.04257	0.15705	11	1.02648	FL-Low	FL-Ctrl	100 - 6.68	93564.6	6.34	75569.4	107189	90695.1	103175	91886.1	85632.9	97420.4	85803	91467.6	77010.3	85744.5	88714.5	87639.6	87378.8	96144.2	94819.4	90240.9	97355.2
1.04_178.1583m/z		178.158	1	1.04257	0.09545	9	1.08363	FL-Heigh	FL-Ctrl	100 - 7.27	95070.1	5.36	77927.6	102276	82994.8	99675.5	88953.6	85806.4	100701	93721.9	90787.5	79413.6	81814.4	81182.3	84667.1	84590.1	96339.1	98012.3	98569.4	96631.3
1.05_150.1272m/z		150.127	1	1.04615	0.205467	39	1.04406	FL-Ctrl	FL-Heigh	100 - 8.18	333504	5.43	282756	401454	316301	375231	320572	293475	339474	309531	309287	288148	321139	309393	318732	304847	329499	330411	325541	329195
1.05_369.2732m/z		369.273	1	1.04615	0.0840333	9	2.06654	FL-Ctrl	FL-Heigh	100 - 9.98	179902	15.28	365975	67243.3	106488	102959	87713.6	119283	4372.71	73483.9	183307	372953	53790.5	104163	87455.9	83410.9	133925	4255.96	77284.6	195106
1.05_136.1116m/z		136.112	1	1.04973	0.282367	46	1.14775	FL-Ctrl	FL-Heigh	100 - 8.05	687014	6.04	594488	820012	646543	719437	633470	543703	640335	577616	577766	605824	655959	632424	611109	602396	610443	623239	607491	614956
1.05_121.0881m/z		121.088	1	1.05332	0.0574	0	1.26199	FL-Ctrl	FL-Heigh	100 - 0.277	22246.9	7.62	19406.4	26772.5	20561.9	17519.5	22235.8	13851.1	17680.8	16260.4	18943.9	19776.4	21416.3	20112.9	14881.6	21145	15551.3	17208.8	17101.4	20163.3
1.05_330.3351m/z		330.335	1	1.05332	0.204183	3	1	---	---	100 - 6.29	0	---	0	0	0	0	0	0	0	0	0	0	0	0	0	0	0	0	0	0
1.06_122.0960m/z		122.096	1	1.0569	1.08955	68	1.17709	FL-Ctrl	FL-Heigh	100 - 7.94	9.46249e+06	5.23	8.48511e+06	1.10714e+07	8.83097e+06	1.02735e+07	8.86932e+06	7.34098e+06	8.46309e+06	8.03084e+06	7.6228e+06	8.6469e+06	8.85642e+06	8.63812e+06	8.72661e+06	8.43425e+06	8.24208e+06	8.23713e+06	8.44621e+06	8.11347e+06
1.06_274.2728m/z		274.273	1	1.0569	0.142083	5	2.28705	FL-Heigh	FL-Ctrl	100 - 17.2	8.2272e+06	5.18	2.56499e+06	4.62207e+06	3.60482e+06	4.98738e+06	4.00658e+06	8.31497e+06	8.44174e+06	7.73599e+06	8.50387e+06	2.6139e+06	3.69738e+06	3.52609e+06	4.23642e+06	3.81004e+06	9.33562e+06	8.21636e+06	8.1361e+06	9.05125e+06	Lauryldiethanolamine	Lauryldiethanolamine	M+H	C16H35NO2	55.5	85.4	-4.55929	97.4178
1.06_108.0804m/z		108.08	1	1.06048	0.0770667	31	1.12666	FL-Ctrl	FL-Low	100 - 0.424	48464.4	3.73	42974.3	58015.4	44403.4	47913	44524.1	36611.3	44941.9	41822.1	42691.6	43793.7	46408.8	43433.7	40698.6	42340	41105.3	43742	43985.3	45439.5
1.07_139.9874m/z		139.987	1	1.06842	0.10535	2	2.02177	FL-Ctrl	FL-Heigh	100	23376.3	8.05	23805.7	28702.2	17621.1	20734.6	15884.5	9828.98	12524.2	10667.3	11495.3	24259.6	22960	17236.3	17612.5	15105.3	11035.5	12189.9	11219	12235.3
1.08_244.2625m/z		244.262	1	1.07635	0.0777167	0	1.82211	FL-Ctrl	FL-Low	100 - 11.2	5135.59	67.61	1147.89	7487.71	6771.17	0	7116.73	1338.7	1548.07	0	10258	1169.78	5989.71	6623.3	0	6767.63	1503.03	1506.74	0	10918.3
1.08_437.3721m/z		437.372	1	1.07993	0.0522833	31	Infinity	FL-Ctrl	FL-Low	100 - 30.1	480.248	87.39	776.603	664.142	0	0	0	0	0	0	544.818	791.411	531.273	0	0	0	0	0	0	579.887
1.09_166.0493m/z		166.049	1	1.08787	0.0641833	15	1.91051	FL-Ctrl	FL-Heigh	100 - 1.86	35230.8	9.18	38526.3	35104.7	32061.5	36003.5	32286.3	13452	14093.8	22064.2	19163.6	39260.9	28081.6	31361.3	30582.3	30702.5	15103.2	13717.5	23205.4	20397.1
1.10_448.2311m/z		448.231	1	1.09727	0.10975	46	Infinity	FL-Ctrl	FL-Low	100 - 24.1 - 1.89	205.771	173.21	617.314	0	0	0	0	0	0	0	0	629.085	0	0	0	0	0	0	0	0	HMDB0249315	2-Azetidinecarboxylic acid, 3-(3-((aminoiminomethyl)amino)propyl)-1-((4-(((1,1-dimethylethyl)amino)carbonyl)-1-piperazinyl)carbonyl)-4-oxo-, (2S,3R)-	M+Na	C18H31N7O5	50.6	64.5	7.64686	97.2692		http://nonlinear.com/redirect/outbound?p=hmdb&param=HMDB0249315
1.11_283.1164m/z		283.116	1	1.1052	0.08895	49	1	---	---	100 - 6.61	0	---	0	0	0	0	0	0	0	0	0	0	0	0	0	0	0	0	0	0
1.11_251.0676m/z		251.068	1	1.10878	0.0673333	82	1	---	---	100	0	---	0	0	0	0	0	0	0	0	0	0	0	0	0	0	0	0	0	0
1.11_292.2008m/z		292.201	1	1.10878	0.0561333	18	1.22628	FL-Low	FL-Heigh	100 - 8.58	29764.4	11.64	17711.9	34738.1	23949.9	26057.6	46057.5	17177.9	26771.1	24838.4	21206.4	18049.6	27788.4	23426.8	22134	43798.2	19286.5	26056.4	26123.1	22571.4	1096219	[4-(cyclopropylmethyl)-4-(dimethylamino)piperidin-1-yl]-(4-methyl-1,3-oxazol-5-yl)methanone	M+H	C16H25N3O2	50.3	66.4	-3.99023	89.7265
1.12_226.1792m/z		226.179	1	1.1207	0.0926333	0	1.74258	FL-Heigh	FL-Low	100 - 10.1	14080.3	38.85	20066	7430.74	5080.09	11686.1	6599.23	5955.11	2912.54	12443.2	26885.2	20448.7	5944.13	4969.15	9926.53	6275.51	6686.09	2834.78	13086.8	28615.8
1.12_520.3553m/z		520.355	1	1.12467	0.08555	0	5.70542	FL-Ctrl	FL-Low	100 - 30.4 - 1.42	14524.1	38.28	36105.6	1851.22	5615.38	914.307	2249.27	4473.4	3126.9	7162.21	6085.55	36794	1480.86	5492.75	776.638	2138.93	5022.51	3043.41	7532.65	6477.27
1.13_235.0180m/z		235.018	1	1.1326	0.0375333	7	1.82714	FL-Heigh	FL-Ctrl	100 - 0.908	28985.4	17.47	0	28929.9	18661.5	32863.7	19040.1	25160.9	34646.7	27425.3	24884.1	0	23142.2	18254	27915.3	18106.1	28249.4	33721.7	28843.7	26485.8
1.14_198.0754m/z		198.075	1	1.144	0.123833	38	3.42989	FL-Ctrl	FL-Heigh	100 - 5.64	115980	37.32	148234	132908	66796.3	110999	80495.3	41307.1	49279.9	26114	26049.1	151061	106318	65337.5	94285.8	76546.7	46377.5	47964.2	27464.7	27725.8	L-DOPA	L-DOPA	M+H	C9H11NO4	53.1	75	-3.42951	94.585
1.14_441.1504m/z		441.15	1	1.144	0.289517	117	1	---	---	100 - 19.3	0	---	0	0	0	0	0	0	0	0	0	0	0	0	0	0	0	0	0	0
1.15_130.1586m/z		130.159	1	1.14797	0.0502167	15	1	---	---	100 - 4.3	0	---	0	0	0	0	0	0	0	0	0	0	0	0	0	0	0	0	0	0
1.16_304.2985m/z		304.298	1	1.16133	0.1806	0	20.0343	FL-Heigh	FL-Low	100 - 20.2	69613.6	156.85	385.531	0	16134.6	9766.06	202.77	455.312	0	208620	220.755	392.882	0	15782.3	8295.56	192.823	511.201	0	219410	234.964
1.16_530.3459m/z		530.346	1	1.16452	0.282233	9	1.74922	FL-Low	FL-Heigh	100 - 17.4	26196.9	16.98	4826.23	24641.1	19781.2	36953.5	20332.6	21304.6	17907.8	13654.2	13367	4918.26	19711.4	19349.2	31389.3	19335.2	23919.8	17429.7	14360.4	14227.4
1.17_224.0285m/z		224.028	1	1.17073	0.1231	1	1.91342	FL-Heigh	FL-Ctrl	100	1693.68	57.25	0	894.791	1760.68	1312.13	0	1848.12	1240.67	1033.39	2806.98	0	715.778	1722.23	1114.56	0	2074.98	1207.55	1086.84	2987.66
1.17_272.2572m/z		272.257	1	1.1742	0.0291333	11	7.97836	FL-Heigh	FL-Ctrl	100 - 10.1	4165.74	84.69	0	1566.39	0	195.387	179.172	2614.45	4383.67	7579.61	533.946	0	1253.02	0	165.967	170.383	2935.37	4266.63	7971.64	568.315
1.18_155.1537m/z		155.154	1	1.1835	0.0600167	6	1	---	---	100 - 1.67	0	---	0	0	0	0	0	0	0	0	0	0	0	0	0	0	0	0	0	0
1.19_319.3023m/z		319.302	1	1.18815	0.0295333	0	1.17482	FL-Low	FL-Ctrl	100 - 3.8	24110.8	6.79	14093.8	31158.5	16316.5	25711	22439.5	24181.9	20984.8	20575.8	26347.4	14362.5	24924.9	15960.2	21839.6	21338.8	27150.2	20424.6	21640	28043.4
1.22_130.1586m/z		130.159	1	1.21743	0.0908833	15	1	---	---	100 - 6.36	0	---	0	0	0	0	0	0	0	0	0	0	0	0	0	0	0	0	0	0
1.22_244.2625m/z		244.263	1	1.21743	0.117783	0	1	---	---	100 - 15	0	---	0	0	0	0	0	0	0	0	0	0	0	0	0	0	0	0	0	0
1.23_283.1739m/z		283.174	1	1.22865	0.0552667	8	1.59031	FL-Ctrl	FL-Low	100 - 1.09	16005	5.53	16406.3	14990.9	16617.9	11168	9261.75	9762.45	10415.4	11134.7	14691	16719.2	11991.8	16255	9486.42	8807.43	10960.8	10137.3	11710.6	15636.7	HMDB0061822	Hexaethylene glycol	M+H	C12H26O7	40.8	21.9	-4.29628	87.1079		http://nonlinear.com/redirect/outbound?p=hmdb&param=HMDB0061822
1.23_400.3405m/z		400.341	1	1.22865	0.0746167	32	1	---	---	100 - 19.2	0	---	0	0	0	0	0	0	0	0	0	0	0	0	0	0	0	0	0	0
1.24_134.1171m/z		134.117	1	1.23658	0.0546167	4	1	---	---	100 - 3.29	0	---	0	0	0	0	0	0	0	0	0	0	0	0	0	0	0	0	0	0
1.26_300.2004m/z		300.2	1	1.25503	0.0973667	1	2.83314	FL-Ctrl	FL-Heigh	100 - 3.25	19755.7	5.56	20451.1	16881.1	21934.9	10393.1	9103.29	3325.5	7400.37	6874.13	6644.7	20841	13503.9	21455.9	8828.17	8656.74	3733.71	7202.79	7229.68	7072.41
1.26_102.1274m/z		102.127	1	1.26257	0.16935	12	1.6739	FL-Heigh	FL-Ctrl	100 - 0.107	5937.8	6.43	2725.85	3936.6	3979.38	4779.38	5012.5	4409.36	6148.37	6946.62	4718.42	2777.82	3149.04	3892.48	4059.74	4766.62	4950.61	5984.21	7305.91	5022.13	284223	Dipropylamine	M+H	C6H15N	48.4	52.7	-3.49185	93.3501
1.26_239.2238m/z		239.224	1	1.26257	0.0567667	0	1	---	---	100	0	---	0	0	0	0	0	0	0	0	0	0	0	0	0	0	0	0	0	0
1.27_242.2832m/z		242.283	1	1.27205	0.07195	7	Infinity	FL-Low	FL-Ctrl	100 - 2.66	125.573	173.21	0	0	0	0	0	376.718	0	0	76.7113	0	0	0	0	0	422.96	0	0	81.649
1.28_388.2525m/z		388.253	1	1.28252	0.24835	12	1.54121	FL-Ctrl	FL-Low	100 - 9.42	103537	6.44	126147	54140.9	130323	65717	63772.3	72048.7	63599.8	63294.7	108920	128552	43309.4	127477	55821.8	60644	80892.6	61901.8	66568.4	115931	20914	Lys Leu Gln	M+H	C17H33N5O5	51	75.2	-7.50547	88.0919
1.29_272.2574m/z		272.257	1	1.2858	0.134033	11	Infinity	FL-Heigh	FL-Ctrl	100 - 8.82	136.47	20.58	0	0	0	0	0	0	140.721	106.498	162.189	0	0	0	0	0	0	136.964	112.006	172.629	HMDB0250973	Delmopinol	M+H	C16H33NO2	49.7	62.5	-3.76997	90.502		http://nonlinear.com/redirect/outbound?p=hmdb&param=HMDB0250973
1.29_319.3024m/z		319.302	1	1.29335	0.0467167	0	3.86831	FL-Heigh	FL-Ctrl	100 - 4.15	12623.8	72.15	980.131	8598.85	211.146	408.183	1511.93	8036.36	10279.1	22674.4	4917.76	998.82	6878.55	206.535	346.722	1437.76	9022.81	10004.7	23847.2	5234.3
1.33_358.3664m/z		358.366	1	1.33038	0.158133	1	1	---	---	100 - 13.8	0	---	0	0	0	0	0	0	0	0	0	0	0	0	0	0	0	0	0	0
1.34_362.1849m/z		362.185	1	1.33502	0.257467	30	4.0532	FL-Low	FL-Heigh	100 - 20	403666	30.78	172082	115742	96210.5	857051	319309	34638.6	104781	128550	65444.6	175363	92586.1	94109.5	728002	303645	38890.5	101983	135199	69657.1
1.35_476.3048m/z		476.305	1	1.35065	0.37055	3	1.77043	FL-Ctrl	FL-Low	100 - 16.7 - 1.02	163566	19.2	218651	75530.1	196517	77158.4	88141.8	111863	83453	98869.4	156362	222821	60419.4	192225	65540.4	83818.1	125594	81224.9	103983	166427
1.36_230.2469m/z		230.247	1	1.35918	0.1382	5	3.34034	FL-Heigh	FL-Low	100 - 12.4	1111.62	173.21	3299.23	0	0	0	998.359	0	0	3334.85	0	3362.14	0	0	0	949.386	0	0	3507.34	0
1.37_318.2990m/z		318.299	1	1.36837	0.141683	6	1.69774	FL-Heigh	FL-Ctrl	100 - 18.6 - 1.58	59081.5	36.11	24203	57273.8	22923.6	50594.3	24841.9	52245.2	55892.5	83375.1	37977	24664.5	45815.6	22423	42976.2	23623.3	58658.3	54400.2	87687.4	40421.5
1.38_246.1690m/z		246.169	1	1.3769	0.0594333	23	4.61249	FL-Ctrl	FL-Low	100 - 4.57	960.408	57.39	100.467	2655.33	125.425	141.103	483.555	0	285.794	960.75	536.81	102.382	2124.1	122.686	119.856	459.835	0	278.163	1010.44	571.363
1.39_144.9816m/z		144.982	1	1.39075	0.43955	4	1.12288	FL-Low	FL-Heigh	100 - 2.1	606018	10.81	507985	654843	518064	701546	612657	503852	593513	547934	477654	517671	523834	506750	595913	582604	565700	577667	576275	508399
1.39_146.9798m/z		146.98	1	1.39405	0.260483	2	1.19723	FL-Low	FL-Heigh	100 - 1.23	216581	13.44	181994	230156	185768	256478	218524	174739	219872	180126	142706	185464	184110	181711	217860	207805	196188	214002	189442	151891
1.44_608.3827m/z		608.383	1	1.44103	0.637717	2	7.90427	FL-Ctrl	FL-Low	100 - 27.1 - 3.86	51534.2	41.01	63429.9	5054.92	86117.8	3433.23	8124.44	8001.72	1604.02	10546.1	33705.4	64639.3	4043.63	84237.1	2916.28	7725.9	8983.93	1561.19	11091.6	35875
1.48_243.1823m/z		243.182	1	1.4806	0.0256833	1	1	---	---	100 - 0.869	0	---	0	0	0	0	0	0	0	0	0	0	0	0	0	0	0	0	0	0
1.49_472.2733m/z		472.273	1	1.48707	0.1492	5	Infinity	FL-Ctrl	FL-Low	100 - 6.1	130.591	173.21	0	0	391.774	0	0	0	0	0	0	0	0	383.219	0	0	0	0	0	0
1.51_148.1326m/z		148.133	1	1.5139	0.0461667	1	1	---	---	100 - 0.882	0	---	0	0	0	0	0	0	0	0	0	0	0	0	0	0	0	0	0	0
1.53_118.1222m/z		118.122	1	1.52725	0.0503667	9	1	---	---	100 - 0.816	0	---	0	0	0	0	0	0	0	0	0	0	0	0	0	0	0	0	0	0
1.55_696.4341m/z		696.434	1	1.55102	0.693333	33	Infinity	FL-Ctrl	FL-Heigh	100 - 30.7 - 4.14	825.918	173.21	0	0	2477.75	855.465	0	0	0	0	0	0	0	2423.64	726.655	0	0	0	0	0
1.59_356.3506m/z		356.351	1	1.58718	0.05545	5	1	---	---	100 - 6.02	0	---	0	0	0	0	0	0	0	0	0	0	0	0	0	0	0	0	0	0
1.60_379.2472m/z		379.247	1	1.59742	0.054	191	Infinity	FL-Heigh	FL-Ctrl	100 - 1.67	135.135	173.21	0	0	0	0	322.959	0	0	0	405.406	0	0	0	0	307.117	0	0	0	431.502
1.60_160.1326m/z		160.133	1	1.60407	0.182967	31	1	---	---	100 - 7.19	0	---	0	0	0	0	0	0	0	0	0	0	0	0	0	0	0	0	0	0
1.62_192.1588m/z		192.159	1	1.62238	0.0509333	1	1	---	---	100 - 2.29	0	---	0	0	0	0	0	0	0	0	0	0	0	0	0	0	0	0	0	0	268258	Triisopropanolamine	M+H	C9H21NO3	55	87.5	-3.46045	91.6849
1.65_123.0548m/z		123.055	1	1.65437	0.639667	17	1.61667	FL-Ctrl	FL-Heigh	100 - 0.246 - 0.00217	5.9482e+06	3.45	6.54404e+06	5.76339e+06	5.53717e+06	4.94349e+06	4.50306e+06	3.98977e+06	3.6873e+06	3.80206e+06	3.54851e+06	6.66882e+06	4.61036e+06	5.41625e+06	4.19914e+06	4.28216e+06	4.47951e+06	3.58885e+06	3.99871e+06	3.77692e+06	HMDB0001406	Niacinamide	M+H	C6H6N2O	47.4	48.6	-4.01828	93.0254		http://nonlinear.com/redirect/outbound?p=hmdb&param=HMDB0001406
1.65_148.1326m/z		148.133	1	1.65437	0.0478333	0	1	---	---	100 - 0.609	0	---	0	0	0	0	0	0	0	0	0	0	0	0	0	0	0	0	0	0
1.65_401.2603m/z		401.26	1	1.65437	0.162	2	Infinity	FL-Low	FL-Ctrl	100 - 3.1	134.711	127.8	0	0	0	328.665	75.4671	0	0	0	232.357	0	0	0	279.177	71.7651	0	0	0	247.314
1.66_102.1274m/z		102.127	1	1.65795	1.55895	12	1.48376	FL-Heigh	FL-Ctrl	100 - 6.26	44554.5	10.54	18924.6	40760.2	30399.2	48465.4	32024	36570.6	46387.1	39220.3	48056	19285.5	32605.7	29735.3	41167.8	30453.1	41059.6	45148.7	41248.9	51149.3
1.66_648.3771m/z		648.377	1	1.66273	0.988	3	Infinity	FL-Heigh	FL-Ctrl	100 - 27.4 - 2.17	260.046	173.21	0	0	0	0	0	0	780.139	0	0	0	0	0	0	0	0	759.31	0	0	HMDB0029336	Nummularine A	M+H	C36H49N5O6	53.6	86	2.40273	84.6799		http://nonlinear.com/redirect/outbound?p=hmdb&param=HMDB0029336
1.68_118.1222m/z		118.122	1	1.67665	0.0492667	9	1	---	---	100 - 1.87	0	---	0	0	0	0	0	0	0	0	0	0	0	0	0	0	0	0	0	0
1.68_90.0910m/z		90.091	1	1.68362	0.05455	21	1	---	---	100 - 0.566	0	---	0	0	0	0	0	0	0	0	0	0	0	0	0	0	0	0	0	0
1.70_146.0919m/z		146.092	1	1.69697	0.166183	14	1.32644	FL-Ctrl	FL-Heigh	100 - 38.3	20300.9	13.34	18344.3	23823.6	18734.8	23900.9	18237.1	11971.5	16610.5	12951.8	16352	18694.1	19057.4	18325.7	20302.1	17342.5	13441	16167	13621.6	17404.6
1.70_202.1066m/z		202.107	1	1.69697	0.0239667	5	2.06844	FL-Ctrl	FL-Heigh	100 - 0.758	5861.88	10.52	9421.52	2649.88	5514.24	5830.06	5497.14	4732.05	2136.68	3031.89	3333.33	9601.17	2119.74	5393.82	4952.21	5227.49	5312.9	2079.63	3188.7	3547.89
1.71_137.0705m/z		137.07	1	1.71407	0.126633	25	1	---	---	100	0	---	0	0	0	0	0	0	0	0	0	0	0	0	0	0	0	0	0	0
1.71_202.0855m/z		202.086	1	1.71407	0.110067	87	1	---	---	100 - 3.96	0	---	0	0	0	0	0	0	0	0	0	0	0	0	0	0	0	0	0	0
1.72_174.1231m/z		174.123	1	1.72162	0.0956	5	4.05602	FL-Low	FL-Ctrl	100 - 2.05	321.682	44.66	0	237.929	0	394.313	414.527	156.205	524.057	0	176.122	0	190.329	0	334.941	394.193	175.38	510.066	0	187.458
1.72_264.0807m/z		264.081	1	1.72162	0.113683	10	4.35189	FL-Heigh	FL-Ctrl	100 - 2.37	10053.4	48.2	0	4054.37	2875.96	15595.7	6906.7	5139.55	15249.1	5657.19	9253.79	0	3243.25	2813.16	13247.5	6567.9	5770.43	14841.9	5949.79	9849.43
1.75_483.1910m/z		483.191	1	1.74745	0.223267	26	17.303	FL-Low	FL-Ctrl	100 - 9.25	5285.05	28.92	0	0	916.326	5324.33	3737.18	6793.64	3629.53	1720.88	1990.81	0	0	896.315	4522.63	3553.86	7627.55	3532.63	1809.89	2118.96	16399	Tyr Trp Asp	M+H	C24H26N4O7	35.2	2.91	7.37186	81.5725
1.76_423.2731m/z		423.273	1	1.76163	0.0551667	31	1	---	---	100 - 3.04	0	---	0	0	0	0	0	0	0	0	0	0	0	0	0	0	0	0	0	0
1.77_423.7750m/z		423.775	1	1.76883	0.476867	0	1	---	---	100	0	---	0	0	0	0	0	0	0	0	0	0	0	0	0	0	0	0	0	0
1.78_736.4290m/z		736.429	1	1.78222	1.07385	66	1	---	---	100 - 30.7 - 2.83	0	---	0	0	0	0	0	0	0	0	0	0	0	0	0	0	0	0	0	0
1.80_377.2317m/z		377.232	1	1.8041	0.267517	386	1	---	---	100	0	---	0	0	0	0	0	0	0	0	0	0	0	0	0	0	0	0	0	0
1.82_160.0751m/z		160.075	1	1.82367	0.115983	25	1	---	---	100 - 9.8	0	---	0	0	0	0	0	0	0	0	0	0	0	0	0	0	0	0	0	0
1.83_399.7465m/z		399.746	1	1.83047	0.619517	0	1	---	---	100	0	---	0	0	0	0	0	0	0	0	0	0	0	0	0	0	0	0	0	0
1.83_399.2447m/z		399.245	1	1.83348	0.25475	4	1	---	---	100 - 3.9	0	---	0	0	0	0	0	0	0	0	0	0	0	0	0	0	0	0	0	0
1.84_206.8851m/z		206.885	1	1.83995	0.275767	0	1	---	---	100	0	---	0	0	0	0	0	0	0	0	0	0	0	0	0	0	0	0	0	0
1.85_290.8460m/z		290.846	1	1.84733	0.111333	0	1	---	---	100 - 0.379	0	---	0	0	0	0	0	0	0	0	0	0	0	0	0	0	0	0	0	0
1.87_358.3664m/z		358.366	1	1.86552	0.407133	1	Infinity	FL-Heigh	FL-Ctrl	100 - 20.3	329.622	173.21	0	0	0	0	0	0	0	0	988.867	0	0	0	0	0	0	0	0	1052.52
1.88_467.2994m/z		467.299	1	1.87955	0.0262667	7	1	---	---	100 - 2.03	0	---	0	0	0	0	0	0	0	0	0	0	0	0	0	0	0	0	0	0
1.90_421.7594m/z		421.759	1	1.89735	0.9785	0	1	---	---	100	0	---	0	0	0	0	0	0	0	0	0	0	0	0	0	0	0	0	0	0
1.90_421.2577m/z		421.258	1	1.90092	0.357833	60	1	---	---	100 - 7.19	0	---	0	0	0	0	0	0	0	0	0	0	0	0	0	0	0	0	0	0
1.92_356.3508m/z		356.351	1	1.9215	0.371133	5	1	---	---	100 - 11.7	0	---	0	0	0	0	0	0	0	0	0	0	0	0	0	0	0	0	0	0
1.96_182.1896m/z		182.19	1	1.96067	0.183167	7	Infinity	FL-Low	FL-Ctrl	100 - 2.77	35.6745	173.21	0	0	0	0	107.023	0	0	0	0	0	0	0	0	101.773	0	0	0	0
1.97_443.7724m/z		443.772	1	1.97362	0.107283	0	1	---	---	100 - 0.994	0	---	0	0	0	0	0	0	0	0	0	0	0	0	0	0	0	0	0	0
2.00_443.2708m/z		443.271	1	1.99928	0.4484	4	1	---	---	100 - 8.27	0	---	0	0	0	0	0	0	0	0	0	0	0	0	0	0	0	0	0	0
2.02_162.1118m/z		162.112	1	2.01967	0.90215	17	1	---	---	100 - 6.35	0	---	0	0	0	0	0	0	0	0	0	0	0	0	0	0	0	0	0	0
2.03_372.9587m/z		372.959	1	2.03375	0.7168	2	1	---	---	100 - 10.6	0	---	0	0	0	0	0	0	0	0	0	0	0	0	0	0	0	0	0	0
2.04_374.9569m/z		374.957	1	2.03772	0.37325	3	1	---	---	100 - 3.53	0	---	0	0	0	0	0	0	0	0	0	0	0	0	0	0	0	0	0	0
2.04_708.9528m/z		708.953	1	2.0408	0.269167	7	1	---	---	100 - 11.3	0	---	0	0	0	0	0	0	0	0	0	0	0	0	0	0	0	0	0	0
2.05_465.2838m/z		465.284	1	2.05442	0.452983	11	1	---	---	100 - 8.34	0	---	0	0	0	0	0	0	0	0	0	0	0	0	0	0	0	0	0	0
2.07_465.7855m/z		465.786	1	2.06863	0.911933	0	1	---	---	100	0	---	0	0	0	0	0	0	0	0	0	0	0	0	0	0	0	0	0	0
2.08_296.0285m/z		296.028	1	2.07983	0.708083	7	1	---	---	100 - 8.72 - 10.1	0	---	0	0	0	0	0	0	0	0	0	0	0	0	0	0	0	0	0	0
2.11_487.2969m/z		487.297	1	2.11177	0.357633	17	1	---	---	100 - 8.19	0	---	0	0	0	0	0	0	0	0	0	0	0	0	0	0	0	0	0	0
2.12_202.1066m/z		202.107	1	2.12493	0.0638833	5	2.28856	FL-Ctrl	FL-Heigh	100 - 1.15	54496.2	9.67	79742.8	45115.5	38630.3	32752.7	38408.8	21443.4	26286	23417.8	21733.5	81263.3	36089.7	37786.7	27821	36524.7	24075.6	25584.2	24629	23132.5	LMFA08030032	N-(3-hydroxy-pentanoyl)-homoserine lactone	M+H	C9H15NO4	39.7	12.4	-3.90467	90.5268		http://nonlinear.com/redirect/outbound?p=lipidmaps&param=LMFA08030032
2.19_509.3100m/z		509.31	1	2.19483	0.172683	26	1	---	---	100 - 5.39	0	---	0	0	0	0	0	0	0	0	0	0	0	0	0	0	0	0	0	0
2.22_523.9831m/z		523.983	1	2.22393	0.0893667	2	1	---	---	100 - 6.47	0	---	0	0	0	0	0	0	0	0	0	0	0	0	0	0	0	0	0	0
2.27_356.9847m/z		356.985	1	2.2726	0.3707	4	1	---	---	100 - 4.31	0	---	0	0	0	0	0	0	0	0	0	0	0	0	0	0	0	0	0	0
2.35_230.2469m/z		230.247	1	2.34922	0.0297667	5	1.6446	FL-Heigh	FL-Ctrl	100 - 0.837	14772.4	13.18	7862.73	13118.5	5965.95	16883.4	13862	13279.6	19877.5	10325.2	14114.4	8012.65	10494	5835.66	14341.3	13182	14909.7	19346.8	10859.3	15022.9
2.44_84.0441m/z		84.0441	1	2.4387	0.556033	1	1.86263	FL-Ctrl	FL-Heigh	100 - 1.36	15043	17.22	16266.6	17109.5	11752.9	10309.7	9366.46	5745.27	8515.04	6518.86	9194.77	16576.8	13686.6	11496.3	8757.33	8907	6450.5	8287.7	6856.03	9786.61	HMDB0255970	Oxazine	M+H	C4H5NO	44.1	28.4	-3.87901	96.4584		http://nonlinear.com/redirect/outbound?p=hmdb&param=HMDB0255970
2.47_171.0758m/z		171.076	1	2.46552	0.487967	0	7.16765	FL-Ctrl	FL-Heigh	100 - 2.93	19426.2	38.37	23423.4	24028.7	10826.4	11335.3	6099.42	3600.65	4843.24	1556.93	1730.6	23870	19221.5	10590	9628.55	5800.23	4042.63	4713.93	1637.46	1841.99
2.48_114.0658m/z		114.066	1	2.47952	0.131683	8	1	---	---	100 - 0.571	0	---	0	0	0	0	0	0	0	0	0	0	0	0	0	0	0	0	0	0
2.48_167.0921m/z		167.092	1	2.47952	0.1439	5	1	---	---	100 - 6.91	0	---	0	0	0	0	0	0	0	0	0	0	0	0	0	0	0	0	0	0
2.49_263.0950m/z		263.095	1	2.48987	0.1514	11	1	---	---	100 - 12.2 - 2.81	0	---	0	0	0	0	0	0	0	0	0	0	0	0	0	0	0	0	0	0	HMDB0259006	Thiochrome	M+H	C12H14N4OS	50.4	62.7	-4.07393	94.2851		http://nonlinear.com/redirect/outbound?p=hmdb&param=HMDB0259006
2.56_336.2479m/z		336.248	1	2.5648	0.376567	14	1.1307	FL-Low	FL-Heigh	100 - 7.02	512285	8.4	589479	347231	463272	419912	556861	560081	448421	493231	417553	600719	277764	453155	356685	529545	628830	436449	518742	444430
2.62_267.1442m/z		267.144	1	2.6244	0.186767	8	1	---	---	100 - 10.9	0	---	0	0	0	0	0	0	0	0	0	0	0	0	0	0	0	0	0	0
2.65_167.0921m/z		167.092	1	2.65282	0.197233	5	1	---	---	100 - 6.58	0	---	0	0	0	0	0	0	0	0	0	0	0	0	0	0	0	0	0	0
2.67_1005.1448m/z		1005.14	1	2.66973	0.0332667	2	1	---	---	100 - 4.71	0	---	0	0	0	0	0	0	0	0	0	0	0	0	0	0	0	0	0	0
2.68_627.0848m/z		627.085	1	2.67595	0.592183	7	1	---	---	100 - 22.5 - 3.16	0	---	0	0	0	0	0	0	0	0	0	0	0	0	0	0	0	0	0	0
2.69_114.0658m/z		114.066	1	2.68608	0.192917	8	1	---	---	100 - 0.579	0	---	0	0	0	0	0	0	0	0	0	0	0	0	0	0	0	0	0	0	CREATININE	CREATININE	M+H	C4H7N3O	50.7	62.4	-3.2033	94.9982
2.69_778.1083m/z		778.108	1	2.68608	0.5562	0	Infinity	FL-Heigh	FL-Ctrl	100 - 27.1 - 2.19	300.853	173.21	0	0	0	0	0	0	0	902.558	0	0	0	0	0	0	0	0	949.24	0
2.69_929.1323m/z		929.132	1	2.68608	0.536717	4	1	---	---	100 - 33.3 - 2.29	0	---	0	0	0	0	0	0	0	0	0	0	0	0	0	0	0	0	0	0
2.69_1080.1558m/z		1080.16	1	2.68967	0.5021	2	Infinity	FL-Ctrl	FL-Low	100 - 40.7 - 1.01	176.048	173.21	0	528.145	0	0	0	0	0	0	0	0	422.484	0	0	0	0	0	0	0
2.70_929.6338m/z		929.634	1	2.70057	0.0478167	126	1	---	---	100 - 4.55	0	---	0	0	0	0	0	0	0	0	0	0	0	0	0	0	0	0	0	0
2.73_174.0131m/z		174.013	1	2.72705	0.621767	0	Infinity	FL-Low	FL-Ctrl	100 - 4.98	336.652	105.49	0	0	0	1009.96	0	0	339.758	0	145.08	0	0	0	857.884	0	0	330.687	0	154.418
2.76_550.0501m/z		550.05	1	2.75883	0.419383	1	1	---	---	100 - 22.3	0	---	0	0	0	0	0	0	0	0	0	0	0	0	0	0	0	0	0	0
2.79_144.0650m/z		144.065	1	2.79102	0.421283	11	1	---	---	100 - 3.5	0	---	0	0	0	0	0	0	0	0	0	0	0	0	0	0	0	0	0	0
2.79_160.1327m/z		160.133	1	2.79498	0.108017	30	1.57136	FL-Low	FL-Ctrl	100 - 1.77	77512.2	21.38	37467.3	52859	57658.1	76790.2	110701	45045	90258.1	31065.4	82310.6	38181.7	42283.9	56398.9	65227.7	105271	50574.3	87848.3	32672.2	87608.8
2.81_263.0951m/z		263.095	1	2.81173	0.0807833	12	1	---	---	100 - 11	0	---	0	0	0	0	0	0	0	0	0	0	0	0	0	0	0	0	0	0	HMDB0259006	Thiochrome	M+H	C12H14N4OS	50.6	66.5	-3.81319	90.9605		http://nonlinear.com/redirect/outbound?p=hmdb&param=HMDB0259006
2.82_204.1223m/z		204.122	1	2.8211	0.32605	20	1.56463	FL-Heigh	FL-Ctrl	100 - 4.18	503608	16.51	269471	444673	251463	380770	466750	338683	554662	306105	650056	274610	355711	245971	323437	443854	380256	539853	321937	691899
2.84_753.0793m/z		753.079	1	2.83542	0.240917	1	13.3459	FL-Heigh	FL-Ctrl	100 - 24.8	31268	95.12	0	5751.61	1277.1	47594.9	3192.21	5315.62	64477.5	7080.36	22246.3	0	4600.93	1249.21	40428.4	3035.62	5968.11	62756	7446.57	23678.3
2.84_282.2778m/z		282.278	1	2.84227	0.311233	13	1	---	---	100 - 8.21	0	---	0	0	0	0	0	0	0	0	0	0	0	0	0	0	0	0	0	0
2.90_272.2574m/z		272.257	1	2.90058	0.26	11	1	---	---	100	0	---	0	0	0	0	0	0	0	0	0	0	0	0	0	0	0	0	0	0	SPB 16:1;2O	SPB 16:1;2O	M+H	C16H33NO2	50.5	73.8	-3.64972	83.165
2.92_274.2729m/z		274.273	1	2.92242	0.836567	5	3.5136	FL-Heigh	FL-Ctrl	100 - 16.3	635828	11.14	86975.7	240709	215202	326659	219463	563391	587124	717056	603304	88634.2	192552	210502	277473	208697	632547	571448	754143	642137	Lauryldiethanolamine	Lauryldiethanolamine	M+H	C16H35NO2	57.4	95.4	-4.40877	96.7303
2.93_230.2469m/z		230.247	1	2.92707	0.14775	5	Infinity	FL-Heigh	FL-Ctrl	100 - 2.44	127.17	87	0	0	0	0	0	0	0	201.3	180.21	0	0	0	0	0	0	0	211.712	191.809
2.98_160.0751m/z		160.075	1	2.97537	0.24635	25	1.23203	FL-Heigh	FL-Ctrl	100 - 3.65	146409	14.46	111157	138520	106832	116125	172508	124550	149333	121140	168755	113276	110808	104499	98639.7	164046	139838	145346	127406	179618
3.08_229.1537m/z		229.154	1	3.07742	0.352783	10	1.24996	FL-Ctrl	FL-Low	100 - 5.51	6655.23	19.59	5491.69	8064.58	6409.43	7714.12	4281.05	3977.85	7093.87	7124.15	4089.6	5596.4	6451.17	6269.45	6552.58	4071.05	4466.12	6904.48	7492.62	4352.84
3.14_241.1536m/z		241.154	1	3.14263	0.2973	4	5.98994	FL-Ctrl	FL-Low	100 - 5.94	698.327	3.59	723.835	697.381	673.764	349.75	0	0	123.672	488.429	541.559	737.637	557.862	659.05	297.087	0	0	120.37	513.692	576.418
3.35_708.5080m/z		708.508	1	3.3495	1.45253	12	1.1839	FL-Low	FL-Heigh	100 - 38.4	2.74922e+06	15.94	1.89623e+06	3.09917e+06	2.1166e+06	3.29698e+06	2.75718e+06	2.1935e+06	2.73215e+06	2.22164e+06	2.01272e+06	1.93239e+06	2.47915e+06	2.07038e+06	2.80055e+06	2.62193e+06	2.46275e+06	2.6592e+06	2.33654e+06	2.14227e+06
3.54_148.1327m/z		148.133	1	3.54422	0.2392	1	1.15503	FL-Ctrl	FL-Low	100	5167.73	41.74	5150.37	3014.78	7338.04	3130.79	3684.78	6606.78	2635.29	4472.46	6653.07	5248.57	2411.64	7177.79	2659.38	3504.02	7417.76	2564.93	4703.79	7081.31
3.61_399.0257m/z		399.026	1	3.60987	0.142333	6	3.1761	FL-Heigh	FL-Ctrl	100 - 5.99	2271.65	82.95	0	1039.14	1106.56	3244.99	309.509	485.14	4379.19	749.447	1686.31	0	831.246	1082.39	2756.38	294.326	544.69	4262.27	788.209	1794.86
3.64_114.0659m/z		114.066	1	3.63937	0.248767	8	1	---	---	100 - 2.83	0	---	0	0	0	0	0	0	0	0	0	0	0	0	0	0	0	0	0	0
3.67_290.1223m/z		290.122	1	3.67032	0.129317	3	1.62543	FL-Ctrl	FL-Heigh	100 - 2.72	102860	9.65	117177	100350	91052.4	63743.4	77140.9	69017.7	58404	71207.2	60233.7	119411	80274.2	89064	54145.4	73356.8	77489.5	56844.7	74890.2	64110.9	HMDB0248497	Voglibosa	M+Na	C10H21NO7	43.6	33.3	4.80936	90.1511		http://nonlinear.com/redirect/outbound?p=hmdb&param=HMDB0248497
3.78_147.0911m/z		147.091	1	3.78332	0.400817	13	1.38401	FL-Ctrl	FL-Heigh	100 - 2.89	128267	7.16	124696	149640	110465	127608	107683	87367.5	100336	88822.6	88875.3	127073	119703	108053	108394	102400	98091.8	97657.6	93416.7	94596
3.86_339.2879m/z		339.288	1	3.85748	0.54475	5	Infinity	FL-Ctrl	FL-Low	100 - 15.4	89.2086	173.21	0	0	267.626	0	0	0	0	0	0	0	0	261.781	0	0	0	0	0	0
3.95_121.0882m/z		121.088	1	3.949	0.0769	0	1.05575	FL-Low	FL-Ctrl	100 - 4.62	8246.31	7.63	6946.49	9520.32	6965.71	9965.81	7802.07	6971.05	8533.31	7345.95	7772.54	7078.95	7615.67	6813.59	8465.23	7419.35	7826.74	8305.49	7725.89	8272.84
3.96_813.4993m/z		813.499	1	3.95947	0.430533	136	1	---	---	100 - 35.7 - 7.8	0	---	0	0	0	0	0	0	0	0	0	0	0	0	0	0	0	0	0	0
3.99_176.0547m/z		176.055	1	3.99288	0.421033	24	1	---	---	100 - 3.01	0	---	0	0	0	0	0	0	0	0	0	0	0	0	0	0	0	0	0	0
4.03_282.2779m/z		282.278	1	4.0265	0.534733	13	5.66739	FL-Heigh	FL-Ctrl	100 - 17.7	1064.29	65.62	257.137	0	306.237	237.557	1345.54	1021	480.089	837.901	1874.87	262.04	0	299.549	201.787	1279.54	1146.33	467.271	881.238	1995.55	HMDB0253992	Laurocapram	M+H	C18H35NO	52	69.4	-4.52925	96.0166		http://nonlinear.com/redirect/outbound?p=hmdb&param=HMDB0253992
4.11_296.1424m/z		296.142	1	4.11123	0.0259833	24	1.65975	FL-Ctrl	FL-Heigh	100 - 0.696	19147.1	3.82	18899.8	18572	19969.5	13411.4	15138	11446.2	13662.4	11922.4	9023.49	19260.1	14856.5	19533.4	11392	14395.4	12851.2	13297.6	12539.1	9604.32	HMDB0244608	Alazocine	M+K	C17H23NO	40.8	26.8	5.06571	83.1436		http://nonlinear.com/redirect/outbound?p=hmdb&param=HMDB0244608
4.13_345.0857m/z		345.086	1	4.13465	0.0579	35	1.595	FL-Ctrl	FL-Heigh	100 - 5.64	47476.3	9.12	49720.7	50222.8	42485.5	48674.7	43338.4	31016.5	36400.4	25637.1	27259.6	50668.7	40175.2	41557.7	41345.6	41212.5	34823.8	35428.6	26963	29014.2	HMDB0251652	Dynasore	M+Na	C18H14N2O4	36.9	3.23	3.43586	85.4516		http://nonlinear.com/redirect/outbound?p=hmdb&param=HMDB0251652
4.15_540.8297m/z		540.83	1	4.15272	0.461567	0	1	---	---	100	0	---	0	0	0	0	0	0	0	0	0	0	0	0	0	0	0	0	0	0
4.19_121.0881m/z		121.088	1	4.19333	0.0234333	0	1.11352	FL-Ctrl	FL-Heigh	100 - 3.92	3686.09	7.73	3044.8	4392.85	3620.62	3513.39	3406.93	3026.03	3720.84	3138.74	3071.31	3102.85	3514.01	3541.55	2984.37	3239.81	3397.47	3621.5	3301.08	3269.01
4.20_114.0658m/z		114.066	1	4.19635	0.313433	8	1	---	---	100 - 3.67	0	---	0	0	0	0	0	0	0	0	0	0	0	0	0	0	0	0	0	0
4.20_147.3849m/z		147.385	1	4.20358	0.106433	0	1	---	---	100	0	---	0	0	0	0	0	0	0	0	0	0	0	0	0	0	0	0	0	0
4.21_108.0804m/z		108.08	1	4.20658	1.09702	31	1.19456	FL-Ctrl	FL-Heigh	100 - 4.68	679001	6.48	649405	775553	612046	722381	657750	542461	609293	558173	537766	661788	620394	598680	613611	625485	609048	593026	587042	572380
4.23_108.0543m/z		108.054	1	4.22885	0.392683	0	1	---	---	100	0	---	0	0	0	0	0	0	0	0	0	0	0	0	0	0	0	0	0	0
4.23_125.7377m/z		125.738	1	4.22885	0.392683	0	1	---	---	100	0	---	0	0	0	0	0	0	0	0	0	0	0	0	0	0	0	0	0	0
4.23_125.9934m/z		125.993	1	4.22885	0.392683	1	1	---	---	100	0	---	0	0	0	0	0	0	0	0	0	0	0	0	0	0	0	0	0	0
4.23_126.0807m/z		126.081	1	4.22885	0.392683	0	1	---	---	100	0	---	0	0	0	0	0	0	0	0	0	0	0	0	0	0	0	0	0	0
4.23_147.3154m/z		147.315	1	4.22885	0.197017	0	1	---	---	100	0	---	0	0	0	0	0	0	0	0	0	0	0	0	0	0	0	0	0	0
4.23_147.5638m/z		147.564	1	4.22885	0.229133	0	1	---	---	100 - 73.9	0	---	0	0	0	0	0	0	0	0	0	0	0	0	0	0	0	0	0	0
4.23_147.9030m/z		147.903	1	4.22885	0.14475	0	1	---	---	100	0	---	0	0	0	0	0	0	0	0	0	0	0	0	0	0	0	0	0	0
4.23_148.6891m/z		148.689	1	4.22885	0.392683	0	1	---	---	100	0	---	0	0	0	0	0	0	0	0	0	0	0	0	0	0	0	0	0	0
4.23_175.9672m/z		175.967	1	4.22885	0.392683	1	1	---	---	100	0	---	0	0	0	0	0	0	0	0	0	0	0	0	0	0	0	0	0	0
4.23_212.1333m/z		212.133	1	4.22885	0.392683	0	1.15198	FL-Ctrl	FL-Heigh	100	7928.1	13.01	7280.4	9120.06	7383.84	8426	8517.68	6314.97	7912.39	6441.97	6292.15	7419.22	7295.49	7222.59	7157.27	8099.85	7090.13	7701.13	6775.16	6697.16
4.23_212.2405m/z		212.241	1	4.22885	0.392683	0	1	---	---	81.9 - 100	0	---	0	0	0	0	0	0	0	0	0	0	0	0	0	0	0	0	0	0
4.23_212.4068m/z		212.407	1	4.22885	0.392683	0	1	---	---	100	0	---	0	0	0	0	0	0	0	0	0	0	0	0	0	0	0	0	0	0
4.23_212.8607m/z		212.861	1	4.22885	0.392683	1	1	---	---	100	0	---	0	0	0	0	0	0	0	0	0	0	0	0	0	0	0	0	0	0
4.23_213.2090m/z		213.209	1	4.22885	0.392683	0	1	---	---	100 - 5.29	0	---	0	0	0	0	0	0	0	0	0	0	0	0	0	0	0	0	0	0
4.23_126.3264m/z		126.326	1	4.23242	0.441867	0	1	---	---	100	0	---	0	0	0	0	0	0	0	0	0	0	0	0	0	0	0	0	0	0
4.23_176.6078m/z		176.608	1	4.23242	0.61565	0	1	---	---	100	0	---	0	0	0	0	0	0	0	0	0	0	0	0	0	0	0	0	0	0
4.24_175.3307m/z		175.331	1	4.2425	0.406333	0	Infinity	FL-Heigh	FL-Ctrl	100	2.38376	173.21	0	0	0	0	0	0	7.15127	0	0	0	0	0	0	0	0	6.96034	0	0
4.24_213.2091m/z		213.209	1	4.2425	0.0903333	0	1	---	---	100 - 98.7	0	---	0	0	0	0	0	0	0	0	0	0	0	0	0	0	0	0	0	0
4.24_213.4965m/z		213.497	1	4.2425	0.0903333	0	1	---	---	100	0	---	0	0	0	0	0	0	0	0	0	0	0	0	0	0	0	0	0	0
4.27_584.8558m/z		584.856	1	4.27478	0.818167	0	1	---	---	100	0	---	0	0	0	0	0	0	0	0	0	0	0	0	0	0	0	0	0	0
4.28_126.4188m/z		126.419	1	4.27803	0.07145	0	1	---	---	100	0	---	0	0	0	0	0	0	0	0	0	0	0	0	0	0	0	0	0	0
4.29_126.3264m/z		126.326	1	4.29223	0.0571333	0	1	---	---	100	0	---	0	0	0	0	0	0	0	0	0	0	0	0	0	0	0	0	0	0
4.30_121.0882m/z		121.088	1	4.30207	0.0638833	0	1.24642	FL-Ctrl	FL-Heigh	100 - 4.51	9072.08	6.91	7842.92	10470.4	8902.9	8336.13	7631.25	7284.68	7987.3	7209.23	6639.01	7992.47	8375.7	8708.48	7080.93	7256.9	8178.87	7774.05	7582.11	7066.35
4.33_213.1356m/z		213.136	1	4.33283	0.0903333	1	Infinity	FL-Ctrl	FL-Low	100 - 84.4 - 88.7	0.019731	173.21	0	0.059193	0	0	0	0	0	0	0	0	0.0473508	0	0	0	0	0	0	0
4.33_213.3478m/z		213.348	1	4.33283	0.0903333	0	1	---	---	100	0	---	0	0	0	0	0	0	0	0	0	0	0	0	0	0	0	0	0	0
4.34_595.3202m/z		595.32	1	4.3361	0.0327833	27	1	---	---	100 - 1.25	0	---	0	0	0	0	0	0	0	0	0	0	0	0	0	0	0	0	0	0
4.35_213.2091m/z		213.209	1	4.34637	0.0228333	0	1	---	---	76.5 - 100	0	---	0	0	0	0	0	0	0	0	0	0	0	0	0	0	0	0	0	0
4.35_213.4966m/z		213.497	1	4.34637	0.0228333	0	1	---	---	100	0	---	0	0	0	0	0	0	0	0	0	0	0	0	0	0	0	0	0	0
4.35_126.4188m/z		126.419	1	4.34937	0.0571333	0	1	---	---	100	0	---	0	0	0	0	0	0	0	0	0	0	0	0	0	0	0	0	0	0
4.37_617.3329m/z		617.333	1	4.37277	0.416033	72	1	---	---	100	0	---	0	0	0	0	0	0	0	0	0	0	0	0	0	0	0	0	0	0
4.38_250.0923m/z		250.092	1	4.37932	0.145483	7	1.10146	FL-Heigh	FL-Low	100	10238.7	36	8615.54	5391.3	14644.2	5292.06	12406.2	10188.5	5985.69	12227.6	12502.8	8779.82	4312.71	14324.4	4495.22	11797.6	11439.1	5825.88	12860.1	13307.6
4.41_168.0649m/z		168.065	1	4.4138	0.252433	45	1.11373	FL-Low	FL-Heigh	100 - 1.72	19614.9	9.31	28919.2	10742.3	17465.6	19629.6	14911.6	24303.6	16980.6	19473.7	16381.6	29470.6	8593.19	17084.2	16673.9	14180.1	27286.9	16527.2	20481	17436.1
4.41_639.3460m/z		639.346	1	4.4138	0.474767	39	1	---	---	100	0	---	0	0	0	0	0	0	0	0	0	0	0	0	0	0	0	0	0	0
4.43_716.9334m/z		716.933	1	4.43383	0.0524667	2	1	---	---	100 - 2.11	0	---	0	0	0	0	0	0	0	0	0	0	0	0	0	0	0	0	0	0
4.44_178.1583m/z		178.158	1	4.44168	1.79522	9	1.17407	FL-Ctrl	FL-Heigh	100 - 5.04	1.2269e+06	9.35	1.15622e+06	1.41202e+06	1.11246e+06	1.3212e+06	1.1536e+06	1.00032e+06	1.14477e+06	1.04065e+06	949585	1.17826e+06	1.12953e+06	1.08817e+06	1.12226e+06	1.09702e+06	1.1231e+06	1.11421e+06	1.09447e+06	1.01071e+06
4.45_176.4511m/z		176.451	1	4.45182	0.245233	0	1	---	---	100	0	---	0	0	0	0	0	0	0	0	0	0	0	0	0	0	0	0	0	0
4.45_176.9871m/z		176.987	1	4.45182	0.61565	4	1	---	---	100	0	---	0	0	0	0	0	0	0	0	0	0	0	0	0	0	0	0	0	0
4.46_150.0544m/z		150.054	1	4.45505	0.849117	13	1.21734	FL-Ctrl	FL-Heigh	100 - 4.06	183099	4.21	197119	172754	179426	180774	146134	175340	153691	154437	143102	200877	138192	175507	153555	138965	196863	149587	162424	152313
4.46_164.1428m/z		164.143	1	4.45823	0.751467	10	1.19386	FL-Ctrl	FL-Heigh	100 - 1.98	357170	9.96	320821	413197	337491	381871	332567	294482	330112	296735	270670	326938	330532	330121	324372	316253	330630	321299	312083	288092
4.47_176.6080m/z		176.608	1	4.46817	0.0269333	0	1	---	---	100	0	---	0	0	0	0	0	0	0	0	0	0	0	0	0	0	0	0	0	0
4.49_760.9581m/z		760.958	1	4.48755	0.270283	5	1	---	---	100	0	---	0	0	0	0	0	0	0	0	0	0	0	0	0	0	0	0	0	0
4.49_760.4579m/z		760.458	1	4.49153	0.0336667	75	1	---	---	100 - 7.68	0	---	0	0	0	0	0	0	0	0	0	0	0	0	0	0	0	0	0	0
4.50_176.4511m/z		176.451	1	4.4951	0.0269333	0	1	---	---	100	0	---	0	0	0	0	0	0	0	0	0	0	0	0	0	0	0	0	0	0
4.50_176.7849m/z		176.785	1	4.4951	0.0269333	0	1	---	---	100	0	---	0	0	0	0	0	0	0	0	0	0	0	0	0	0	0	0	0	0
4.50_136.1116m/z		136.112	1	4.49868	2.80243	46	1.17475	FL-Ctrl	FL-Heigh	100 - 7.87	4.5951e+06	7.97	4.28495e+06	5.31204e+06	4.18831e+06	4.94085e+06	4.3321e+06	3.74712e+06	4.23239e+06	3.89289e+06	3.60944e+06	4.36666e+06	4.24931e+06	4.09685e+06	4.19689e+06	4.1196e+06	4.20708e+06	4.11939e+06	4.09423e+06	3.84177e+06
4.50_672.9075m/z		672.908	1	4.50265	0.13905	0	1	---	---	100 - 2.27	0	---	0	0	0	0	0	0	0	0	0	0	0	0	0	0	0	0	0	0
4.51_776.5533m/z		776.553	1	4.50663	0.121933	160	3.48774	FL-Heigh	FL-Ctrl	100 - 32	199394	13.85	11880.2	83153	76476.8	120496	158002	150226	181806	166249	250128	12106.7	66517.3	74806.7	102353	150252	168667	176952	174847	266228
4.51_750.5391m/z		750.539	1	4.51418	0.195633	169	1.94911	FL-Heigh	FL-Ctrl	100 - 40	457038	3.46	95750.5	316219	291485	367736	365470	345148	426567	363751	580795	97576.3	252956	285120	312365	347543	387514	415178	382565	618179	PE O-18:2_20:4	PE O-18:2_20:4	M+H	C43H76NO7P	52.9	85.3	-5.54515	85.6014
4.52_818.5620m/z		818.562	1	4.52073	0.0934	275	Infinity	FL-Low	FL-Ctrl	100 - 33.1	526.737	173.21	0	0	0	1580.21	0	0	0	0	0	0	0	0	1342.27	0	0	0	0	0
4.54_121.0882m/z		121.088	1	4.53543	0.1549	0	1.13739	FL-Ctrl	FL-Heigh	100 - 2.42	19778.4	12.72	15340.7	25394.3	18600.1	22504.1	19201.9	17568.9	19292.7	18210.3	14664.8	15633.2	20313.9	18193.9	19115.6	18260	19725.4	18777.7	19152.2	15608.7
4.54_746.6017m/z		746.602	1	4.5394	0.0891	222	2.12934	FL-Heigh	FL-Ctrl	100 - 18.8	9352	77.82	1111.96	7933.01	4130.93	1208.61	3382.61	8965.58	15253.2	11983.3	819.457	1133.16	6345.92	4040.72	1026.63	3216.68	10066.1	14846	12603.1	872.204
4.56_790.5318m/z		790.532	1	4.55808	0.159917	269	1.29457	FL-Heigh	FL-Ctrl	100 - 38.9	521038	4.42	252832	542361	412248	528240	493623	486838	476921	446453	639741	257653	433856	403245	448701	469409	546597	464187	469545	680920
4.58_175.3314m/z		175.331	1	4.58453	0.134417	0	1	---	---	100	0	---	0	0	0	0	0	0	0	0	0	0	0	0	0	0	0	0	0	0
4.58_212.3823m/z		212.382	1	4.58453	0.57415	0	Infinity	FL-Ctrl	FL-Low	100	2.16839	173.21	6.50516	0	0	0	0	0	0	0	0	6.6292	0	0	0	0	0	0	0	0
4.59_82.6487m/z		82.6487	1	4.5885	0.748167	0	1	---	---	100	0	---	0	0	0	0	0	0	0	0	0	0	0	0	0	0	0	0	0	0
4.59_136.0612m/z		136.061	1	4.59433	0.205633	15	1.66513	FL-Ctrl	FL-Heigh	100 - 1.66	84691.4	15.61	121504	68677.9	63892.6	71804	100044	61541.3	57933.5	52379.4	42272.4	123821	54938.1	62497.3	60992.3	95136.6	69095.5	56386.8	55088.5	44993.4
4.60_121.0882m/z		121.088	1	4.5979	0.05945	0	1.30257	FL-Ctrl	FL-Heigh	100 - 0.521	8431.61	13.77	8329.18	9992.1	6973.56	8328.64	7675.23	6320.32	7622.65	6605.73	5190.81	8488	7993.07	6821.27	7074.58	7298.73	7096.14	7419.14	6947.39	5524.94
4.60_764.5189m/z		764.519	1	4.5979	0.153467	332	1.34705	FL-Heigh	FL-Ctrl	100 - 41.4	814396	16.52	375247	844606	593882	532862	861662	808970	961336	697310	784543	382402	675633	580913	452627	819395	908271	935669	733376	835042
4.62_820.6174m/z		820.617	1	4.61737	0.134783	269	1.54285	FL-Ctrl	FL-Heigh	100 - 42.3	45551	10.26	49830	46256.4	40566.7	51209.5	27212.7	31734.5	36563.8	22890.5	29117.5	50780.2	37002.3	39680.8	43498.8	25877.9	35629.9	35587.6	24074.5	30991.8
4.62_862.6252m/z		862.625	1	4.61737	0.1207	164	2.0404	FL-Heigh	FL-Ctrl	100 - 45.6 - 52.7 - 18.3	79683.3	10.58	0	70921.3	46236.9	41846.8	57995.6	50510.3	73899.7	75789.9	89360.3	0	56732.7	45227.2	35545.8	55150.7	56710.4	71926.7	79709.9	95112.3
4.63_858.5939m/z		858.594	1	4.62532	0.0978333	263	1.49073	FL-Heigh	FL-Ctrl	100 - 32.7	112296	14.79	7694.32	112169	106125	98346.9	115267	68179.5	119567	93291.4	124029	7841.04	89728.2	103807	83538.6	109613	76548.5	116375	98116.6	132012
4.63_744.5485m/z		744.549	1	4.62913	0.0978333	121	1.8888	FL-Heigh	FL-Ctrl	100 - 37.8 - 7.8 - 1.64	548904	8.76	176108	374846	320874	389649	471853	461952	604326	524462	517922	179466	299854	313867	330979	448707	518656	588191	551589	551260	HMDB0008994	PE(18:0/18:2(9Z,12Z))	M+H	C41H78NO8P	53.7	84.9	-7.0554	91.7548		http://nonlinear.com/redirect/outbound?p=hmdb&param=HMDB0008994
4.63_856.5773m/z		856.577	1	4.62913	0.0867	275	1.29789	FL-Heigh	FL-Ctrl	100 - 35.9	205895	6.01	54760.2	252821	168336	215122	228924	154060	215320	191874	210493	55804.3	202241	164660	182731	217694	172971	209571	201798	224042
4.63_175.7980m/z		175.798	1	4.6331	0.134417	0	1	---	---	100	0	---	0	0	0	0	0	0	0	0	0	0	0	0	0	0	0	0	0	0
4.63_175.8359m/z		175.836	1	4.6331	0.134417	0	1	---	---	100	0	---	0	0	0	0	0	0	0	0	0	0	0	0	0	0	0	0	0	0
4.63_176.1546m/z		176.155	1	4.6331	0.0446	0	1	---	---	100	0	---	0	0	0	0	0	0	0	0	0	0	0	0	0	0	0	0	0	0
4.64_93.8059m/z		93.8059	1	4.64103	0.693233	0	1	---	---	100	0	---	0	0	0	0	0	0	0	0	0	0	0	0	0	0	0	0	0	0
4.64_93.8920m/z		93.892	1	4.64103	0.774067	0	1	---	---	100	0	---	0	0	0	0	0	0	0	0	0	0	0	0	0	0	0	0	0	0
4.64_94.1037m/z		94.1037	1	4.64103	0.851817	0	1	---	---	100	0	---	0	0	0	0	0	0	0	0	0	0	0	0	0	0	0	0	0	0
4.64_94.3109m/z		94.3109	1	4.64103	0.707983	0	1	---	---	100	0	---	0	0	0	0	0	0	0	0	0	0	0	0	0	0	0	0	0	0
4.64_98.0953m/z		98.0953	1	4.64103	1.14715	0	1.57696	FL-Ctrl	FL-Low	100	323.286	28.71	44.7926	400.959	524.106	137.144	242.004	235.868	217.6	74.5685	342.653	45.6467	320.743	512.66	116.494	230.133	264.82	211.79	78.4253	364.709
4.64_107.8120m/z		107.812	1	4.64103	0.916017	0	1	---	---	100	0	---	0	0	0	0	0	0	0	0	0	0	0	0	0	0	0	0	0	0
4.64_107.9660m/z		107.966	1	4.64103	0.898683	2	1	---	---	96.6 - 100	0	---	0	0	0	0	0	0	0	0	0	0	0	0	0	0	0	0	0	0
4.64_108.1430m/z		108.143	1	4.64103	0.91205	0	1	---	---	100	0	---	0	0	0	0	0	0	0	0	0	0	0	0	0	0	0	0	0	0
4.64_124.7193m/z		124.719	1	4.64103	1.14715	0	1	---	---	100	0	---	0	0	0	0	0	0	0	0	0	0	0	0	0	0	0	0	0	0
4.64_125.3166m/z		125.317	1	4.64103	0.231833	0	1	---	---	95.7 - 100	0	---	0	0	0	0	0	0	0	0	0	0	0	0	0	0	0	0	0	0
4.64_125.5829m/z		125.583	1	4.64103	0.191617	0	1	---	---	100	0	---	0	0	0	0	0	0	0	0	0	0	0	0	0	0	0	0	0	0
4.64_125.7315m/z		125.732	1	4.64103	0.2248	0	1	---	---	100	0	---	0	0	0	0	0	0	0	0	0	0	0	0	0	0	0	0	0	0
4.64_125.9179m/z		125.918	1	4.64103	0.244183	0	1	---	---	100	0	---	0	0	0	0	0	0	0	0	0	0	0	0	0	0	0	0	0	0
4.64_125.9851m/z		125.985	1	4.64103	0.2406	0	1	---	---	100	0	---	0	0	0	0	0	0	0	0	0	0	0	0	0	0	0	0	0	0
4.64_126.1644m/z		126.164	1	4.64103	0.2573	0	1	---	---	100	0	---	0	0	0	0	0	0	0	0	0	0	0	0	0	0	0	0	0	0
4.64_146.7157m/z		146.716	1	4.64103	1.14715	0	1	---	---	100	0	---	0	0	0	0	0	0	0	0	0	0	0	0	0	0	0	0	0	0
4.64_148.1311m/z		148.131	1	4.64103	0.0341667	0	1	---	---	100	0	---	0	0	0	0	0	0	0	0	0	0	0	0	0	0	0	0	0	0
4.64_148.5415m/z		148.542	1	4.64103	0.518717	0	1	---	---	100	0	---	0	0	0	0	0	0	0	0	0	0	0	0	0	0	0	0	0	0
4.64_148.7609m/z		148.761	1	4.64103	0.518717	0	1	---	---	100	0	---	0	0	0	0	0	0	0	0	0	0	0	0	0	0	0	0	0	0
4.64_148.8763m/z		148.876	1	4.64103	0.4794	0	1	---	---	100	0	---	0	0	0	0	0	0	0	0	0	0	0	0	0	0	0	0	0	0
4.64_176.2663m/z		176.266	1	4.64103	0.574633	0	1	---	---	100	0	---	0	0	0	0	0	0	0	0	0	0	0	0	0	0	0	0	0	0
4.64_176.7859m/z		176.786	1	4.64103	0.574633	0	Infinity	FL-Low	FL-Ctrl	100	0.0844942	173.21	0	0	0	0	0	0.253483	0	0	0	0	0	0	0	0	0.284597	0	0	0
4.64_177.3209m/z		177.321	1	4.64103	1.14715	0	1	---	---	100	0	---	0	0	0	0	0	0	0	0	0	0	0	0	0	0	0	0	0	0
4.64_177.7706m/z		177.771	1	4.64103	1.14715	0	1	---	---	100	0	---	0	0	0	0	0	0	0	0	0	0	0	0	0	0	0	0	0	0
4.64_178.0833m/z		178.083	1	4.64103	1.14715	19	1.65362	FL-Low	FL-Heigh	100	1200.41	37.59	705.742	1149.4	1561.88	1706.22	586.201	1308.82	1768.56	211.349	197.877	719.199	919.451	1527.77	1449.31	557.445	1469.48	1721.34	222.28	210.613
4.64_212.1370m/z		212.137	1	4.64103	0.545933	0	1.3528	FL-Ctrl	FL-Heigh	100 - 68.8 - 58.1 - 61	21360.7	24.39	18245.5	27876.9	17959.7	27404	18702	14037.8	18444	17552.4	11373.6	18593.4	22299.8	17567.5	23277.7	17784.6	15760.9	17951.6	18460.2	12105.7
4.64_212.2673m/z		212.267	1	4.64103	0.4384	0	1	---	---	100	0	---	0	0	0	0	0	0	0	0	0	0	0	0	0	0	0	0	0	0
4.64_212.5129m/z		212.513	1	4.64103	0.518717	0	1	---	---	100	0	---	0	0	0	0	0	0	0	0	0	0	0	0	0	0	0	0	0	0
4.64_212.6919m/z		212.692	1	4.64103	0.545933	0	1	---	---	100	0	---	0	0	0	0	0	0	0	0	0	0	0	0	0	0	0	0	0	0
4.64_212.9387m/z		212.939	1	4.64103	0.79745	1	1	---	---	100	0	---	0	0	0	0	0	0	0	0	0	0	0	0	0	0	0	0	0	0
4.64_213.1031m/z		213.103	1	4.64103	0.788383	22	1	---	---	100	0	---	0	0	0	0	0	0	0	0	0	0	0	0	0	0	0	0	0	0
4.64_213.9582m/z		213.958	1	4.64103	1.12132	3	1	---	---	100	0	---	0	0	0	0	0	0	0	0	0	0	0	0	0	0	0	0	0	0
4.64_264.4660m/z		264.466	1	4.64103	1.14715	0	1	---	---	100	0	---	0	0	0	0	0	0	0	0	0	0	0	0	0	0	0	0	0	0
4.64_834.5955m/z		834.596	1	4.64103	0.186617	222	1.09175	FL-Low	FL-Ctrl	100 - 50.5 - 73.9 - 32.8 - 40.3	2.70534e+06	6.73	1.63057e+06	3.20994e+06	2.59344e+06	2.62769e+06	2.91344e+06	2.57489e+06	2.86691e+06	2.54708e+06	2.48273e+06	1.66166e+06	2.56775e+06	2.5368e+06	2.23203e+06	2.77053e+06	2.89095e+06	2.79037e+06	2.67882e+06	2.64254e+06
4.65_718.5344m/z		718.534	1	4.65217	0.0874333	107	2.48493	FL-Heigh	FL-Ctrl	100 - 30.7	230472	20.13	55120.1	141221	81902.2	126132	181752	184925	308983	213522	168910	56171.1	112968	80113.6	107140	172836	207625	300733	224566	179782	HMDB0008990	PE(18:0/16:1(9Z))	M+H	C39H76NO8P	53.3	89.2	-5.24686	83.2486		http://nonlinear.com/redirect/outbound?p=hmdb&param=HMDB0008990
4.67_768.5874m/z		768.587	1	4.67123	0.281467	245	1.69946	FL-Heigh	FL-Ctrl	100 - 43.1 - 61.2 - 23	270744	10.06	85230.5	214353	178351	184621	225738	203284	282140	150625	379468	86855.7	171469	174457	156822	214664	228237	274607	158416	403894
4.68_148.1312m/z		148.131	1	4.68135	0.0631833	0	1	---	---	100	0	---	0	0	0	0	0	0	0	0	0	0	0	0	0	0	0	0	0	0
4.69_804.5477m/z		804.548	1	4.68533	0.220533	277	1.09745	FL-Low	FL-Ctrl	100 - 39.3	117750	21.19	96332.7	153347	72200	154230	106813	92204.9	92477.6	107505	139412	98169.5	122668	70623.2	131007	101574	103523	90008.6	113065	148385	PC 36:4	PC 36:4	M+Na	C44H80NO8P	53.3	87.9	-4.76285	84.0608
4.70_786.5962m/z		786.596	1	4.69725	1.48597	116	1.35265	FL-Heigh	FL-Ctrl	100 - 46 - 33 - 14.9 - 3.12 - 0.651	8.47587e+06	2.56	4.29861e+06	7.96291e+06	6.53679e+06	7.58059e+06	7.97887e+06	7.77904e+06	8.18115e+06	7.31051e+06	9.93594e+06	4.38057e+06	6.36983e+06	6.39403e+06	6.43916e+06	7.58747e+06	8.73391e+06	7.96272e+06	7.68863e+06	1.05755e+07
4.73_758.5655m/z		758.566	1	4.73427	0.79935	119	1.19135	FL-Heigh	FL-Ctrl	100 - 45	8.0052e+06	10.35	4.68375e+06	8.86333e+06	6.61116e+06	7.86833e+06	8.61839e+06	6.99987e+06	7.68004e+06	6.51789e+06	9.81768e+06	4.77306e+06	7.09012e+06	6.46679e+06	6.68357e+06	8.19563e+06	7.8591e+06	7.47499e+06	6.85501e+06	1.04496e+07
4.75_148.1316m/z		148.132	1	4.75247	0.214483	0	1	---	---	100	0	---	0	0	0	0	0	0	0	0	0	0	0	0	0	0	0	0	0	0
4.78_796.5210m/z		796.521	1	4.77602	0.347817	128	1.29489	FL-Ctrl	FL-Heigh	100 - 38.4	1.19326e+06	11.95	1.30485e+06	1.24226e+06	1.03266e+06	1.1756e+06	1.27678e+06	986467	968529	754934	1.04107e+06	1.32973e+06	993731	1.01011e+06	998583	1.21415e+06	1.10756e+06	942671	793981	1.10808e+06
4.78_720.5875m/z		720.587	1	4.78223	0.380317	109	5.08206	FL-Heigh	FL-Ctrl	100 - 38.2 - 3.87	42196	20.45	4073.84	10534.1	10300.9	4492.7	23506.9	32710.8	50892.3	33638.6	42057	4151.51	8426.6	10076	3816.22	22353.8	36726	49533.6	35378.5	44764.2
4.78_734.5651m/z		734.565	1	4.78223	0.46555	72	1.90029	FL-Heigh	FL-Ctrl	100 - 44.4 - 13.4 - 5.63 - 2.42 - 0.765	8.85666e+06	7.02	2.36221e+06	6.28783e+06	5.33204e+06	3.83867e+06	7.69252e+06	7.75876e+06	9.55096e+06	8.6668e+06	8.35222e+06	2.40726e+06	5.02988e+06	5.2156e+06	3.26067e+06	7.31517e+06	8.71115e+06	9.29596e+06	9.11506e+06	8.88984e+06
4.81_770.5054m/z		770.505	1	4.80628	0.451183	121	1.14571	FL-Low	FL-Ctrl	100 - 29.1	922761	15.47	949225	735990	731002	1.01264e+06	1.02301e+06	732629	880779	723398	1.02e+06	967325	588747	715038	860166	972829	822559	857263	760814	1.08566e+06
4.83_692.5557m/z		692.556	1	4.8285	0.2335	81	2.07358	FL-Heigh	FL-Low	100 - 33.7 - 1.97	1062.12	173.21	0	2081.32	0	0	1536.66	0	0	3186.37	0	0	1664.93	0	0	1461.28	0	0	3351.18	0
4.83_282.2778m/z		282.278	1	4.83433	0.183083	13	Infinity	FL-Ctrl	FL-Low	100 - 17.8	119.099	173.21	0	357.298	0	0	0	0	0	0	0	0	285.817	0	0	0	0	0	0	0
4.84_772.5199m/z		772.52	1	4.84373	0.368233	183	1.69662	FL-Heigh	FL-Ctrl	100 - 35 - 6.3	1.70298e+06	16.95	792368	1.11362e+06	1.10527e+06	698961	1.69262e+06	1.7722e+06	1.9821e+06	1.72132e+06	1.40552e+06	807476	890828	1.08113e+06	593717	1.60959e+06	1.98974e+06	1.92918e+06	1.81035e+06	1.49599e+06
4.85_298.2727m/z		298.273	1	4.85027	0.09355	18	1	---	---	100	0	---	0	0	0	0	0	0	0	0	0	0	0	0	0	0	0	0	0	0
4.85_302.3047m/z		302.305	1	4.85423	0.1106	17	1	---	---	100 - 11.2	0	---	0	0	0	0	0	0	0	0	0	0	0	0	0	0	0	0	0	0
4.86_650.3930m/z		650.393	1	4.85782	0.0551167	1	1	---	---	100 - 5.52	0	---	0	0	0	0	0	0	0	0	0	0	0	0	0	0	0	0	0	0
4.86_738.9463m/z		738.946	1	4.85782	0.0749	1	1	---	---	100 - 3.85	0	---	0	0	0	0	0	0	0	0	0	0	0	0	0	0	0	0	0	0
4.87_126.4196m/z		126.42	1	4.86855	0.0312667	0	1	---	---	100	0	---	0	0	0	0	0	0	0	0	0	0	0	0	0	0	0	0	0	0
4.88_542.3345m/z		542.334	1	4.8764	0.191767	4	1	---	---	100 - 4.12	0	---	0	0	0	0	0	0	0	0	0	0	0	0	0	0	0	0	0	0
4.88_804.9845m/z		804.984	1	4.87997	0.317017	0	1	---	---	100	0	---	0	0	0	0	0	0	0	0	0	0	0	0	0	0	0	0	0	0
4.88_727.3981m/z		727.398	1	4.88393	0.0830167	68	1	---	---	100 - 3.25	0	---	0	0	0	0	0	0	0	0	0	0	0	0	0	0	0	0	0	0
4.89_512.9840m/z		512.984	1	4.89187	0.201667	6	1	---	---	100	0	---	0	0	0	0	0	0	0	0	0	0	0	0	0	0	0	0	0	0
4.89_542.6690m/z		542.669	1	4.89187	0.364033	0	1	---	---	100	0	---	0	0	0	0	0	0	0	0	0	0	0	0	0	0	0	0	0	0
4.89_557.6785m/z		557.679	1	4.89187	0.3706	0	1	---	---	100	0	---	0	0	0	0	0	0	0	0	0	0	0	0	0	0	0	0	0	0
4.90_213.2063m/z		213.206	1	4.89982	0.1585	0	1	---	---	100	0	---	0	0	0	0	0	0	0	0	0	0	0	0	0	0	0	0	0	0
4.90_572.0193m/z		572.019	1	4.90338	0.417083	1	Infinity	FL-Heigh	FL-Ctrl	100	211.893	173.21	0	0	0	0	0	0	0	635.68	0	0	0	0	0	0	0	0	668.558	0
4.91_126.3222m/z		126.322	1	4.90735	0.0768833	0	1	---	---	100	0	---	0	0	0	0	0	0	0	0	0	0	0	0	0	0	0	0	0	0
4.91_534.6356m/z		534.636	1	4.90735	0.046	0	1	---	---	100 - 2.31	0	---	0	0	0	0	0	0	0	0	0	0	0	0	0	0	0	0	0	0
4.91_563.9860m/z		563.986	1	4.90735	0.146333	1	1	---	---	100 - 5.88	0	---	0	0	0	0	0	0	0	0	0	0	0	0	0	0	0	0	0	0
4.91_572.3538m/z		572.354	1	4.90735	0.324833	25	1	---	---	100	0	---	0	0	0	0	0	0	0	0	0	0	0	0	0	0	0	0	0	0
4.91_212.2682m/z		212.268	1	4.91133	0.0556167	0	1	---	---	100	0	---	0	0	0	0	0	0	0	0	0	0	0	0	0	0	0	0	0	0
4.91_212.5466m/z		212.547	1	4.91133	0.0556167	0	1	---	---	100	0	---	0	0	0	0	0	0	0	0	0	0	0	0	0	0	0	0	0	0
4.91_212.8094m/z		212.809	1	4.91133	0.303883	0	1	---	---	100	0	---	0	0	0	0	0	0	0	0	0	0	0	0	0	0	0	0	0	0
4.91_213.1380m/z		213.138	1	4.91133	0.303883	11	Infinity	FL-Heigh	FL-Ctrl	100 - 84.4 - 88.6	99.912	173.21	0	0	0	0	0	104.439	0	0	299.736	0	0	0	0	0	117.259	0	0	319.029
4.91_564.3206m/z		564.321	1	4.91457	0.361833	4	1	---	---	100	0	---	0	0	0	0	0	0	0	0	0	0	0	0	0	0	0	0	0	0
4.92_578.9959m/z		578.996	1	4.9244	0.344283	2	1	---	---	100	0	---	0	0	0	0	0	0	0	0	0	0	0	0	0	0	0	0	0	0
4.93_748.9090m/z		748.909	1	4.93233	0.2662	2	1	---	---	100 - 26.4	0	---	0	0	0	0	0	0	0	0	0	0	0	0	0	0	0	0	0	0
4.94_793.4365m/z		793.437	1	4.93558	0.0812333	94	Infinity	FL-Heigh	FL-Ctrl	100 - 2.46	50.0953	173.21	0	0	0	0	0	0	150.286	0	0	0	0	0	0	0	0	146.273	0	0
4.95_593.3368m/z		593.337	1	4.94978	0.06215	32	1	---	---	100 - 4.85	0	---	0	0	0	0	0	0	0	0	0	0	0	0	0	0	0	0	0	0
4.95_608.0120m/z		608.012	1	4.94978	0.03085	0	1	---	---	100 - 1.04	0	---	0	0	0	0	0	0	0	0	0	0	0	0	0	0	0	0	0	0
4.96_146.1170m/z		146.117	1	4.95622	0.333683	27	10.6645	FL-Low	FL-Ctrl	100	94889.7	28.12	6340.37	4124.17	16228.7	59251.7	146927	78490.3	47604.2	47701.2	75364.9	6461.27	3299.08	15874.3	50330	139720	88124.9	46333.2	50168.4	80216	HMDB0254597	Methyl L-leucinate	M+H	C7H15NO2	39.5	10.3	-3.99653	91.8363		http://nonlinear.com/redirect/outbound?p=hmdb&param=HMDB0254597
4.96_174.1231m/z		174.123	1	4.96298	0.233867	5	1.22743	FL-Ctrl	FL-Heigh	100 - 44.5	23446.3	10.51	18449.9	26553.9	25335	18143	18777.9	21993.5	16877.2	21807.9	18620.4	18801.7	21241.5	24781.7	15411.1	17856.8	24693.2	16426.6	22935.9	19819
4.97_213.2066m/z		213.207	1	4.97348	0.84015	0	1	---	---	100	0	---	0	0	0	0	0	0	0	0	0	0	0	0	0	0	0	0	0	0
4.98_750.5601m/z		750.56	1	4.98065	0.182	31	Infinity	FL-Heigh	FL-Ctrl	100 - 36.2	507.448	173.21	0	0	0	0	0	0	0	0	1522.34	0	0	0	0	0	0	0	0	1620.33
4.99_308.0826m/z		308.083	1	4.9882	0.181317	26	1.3662	FL-Heigh	FL-Ctrl	100	102906	22.85	55557	83425.9	86984.6	55205.9	117633	57731.7	79958.9	100675	128083	56616.4	66735.6	85085	46893.4	111863	64818.2	77824.1	105882	136328
5.00_126.4202m/z		126.42	1	4.99537	0.0338	0	1	---	---	100	0	---	0	0	0	0	0	0	0	0	0	0	0	0	0	0	0	0	0	0
5.00_788.5163m/z		788.516	1	4.99537	0.180617	293	7.21675	FL-Heigh	FL-Ctrl	100 - 30.7	71.1439	86.74	0	15.2647	14.3098	0	29.081	18.4296	9.86263	43.0842	160.485	0	12.2108	13.9973	0	27.6544	20.6918	9.59931	45.3126	170.815
5.01_169.0753m/z		169.075	1	5.01272	0.159017	10	1.16167	FL-Heigh	FL-Low	100 - 6.28	66309.8	17.98	44257.3	74363.3	78140	74371.4	54199.2	42673.1	61307	79918.2	57704.2	45101.2	59486	76433.6	63173.1	51540.5	47911.2	59670.2	84051.7	61418.6
5.03_578.6612m/z		578.661	1	5.02592	0.163867	0	1	---	---	100 - 6.8	0	---	0	0	0	0	0	0	0	0	0	0	0	0	0	0	0	0	0	0
5.04_126.3228m/z		126.323	1	5.036	0.0364833	0	1	---	---	100	0	---	0	0	0	0	0	0	0	0	0	0	0	0	0	0	0	0	0	0
5.04_267.1441m/z		267.144	1	5.03997	0.0973667	7	1.1794	FL-Heigh	FL-Ctrl	100 - 2.37	49657.8	7.86	42474.7	33715.2	50123.5	39272.8	42461.4	58736.5	45157.4	51720.1	52095.8	43284.6	26970.1	49028.9	33359.4	40378.5	65946.4	43951.8	54395.2	55449.1
5.06_175.7618m/z		175.762	1	5.06237	0.6923	0	1	---	---	100	0	---	0	0	0	0	0	0	0	0	0	0	0	0	0	0	0	0	0	0
5.07_190.1066m/z		190.107	1	5.0689	0.211533	18	Infinity	FL-Low	FL-Ctrl	100 - 9.04	204.157	67.68	0	0	0	362.739	140.029	109.703	0	0	0	0	0	0	308.121	133.16	123.169	0	0	0	HMDB0249700	Castanospermine	M+H	C8H15NO4	48.5	48.4	-3.98754	98.635		http://nonlinear.com/redirect/outbound?p=hmdb&param=HMDB0249700
5.07_318.2988m/z		318.299	1	5.0689	0.123817	8	1	---	---	100 - 7.48	0	---	0	0	0	0	0	0	0	0	0	0	0	0	0	0	0	0	0	0
5.08_175.3340m/z		175.334	1	5.07607	0.0336167	0	1	---	---	100	0	---	0	0	0	0	0	0	0	0	0	0	0	0	0	0	0	0	0	0
5.08_175.8004m/z		175.8	1	5.07607	0.0336167	0	1	---	---	100	0	---	0	0	0	0	0	0	0	0	0	0	0	0	0	0	0	0	0	0
5.08_175.8381m/z		175.838	1	5.07607	0.6786	0	1	---	---	100	0	---	0	0	0	0	0	0	0	0	0	0	0	0	0	0	0	0	0	0
5.08_176.1569m/z		176.157	1	5.07607	0.0870667	0	1	---	---	100	0	---	0	0	0	0	0	0	0	0	0	0	0	0	0	0	0	0	0	0
5.08_126.4208m/z		126.421	1	5.0825	0.0348333	0	1	---	---	100	0	---	0	0	0	0	0	0	0	0	0	0	0	0	0	0	0	0	0	0
5.10_104.0702m/z		104.07	1	5.09532	0.111333	77	1.45519	FL-Low	FL-Ctrl	100	488.356	35.96	333.681	176.92	496.188	287.26	566.426	611.384	582.256	353.604	150.142	340.043	141.525	485.352	244.006	538.64	686.431	566.711	371.893	159.807	N-Methylalanine	N-Methylalanine	M+H	C4H9NO2	50.2	60.4	-3.85676	94.8975
5.11_94.3902m/z		94.3902	1	5.10572	0.672167	0	1	---	---	100	0	---	0	0	0	0	0	0	0	0	0	0	0	0	0	0	0	0	0	0
5.11_529.3553m/z		529.355	1	5.11365	0.11785	14	1	---	---	100 - 27.5	0	---	0	0	0	0	0	0	0	0	0	0	0	0	0	0	0	0	0	0
5.13_175.2491m/z		175.249	1	5.12923	0.0224	0	1	---	---	95.7 - 100	0	---	0	0	0	0	0	0	0	0	0	0	0	0	0	0	0	0	0	0
5.13_175.4692m/z		175.469	1	5.12923	0.0224	0	1	---	---	100	0	---	0	0	0	0	0	0	0	0	0	0	0	0	0	0	0	0	0	0
5.13_175.8259m/z		175.826	1	5.12923	0.0224	0	1	---	---	100	0	---	0	0	0	0	0	0	0	0	0	0	0	0	0	0	0	0	0	0
5.13_245.1850m/z		245.185	1	5.12923	0.164767	31	2.41194	FL-Heigh	FL-Ctrl	100 - 6.47	171.384	173.21	0	0	213.169	0	498.106	0	0	0	514.152	0	0	208.514	0	473.673	0	0	0	547.247
5.15_153.0401m/z		153.04	1	5.14805	0.195917	32	1.14113	FL-Heigh	FL-Ctrl	100 - 5.27	45560.8	4.98	40788.6	37654.2	41335.6	41834.6	38422.2	45943.5	41183.7	50612.7	44886	41566.4	30121	40432.9	35535.5	36537.4	51583.1	40084.2	53230.5	47775.3
5.17_125.0705m/z		125.07	1	5.1671	0.10625	10	1.83006	FL-Ctrl	FL-Heigh	100	21565	24.78	23022.3	26029.1	15643.7	25741.6	18285.3	13442.3	15594	11291.1	8466.31	23461.3	20821.7	15302	21865.6	17388.3	15092.3	15177.7	11875.1	9011.27
5.19_398.3389m/z		398.339	1	5.1918	0.0866333	3	Infinity	FL-Heigh	FL-Ctrl	100 - 5.18	23458.2	12.93	0	0	0	2189.25	7424.27	16312.2	26881	22391.3	21102.4	0	0	0	1859.61	7060.08	18314.5	26163.3	23549.4	22460.7	HMDB0032001	N-(2,4-Eicosadienoyl)piperidine	M+Na	C25H45NO	44.6	44.7	-1.08111	79.4984		http://nonlinear.com/redirect/outbound?p=hmdb&param=HMDB0032001
5.20_197.1026m/z		197.103	1	5.19973	0.0751167	29	1.21797	FL-Heigh	FL-Ctrl	100	6674.6	17.66	5896.89	2942.19	7601.24	3173.87	6206.24	7533.49	6055.49	8034.27	5934.05	6009.33	2353.57	7435.25	2695.98	5901.81	8458.22	5893.82	8449.81	6316.02
5.21_176.1325m/z		176.132	1	5.21125	0.121183	0	1	---	---	100	0	---	0	0	0	0	0	0	0	0	0	0	0	0	0	0	0	0	0	0
5.21_176.2678m/z		176.268	1	5.21125	0.121183	0	1	---	---	100	0	---	0	0	0	0	0	0	0	0	0	0	0	0	0	0	0	0	0	0
5.21_176.6023m/z		176.602	1	5.21125	0.121183	0	1	---	---	100	0	---	0	0	0	0	0	0	0	0	0	0	0	0	0	0	0	0	0	0
5.21_176.9871m/z		176.987	1	5.21125	0.121183	4	1	---	---	100	0	---	0	0	0	0	0	0	0	0	0	0	0	0	0	0	0	0	0	0
5.22_125.4811m/z		125.481	1	5.21522	0.0615	0	1	---	---	100	0	---	0	0	0	0	0	0	0	0	0	0	0	0	0	0	0	0	0	0
5.22_125.7114m/z		125.711	1	5.21522	0.0615	0	1	---	---	100	0	---	0	0	0	0	0	0	0	0	0	0	0	0	0	0	0	0	0	0
5.22_175.2491m/z		175.249	1	5.21522	0.11325	0	1	---	---	95.7 - 100	0	---	0	0	0	0	0	0	0	0	0	0	0	0	0	0	0	0	0	0
5.22_175.4692m/z		175.469	1	5.21522	0.11325	0	1	---	---	100	0	---	0	0	0	0	0	0	0	0	0	0	0	0	0	0	0	0	0	0
5.22_175.8259m/z		175.826	1	5.21522	0.11325	0	1	---	---	100	0	---	0	0	0	0	0	0	0	0	0	0	0	0	0	0	0	0	0	0
5.22_757.6179m/z		757.618	1	5.21522	0.1892	124	12.6182	FL-Heigh	FL-Ctrl	100 - 44.3	21573	67.4	0	3352.16	1776.87	2790.39	15520.1	10129	13496.1	0	51222.8	0	2681.53	1738.06	2370.23	14758.8	11372.3	13135.8	0	54519.9
5.24_152.0700m/z		152.07	1	5.23843	0.1446	81	1	---	---	100 - 5.33	0	---	0	0	0	0	0	0	0	0	0	0	0	0	0	0	0	0	0	0
5.24_170.0805m/z		170.08	1	5.2424	0.1906	29	1	---	---	100 - 7.48 - 0.0256	0	---	0	0	0	0	0	0	0	0	0	0	0	0	0	0	0	0	0	0
5.25_210.0753m/z		210.075	1	5.25033	0.161933	25	1.29729	FL-Ctrl	FL-Heigh	100	53760.6	5.36	49186.6	54144	57951	43761.4	41581.9	39305.6	40376.6	45543.8	38401.2	50124.5	43311.9	56685.5	37172.1	39542.1	44130.3	39298.6	47899.4	40873
5.25_731.6021m/z		731.602	1	5.25033	0.23205	150	11.718	FL-Heigh	FL-Ctrl	100 - 42.5 - 16.7 - 2.68	224379	19.7	8509.14	21856.6	27078.8	24325.3	116805	174821	228889	178096	266153	8671.39	17483.9	26487.5	20662.5	111075	196280	222778	187308	283284	SPHINGOMYELIN	SPHINGOMYELIN	M+H	C41H83N2O6P	43.5	29.9	-5.52089	94.1849
5.26_122.0597m/z		122.06	1	5.26085	0.262167	10	1.10266	FL-Ctrl	FL-Heigh	100	45855.1	1.88	42826.7	44557.3	50181.3	46028.8	38051.1	42095.2	41623.6	42349.9	40783.8	43643.3	35643.1	49085.5	39098.1	36184.6	47262.3	40512.3	44540.3	43409
5.26_198.0866m/z		198.087	1	5.26085	0.0836667	30	1	---	---	100 - 2.64	0	---	0	0	0	0	0	0	0	0	0	0	0	0	0	0	0	0	0	0	HMDB0003148	Argininic acid	M+Na	C6H13N3O3	51.2	72.3	9.78148	94.3922		http://nonlinear.com/redirect/outbound?p=hmdb&param=HMDB0003148
5.26_357.2998m/z		357.3	1	5.26085	0.1462	55	15.0651	FL-Heigh	FL-Ctrl	100	1875.41	130.32	0	373.461	0	0	0	1220.1	4697.18	503.896	425.155	0	298.746	0	0	0	1369.87	4571.77	529.958	452.522
5.27_152.0216m/z		152.022	1	5.26878	0.0308667	10	2.03892	FL-Ctrl	FL-Heigh	100	9712.22	11.62	11673.2	8659.86	8803.59	7290.16	5894.32	6126.76	4357.35	6483.54	3449.37	11895.8	6927.35	8611.33	6192.46	5605.18	6878.82	4241.01	6818.88	3671.4	HMDB0000562	Creatinine	M+K	C4H7N3O	38.4	2.87	-4.42661	94.4515		http://nonlinear.com/redirect/outbound?p=hmdb&param=HMDB0000562
5.27_175.0860m/z		175.086	1	5.27275	0.11325	16	1.03045	FL-Heigh	FL-Low	100 - 7.39	130941	4.08	115857	131931	143854	133035	123596	124583	133939	143394	115490	118066	105537	140713	113004	117533	139875	130363	150811	122924
5.28_125.4811m/z		125.481	1	5.28418	0.06955	0	1	---	---	100	0	---	0	0	0	0	0	0	0	0	0	0	0	0	0	0	0	0	0	0
5.28_125.7114m/z		125.711	1	5.28418	0.06955	0	1	---	---	100	0	---	0	0	0	0	0	0	0	0	0	0	0	0	0	0	0	0	0	0
5.29_263.0951m/z		263.095	1	5.28775	0.0821	12	1.19725	FL-Heigh	FL-Ctrl	100 - 9.76 - 1.61	116687	11.47	84635.3	85791.5	121961	83574.3	110114	114100	104916	131248	113898	86249.1	68627.9	119298	70990.3	104713	128106	102115	138037	121229	HMDB0259006	Thiochrome	M+H	C12H14N4OS	50.7	66.6	-3.84262	91.2695		http://nonlinear.com/redirect/outbound?p=hmdb&param=HMDB0259006
5.29_301.0509m/z		301.051	1	5.29133	0.0445167	12	1.73928	FL-Ctrl	FL-Heigh	100 - 3.62	33631.9	20.3	41490.5	29158.5	30246.6	30669.4	18731.7	22156.4	18705.8	24776.9	14527.5	42281.7	23325	29586.1	26051.4	17812.9	24876.1	18206.3	26058.4	15462.6
5.29_788.5393m/z		788.539	1	5.29133	0.180817	111	5.03981	FL-Heigh	FL-Ctrl	100 - 33.6 - 48.5	139837	12.04	967.567	33423	48848.7	19051.2	105403	77974.3	132822	127645	159043	986.016	26736.3	47781.9	16182.6	100232	87545.6	129276	134247	169280
5.29_211.7983m/z		211.798	1	5.29492	0.0111667	0	1	---	---	100	0	---	0	0	0	0	0	0	0	0	0	0	0	0	0	0	0	0	0	0
5.30_675.5405m/z		675.54	1	5.3025	0.16055	127	3.52879	FL-Heigh	FL-Ctrl	100 - 40 - 8.51	5812.02	62.57	821.408	2802.07	1317.62	0	2672.87	4058.97	973.775	1345.77	15116.5	837.071	2241.48	1288.84	0	2541.75	4557.2	947.777	1415.37	16089.6
5.31_231.1693m/z		231.169	1	5.30608	0.0770167	13	1	---	---	100	0	---	0	0	0	0	0	0	0	0	0	0	0	0	0	0	0	0	0	0
5.31_86.0961m/z		86.0961	1	5.30967	0.0659833	6	1.38062	FL-Ctrl	FL-Low	100 - 0.19	8442.27	10.88	1587.66	13467.3	10271.9	4897.14	10735.4	2711.96	7410.28	9117.76	7863.16	1617.93	10773	10047.6	4159.76	10208.8	3044.85	7212.43	9589.35	8369.3
5.31_305.0966m/z		305.097	1	5.3133	0.0655	21	1	---	---	100 - 5.25	0	---	0	0	0	0	0	0	0	0	0	0	0	0	0	0	0	0	0	0
5.32_343.0523m/z		343.052	1	5.31727	0.1034	34	1	---	---	100 - 10.7 - 5.9	0	---	0	0	0	0	0	0	0	0	0	0	0	0	0	0	0	0	0	0
5.32_769.5570m/z		769.557	1	5.31727	0.202117	127	16.6898	FL-Heigh	FL-Ctrl	100 - 25.1	91828.5	33.55	0	4266.97	12239.3	2630.6	54370.2	91070.9	127389	74874.6	73221.7	0	3413.31	11972	2234.5	51703.1	102250	123988	78747.3	77934.8
5.32_713.4961m/z		713.496	1	5.32085	0.118883	119	Infinity	FL-Heigh	FL-Ctrl	100 - 36.9 - 12.9	2168.21	115.72	0	0	0	0	2451.64	0	0	1588.1	4916.52	0	0	0	0	2331.38	0	0	1670.24	5232.99
5.32_825.4875m/z		825.487	1	5.32448	0.08085	108	15.4008	FL-Heigh	FL-Ctrl	100 - 94.3 - 29.7	38923.6	55.14	1048.53	2381.48	4152.13	7777.75	19780.9	32763.7	49059.6	14268.3	53442.9	1068.52	1905.03	4061.46	6606.64	18810.6	36785.4	47749.7	15006.3	56882.9
5.34_294.1535m/z		294.154	1	5.3364	0.103883	8	1.69822	FL-Ctrl	FL-Low	100 - 8.8	96405.7	15.89	33635.9	152543	103038	34828.5	114925	20552.8	64884.6	84617.2	64994	34277.2	122025	100788	29584.3	109288	23075.6	63152.2	88993.8	69177.5
5.35_206.8851m/z		206.885	1	5.3458	0.0447333	0	1.19067	FL-Ctrl	FL-Heigh	100	15327.8	13.58	17390	16766.5	11826.9	17394	10580.4	12409.7	14445.8	13182.2	10991.8	17721.6	13412.2	11568.6	14775	10061.4	13933	14060.1	13864	11699.3
5.35_175.0860m/z		175.086	1	5.34977	0.01945	15	1.39539	FL-Low	FL-Heigh	100 - 3.3	4969.69	12.45	4346.94	2736.42	3847.9	6066.95	4362.51	4479.62	3338.8	3273.47	4072.21	4429.83	2188.97	3763.87	5153.43	4148.52	5029.49	3249.66	3442.78	4334.34
5.37_200.0676m/z		200.068	1	5.36525	0.116167	43	1.28996	FL-Heigh	FL-Ctrl	100 - 2.69	51176	9.73	30875.5	57655.9	30486.2	47794.6	46674.9	39755.1	53339.3	43591.2	56597.6	31464.3	46121.2	29820.4	40598	44385.3	44635	51915.2	45845.8	60240.6
5.38_514.6406m/z		514.641	1	5.37973	0.0830167	0	1.08677	FL-Ctrl	FL-Low	100	78299.5	3.9	84914	82941.4	67043.3	74333	68912.6	72897.8	77291.5	78258.4	68771	86533.1	66348	65579.1	63140.5	65532.2	81845.9	75227.9	82306	73197.6
5.39_272.7857m/z		272.786	1	5.39125	0.243417	0	1.03646	FL-Ctrl	FL-Low	100	70863.9	1.93	76315.3	67013	69263.4	65834.2	65303.1	73975.3	70498.2	68261.3	70680.6	77770.5	53606.3	67750.8	55921.3	62099.7	83055.7	68616	71791.9	75230.1
5.39_506.6091m/z		506.609	1	5.39125	0.175033	1	1.07719	FL-Heigh	FL-Low	100	89405.4	1.98	96216.1	83765	84759.9	76086.8	79548	93360.8	91291.8	89146.7	87777.7	98050.8	67006.9	82908.9	64630.2	75645.9	104821	88854.4	93757.6	93427.7
5.40_344.7207m/z		344.721	1	5.39918	0.251367	1	1.07729	FL-Heigh	FL-Ctrl	100	59798.4	2.67	60698.3	47737.1	58088.4	51979.7	54164.2	63422	58279.3	61463.9	59652	61855.7	38186.8	56819.9	44153	51507.2	71207	56723.3	64642.9	63491.6
5.41_270.7884m/z		270.788	1	5.41108	0.247383	0	1.06679	FL-Ctrl	FL-Low	100	76199.9	0.7	80660.3	71100.9	76838.4	69968.6	66796	77522.2	76070.7	75664	75026.5	82198.4	56876.4	75160.4	59433.3	63519.4	87038	74039.7	79577.5	79855.9
5.41_496.5801m/z		496.58	1	5.41108	0.250367	0	1.10496	FL-Heigh	FL-Ctrl	100	134518	6.57	132063	96092.2	137068	103194	121536	147822	124352	138857	140346	134581	76867.9	134074	87655.5	115575	165967	121032	146039	149380
5.42_420.6502m/z		420.65	1	5.41505	0.19215	0	1.18414	FL-Heigh	FL-Ctrl	100	46924.9	5.82	40268.6	27720.6	50894.9	38606.2	40072.9	55653.2	43786.6	48767.3	48220.9	41036.4	22174.8	49783.4	32793.2	38107.2	62484.6	42617.6	51289.7	51324.7
5.42_644.4445m/z		644.444	1	5.41505	0.196117	17	1.25132	FL-Heigh	FL-Ctrl	100	83000	15.83	64476.1	46443.2	88070.1	55232.1	73572.1	95010.2	68421.7	86648	93930.4	65705.6	37151.7	86146.8	46915.7	69963.2	106673	66594.9	91129.6	99976.5
5.42_338.6866m/z		338.687	1	5.41902	0.501333	0	1.04384	FL-Ctrl	FL-Heigh	100	500179	0.96	519072	472030	509437	492002	470148	492148	478769	474799	483956	528969	377595	498312	417920	447085	552559	465986	499357	515108
5.42_570.5122m/z		570.512	1	5.41902	0.226083	3	1.17038	FL-Heigh	FL-Ctrl	100	118530	10.67	114218	73253.1	116352	81927.8	103982	133496	104044	127345	124201	116396	58597.9	113811	69591.7	98881.4	149883	101267	133931	132195
5.42_112.8953m/z		112.895	1	5.423	0.642033	4	1.05357	FL-Ctrl	FL-Heigh	100	643604	1.78	657246	624473	649093	620726	603078	634339	609444	600800	622397	669779	499540	634918	527261	573495	712204	593173	631875	662459
5.42_334.6920m/z		334.692	1	5.423	0.490817	0	1.05198	FL-Ctrl	FL-Heigh	100	431925	3.25	449252	403557	442964	417643	396295	425145	415171	395550	421021	457818	322821	433291	354757	376855	477332	404087	416008	448121
5.42_488.5486m/z		488.549	1	5.423	0.455033	0	1.07293	FL-Ctrl	FL-Heigh	100	399525	2.33	424299	372596	401681	396245	366578	391705	362888	379922	374291	432389	298054	392909	336581	348596	439786	353200	399572	398383
5.43_116.8904m/z		116.89	1	5.42882	0.278433	0	1.09298	FL-Ctrl	FL-Low	100	21143.4	5.31	22110.7	19582.7	21736.9	19078.4	18441.5	20514.7	21548.9	19672.8	21647.8	22532.3	15665	21262.2	16205.7	17536.9	23032.9	20973.6	20690.4	23041.2
5.43_260.7597m/z		260.76	1	5.42882	0.5053	0	1.02269	FL-Ctrl	FL-Heigh	100	279088	0.88	284239	265226	287800	283920	268295	277966	271889	271167	275636	289659	212165	281515	241169	255134	312087	264629	285192	293378
5.43_492.5850m/z		492.585	1	5.42882	0.180617	0	1.15749	FL-Heigh	FL-Low	100	57922.7	10.69	52850.8	36265.3	65988.9	42905.7	47140	60079.2	50795.8	60998.7	61973.7	53858.5	29010	64547.8	36445.3	44827.6	67453.9	49439.6	64153.7	65962.9
5.43_482.5567m/z		482.557	1	5.43278	0.234883	0	1.10166	FL-Ctrl	FL-Low	100	113763	8.1	121084	98721.7	121483	97617.2	98347.6	113831	121684	104188	108973	123393	78971.3	118830	82918.7	93523.3	127803	118435	109577	115987
5.43_562.4809m/z		562.481	1	5.43278	0.455317	112	1.09319	FL-Ctrl	FL-Heigh	100	455483	1.34	477140	431228	458081	458396	432391	432418	415311	411867	422783	486238	344956	448077	389374	411181	485497	404222	433170	449996
5.44_558.4863m/z		558.486	1	5.43675	0.447383	52	1.07967	FL-Ctrl	FL-Heigh	100	462542	2.91	479984	441413	466230	454715	432416	455234	439177	408082	437971	489137	353103	456049	386247	411204	511114	427451	429189	466162
5.44_710.3446m/z		710.345	1	5.43675	0.408083	19	1.10489	FL-Ctrl	FL-Heigh	100	410635	4.08	443320	380262	408322	387128	368640	399868	397639	361292	356030	451774	304187	399405	328837	350556	448951	387023	379978	378947
5.45_782.2790m/z		782.279	1	5.45342	0.02625	0	1.16689	FL-Low	FL-Ctrl	100 - 3.08	12200.6	20.61	15144.2	2624.53	13598.3	5562.85	11247.2	19791.8	11789.8	9762.69	14718.3	15433	2099.46	13301.4	4725.24	10695.5	22221.2	11475.1	10267.6	15665.7
5.46_414.6162m/z		414.616	1	5.457	0.192533	0	1.11359	FL-Heigh	FL-Low	100	55109.7	5.86	62348.3	37888.3	53275.5	42217	50360.5	55887.3	51972.5	54936.9	58419.7	63537.1	30308.3	52112.1	35860.2	47890.2	62747.5	50584.9	57778.4	62180.1
5.46_1008.0701m/z		1008.07	1	5.46058	0.19215	0	1.12426	FL-Ctrl	FL-Low	100	190094	7.69	221102	152123	197056	144766	161404	201082	180180	165361	192928	225318	121689	192753	122968	153486	225765	175369	173914	205347
5.46_164.1276m/z		164.128	1	5.46455	0.0815	0	Infinity	FL-Low	FL-Ctrl	100 - 5.28	56.0633	173.21	0	0	0	0	0	168.19	0	0	0	0	0	0	0	0	188.835	0	0	0
5.46_556.4887m/z		556.489	1	5.46455	0.176667	25	1.12655	FL-Heigh	FL-Ctrl	100	39898.3	9.12	37846.1	26711.5	41691.1	37856.3	34090.8	47418.2	35738.6	41458.4	42497.9	38567.7	21367.6	40780.7	32156.1	32418.5	53238.8	34784.4	43602.7	45233.5
5.46_638.4101m/z		638.41	1	5.46455	0.200083	19	1.05587	FL-Heigh	FL-Ctrl	100	105962	4.99	121335	72206.7	107525	101822	95386.2	116015	104276	101722	111888	123649	57760.9	105177	86490.1	90707.1	130256	101492	106983	119090
5.46_706.3496m/z		706.35	1	5.46455	0.23005	0	1.10144	FL-Heigh	FL-Ctrl	100	91978.8	2.65	105067	58417.9	87038.6	84738.4	83413.4	87823.3	84723.7	88012.4	103200	107071	46730.8	85137.8	71979.1	79321.7	98603.5	82461.7	92564.5	109843
5.46_718.3760m/z		718.376	1	5.46455	0.194717	21	1.31992	FL-Heigh	FL-Ctrl	100	71720.4	15.38	65049.9	27133.7	70827	32185.7	49282.7	85741.9	61264.9	70647.4	83248.8	66290.2	21705.3	69280.3	27339.5	46865.2	96266.7	59629.2	74301.4	88607.4
5.46_858.2077m/z		858.208	1	5.46455	0.1727	0	2.87635	FL-Heigh	FL-Ctrl	100	26732.7	32.7	9320.69	1854.67	16706.6	7694.01	15902	39990.8	16721.4	30620.5	32856.4	9498.42	1483.62	16341.8	6535.5	15122	44899.6	16274.9	32204.2	34971.2
5.46_1006.0725m/z		1006.07	1	5.46455	0.176667	0	1.07408	FL-Ctrl	FL-Heigh	100	143988	7.65	132187	125148	174627	122931	135057	150821	124186	133325	144659	134708	100111	170814	104421	128432	169334	120871	140221	153970
5.47_301.0508m/z		301.051	1	5.4721	0.140933	12	2.41112	FL-Ctrl	FL-Low	100 - 11.4	7471.65	74.36	6395.75	14716.3	1302.92	8305.53	0	990.964	5487.65	3380.69	736.203	6517.7	11772.1	1274.47	7054.94	0	1112.6	5341.13	3555.55	783.591
5.48_925.5138m/z		925.514	1	5.48007	0.0972167	56	Infinity	FL-Ctrl	FL-Heigh	100 - 37.1	2216.16	173.21	0	6648.49	0	0	2183.58	0	0	0	0	0	5318.38	0	0	2076.47	0	0	0	0
5.50_170.0805m/z		170.08	1	5.49812	0.2894	28	1	---	---	100 - 2.57	0	---	0	0	0	0	0	0	0	0	0	0	0	0	0	0	0	0	0	0
5.50_354.1435m/z		354.144	1	5.50138	0.170183	82	1.43616	FL-Heigh	FL-Ctrl	100 - 10	162442	15.55	125093	76125.1	138109	105811	139854	172570	155211	141588	190527	127478	60895.4	135093	89878.8	132994	193752	151067	148912	202791
5.51_146.0918m/z		146.092	1	5.50932	0.2439	14	1.08009	FL-Ctrl	FL-Heigh	100 - 26.3	50267.4	8.02	44549.6	54132.3	52120.4	53239.6	49553.8	45326.5	53808.9	38205.1	47606	45399.1	43302.5	50982.2	45223.2	47123	50890.3	52372.3	40181.2	50670.3
5.54_86.0961m/z		86.0961	1	5.54448	0.421483	6	1.24288	FL-Heigh	FL-Low	100 - 5.26	345806	15.99	244060	341877	387834	147165	305156	382365	282042	374979	380397	248714	273481	379364	125006	290187	429300	274512	394373	404883
5.54_560.3093m/z		560.309	1	5.54448	0.0971833	40	1.83482	FL-Heigh	FL-Ctrl	100 - 11.1	85864.2	7.72	32924.7	49992.6	57473.7	75042.8	60279.2	62027.2	78287	90614.9	88690.7	33552.5	39991	56218.5	63743.4	57322.3	69641	76196.8	95301.7	94399.6	HMDB0002815	LysoPC(18:1(9Z)/0:0)	M+K	C26H52NO7P	44.8	46.3	-3.7368	81.8713		http://nonlinear.com/redirect/outbound?p=hmdb&param=HMDB0002815
5.57_120.1015m/z		120.102	1	5.57188	0.122917	2	3.17763	FL-Heigh	FL-Low	100	15149.7	47.66	17333.6	4024.76	14571.8	124.846	13875.2	302.798	7322.36	16578.1	21548.5	17664.1	3219.56	14253.6	106.047	13194.6	339.966	7126.86	17435.6	22935.6
5.58_305.0966m/z		305.097	1	5.58378	0.224417	21	Infinity	FL-Heigh	FL-Ctrl	100 - 4.23	5.34263	173.21	0	0	0	0	0	0	0	0	16.0279	0	0	0	0	0	0	0	0	17.0596
5.59_925.5148m/z		925.515	1	5.59033	0.1024	56	4.91022	FL-Heigh	FL-Ctrl	100 - 37	300614	30.76	16328.2	91724.3	75614.1	86897	217098	220106	310967	203404	387472	16639.5	73373.8	73962.8	73812.7	206448	247123	302665	213925	412412	HMDB0009794	PI(16:0/22:4(7Z,10Z,13Z,16Z))	M+K	C47H83O13P	50.7	81.5	-6.23957	79.2976		http://nonlinear.com/redirect/outbound?p=hmdb&param=HMDB0009794
5.60_167.0922m/z		167.092	1	5.59617	0.151883	5	1.11818	FL-Ctrl	FL-Heigh	100 - 5.93	491168	2.66	477083	467006	529414	499688	475486	460316	432752	432253	452766	486180	373576	517852	424449	452162	516819	421198	454610	481910
5.61_177.1340m/z		177.134	1	5.61348	0.0599	7	1	---	---	100 - 0.402	0	---	0	0	0	0	0	0	0	0	0	0	0	0	0	0	0	0	0	0
5.65_103.0539m/z		103.054	1	5.65045	0.160233	0	1.59318	FL-Ctrl	FL-Low	100	7999.68	11.84	3264.26	10969.5	9765.27	2482.76	10454.1	2126.83	5383.53	6826.67	6082.24	3326.5	8774.94	9552.02	2108.92	9941.24	2387.9	5239.79	7179.76	6473.74
5.65_166.0857m/z		166.086	1	5.65045	0.70195	68	1.76735	FL-Ctrl	FL-Low	100	378427	11.94	171089	536261	427930	130635	407395	104332	236418	300225	265852	174351	428976	418585	110965	387411	117139	230106	315753	282965
5.68_306.1225m/z		306.122	1	5.68065	0.122883	45	1.12653	FL-Heigh	FL-Ctrl	100 - 17.2 - 0.0484	227757	0.98	183082	198102	225342	209420	218495	189741	225659	230091	227521	186573	158469	220421	177887	207777	213032	219634	241991	242166
5.71_925.5160m/z		925.516	1	5.71203	0.211083	72	2.4681	FL-Heigh	FL-Ctrl	100 - 45.7	613598	23.25	119261	325967	300607	311526	553646	516204	620743	467474	752579	121535	260754	294042	264618	526488	579567	604170	491653	801021
5.77_144.0650m/z		144.065	1	5.76578	0.145567	12	1.0926	FL-Low	FL-Ctrl	100	6915.58	4.77	6043.25	6144.54	6800.57	6606.98	7263.26	6876.51	6869.56	6056.03	7298.6	6158.48	4915.26	6652.06	5612.15	6906.97	7720.59	6686.15	6369.26	7768.4	263618	2-Pyrrolidone-5-carboxylic acid, methyl ester	M+H	C6H9NO3	50.8	65.4	-3.59048	92.6755
5.79_127.0861m/z		127.086	1	5.78922	0.07195	0	1.65166	FL-Low	FL-Heigh	100 - 1.23	17146.8	31	15538.2	23290.2	11380.6	23987.4	14667.4	12785.7	14098	8501.07	8545.58	15834.5	18630.7	11132.1	20375.5	13947.9	14355.1	13721.6	8940.76	9095.64
5.79_150.0578m/z		150.058	1	5.79318	0.0548833	14	1.67218	FL-Ctrl	FL-Low	100 - 1.87	73571.2	9.96	35951.1	109042	75720.7	29430	77291.7	25269.4	45101.2	55091.9	50255.9	36636.6	87226.7	74067.1	24998.7	73500.3	28371.2	43897.1	57941.4	53490.8
5.80_266.1125m/z		266.113	1	5.79715	0.185017	10	1.03612	FL-Heigh	FL-Low	100 - 11.9 - 0.261	160536	5.07	159956	146636	160660	153660	143751	167408	145320	170303	165985	163006	117300	157151	130523	136699	187957	141440	179111	176669
5.80_236.1223m/z		236.122	1	5.80112	0.2035	1	1	---	---	100	0	---	0	0	0	0	0	0	0	0	0	0	0	0	0	0	0	0	0	0
5.81_123.0912m/z		123.091	1	5.80877	0.240433	36	1.12665	FL-Ctrl	FL-Heigh	100 - 0.726	46924.3	2.47	43061.9	51200	46511	52617.5	44712.1	37184.2	40610.9	42669.4	41668.4	43883	40956.9	45495.3	44694.8	42518.8	41748.5	39526.6	44876.4	44350.5
5.83_330.0573m/z		330.057	1	5.82722	0.142567	34	1.83184	FL-Ctrl	FL-Heigh	100 - 6.72	92001.1	45.48	64252.2	157703	54047.9	139039	77732.4	40216.4	76520.6	35311.6	38838	65477.3	126153	52867.6	118103	73919.4	45153	74477.6	37138	41338
5.84_336.0775m/z		336.078	1	5.83773	0.113417	34	1.91487	FL-Ctrl	FL-Heigh	100 - 1.26	87840.9	36.96	61096.7	150430	51995.7	131638	75265.4	38625.2	65351.2	37851.9	34416.1	62261.7	120335	50860.2	111817	71573.4	43366.5	63606.4	39809.6	36631.4
5.84_106.0859m/z		106.086	1	5.8417	0.200917	6	2.38467	FL-Heigh	FL-Low	100 - 3.91 - 0.057	288160	48.16	341662	93208.5	350817	65539.8	233810	63166.9	148917	426469	289096	348177	74561.1	343156	55671.3	222341	70920.6	144941	448527	307704
5.84_280.1112m/z		280.111	1	5.8417	0.0619	13	2.4077	FL-Low	FL-Heigh	100 - 0.979	26919.4	71.45	16738.2	49183.8	14152.8	49608.9	20043.3	11106	20367.1	7314.32	5860.24	17057.4	39344	13843.7	42139.2	19060.1	12469.2	19823.3	7692.63	6237.45
5.84_354.1435m/z		354.143	1	5.8417	0.26285	82	1.15336	FL-Ctrl	FL-Heigh	100 - 16.1	196624	1.4	199548	196237	194088	189921	158423	222271	182339	158814	170285	203353	156977	189850	161324	150651	249555	177471	167028	181246
5.85_88.0754m/z		88.0754	1	5.84567	0.103867	13	2.15204	FL-Heigh	FL-Low	100 - 0.558	12498.2	48.23	14109.4	4760.1	15775.1	3672.03	10950.4	2800.5	6431.83	18486	12576.8	14378.4	3807.79	15430.6	3119.12	10413.2	3144.26	6260.11	19442.2	13386.4	Morpholine	Morpholine	M+H	C4H9NO	55.1	83.5	-3.21774	95.6498
5.85_310.0943m/z		310.094	1	5.84567	0.088	43	1.17416	FL-Ctrl	FL-Heigh	100 - 8.23	49123.9	15.84	22844.9	76741.8	47785	49739.2	52432.2	38443.5	52326.8	33303.1	39882.8	23280.5	61388.8	46741.5	42249.8	49860.2	43162.4	50929.8	35025.6	42449.9
5.85_316.1146m/z		316.115	1	5.84963	0.088	18	1.20688	FL-Ctrl	FL-Heigh	100 - 1.01	65215.3	15.22	30046.4	99126.1	66473.3	66317.8	69768.1	51807.9	69475.7	42093.2	50539.6	30619.3	79294.8	65021.7	56332.1	66345.7	58167.3	67620.7	44270.4	53792.8
5.85_314.0834m/z		314.083	1	5.8536	0.0513833	18	2.173	FL-Ctrl	FL-Heigh	100 - 5.73	25737.8	56.55	15280.3	46432.5	15500.6	41077.9	19701.1	9081.05	19569.6	8306.63	7656.9	15571.6	37143.2	15162.1	34892.7	18734.7	10195.7	19047.1	8736.27	8149.76
5.87_148.0598m/z		148.06	1	5.86808	0.0698333	66	1	---	---	100 - 0.888	0	---	0	0	0	0	0	0	0	0	0	0	0	0	0	0	0	0	0	0
5.88_203.0518m/z		203.052	1	5.8786	0.179483	104	1.01743	FL-Low	FL-Heigh	100 - 1.79	27351.9	5.37	28116.2	25564.6	28081.9	27929.1	23901	30225.5	25191.9	28214.1	27243.7	28652.4	20450.1	27468.7	23723.7	22728.6	33935.6	24519.3	29673.4	28997.4
5.89_131.0810m/z		131.081	1	5.89308	0.0357	11	1	---	---	100 - 0.362	0	---	0	0	0	0	0	0	0	0	0	0	0	0	0	0	0	0	0	0
5.93_145.1694m/z		145.169	1	5.92902	0.0912833	7	1.20116	FL-Low	FL-Ctrl	100	7052.11	13.77	4975.31	6764.11	5873.89	7289.95	8237.71	5628.66	7136.52	7751.94	5880.89	5070.17	5410.88	5745.62	6192.28	7833.62	6319.58	6945.99	8152.88	6259.43
5.94_179.1303m/z		179.13	1	5.93695	0.0992333	0	2.80942	FL-Low	FL-Ctrl	100	9167.97	6.86	1207.67	4370.36	4211.86	9632.48	7558.84	10312.6	9164.16	8970.22	8044.07	1230.7	3496.02	4119.88	8182.09	7188.05	11578.5	8919.49	9434.18	8561.85
5.96_218.9188m/z		218.919	1	5.96473	0.357483	0	1.10731	FL-Ctrl	FL-Heigh	100	110227	3.61	109487	115304	105889	104072	105317	98366.3	107988	96340.1	94307	111575	92236.3	103576	88401.9	100151	110441	105105	101323	100377
5.99_349.0604m/z		349.06	1	5.98853	0.0789833	24	1	---	---	100 - 10.2	0	---	0	0	0	0	0	0	0	0	0	0	0	0	0	0	0	0	0	0
6.11_560.6348m/z		560.635	1	6.1123	0.297667	3	1.06593	FL-Ctrl	FL-Low	100	396209	0.76	377771	411664	399190	366371	363057	385680	383842	381262	387069	384974	329306	390472	311205	345248	433022	373593	400982	411984
6.12_326.8040m/z		326.804	1	6.11627	0.290117	3	1.09429	FL-Ctrl	FL-Low	100	164123	3.18	164921	168905	158543	142115	152740	155091	158274	155257	146446	168066	135114	155080	120717	145247	174129	154048	163288	155873
6.12_792.4676m/z		792.468	1	6.12345	0.327283	12	1.05261	FL-Ctrl	FL-Low	100	853635	3.98	865469	881404	814032	773423	820397	839097	847928	812361	783188	881971	705069	796255	656967	780153	942096	825289	854377	833601
6.13_732.5126m/z		732.513	1	6.13075	0.327283	44	1.13447	FL-Ctrl	FL-Low	100	826656	3.17	803174	863361	813433	704376	717861	763775	791850	755096	746058	818489	690636	795669	598316	682647	857528	770708	794151	794081
6.13_790.4717m/z		790.472	1	6.13467	0.29805	139	1.14518	FL-Ctrl	FL-Low	100	688580	1.63	669550	728631	667558	589955	606360	607533	674275	611291	618228	682317	582860	652980	501124	576616	682107	656272	642908	658022
6.14_674.5543m/z		674.554	1	6.1385	0.02695	138	1.24166	FL-Low	FL-Ctrl	100 - 0.316	156275	12.1	106322	136969	134289	111883	111609	245333	115321	126119	146140	108349	109567	131356	95036.5	106134	275448	112242	132642	155547
6.14_736.5063m/z		736.506	1	6.1385	0.151833	102	1.11899	FL-Heigh	FL-Low	100	280973	4.04	253372	273764	258645	220914	248164	284203	285511	313797	243609	258203	218995	252996	187650	235990	319089	277888	330027	259290
6.14_322.8098m/z		322.81	1	6.14247	0.393567	1	1.09373	FL-Ctrl	FL-Low	100	306765	1.79	314345	305053	300896	275852	268772	296805	294593	285353	286012	320339	244024	294325	234316	255587	333238	286728	300111	304423
6.14_442.7208m/z		442.721	1	6.14247	0.426133	0	1.06133	FL-Ctrl	FL-Low	100	988107	1.89	966671	1.02322e+06	974429	925971	916510	950556	989122	983242	952114	985103	818514	953149	786545	871552	1.06724e+06	962714	1.0341e+06	1.0134e+06
6.15_614.5986m/z		614.599	1	6.14643	0.3672	0	1.05712	FL-Ctrl	FL-Heigh	100	887229	2.98	864539	916269	880879	848112	810954	869203	877473	832802	807587	881024	732959	861642	720410	771174	975897	854046	875876	859570
6.15_761.5126m/z		761.513	1	6.14643	0.146633	140	1.03166	FL-Heigh	FL-Ctrl	100	219809	2.62	213086	207464	218643	192204	199464	248738	240755	224494	194180	217149	165958	213868	163263	189680	279271	234327	236105	206679
6.15_763.5097m/z		763.51	1	6.1504	0.25585	151	1.08075	FL-Ctrl	FL-Low	100	687610	2.42	690201	669821	702806	594089	609483	705122	665064	695802	697269	703362	535816	687458	504635	579586	791675	647308	731790	742151
6.15_616.5958m/z		616.596	1	6.15437	0.387033	0	1.10069	FL-Ctrl	FL-Low	100	1.17579e+06	2	1.14786e+06	1.22658e+06	1.15291e+06	1.09184e+06	1.04513e+06	1.0677e+06	1.14991e+06	1.10709e+06	1.11677e+06	1.16975e+06	981191	1.12774e+06	927439	993865	1.19876e+06	1.1192e+06	1.16435e+06	1.18865e+06
6.16_382.7652m/z		382.765	1	6.15798	0.437267	0	1.06498	FL-Ctrl	FL-Low	100	843953	2.68	837883	869218	824758	773413	788297	815677	836373	831533	796004	853860	695321	806747	656958	749628	915801	814043	874542	847241
6.16_720.4864m/z		720.486	1	6.15798	0.22885	95	1.13237	FL-Heigh	FL-Low	100	478988	3.52	419675	467461	496249	384683	390339	493968	477828	496377	462760	427677	373940	485411	326760	371191	554602	465070	522051	492546
6.16_734.5094m/z		734.509	1	6.16195	0.0194833	138	1.27541	FL-Heigh	FL-Low	100 - 0.903	82239.1	10.91	64000.9	84076.7	75316.9	72599	60740.2	60102.5	62021.9	137071	47624.3	65221.3	67256.2	73672.1	61667.6	57760.6	67480	60366	144161	50689.8
6.17_676.5511m/z		676.551	1	6.16592	0.0213333	15	1.20615	FL-Heigh	FL-Low	100 - 0.247	93647.8	12.97	79238.2	80618.3	105173	84934.7	81838.1	66152.9	72058.8	141006	67878.3	80749.1	64489.7	102876	72145.9	77823.7	74273.2	70134.9	148299	72247.5
6.17_496.6850m/z		496.685	1	6.16988	0.351317	0	1.09278	FL-Ctrl	FL-Low	100	470414	0.46	452184	504410	454648	429033	429649	432742	456729	455344	444391	460807	403497	444719	364432	408573	485861	444535	478895	472996
6.18_660.5314m/z		660.531	1	6.1757	0.17735	144	1.10734	FL-Heigh	FL-Low	100	267548	9.05	228632	239154	277994	211781	211469	301589	251613	295419	255611	232992	191309	271923	179893	201096	338609	244896	310699	272064
6.18_370.7393m/z		370.739	1	6.17967	0.3305	0	1.07214	FL-Heigh	FL-Low	100	366380	1.38	353786	349519	392252	318716	337763	368704	365323	371887	361931	360532	279594	383686	270726	321194	413962	355569	391122	385227
6.18_767.5038m/z		767.504	1	6.17967	0.213767	221	1.04519	FL-Heigh	FL-Low	100	431040	4.54	436712	401082	431252	348524	390114	498577	463576	411691	417852	445039	320841	421834	296046	370977	559776	451199	432984	444748
6.18_844.3906m/z		844.391	1	6.18363	0.202617	0	1.21499	FL-Heigh	FL-Low	100	473496	2	433560	424411	441709	339328	368859	460949	461414	491666	467408	441827	339503	432063	288235	350765	517530	449095	517096	497494
6.19_1012.2745m/z		1012.27	1	6.18762	0.158467	13	1.14682	FL-Heigh	FL-Low	100	374386	9.32	318627	315760	405851	295334	296488	387542	395506	393550	334101	324703	252589	396988	250865	281944	435113	384947	413905	355606
6.19_765.5067m/z		765.507	1	6.19118	0.2876	177	1.07336	FL-Ctrl	FL-Low	100	773430	4.75	822748	730222	767320	656245	707794	797669	715523	784965	737693	838436	584132	750563	557432	673074	895582	696420	825565	785177
6.19_1132.1849m/z		1132.18	1	6.19477	0.179767	0	1.15508	FL-Heigh	FL-Low	100	600090	6.23	543183	482595	555555	473118	462985	622462	617013	557215	626041	553540	386046	543422	401879	440274	698869	600539	586035	666338
6.20_857.5711m/z		857.571	1	6.20232	0.0885333	100	1.19993	FL-Heigh	FL-Low	100	106675	19.15	88046.7	71500.2	125040	48712.5	76803.9	141187	96008.8	130233	93784.3	89725.5	57195.7	122309	41377.8	73036.4	158517	93445.5	136969	99821
6.20_1076.2236m/z		1076.22	1	6.20232	0.157467	0	1.18253	FL-Heigh	FL-Ctrl	100	503409	3.99	415921	392576	468625	397529	412251	514150	522318	505594	482316	423851	314037	458391	337672	392028	577262	508373	531744	513362
6.21_314.7780m/z		314.778	1	6.2059	0.478967	1	1.08196	FL-Ctrl	FL-Low	100	1.3031e+06	1.81	1.3099e+06	1.27615e+06	1.32323e+06	1.12888e+06	1.1654e+06	1.31888e+06	1.29181e+06	1.30368e+06	1.2589e+06	1.33488e+06	1.02085e+06	1.29433e+06	958902	1.10823e+06	1.48077e+06	1.25732e+06	1.37111e+06	1.33993e+06
6.21_855.5739m/z		855.574	1	6.2059	0.113833	119	1.36339	FL-Heigh	FL-Low	100	208098	11.35	188024	136726	233935	114558	152245	191093	196948	235235	192110	191609	109372	228826	97309.1	144777	214550	191690	247402	204476
6.21_138.9057m/z		138.906	1	6.20987	0.389467	1	1.07642	FL-Ctrl	FL-Low	100	111486	1.12	107576	111988	114894	94716.4	102700	113297	109130	111608	110431	109627	89583.4	112385	80454.7	97661.8	127204	106217	117380	117540
6.21_432.6921m/z		432.692	1	6.20987	0.484517	3	1.07814	FL-Heigh	FL-Low	100	3.22647e+06	1.28	3.18106e+06	3.17974e+06	3.31289e+06	2.80448e+06	2.89892e+06	3.27451e+06	3.21501e+06	3.27241e+06	3.19198e+06	3.24172e+06	2.54359e+06	3.24054e+06	2.3822e+06	2.75671e+06	3.67645e+06	3.12918e+06	3.44166e+06	3.39744e+06
6.21_643.7265m/z		643.727	1	6.20987	0.110217	0	1.24354	FL-Heigh	FL-Low	100	116517	10.58	124150	68288	142219	63891.2	90012.4	127189	112538	130343	106670	126517	54626.2	139113	54270.9	85596.9	142801	109533	137084	113536
6.21_434.6891m/z		434.689	1	6.21345	0.459917	0	1.08113	FL-Ctrl	FL-Low	100	1.69849e+06	1.56	1.7087e+06	1.65799e+06	1.72877e+06	1.47664e+06	1.52281e+06	1.71363e+06	1.67128e+06	1.71848e+06	1.67442e+06	1.74128e+06	1.32629e+06	1.69101e+06	1.2543e+06	1.44811e+06	1.92398e+06	1.62666e+06	1.80736e+06	1.7822e+06
6.21_722.4831m/z		722.483	1	6.21345	0.32335	54	1.1101	FL-Heigh	FL-Low	100	1.07103e+06	0.88	1.01833e+06	1.0414e+06	1.08772e+06	909507	943000	1.04191e+06	1.07076e+06	1.08062e+06	1.06172e+06	1.03775e+06	833058	1.06396e+06	772560	896742	1.16981e+06	1.04217e+06	1.13652e+06	1.13006e+06
6.21_842.3938m/z		842.394	1	6.21345	0.28365	2	1.09725	FL-Heigh	FL-Low	100	983369	2.96	955968	915611	987384	798927	876172	1.01354e+06	1.00839e+06	990264	951452	974197	732433	965821	678630	833192	1.13795e+06	981468	1.04148e+06	1.0127e+06
6.22_140.9028m/z		140.903	1	6.21703	0.3035	3	1.07983	FL-Ctrl	FL-Low	100	67496.1	1.16	65901.3	65866	70721.1	58548.8	58751.5	70217.8	67471.6	66404.1	65963.5	67157.9	52688.7	69176.7	49732.9	55869.5	78837	65670.2	69838.7	70209.5
6.22_254.8224m/z		254.822	1	6.21703	0.451967	0	1.07683	FL-Heigh	FL-Low	100	691152	1.18	665445	675572	705597	609565	632321	683638	682216	698299	692941	678134	540416	690188	517781	601304	767555	664002	734417	737545
6.22_494.6445m/z		494.645	1	6.21703	0.326533	0	1.1045	FL-Ctrl	FL-Low	100	656067	1.9	648420	626254	693527	542133	583113	656741	637842	662581	649583	660784	500964	678382	460502	554509	737356	620812	696850	691395
6.22_604.5702m/z		604.57	1	6.21703	0.419433	0	1.08314	FL-Ctrl	FL-Low	100	2.28356e+06	2.28	2.24946e+06	2.22095e+06	2.38026e+06	1.99199e+06	2.04686e+06	2.28598e+06	2.26435e+06	2.33693e+06	2.23643e+06	2.29236e+06	1.77662e+06	2.32828e+06	1.69205e+06	1.94645e+06	2.56659e+06	2.2039e+06	2.4578e+06	2.38039e+06
6.22_610.5612m/z		610.561	1	6.21703	0.385883	0	1.08026	FL-Ctrl	FL-Low	100	1.54811e+06	1.37	1.50768e+06	1.5206e+06	1.61606e+06	1.31648e+06	1.40305e+06	1.57975e+06	1.5314e+06	1.56575e+06	1.52729e+06	1.53643e+06	1.21639e+06	1.58077e+06	1.11825e+06	1.33422e+06	1.77366e+06	1.49052e+06	1.64673e+06	1.6256e+06
6.22_786.4306m/z		786.431	1	6.21703	0.3575	15	1.06993	FL-Ctrl	FL-Low	100	1.68223e+06	1.09	1.64349e+06	1.62994e+06	1.77328e+06	1.42979e+06	1.52885e+06	1.75823e+06	1.67116e+06	1.66705e+06	1.70069e+06	1.67483e+06	1.30385e+06	1.73455e+06	1.2145e+06	1.45386e+06	1.97405e+06	1.62654e+06	1.75327e+06	1.81016e+06
6.22_898.3554m/z		898.355	1	6.21703	0.319383	0	1.11599	FL-Heigh	FL-Low	100	1.38329e+06	3.77	1.35201e+06	1.32232e+06	1.42245e+06	1.1208e+06	1.20184e+06	1.39593e+06	1.40053e+06	1.42477e+06	1.32458e+06	1.37779e+06	1.05778e+06	1.39138e+06	952041	1.14289e+06	1.56728e+06	1.36313e+06	1.49846e+06	1.40984e+06
6.22_958.3107m/z		958.311	1	6.21703	0.32255	1	1.08572	FL-Heigh	FL-Low	100	1.72074e+06	0.37	1.67047e+06	1.61147e+06	1.79638e+06	1.45763e+06	1.51129e+06	1.78572e+06	1.72293e+06	1.72568e+06	1.71361e+06	1.70232e+06	1.28908e+06	1.75715e+06	1.23815e+06	1.43716e+06	2.00491e+06	1.67693e+06	1.81493e+06	1.82391e+06
6.22_316.7751m/z		316.775	1	6.22062	0.444033	1	1.08388	FL-Ctrl	FL-Low	100	826642	0.79	820314	826267	833343	714467	750997	822547	839200	830293	806222	835956	660963	815145	606888	714158	923514	816795	873237	858117
6.22_550.6060m/z		550.606	1	6.22062	0.307067	0	1.10336	FL-Heigh	FL-Low	100	564926	1.94	566462	529280	570596	464941	518634	552437	558007	577591	559179	577263	423392	558136	394934	493193	620249	543109	607465	595173
6.22_606.5672m/z		606.567	1	6.22062	0.451967	0	1.09259	FL-Heigh	FL-Low	100	3.3672e+06	1.8	3.33382e+06	3.29899e+06	3.44667e+06	2.87611e+06	2.99262e+06	3.37683e+06	3.32491e+06	3.43679e+06	3.33991e+06	3.39739e+06	2.63899e+06	3.3714e+06	2.44304e+06	2.84582e+06	3.79133e+06	3.23614e+06	3.61454e+06	3.55489e+06
6.22_664.5253m/z		664.525	1	6.22062	0.412267	63	1.07558	FL-Ctrl	FL-Low	100	2.59839e+06	0.83	2.6006e+06	2.57568e+06	2.61888e+06	2.26447e+06	2.36125e+06	2.62171e+06	2.56123e+06	2.60968e+06	2.5434e+06	2.65018e+06	2.06039e+06	2.56169e+06	1.9235e+06	2.24542e+06	2.94352e+06	2.49285e+06	2.74466e+06	2.70712e+06
6.22_198.8613m/z		198.861	1	6.22458	0.478967	0	1.06929	FL-Ctrl	FL-Low	100	471055	1.88	468537	463531	481096	414518	430784	476284	469507	475106	457881	477471	370796	470590	352103	409652	534748	456972	499679	487353
6.22_490.6505m/z		490.65	1	6.22458	0.463483	0	1.08618	FL-Heigh	FL-Low	100	2.84802e+06	1.64	2.79608e+06	2.76217e+06	2.85294e+06	2.45554e+06	2.53995e+06	2.87065e+06	2.82493e+06	2.91063e+06	2.80851e+06	2.8494e+06	2.20957e+06	2.79063e+06	2.0858e+06	2.41536e+06	3.22302e+06	2.7495e+06	3.06117e+06	2.98929e+06
6.22_778.4438m/z		778.444	1	6.22458	0.3543	36	1.10658	FL-Heigh	FL-Low	100	1.64693e+06	2.31	1.63153e+06	1.59113e+06	1.69057e+06	1.36832e+06	1.42926e+06	1.66737e+06	1.60444e+06	1.67814e+06	1.65822e+06	1.66264e+06	1.27281e+06	1.65366e+06	1.16228e+06	1.35915e+06	1.87203e+06	1.5616e+06	1.76494e+06	1.76496e+06
6.22_1014.2719m/z		1014.27	1	6.22458	0.255883	0	1.20359	FL-Heigh	FL-Low	100	1.00039e+06	1.12	886953	871413	958763	736952	745434	1.01114e+06	989349	1e+06	1.01183e+06	903866	697077	937825	625987	708868	1.13525e+06	962934	1.05172e+06	1.07696e+06
6.23_318.7722m/z		318.772	1	6.22855	0.311033	2	1.08194	FL-Ctrl	FL-Low	100	233597	1.36	232562	237160	231068	197902	203243	246573	229849	231880	225178	236997	189714	226022	168104	193273	276840	223712	243874	239673
6.23_726.4774m/z		726.477	1	6.22855	0.0511667	128	1.11829	FL-Heigh	FL-Low	100 - 0.19	89874	8.47	88914.4	89147.3	66591.2	94221.6	78425.8	68454	81113.2	94858	93650.8	90609.8	71312.3	65137	80034.4	74578.7	76856.7	78947.5	99764.2	99678.9
6.24_641.7294m/z		641.729	1	6.23608	0.102283	0	1.14405	FL-Heigh	FL-Ctrl	100	88616.1	6.26	84628.8	50764.8	96981.3	53324.4	76863	109878	83798.8	87363.5	94685.9	86242.5	40608.7	94863.4	45295.2	73092.6	123365	81561.5	91882.1	100781
6.25_146.0918m/z		146.092	1	6.2469	0.428617	14	1	---	---	100	0	---	0	0	0	0	0	0	0	0	0	0	0	0	0	0	0	0	0	0
6.25_583.7717m/z		583.772	1	6.2469	0.0698667	0	1.20165	FL-Ctrl	FL-Heigh	100	65909.4	12.98	54581.4	56818.1	86328.7	49447.5	63099.4	69940.7	53630.7	62497.3	48419.8	55622.1	45451	84443.4	42002.1	60004.1	78525.8	52198.8	65729.8	51536.5
6.25_585.7686m/z		585.769	1	6.25048	0.07305	0	1.32091	FL-Ctrl	FL-Low	100	62376.8	11.73	70397.9	56063.4	60669.2	34012	47432.3	60224	57681.5	47157	38266.7	71740.2	44847.2	59344.3	28890.7	45105.6	67616.4	56141.5	49596.1	40729.8
6.25_465.8577m/z		465.858	1	6.25445	0.0774167	2	1.04177	FL-Ctrl	FL-Low	100	38930.9	3.82	39599.6	39966.8	37226.3	35857.1	40219.5	36032.8	42729.2	45131.6	28369.1	40354.7	31971	36413.4	30458	38246.6	40455.8	41588.4	47465.9	30195.1
6.27_557.7993m/z		557.799	1	6.2682	0.0691	0	4.37988	FL-Heigh	FL-Ctrl	100	3567.66	89.94	0	0	2443.66	2816.1	0	2031.69	1740.28	1621.94	7340.76	0	0	2390.3	2392.07	0	2281.08	1693.81	1705.83	7813.27
6.27_677.7098m/z		677.71	1	6.2682	0.0690833	0	7.51613	FL-Heigh	FL-Ctrl	100	7549.58	38.06	0	0	3013.35	0	0	13595.9	5155.94	6757.15	10735.6	0	0	2947.55	0	0	15264.8	5018.29	7106.64	11426.7
6.27_499.8412m/z		499.841	1	6.27218	0.0806	0	4.8662	FL-Heigh	FL-Ctrl	100	13192.2	38.77	0	2570.32	5562.67	0	1773.85	14963.6	9211.75	11404	18961	0	2056.1	5441.19	0	1686.84	16800.4	8965.81	11993.9	20181.4
6.27_675.7118m/z		675.712	1	6.27218	0.07305	0	Infinity	FL-Heigh	FL-Low	100	7693.41	47.09	0	2832.22	0	0	0	0	5534.16	5670.34	11875.7	0	2265.6	0	0	0	0	5386.4	5963.62	12640.2
6.28_443.8799m/z		443.88	1	6.27973	0.110417	0	2.40231	FL-Heigh	FL-Ctrl	100	36367.3	23.2	7118.32	3638.95	34658.2	0	7871.81	40637.1	27854.6	36518.6	44728.8	7254.05	2910.94	33901.3	0	7485.67	45625.2	27110.9	38407.4	47607.9
6.28_335.9947m/z		335.995	1	6.28332	0.0993167	3	4.62478	FL-Heigh	FL-Low	100	10268.1	59.27	2429.05	2996.86	6902.86	0	1053.47	5607.25	8107.04	5217.09	17480.2	2475.37	2397.31	6752.11	0	1001.79	6295.54	7890.59	5486.92	18605.4
6.28_441.8828m/z		441.883	1	6.28332	0.0957	0	2.70901	FL-Heigh	FL-Low	100	23219.5	18.6	1826.71	7761.5	21304.8	0	2329.15	23384.5	21831.7	19766	28060.7	1861.54	6208.72	20839.6	0	2214.9	26254.9	21248.8	20788.3	29866.9
6.28_501.8384m/z		501.838	1	6.28332	0.114	0	2.50912	FL-Heigh	FL-Low	100	47355.5	34.63	4472.81	31705.1	34361.5	2185.73	10481	43953.4	37574.2	38203.2	66289.3	4558.1	25362.1	33611.1	1856.62	9966.83	49348.6	36571	40179.1	70556.2
6.29_503.8354m/z		503.835	1	6.2869	0.0806	0	3.85368	FL-Heigh	FL-Low	100	21314.9	52.86	4297.21	2248.04	14515	2522.54	1558.35	12512.3	10982.1	19635.7	33327	4379.15	1798.3	14198	2142.71	1481.91	14048.1	10688.9	20651.3	35472.2
6.30_385.9214m/z		385.921	1	6.29763	0.129083	1	1.72984	FL-Heigh	FL-Low	100 - 0.328	61609	21.15	35396.1	40475.9	66102	22666.9	28902.1	55277	46697.5	67303.5	70825.9	36071	32378.2	64658.4	19253.9	27484.4	62062.2	45450.7	70784.5	75384.8
6.30_455.0676m/z		455.068	1	6.30162	0.0298	31	10.4906	FL-Heigh	FL-Low	100 - 3.21	14927.7	12.41	2455.74	2152.24	1917.45	0	4268.89	0	9219.23	11711.2	23852.7	2502.56	1721.66	1875.57	0	4059.49	0	8973.09	12317	25388.1
6.31_572.9815m/z		572.982	1	6.30518	0.0409333	1	5.98686	FL-Heigh	FL-Low	100	5104.17	96.16	0	0	6459.19	0	0	2557.69	5523.13	0	9789.39	0	0	6318.14	0	0	2871.64	5375.67	0	10419.5
6.31_120.1157m/z		120.116	1	6.30915	0.0663833	0	1.73238	FL-Low	FL-Ctrl	100	6705.21	25.8	4787.49	2806.43	4017.65	5796.17	9788.99	4530.48	2252.87	4592.1	7513.41	4878.78	2244.97	3929.92	4923.42	9308.81	5086.59	2192.72	4829.61	7997.03
6.31_210.0493m/z		210.049	1	6.30915	0.22585	5	1.04952	FL-Heigh	FL-Low	100 - 6.93	618665	6.65	618856	561436	639147	596281	542794	629350	569306	653188	633501	630656	449114	625189	506498	516168	706602	554106	686972	674279
6.31_91.0538m/z		91.0538	1	6.31273	0.13495	0	1.15881	FL-Low	FL-Heigh	100	17692.1	7.13	15566.1	17379.4	15258	20965.6	17523.8	14587	17246.7	15612.3	12943.4	15862.9	13902.4	14924.8	17808.7	16664.2	16377.5	16786.2	16419.8	13776.6
6.31_149.0593m/z		149.059	1	6.31273	0.1422	26	1.11962	FL-Low	FL-Heigh	100	56628.7	4.65	63859.3	52866.4	50972.8	67239.9	53506.6	49139.5	49801.7	53219.6	48714.3	65076.9	42289.9	49859.6	57115.4	50881.9	55171.3	48472.1	55972.2	51850	Trans-Cinnamic acid	Trans-Cinnamic acid	M+H	C9H8O2	52.2	74.2	-3.01905	90.2927
6.31_174.0380m/z		174.038	1	6.31273	0.103133	9	Infinity	FL-Low	FL-Heigh	100	1278.13	144.07	953.725	0	0	445.687	3388.7	0	0	0	0	971.911	0	0	378.579	3222.47	0	0	0	0
6.31_513.0264m/z		513.026	1	6.31273	0.0675667	4	1.61659	FL-Ctrl	FL-Low	100	13842.3	54.84	14236.6	6061.24	21229.1	3602.27	8705.2	13380.6	17340.3	15913.5	4043.58	14508	4848.62	20765.5	3059.87	8278.17	15023	16877.3	16736.5	4303.86
6.32_103.0539m/z		103.054	1	6.32425	0.191817	0	1.09625	FL-Low	FL-Heigh	100 - 7.22	302594	1.68	290944	281359	285319	333145	297975	276661	273482	289149	265446	296492	225070	279088	282982	283358	310621	266180	304104	282532
6.32_131.0487m/z		131.049	1	6.32425	0.13495	0	1.06342	FL-Low	FL-Heigh	100	28081.6	6.04	29709.8	23613.1	29234.1	32559.1	24604.4	27081.2	27002.6	27617.5	24600.7	30276.3	18889.1	28595.7	27656.6	23397.5	30405.4	26281.7	29045.9	26184.2
6.33_120.0450m/z		120.045	1	6.32783	0.0592333	9	1.03841	FL-Ctrl	FL-Low	100	4681.87	12.38	5478.41	4725.89	3841.3	5648.66	5905.46	1971.96	4098.27	5189.18	4391.17	5582.87	3780.43	3757.42	4798.13	5615.77	2214.02	3988.85	5457.57	4673.82
6.39_87.0932m/z		87.0932	1	6.39415	0.100333	0	1.03518	FL-Ctrl	FL-Heigh	100	829.418	42.48	336.567	803.767	1347.92	402.495	1206.36	860.678	413.227	1049.65	940.815	342.985	642.964	1318.48	341.89	1147.18	966.326	402.195	1103.94	1001.37
6.40_176.0651m/z		176.065	1	6.40488	0.2375	7	1.03514	FL-Low	FL-Ctrl	100 - 3.23	464913	3.53	518323	390609	438459	441989	451903	500846	438212	461223	469231	528206	312463	428884	375437	429735	562325	426512	485078	499435	GUANIDINOSUCCINATE	GUANIDINOSUCCINATE	M+H	C5H9N3O4	51.3	70.2	-8.48847	95.7796
6.41_132.0606m/z		132.061	1	6.40885	0.06695	0	1.39577	FL-Low	FL-Heigh	100	9680.27	20.78	8693.46	5699.05	7797.31	11117.3	11406.2	6517.32	5180.03	8961.07	6665.21	8859.23	4558.89	7627.03	9443.34	10846.7	7317.32	5041.73	9424.55	7094.24
6.41_329.1410m/z		329.141	1	6.40885	0.100333	97	1.518	FL-Low	FL-Ctrl	100	92801.8	12.61	104826	34994.8	43582.2	79042.1	81285	118078	71697.7	87228.6	91797	106825	27993.7	42630.5	67140.5	77297.7	132572	69783.4	91740.3	97705.8
6.41_132.0933m/z		132.093	1	6.41243	0.0633667	0	1.39533	FL-Heigh	FL-Ctrl	100	2917.88	11.61	4616.44	0	1657.1	2000.04	3555.04	2256.42	2527.02	3123.42	3103.19	4704.46	0	1620.91	1698.89	3380.65	2533.39	2459.55	3284.97	3302.94
6.43_146.0595m/z		146.06	1	6.42828	0.145983	29	1.11956	FL-Heigh	FL-Low	100 - 2.64	66465.1	8.85	60384.6	55467.7	68087.9	65009.3	54622.3	58469.6	57595	70727.8	71072.6	61536	44370.8	66601	55220.7	51942.9	65646.7	56057.3	74386	75647.4
6.43_170.0594m/z		170.059	1	6.42828	0.0610833	2	1.22727	FL-Heigh	FL-Ctrl	100 - 0.535	16218.3	5.51	10190.8	14418	15036.1	14986.3	15076.9	16511.7	10911.2	19954.6	17789.2	10385.1	11533.5	14707.8	12729.8	14337.3	18538.5	10619.9	20986.7	18934.2
6.43_205.0964m/z		205.096	1	6.42828	0.12995	41	1.07287	FL-Heigh	FL-Low	100 - 9.93	417447	7.63	434423	374630	435889	399750	345546	421990	381008	439972	431361	442706	299681	426369	339559	328596	473789	370835	462729	459127
6.43_475.1313m/z		475.131	1	6.42828	0.0383833	48	2.45575	FL-Heigh	FL-Low	100 - 5.87	47318	27.33	42790.5	16747.7	31880.7	8663.94	17235.1	31905.7	33569.1	59239.7	49145.2	43606.4	13397.2	31184.5	7359.39	16389.6	35822.1	32672.9	62303.7	52308.6
6.43_143.0724m/z		143.072	1	6.43213	0.0463667	0	1.36358	FL-Heigh	FL-Low	100	3588.59	19.7	4198.49	3486.2	2819.3	2987.07	1849.24	3058.92	3299.43	2960.99	4505.35	4278.55	2788.75	2757.73	2537.3	1758.53	3434.4	3211.34	3114.14	4795.35
6.44_132.0805m/z		132.08	1	6.43572	0.0424	15	1.22977	FL-Heigh	FL-Ctrl	100	7722.49	13.57	7074.7	6384.15	5379.95	6306.95	4227.94	8405.15	5416.07	8757.83	8993.56	7209.6	5106.92	5262.46	5357.3	4020.54	9436.88	5271.46	9210.8	9572.46
6.44_117.0569m/z		117.057	1	6.44288	0.0308333	0	1.25698	FL-Heigh	FL-Low	100	1097	46.84	714.625	354.196	1939.8	994.644	1206.72	416.828	1500.84	0	1790.18	728.251	283.335	1897.44	844.878	1147.52	467.994	1460.76	0	1905.41
6.44_470.1234m/z		470.123	1	6.44288	0.0308333	38	2.27121	FL-Heigh	FL-Ctrl	100	21222.8	28.73	10662	0	17370.8	11880.5	20048.2	27058.4	15787.8	27815.6	20065.1	10865.3	0	16991.5	10091.6	19064.7	30379.8	15366.3	29254.2	21356.6
6.45_257.1461m/z		257.146	1	6.45043	0.0730167	2	1.20418	FL-Low	FL-Heigh	100 - 1.01	30128.5	18.44	21096.7	31478.2	25166.5	27858.2	36929.6	25597.7	23441.9	21401.6	30216.5	21499	25180.6	24616.9	23663.5	35118.1	28739.8	22816	22508.5	32161.5
6.47_120.0439m/z		120.044	1	6.46597	0.0735167	10	1	---	---	100	0	---	0	0	0	0	0	0	0	0	0	0	0	0	0	0	0	0	0	0
6.47_209.0912m/z		209.091	1	6.46993	0.1711	25	20.392	FL-Low	FL-Ctrl	100 - 8.15 - 6.32	1.63751	53.78	0	0	0.240905	0.491589	0.032752	4.38819	0.64988	0.347807	1.09295	0	0	0.235644	0.417569	0.0311454	4.92683	0.632529	0.365796	1.1633
6.47_205.0675m/z		205.067	1	6.47392	0.143633	31	1.0948	FL-Ctrl	FL-Low	100 - 3.18	130237	4.36	108824	145723	136163	125245	115126	116507	128241	123988	135147	110900	116569	133189	106387	109479	130809	124817	130401	143846
6.48_94.0647m/z		94.0647	1	6.47788	0.0623833	31	1	---	---	100	0	---	0	0	0	0	0	0	0	0	0	0	0	0	0	0	0	0	0	0
6.48_533.2409m/z		533.241	1	6.47788	0.0945	47	1	---	---	100 - 4.18	0	---	0	0	0	0	0	0	0	0	0	0	0	0	0	0	0	0	0	0
6.49_270.0839m/z		270.084	1	6.49337	0.133067	12	1	---	---	100	0	---	0	0	0	0	0	0	0	0	0	0	0	0	0	0	0	0	0	0
6.50_352.8961m/z		352.896	1	6.5013	0.114283	2	1.06001	FL-Low	FL-Heigh	100	62022.1	11.07	48787.1	70073.2	61310.1	69843.8	59242.9	56979.7	69529.1	49121.4	56883.1	49717.4	56054.2	59971.2	59327.2	56336.9	63974	67672.7	51662	60544.5
6.51_362.9248m/z		362.925	1	6.50527	0.154967	2	1.13142	FL-Low	FL-Ctrl	100	95149.7	6.85	77743.3	85196.2	89352.7	102670	91549.5	91229.6	103842	77774.8	90335	79225.7	68151.7	87401.4	87210.7	87058.7	102428	101070	81797.5	96149.7
6.51_566.8866m/z		566.887	1	6.50885	0.0471333	0	1.29614	FL-Heigh	FL-Ctrl	100 - 0.27	48328.3	8.03	33449.4	33252.8	45156.7	46902	44649.6	52142.2	54777.7	41184.3	49023.1	34087.3	26600.2	44170.5	39839.8	42459.3	58542.6	53315.2	43314.4	52178.6
6.52_162.1118m/z		162.112	1	6.51678	0.139433	17	9.94491	FL-Heigh	FL-Ctrl	100 - 3.69	54691.5	94.25	4278.5	0	12219.8	0	386.444	56148.1	2171.96	56701.2	105201	4360.08	0	11953	0	367.487	63040.2	2113.97	59633.9	111973
6.52_245.0557m/z		245.056	1	6.52037	0.1812	82	1.50435	FL-Low	FL-Heigh	100 - 1.61	169956	10.21	140152	158821	130043	234020	157953	117895	146180	104788	87960.7	142824	127047	127203	198783	150205	132367	142277	110208	93622.6
6.54_416.1623m/z		416.162	1	6.5405	0.240167	64	1	---	---	100 - 15.3 - 0.893	0	---	0	0	0	0	0	0	0	0	0	0	0	0	0	0	0	0	0	0
6.59_235.0737m/z		235.074	1	6.5907	0.205283	59	1.28779	FL-Low	FL-Heigh	100	80173.1	9.47	74921.3	89785.1	65995.4	96920.6	82113.1	61485.6	68814.7	60560.9	57393	76349.9	71822.5	64554.1	82327	78085.2	69032.9	66977.4	63693.2	61087.2
6.59_257.0554m/z		257.055	1	6.59428	0.269417	30	1.28529	FL-Low	FL-Heigh	100	164558	14.41	152574	190259	140306	204239	164888	124549	146891	127186	110018	155483	152195	137242	173486	156799	139837	142969	133764	117100
6.60_208.0686m/z		208.069	1	6.60183	0.11325	5	1.12184	FL-Ctrl	FL-Heigh	100	29193.5	0.99	29936.1	30829.7	26814.8	29198.9	27820.7	25038.1	25762.3	26027.1	26279.5	30506.9	24661.9	26229.2	24802.3	26456	28111.5	25074.5	27373.2	27971.1
6.61_371.1242m/z		371.124	1	6.61295	0.081	89	1.65161	FL-Heigh	FL-Ctrl	100 - 1.89	39688.7	24.78	32009.3	10509	29572.8	22273.5	28927	42780.5	28334.7	45414.6	45316.8	32619.7	8406.54	28927	18919.8	27508	48031.8	27578.2	47763.5	48233.8
6.61_395.1548m/z		395.155	1	6.61295	0.117217	71	1.03693	FL-Ctrl	FL-Low	100	76632.7	1.96	77842.4	74305.7	77750.1	74280.1	75122.8	72306.9	67875.2	81662.4	78290.7	79326.7	59440	76052.2	63095.6	71437.7	81182.5	66063	85886.2	83330.1
6.62_377.1443m/z		377.144	1	6.61692	0.0547333	69	1.6073	FL-Heigh	FL-Ctrl	100	16491.8	27.52	15297.6	3063.81	12420.3	8505.6	12724.6	15910.3	11397.2	17974.6	20103.6	15589.3	2450.86	12149.1	7224.89	12100.4	17863.3	11092.9	18904.3	21397.7
6.62_244.0782m/z		244.078	1	6.62347	0.0962167	43	1.23843	FL-Ctrl	FL-Heigh	100 - 0.739	40749	6.15	45265.8	41868.5	35112.9	36160.2	35544.8	32200.2	30194.7	36503.6	32012.8	46128.9	33492.2	34346.1	30715.4	33801.2	36152.8	29388.5	38391.6	34073.4
6.63_148.0784m/z		148.078	1	6.63102	0.166433	3	1.1363	FL-Heigh	FL-Ctrl	100	26588.4	6.36	23791.2	20685.3	25720.6	22819.2	25691.7	28118.3	24921.2	28301.5	26542.4	24244.9	16546.9	25158.9	19383.3	24431.4	31569.8	24255.9	29765.3	28250.9
6.65_80.0492m/z		80.0492	1	6.64902	0.13215	4	1.35964	FL-Heigh	FL-Low	100	8.49596	173.21	0	0	21.7368	0	18.7461	0	0	0	25.4879	0	0	21.2621	0	17.8265	0	0	0	27.1285
6.65_250.0788m/z		250.079	1	6.65298	0.1464	26	1.84999	FL-Heigh	FL-Ctrl	100 - 7.85	61208	18.85	28834.6	30117.7	40304.2	35273.4	62109.2	55072.1	50491.9	59711.5	73420.5	29384.4	24092.3	39424	29962.2	59062.5	61832.1	49143.8	62799.9	78146.4	HMDB0000014	Deoxycytidine	M+Na	C9H13N3O4	51	64.2	-4.46007	95.7554		http://nonlinear.com/redirect/outbound?p=hmdb&param=HMDB0000014
6.66_87.0437m/z		87.0437	1	6.65695	0.335517	44	1	---	---	100 - 4.09 - 0.00777	0	---	0	0	0	0	0	0	0	0	0	0	0	0	0	0	0	0	0	0
6.66_112.0501m/z		112.05	1	6.66092	0.1137	7	12.8841	FL-Heigh	FL-Ctrl	100	1051.97	40.6	0	0	244.946	61.4569	863.249	762.023	623.629	1054.41	1477.88	0	0	239.597	52.2031	820.904	855.561	606.979	1108.95	1573
6.66_398.1231m/z		398.123	1	6.66488	0.0238167	64	1	---	---	100	0	---	0	0	0	0	0	0	0	0	0	0	0	0	0	0	0	0	0	0
6.66_534.0978m/z		534.098	1	6.66488	0.01985	4	1	---	---	100	0	---	0	0	0	0	0	0	0	0	0	0	0	0	0	0	0	0	0	0
6.66_602.0846m/z		602.085	1	6.66488	0.0238167	2	Infinity	FL-Heigh	FL-Ctrl	100	224.051	173.21	0	0	0	0	0	0	672.154	0	0	0	0	0	0	0	0	654.208	0	0
6.67_488.8708m/z		488.871	1	6.66887	0.0576833	0	1.14217	FL-Ctrl	FL-Low	100 - 0.617	65336	5.65	74791.4	66241.6	54974.8	60452.2	60416.6	50742	59962	61986.7	55454.2	76217.5	52989.2	53774.3	51349.7	57453	56970.5	58361.1	65192.7	59023.6
6.68_132.0763m/z		132.076	1	6.68473	0.0916333	10	1	---	---	100	0	---	0	0	0	0	0	0	0	0	0	0	0	0	0	0	0	0	0	0
6.70_273.0786m/z		273.079	1	6.70062	0.0343167	13	1	---	---	100	0	---	0	0	0	0	0	0	0	0	0	0	0	0	0	0	0	0	0	0
6.70_534.0980m/z		534.098	1	6.70062	0.03035	2	1	---	---	100	0	---	0	0	0	0	0	0	0	0	0	0	0	0	0	0	0	0	0	0
6.72_162.1118m/z		162.112	1	6.71905	0.1699	17	Infinity	FL-Low	FL-Ctrl	100 - 1.95	2236.16	144.91	0	0	0	0	0	6708.48	0	454.693	3578.53	0	0	0	0	0	7531.94	0	478.21	3808.87
6.73_102.0546m/z		102.055	1	6.73492	0.0865	18	1.04791	FL-Low	FL-Ctrl	100	7363.45	4.41	6752.23	6964.85	7363.28	6866.34	7345.5	7878.5	6479.7	8185.61	6690.68	6880.98	5571.45	7202.48	5832.45	6985.17	8845.59	6306.7	8608.99	7121.35
6.73_150.0578m/z		150.058	1	6.73492	0.153917	15	1.02069	FL-Low	FL-Ctrl	100 - 5.02 - 4.04	1.01479e+06	5.66	921602	1.01007e+06	1.05097e+06	998713	967108	1.07854e+06	934697	1.07333e+06	1.03385e+06	939175	807998	1.02801e+06	848334	919668	1.21093e+06	909741	1.12884e+06	1.10039e+06
6.74_266.0736m/z		266.074	1	6.7389	0.120517	20	1.34856	FL-Heigh	FL-Ctrl	100 - 6.74	63003.1	15.16	44631.2	36289.6	59236.1	44785.3	51127.1	60500.4	45509.1	74190.4	69309.9	45482.2	29029.5	57942.5	38041.9	48619.1	67926.7	44294.1	78027.6	73771.2
6.74_433.0410m/z		433.041	1	6.74213	0.112583	44	1.21857	FL-Heigh	FL-Ctrl	100 - 7.72 - 2.23	124999	16.26	102503	79007.8	126224	103346	95898.5	129830	93771.6	149332	131895	104458	63201.4	123468	87785.3	91194.4	145766	91268	157056	140384
6.75_319.9670m/z		319.967	1	6.74572	0.0634667	1	1.2454	FL-Ctrl	FL-Heigh	100	29921.2	3.26	25245.9	40645.2	23872.4	28282.4	24873.3	21661.2	23858.7	24878.3	23339.2	25727.3	32513.6	23351.1	24023.8	23653.2	24320.1	23221.7	26165	24841.5
6.76_262.0086m/z		262.009	1	6.7595	0.04745	2	1.20542	FL-Heigh	FL-Ctrl	100	10289.1	15.95	9089.44	6636.39	9881.33	9191.01	8520.87	11481.4	6900.14	12503.7	11463.5	9262.75	5308.7	9665.53	7807.09	8102.89	12890.7	6715.91	13150.5	12201.3
6.76_569.0155m/z		569.015	1	6.7595	0.0597333	3	1.33574	FL-Heigh	FL-Ctrl	100	26395.9	21.41	19535.2	13611.1	26137.3	20718.4	23457.5	32890.9	20887.2	32181.6	26118.9	19907.7	10888	25566.5	17598.8	22306.9	36928.2	20329.6	33846.1	27800.1
6.76_704.9882m/z		704.988	1	6.7595	0.0398833	0	1.35537	FL-Heigh	FL-Ctrl	100	12301.6	71.18	10611	996.43	15621.3	2561.97	10071.1	19594.9	3032.96	20434.1	13437.9	10813.3	797.083	15280.2	2176.21	9577.05	22000.2	2951.99	21491	14302.9
6.76_465.9701m/z		465.97	1	6.76408	0.0810833	4	1.08286	FL-Heigh	FL-Low	100 - 1.98	67278.5	18.6	70011	49073.5	72977.7	59233.4	52297.2	74860.4	46230.4	74890.8	80714.4	71346	39255.8	71384	50314.5	49731.8	84049.5	44996.1	78764.3	85909.8
6.77_122.0707m/z		122.071	1	6.76765	0.114083	2	1.28645	FL-Heigh	FL-Ctrl	100 - 4.12	94082.9	8.42	63158.7	67859.7	88382.7	66413.9	76570.6	83359.3	87052.1	102661	92536	64363	54283.6	86452.6	56413.8	72814.5	93591.5	84727.9	107970	98492.3
6.77_805.9050m/z		805.905	1	6.76765	0.0548	0	1.47305	FL-Heigh	FL-Ctrl	100 - 10.8	60280.6	34.34	52152.5	7169.46	63445.2	29033.9	44267.2	63258.5	38368.3	79501.6	62972	53146.9	5735.12	62059.7	24662.2	42095.7	71023.5	37343.9	83613.6	67025.4
6.77_669.9312m/z		669.931	1	6.77123	0.07315	0	1.27	FL-Heigh	FL-Ctrl	100 - 4.33	75032.7	35.79	72452.1	32814.6	71975.6	48621.8	48107.7	92710	44309.1	94021.9	86767.2	73833.6	26249.7	70403.8	41300.7	45747.9	104090	43126.1	98884.9	92352.2
6.77_873.8927m/z		873.893	1	6.77123	0.0587	0	1.89949	FL-Heigh	FL-Ctrl	100 - 9.42	54185.8	55.02	37679.4	9852.06	38047.9	17151.2	17746.3	50886	20471.4	65010.3	77075.7	38397.9	7881.04	37217	14568.7	16875.8	57132.2	19924.9	68372.8	82036.9
6.77_1009.8665m/z		1009.87	1	6.77123	0.0374333	23	3.75394	FL-Heigh	FL-Ctrl	100 - 6.92	17043.5	36.44	5634.44	2636.94	5349.11	1727.98	2801.25	34790.8	7943.62	28679	14507.8	5741.88	2109.39	5232.29	1467.8	2663.84	39061.3	7731.53	30162.4	15441.7
6.78_216.9218m/z		216.922	1	6.78237	0.0727	5	1.54821	FL-Ctrl	FL-Heigh	100	34918.7	19.12	26862.4	51849.3	26044.4	35211.4	23735.9	17715.2	27428.6	20993.9	19240.3	27374.7	41476.2	25475.6	29909.5	22571.6	19889.7	26696.3	22079.8	20478.8
6.78_556.8577m/z		556.858	1	6.78237	0.0736333	1	1.4345	FL-Ctrl	FL-Heigh	100	145784	11.26	118376	195670	123307	143399	112643	81964.1	111310	104569	89003.6	120633	156524	120615	121807	107118	92025.2	108338	109977	94732.6
6.79_760.8184m/z		760.818	1	6.78978	0.06905	0	1.34931	FL-Ctrl	FL-Heigh	100	183242	12.19	159406	223890	166430	176477	170029	125432	152708	135088	119615	162445	179098	162796	149905	161689	140828	148631	142075	127315
6.80_896.7922m/z		896.792	1	6.79693	0.0547333	91	1.337	FL-Ctrl	FL-Heigh	100 - 4.98	146205	21.12	115694	207531	115388	152060	117306	87431.4	134791	103568	89699.6	117900	166012	112868	129164	111552	98163.5	131192	108925	95473.3
6.81_221.0912m/z		221.091	1	6.80768	0.0507667	40	1.09018	FL-Low	FL-Heigh	100	17301.6	14.88	14141.8	19422.9	14385.2	19722.5	17584	14598.2	18734.4	16631.2	12245.5	14411.4	15537.1	14071	16752.8	16721.5	16390.2	18234.3	17491.4	13033.7
6.82_668.8670m/z		668.867	1	6.81842	0.1039	0	1.16111	FL-Ctrl	FL-Heigh	100	168638	9.5	214031	139931	151952	154057	141956	171390	130612	141421	163684	218112	111936	148634	130860	134993	192428	127125	148736	174220
6.82_1111.2842m/z		1111.28	1	6.81842	0.0523667	1	5.4011	FL-Low	FL-Ctrl	100	11294.6	102.75	6273.49	0	0	10695.7	0	23188	0	15123.6	6748.72	6393.11	0	0	9085.23	0	26034.3	0	15905.8	7183.12
6.82_225.0337m/z		225.034	1	6.822	0.275317	3	1.13726	FL-Ctrl	FL-Heigh	100	197096	1.6	193190	215976	182122	194862	182277	170896	174474	175303	170147	196873	172768	178145	165521	173336	191874	169815	184370	181099
6.82_702.8604m/z		702.86	1	6.822	0.216267	0	1.04489	FL-Ctrl	FL-Heigh	100 - 9.35 - 1.18	4.75918e+06	1.44	4.64299e+06	4.86311e+06	4.77146e+06	4.64569e+06	4.53104e+06	4.53233e+06	4.46943e+06	4.68421e+06	4.51051e+06	4.73152e+06	3.89019e+06	4.66726e+06	3.94618e+06	4.30877e+06	5.08867e+06	4.3501e+06	4.92648e+06	4.80084e+06
6.82_804.8402m/z		804.84	1	6.822	0.0852333	0	1.08068	FL-Low	FL-Ctrl	100 - 1.85	395268	5.4	393688	315469	388116	381317	384667	419818	325460	412619	408567	401195	252356	379640	323901	365798	471351	316771	433960	434866
6.82_872.8274m/z		872.827	1	6.822	0.08165	29	1.10625	FL-Heigh	FL-Ctrl	100 - 2.44	339919	10.39	335770	256074	329971	332347	291380	358965	299842	368332	351584	342172	204844	322765	282304	277086	403027	291836	387383	374215
6.82_906.8211m/z		906.821	1	6.822	0.173167	51	1.01243	FL-Low	FL-Heigh	100 - 10.4 - 0.316	3.70859e+06	1.04	3.70344e+06	3.65102e+06	3.72563e+06	3.74552e+06	3.73968e+06	3.64058e+06	3.56875e+06	3.67982e+06	3.74064e+06	3.77406e+06	2.92059e+06	3.64427e+06	3.18155e+06	3.55623e+06	4.08746e+06	3.47347e+06	3.87015e+06	3.98142e+06
6.82_974.8085m/z		974.809	1	6.822	0.1692	25	1.01941	FL-Ctrl	FL-Low	100 - 11.1 - 0.482	3.06405e+06	1.14	2.97754e+06	3.10199e+06	3.11262e+06	3.02122e+06	3.0296e+06	2.96633e+06	2.87118e+06	3.11663e+06	3.05136e+06	3.03431e+06	2.4814e+06	3.04464e+06	2.56631e+06	2.88099e+06	3.33044e+06	2.79452e+06	3.27783e+06	3.24777e+06
6.82_1009.3049m/z		1009.3	1	6.822	0.111067	3	2.08043	FL-Low	FL-Ctrl	100	41884.3	33.99	32275.8	13351.9	14769.9	25945.6	36845.2	62862	21828	40535.2	25355.8	32891.2	10680.7	14447.4	22038.9	35037.8	70578.3	21245.2	42631.8	26987.9
6.82_1076.7892m/z		1076.79	1	6.822	0.1039	41	1.12989	FL-Low	FL-Ctrl	100	193375	2.5	176911	142862	193661	192521	198584	189020	168359	189539	175208	180285	114281	189431	163532	188842	212222	163864	199342	186486
6.82_1144.7765m/z		1144.78	1	6.822	0.0961	24	1.39281	FL-Low	FL-Ctrl	100	111107	20.13	103259	57108.5	78948.7	136678	101482	95160.9	55462.5	180116	67550.1	105228	45683.2	77224.6	116098	96504.2	106842	53981.7	189432	71898.2
6.83_106.9985m/z		106.999	1	6.82597	0.150917	1	1.11901	FL-Low	FL-Heigh	100	17579.4	2.75	15671.3	16606.6	18042.6	19839.4	18665.4	14233.4	15679.2	16155.9	15294.2	15970.1	13284.3	17648.6	16852.2	17749.8	15980.6	15260.6	16991.5	16278.7
6.83_736.8538m/z		736.854	1	6.82597	0.0888167	0	1.05516	FL-Low	FL-Heigh	100 - 1.87	325364	1.19	349386	308251	307428	321407	325556	329128	279270	347036	298761	356048	246582	300714	273011	309586	369528	271813	364986	317992
6.83_231.0537m/z		231.054	1	6.82955	0.231317	25	1.10477	FL-Ctrl	FL-Heigh	100	246667	2.36	236666	260152	243184	243487	229777	214730	229148	221700	218978	241178	208106	237873	206825	218506	241088	223030	233167	233073
6.84_806.8889m/z		806.889	1	6.83672	0.07105	1	1.02666	FL-Heigh	FL-Low	100	81562	5.91	89902.8	114679	37670	84425.9	75104.6	78801.8	84985.3	86472.6	73228.3	91617	91736.2	36847.4	71713.6	71420.4	88474.6	82716.3	90945.1	77941.8
6.84_738.9010m/z		738.901	1	6.84213	0.0603	0	1.33497	FL-Heigh	FL-Ctrl	100	38081.2	27.65	38141.4	10998.9	36437.2	13482.3	54281.3	34668.1	25923.7	44379.8	43940.1	38868.7	8798.48	35641.5	11452.2	51618.6	38923.6	25231.6	46675.2	46768.4
6.84_1044.3379m/z		1044.34	1	6.84213	0.0563333	27	1.13886	FL-Low	FL-Ctrl	100	98764.5	13.61	87385.7	66751.3	106029	34931.3	103927	157435	103862	96015	79089.9	89052	53396.9	103713	29671.6	98829.1	176760	101089	100981	84180.7
6.85_808.4308m/z		808.431	1	6.8493	0.0380333	13	1.7394	FL-Low	FL-Heigh	100	32632.7	51.66	14835.6	11772.2	29966.1	31664.9	9416.44	56816.6	15437.3	31609.2	9235.88	15118.4	9417.01	29311.7	26897	8954.53	63790.8	15025.2	33244.1	9830.37
6.85_118.0858m/z		118.086	1	6.85288	0.19635	41	1.21322	FL-Ctrl	FL-Heigh	100 - 3.32	462980	8.48	446852	545502	396587	498477	409308	376639	417488	372726	354625	455373	436368	387926	423420	389230	422871	406341	392004	377452
6.85_230.0366m/z		230.037	1	6.85288	0.07105	8	1.15393	FL-Ctrl	FL-Low	100	39388.3	3.27	39773.8	37951.9	40439.3	36019	32739	33644.1	37773.3	36539.1	32494.9	40532.2	30359.2	39556.2	30595.5	31133	37773.9	36764.8	38429	34586.5
6.85_437.0843m/z		437.084	1	6.85288	0.0563333	77	1.0155	FL-Ctrl	FL-Low	100 - 0.822	75534.9	3.23	80847.9	76002.8	69754.2	61899.6	71246.2	89999.7	77288	76502.2	72725.4	82389.5	60797.5	68230.8	52579.2	67751.3	101047	75224.5	80459.1	77406.6
6.85_641.0456m/z		641.046	1	6.85288	0.0599167	5	1.03664	FL-Heigh	FL-Ctrl	100 - 3.28	192743	2.36	194685	175884	187221	183672	188356	192554	203347	174180	200701	198397	140696	183133	156016	179116	216190	197917	183189	213620
6.85_709.0325m/z		709.032	1	6.85288	0.05275	4	1.06025	FL-Heigh	FL-Low	100 - 3.98	203562	3.73	197733	181307	217838	185951	190135	199895	192883	220196	197606	201503	145035	213081	157952	180808	224432	187733	231585	210325
6.85_840.3768m/z		840.377	1	6.85288	0.03805	0	1.14549	FL-Low	FL-Heigh	100 - 0.909	156279	9.9	143062	160813	132295	181962	148096	138778	159195	116137	133958	145790	128640	129406	154564	140831	155813	154945	122144	142581
6.85_845.0061m/z		845.006	1	6.85288	0.0563333	1	1.14913	FL-Heigh	FL-Ctrl	100 - 4.73	230612	5.71	224125	159415	218514	223889	200585	232104	215896	241258	234682	228399	127522	213742	190177	190745	260594	210132	253737	249788
6.85_1048.9669m/z		1048.97	1	6.85288	0.0455833	609	1.24627	FL-Heigh	FL-Low	100 - 3.33	166837	8.81	154148	129894	148556	98900.5	96471.5	206235	188810	154071	157631	157087	103908	145312	84008.8	91739.2	231550	183769	162040	167777
6.86_298.0237m/z		298.024	1	6.85647	0.114467	11	1.04236	FL-Ctrl	FL-Heigh	100 - 6.11 - 0.0385	1.01439e+06	2.7	1.00433e+06	1.05156e+06	987271	1.01234e+06	934613	990095	946174	998736	974599	1.02348e+06	841187	965711	859908	888767	1.11163e+06	920913	1.05039e+06	1.03733e+06
6.86_366.0110m/z		366.011	1	6.85647	0.0670833	5	1.12149	FL-Ctrl	FL-Heigh	100	116103	3.64	124997	108650	114661	102219	117462	108827	100032	107511	103035	127381	86913.2	112157	86827.6	111700	122185	97361.4	113071	109667
6.86_501.9854m/z		501.985	1	6.85647	0.107317	2	1.07036	FL-Ctrl	FL-Heigh	100 - 7.46 - 0.0793	986470	1.84	973720	1.03401e+06	951677	959825	912419	966286	904347	922326	938190	992287	827148	930894	815301	867662	1.0849e+06	880202	970030	998580
6.86_508.1577m/z		508.158	1	6.85647	0.0179	24	Infinity	FL-Low	FL-Ctrl	100	1003.43	173.21	0	0	0	0	0	3010.28	2137.83	0	0	0	0	0	0	0	3379.79	2080.75	0	0
6.86_576.1446m/z		576.145	1	6.85647	0.0179	4	2.72211	FL-Heigh	FL-Low	100	7596.38	89.55	7971.03	0	10824.2	0	3090.5	5281.36	15847.8	0	6941.36	8123.02	0	10587.8	0	2938.9	5929.65	15424.7	0	7388.16
6.86_705.9465m/z		705.946	1	6.85647	0.103733	0	1.0589	FL-Ctrl	FL-Low	100 - 8.43	1.06841e+06	1.82	1.06162e+06	1.03708e+06	1.10652e+06	1.02926e+06	974232	1.02343e+06	1.00002e+06	1.03681e+06	1.01517e+06	1.08186e+06	829601	1.08236e+06	874278	926443	1.14906e+06	973317	1.09044e+06	1.08052e+06
6.86_738.3969m/z		738.397	1	6.85647	0.0674667	6	1.01771	FL-Ctrl	FL-Low	100	195194	3.7	199952	198739	186891	186961	187027	201403	205514	197249	178558	203764	158979	182809	158810	177852	226125	200027	207451	190052
6.86_773.9331m/z		773.933	1	6.85647	0.0965833	0	1.0722	FL-Ctrl	FL-Low	100 - 10.1	1.14326e+06	2.61	1.11659e+06	1.12111e+06	1.19206e+06	1.05067e+06	1.04978e+06	1.09837e+06	1.01633e+06	1.07428e+06	1.15564e+06	1.13788e+06	896823	1.16603e+06	892468	998287	1.23319e+06	989195	1.12984e+06	1.23003e+06
6.86_807.9266m/z		807.927	1	6.85647	0.0491667	0	1.21863	FL-Ctrl	FL-Low	100 - 0.76	101614	35.85	131530	61040.9	112270	83745.3	51949.5	114455	66679.6	141448	83559.3	134038	48829	109819	71135.5	49401.2	128505	64899.3	148764	88937.8
6.86_848.0920m/z		848.092	1	6.85647	0.0250667	12	1.58772	FL-Heigh	FL-Low	100	14305.1	45.28	5585.46	6426.63	15498.8	11723.9	15305.6	0	7323.29	15474	20117.9	5691.96	5140.91	15160.3	9958.56	14554.8	0	7127.77	16274.4	21412.9
6.86_912.9932m/z		912.993	1	6.85647	0.0491667	0	1.13959	FL-Heigh	FL-Ctrl	100 - 4.64	234382	1.32	208749	204685	203580	221618	183210	241894	211555	236946	254643	212729	163735	199134	188248	174223	271586	205907	249202	271034
6.86_977.8948m/z		977.895	1	6.85647	0.0889333	195	1.04612	FL-Ctrl	FL-Low	100 - 9.58	899849	1.89	924690	860837	914020	887658	805533	887342	904622	873662	900627	942322	688617	894059	754001	766019	996263	880470	918849	958599
6.86_1045.8820m/z		1045.88	1	6.85647	0.0746333	0	1.07755	FL-Low	FL-Heigh	100 - 7.81	682637	1.87	704798	621948	720388	641942	704504	701464	620667	643968	635893	718237	497521	704656	545283	669946	787569	604096	677275	676824
6.86_1181.8554m/z		1181.86	1	6.85647	0.0567167	90	1.13629	FL-Ctrl	FL-Heigh	100 - 5.77	390574	1.99	387000	399492	385230	380914	347263	328450	323976	320453	386751	394379	319569	376817	323559	330228	368767	315326	337027	411645
6.86_843.4624m/z		843.462	1	6.86005	0.0143167	59	1.79173	FL-Heigh	FL-Low	100	8172.26	87.53	0	0	13830.1	0	7421.02	6262.26	6857.86	17658.9	0	0	0	13528.1	0	7056.99	7030.94	6674.76	18572.3	0
6.86_1112.3250m/z		1112.33	1	6.86005	0.0182833	6	4.82753	FL-Ctrl	FL-Heigh	100 - 7.66	48910.1	46.9	29831.4	31295	85604.1	15800.5	10214.3	26329.3	11131.8	0	19262.7	30400.2	25034.1	83734.6	13421.4	9713.26	29561.2	10834.6	0	20502.6
6.86_704.4033m/z		704.403	1	6.86362	0.0638833	26	1.1766	FL-Low	FL-Heigh	100	118321	9.68	116426	94454.3	105226	117005	130378	107581	117475	110018	74192.6	118646	75557.6	102928	99387.2	123982	120787	114339	115708	78968.3
6.86_942.3572m/z		942.357	1	6.86362	0.0674667	0	1.17806	FL-Ctrl	FL-Low	100	194249	18.08	167552	246073	169124	177958	185943	130766	133176	230950	159413	170747	196843	165430	151162	176821	146818	129620	242895	169674
6.87_294.9376m/z		294.938	1	6.8672	0.176367	0	1.11439	FL-Ctrl	FL-Heigh	100	252344	1.1	256039	263288	237704	241467	226058	231074	227305	228376	223643	260921	210614	232513	205109	214969	259438	221237	240188	238038
6.87_498.8994m/z		498.899	1	6.8672	0.23175	1	1.06882	FL-Ctrl	FL-Heigh	100 - 6.53 - 0.727	3.565e+06	1.19	3.49326e+06	3.77156e+06	3.43019e+06	3.4342e+06	3.4035e+06	3.30982e+06	3.37735e+06	3.33041e+06	3.29858e+06	3.55987e+06	3.01701e+06	3.35528e+06	2.91711e+06	3.23655e+06	3.71609e+06	3.28718e+06	3.50267e+06	3.5109e+06
6.87_1010.3447m/z		1010.34	1	6.8672	0.0638833	1	1.2156	FL-Heigh	FL-Low	100	115501	6.19	158651	70205.3	83038.4	36001.2	94410.1	154635	107285	118900	120318	161676	56159.9	81225	30580.4	89778.9	173617	104421	125050	128062
6.87_158.9635m/z		158.963	1	6.87117	0.316117	1	1.10041	FL-Ctrl	FL-Heigh	100	360028	2.2	343186	389305	347592	351178	338094	328419	332725	329742	319061	349730	311420	340001	298300	321509	368732	323841	346797	339599
6.88_503.0560m/z		503.056	1	6.87872	0.02585	105	1.47908	FL-Low	FL-Heigh	100	3759.49	35	1914.83	3047.3	4004.35	0	3008.51	8269.94	0	2834.73	4790.6	1951.34	2437.65	3916.9	0	2860.93	9285.07	0	2981.35	5098.96
6.88_571.0427m/z		571.043	1	6.8823	0.04025	0	3.71596	FL-Heigh	FL-Low	100	16181.2	11.25	15052.3	3733.04	10471.2	0	3197.85	9865.7	17712.6	16661.7	14169.3	15339.3	2986.2	10242.5	0	3040.99	11076.7	17239.7	17523.5	15081.3
6.88_907.8938m/z		907.894	1	6.8823	0.0585333	0	1.14996	FL-Heigh	FL-Ctrl	100 - 8.73	235942	12.67	231169	179186	205171	174624	213493	259679	265598	205631	236598	235577	143338	200691	148330	203020	291555	258507	216267	251828
6.89_104.9919m/z		104.992	1	6.88588	0.0398667	2	1.38272	FL-Heigh	FL-Ctrl	100	3562.52	16.53	2538.08	3020.29	2170.98	3393.88	3025.03	1580	3226.76	3134.32	4326.47	2586.48	2416.05	2123.57	2882.86	2876.64	1773.94	3140.61	3296.44	4604.95
6.89_567.9569m/z		567.957	1	6.88588	0.0836	0	1.04412	FL-Ctrl	FL-Heigh	100	236552	2.65	242573	230042	237039	212666	235968	231873	221828	242624	215215	247198	184020	231863	180644	224393	260336	215906	255173	229068
6.89_703.9294m/z		703.929	1	6.88588	0.0836	0	1.0513	FL-Ctrl	FL-Low	100 - 3.12	284006	1.97	284680	278110	289229	253394	283442	273610	286842	260302	264159	290109	222471	282913	215239	269538	307196	279184	273766	281163
6.89_839.9033m/z		839.903	1	6.88588	0.0509833	0	1.16125	FL-Heigh	FL-Low	100 - 10.8	277713	2.92	285714	250171	257277	214223	220216	283015	287038	272293	273809	291162	200121	251658	181966	209413	317754	279375	286376	291433
6.89_1043.8666m/z		1043.87	1	6.88588	0.0323167	0	2.16501	FL-Heigh	FL-Ctrl	100 - 2.23	82242.7	29.92	33847.5	52348.8	27765.4	60813	54810.9	98017.8	65445.7	70797.9	110484	34492.9	41875.8	27159.1	51656.2	52122.2	110049	63698.4	74459.7	117596
6.89_160.0339m/z		160.034	1	6.88947	0.0943333	0	1.06863	FL-Ctrl	FL-Low	100 - 4.79	324559	2.09	332344	321301	320032	300601	298903	311643	304192	317321	297381	338681	257021	313043	255339	284241	349897	296071	333734	316523
6.89_296.0082m/z		296.008	1	6.88947	0.09075	3	1.07937	FL-Ctrl	FL-Low	100 - 5.56	323545	1.26	327085	319100	324449	288797	295850	314614	302880	319314	300213	333322	255260	317363	245312	281337	353233	294793	335829	319538
6.89_201.0602m/z		201.06	1	6.89305	0.0327	5	1.66418	FL-Ctrl	FL-Low	100	3201.03	16.43	6792.81	2046.11	764.165	2544.2	1226.99	1999.25	1781.79	2485.18	2158.7	6922.33	1636.76	747.477	2161.12	1166.8	2244.66	1734.22	2613.72	2297.65
6.89_546.0476m/z		546.048	1	6.89305	0.0577667	0	1.23332	FL-Ctrl	FL-Heigh	100	140754	18.73	104905	174722	142635	170472	138107	72944.7	138658	99537.9	104181	106905	139767	139520	144804	131332	81898.6	134956	104686	110887
6.90_297.0785m/z		297.079	1	6.89662	0.0653167	18	1.23871	FL-Low	FL-Ctrl	100 - 6.46	19096.8	2.7	15876	15062.6	15311.4	16551.1	19905.7	20833.7	18750.5	17690.5	16900.6	16178.7	12049.2	14977.1	14059	18929.2	23391	18249.9	18605.5	17988.4
6.90_410.0727m/z		410.073	1	6.89662	0.0577667	42	1.2274	FL-Ctrl	FL-Heigh	100	155099	9.23	122659	192271	150367	171465	183191	94832.2	139371	116838	122884	124998	153805	147083	145647	174204	106473	135650	122881	130794
6.90_478.0600m/z		478.06	1	6.89662	0.0577667	19	1.20741	FL-Ctrl	FL-Heigh	100 - 0.241	204130	12.22	149577	258014	204799	219161	206885	120254	190655	167060	149480	152429	206395	200327	186162	196736	135015	185565	175701	159102
6.90_569.0274m/z		569.027	1	6.89662	0.0541833	3	1.54833	FL-Heigh	FL-Ctrl	100	19374.5	44.5	20651.3	0	16888.3	9365.52	6356.36	23289	13060.8	29197.3	15865.5	21045.1	0	16519.5	7955.33	6044.56	26147.7	12712.1	30707.5	16886.7
6.90_638.0839m/z		638.084	1	6.89662	0.0434333	0	1	---	---	100	0	---	0	0	0	0	0	0	0	0	0	0	0	0	0	0	0	0	0	0
6.90_682.0210m/z		682.021	1	6.89662	0.0506	0	1.34081	FL-Ctrl	FL-Heigh	100	131457	17.1	93698.3	166460	134212	152146	158774	73344.8	117252	90524.2	86353.2	95484.9	133158	131281	129237	150986	82347.8	114121	95206.3	91911.6
6.90_885.9809m/z		885.981	1	6.89662	0.0327	0	1.3912	FL-Ctrl	FL-Heigh	100	78462.3	27.76	37058.6	124971	73357	94386.3	84482.1	32988.5	74372.9	45714.9	49109.3	37765.3	99969.3	71755	80174.3	80337.9	37037.8	72387.2	48079.3	52270.4
6.90_118.0770m/z		118.077	1	6.9002	0.0577667	0	1	---	---	100 - 0.601	0	---	0	0	0	0	0	0	0	0	0	0	0	0	0	0	0	0	0	0
6.90_336.0652m/z		336.065	1	6.9002	0.0796333	35	1.19142	FL-Ctrl	FL-Heigh	100 - 7.24	352146	8.86	273079	438609	344752	389607	370481	216253	323820	290808	272075	278286	350860	337223	330943	352308	242798	315175	305849	289588
6.90_404.0526m/z		404.053	1	6.9002	0.06135	31	1.2603	FL-Ctrl	FL-Heigh	100 - 1.95	132115	14.51	102519	172917	120908	147365	137124	75202	121621	100895	91966.6	104474	138323	118268	125176	130397	84432.9	118374	106114	97886.3
6.90_472.0399m/z		472.04	1	6.9002	0.0577667	12	1.26615	FL-Ctrl	FL-Heigh	100 - 2.22	172343	19	137595	226108	153327	198890	180138	96512.1	165918	122770	119659	140219	180872	149978	168942	171301	108359	161489	129120	127361	HMDB0247038	Bz-Camp	M+K	C17H16N5O7P	52.1	83.6	-4.67937	82.0647		http://nonlinear.com/redirect/outbound?p=hmdb&param=HMDB0247038
6.90_571.1677m/z		571.168	1	6.9002	0.0362667	13	1	---	---	100 - 4.32	0	---	0	0	0	0	0	0	0	0	0	0	0	0	0	0	0	0	0	0
6.90_639.1542m/z		639.154	1	6.9002	0.0326833	11	1	---	---	100	0	---	0	0	0	0	0	0	0	0	0	0	0	0	0	0	0	0	0	0
6.90_707.1401m/z		707.14	1	6.9002	0.0326833	13	1	---	---	100	0	---	0	0	0	0	0	0	0	0	0	0	0	0	0	0	0	0	0	0
6.90_132.0763m/z		132.076	1	6.90387	0.07925	10	1.04079	FL-Heigh	FL-Ctrl	100 - 0.581	41751.3	7.35	38269	44477.3	37598.6	40928.8	44816	38794.4	39252.3	39948.2	46053.3	38998.7	35579.1	36777.5	34766	42617.6	43556.4	38204.3	42014.4	49017.7
6.90_314.0833m/z		314.083	1	6.90387	0.10625	24	1.19962	FL-Ctrl	FL-Heigh	100 - 8.74 - 0.27	518265	9.66	394708	663830	496258	570958	549908	280971	480198	406628	409242	402234	531023	485420	484988	522933	315460	467378	427660	435584	HMDB0245680	2-Deoxy-2,3-dehydro-n-acetyl-neuraminic acid	M+Na	C11H17NO8	51.1	66.3	-4.67954	94.471		http://nonlinear.com/redirect/outbound?p=hmdb&param=HMDB0245680
6.90_570.0972m/z		570.097	1	6.90387	0.03985	0	1	---	---	100	0	---	0	0	0	0	0	0	0	0	0	0	0	0	0	0	0	0	0	0
6.91_90.0546m/z		90.0546	1	6.90745	0.0255333	57	1.61585	FL-Low	FL-Ctrl	85.6 - 100	267.762	60.99	357.282	0	139.847	138.344	213.708	451.234	0	0	581.987	364.095	0	136.793	117.513	203.225	506.623	0	0	619.449
6.91_136.0477m/z		136.048	1	6.90745	0.0649167	9	1.06119	FL-Ctrl	FL-Low	100	11232.1	7.71	11518.9	11918.1	10259.3	10198.9	11760	9794.43	9180.53	10550.5	12313.5	11738.5	9533.71	10035.3	8663.19	11183.1	10996.7	8935.42	11096.2	13106
6.91_837.9277m/z		837.928	1	6.90745	0.0362667	0	1.20048	FL-Ctrl	FL-Heigh	100	35634.1	11.63	47429.8	30596.3	28876	22890.4	23861.5	47942.1	33667.2	27757.7	27624.7	48334.2	24475.2	28245.4	19443.7	22691	53826.9	32768.3	29193.4	29402.8
6.91_701.9539m/z		701.954	1	6.91142	0.0649167	0	1.21673	FL-Ctrl	FL-Low	100	95040.2	1.55	103251	97470.3	84399.6	89079.9	68743.8	76509.6	82895	81016.1	83463.7	105220	77970.3	82556.4	75666.9	65371.6	85901.1	80681.8	85206.3	88836.1
6.92_148.0784m/z		148.078	1	6.915	0.0689	3	1.44094	FL-Ctrl	FL-Heigh	100	12191.3	2.54	13150.5	11990.9	11432.7	10022.3	12165.1	11675.2	8640.92	8518.52	8222.62	13401.2	9591.97	11183	8513.2	11568.4	13108.3	8410.22	8959.12	8751.89
6.92_363.0888m/z		363.089	1	6.915	0.0362667	90	3.54468	FL-Heigh	FL-Low	100	4094.36	39.53	1528.14	1151.67	2515.42	789.985	1008.26	1666.97	2159.6	2869.8	7253.68	1557.28	921.263	2460.49	671.034	958.799	1871.59	2101.94	3018.23	7720.59
6.92_497.9932m/z		497.993	1	6.915	0.117183	2	1.31837	FL-Ctrl	FL-Heigh	100	128034	6.64	135909	129170	119023	121544	110569	96385.6	116991	100139	74215.9	138501	103328	116424	103242	105145	108217	113867	105319	78993
6.92_129.0654m/z		129.065	1	6.91858	0.0689	15	1.09817	FL-Low	FL-Heigh	100 - 1.76	7618.27	1.55	8516.77	5843.62	7620.2	7585.43	7749.02	7520.35	6187.42	7243.8	7380.47	8679.17	4674.54	7453.79	6443.27	7368.9	8443.47	6022.22	7618.46	7855.54
6.92_362.0184m/z		362.018	1	6.91858	0.198767	13	1.17174	FL-Ctrl	FL-Heigh	100 - 7.62	629415	4.98	644313	650529	593401	628056	556880	543673	558606	549653	503230	656599	520384	580442	533488	529563	610409	543692	578082	535622
6.92_701.0473m/z		701.047	1	6.91858	0.0850667	3	1.052	FL-Ctrl	FL-Low	100	139907	3.07	148121	131431	140169	137636	131337	130002	147754	132757	119578	150946	105137	137108	116912	124895	145960	143809	139624	127275
6.92_769.0332m/z		769.033	1	6.92215	0.0362833	4	1.48794	FL-Heigh	FL-Low	100	29484.1	47.48	19875.4	11874.2	31978.8	20903.5	5007.76	33535	17903.7	25508.3	45040.4	20254.4	9498.65	31280.5	17756	4762.11	37651.4	17425.7	26827.6	47939.5
6.93_700.1406m/z		700.141	1	6.92573	0.07355	0	1.16959	FL-Heigh	FL-Ctrl	100	86081	2.21	92093.5	51973.4	76730.3	82776.5	79583.6	82626.2	82333.1	96846.6	79063.4	93849.5	41575.5	75054.7	70312.6	75679.8	92768.5	80134.9	101856	84152.5
6.93_768.1269m/z		768.127	1	6.92932	0.0501167	5	1.43279	FL-Ctrl	FL-Low	100	36512.7	29	43566.6	16625.9	49345.6	25078.8	18304.8	33067.5	52412.1	23083.9	32886.6	44397.4	13299.7	48268	21302.6	17406.9	37126.6	51012.8	24277.9	35003.5
6.94_137.0592m/z		137.059	1	6.93648	0.0699667	71	1.46991	FL-Heigh	FL-Ctrl	100	8107.25	9.83	5390.61	3923.92	7231.94	6936.01	6475.62	7844.15	7060.05	8164.35	9097.35	5493.39	3138.9	7074.01	5891.63	6157.96	8807.01	6871.55	8586.63	9682.92
6.94_497.0865m/z		497.087	1	6.93648	0.117183	31	1.02583	FL-Heigh	FL-Ctrl	100 - 16.6	392291	4.34	387573	342199	417462	395574	368354	399133	371419	403810	401643	394963	273739	408345	336011	350285	448126	361503	424695	427496
6.94_203.0518m/z		203.052	1	6.94007	0.21745	94	1.14826	FL-Ctrl	FL-Heigh	100 - 3.99	547805	5.75	499604	620452	523358	584421	526998	458656	460055	508712	462459	509131	496324	511929	496423	501147	514956	447772	535023	492227
6.94_429.0993m/z		429.099	1	6.94363	0.117183	126	1.13954	FL-Heigh	FL-Ctrl	100 - 16.9	403626	7.64	360457	294230	407915	397449	350879	446012	371723	433285	405870	367330	235366	399006	337604	333667	500759	361799	455695	431995
6.94_835.2083m/z		835.208	1	6.94363	0.0695833	10	1.86332	FL-Heigh	FL-Ctrl	100 - 17.6	124957	24.31	57323.9	38622.8	105237	63953.3	73798.1	129541	90052.3	145411	139407	58417	30895.8	102939	54323.7	70178.1	145442	87648.1	152932	148381
6.95_119.0487m/z		119.049	1	6.94722	0.156867	8	1.0684	FL-Heigh	FL-Ctrl	100 - 6.43	161504	4.05	152478	138672	162342	162624	145022	168467	154066	166398	164049	155386	110929	158797	138137	137908	189146	149953	175004	174608
6.95_136.0753m/z		136.075	1	6.9508	0.208567	33	1.03682	FL-Low	FL-Ctrl	100 - 7.62	579137	4.46	586132	504726	584847	582719	539542	615150	551191	602312	582699	597309	403749	572075	494978	513076	690659	536474	633465	620207
6.95_182.0805m/z		182.081	1	6.9508	0.229633	30	1.04222	FL-Low	FL-Ctrl	100 - 9.27 - 0.14	1.62232e+06	4.15	1.66579e+06	1.38136e+06	1.62265e+06	1.62943e+06	1.50735e+06	1.73019e+06	1.52769e+06	1.65987e+06	1.60179e+06	1.69756e+06	1.10501e+06	1.58722e+06	1.38408e+06	1.43341e+06	1.94257e+06	1.4869e+06	1.74572e+06	1.7049e+06
6.95_147.0435m/z		147.044	1	6.95438	0.129083	13	1.06104	FL-Low	FL-Ctrl	100 - 6.89	145681	4.33	145630	124317	141956	148036	138534	150474	137849	150868	147225	148407	99445.7	138856	125746	131739	168944	134169	158672	156702
6.96_144.0650m/z		144.065	1	6.96153	0.19425	12	1.38284	FL-Ctrl	FL-Heigh	100	14119.6	8.12	15097.7	15582.8	11678.2	12025.1	10794.5	12687.1	9191.05	10790	10650.8	15385.6	12465.3	11423.2	10214.5	10264.9	14244.4	8945.66	11348	11336.3
6.98_373.0403m/z		373.04	1	6.97742	0.0848833	21	2.53003	FL-Heigh	FL-Ctrl	100 - 1.32	14650.1	68.67	9938.25	317.483	7115.78	3121.06	8655.49	25300.1	6357.71	11752	25840.7	10127.8	253.967	6960.38	2651.11	8230.91	28405.7	6187.96	12359.8	27504
7.00_270.0839m/z		270.084	1	7.00442	0.235283	13	2.2664	FL-Low	FL-Ctrl	100 - 4.04	70.6414	28.77	0	0	93.507	26.0262	115.962	69.936	50.6716	55.9464	30.9251	0	0	91.465	22.1074	110.274	78.5205	49.3188	58.8401	32.9157
7.01_126.0215m/z		126.022	1	7.01023	0.141017	12	1.53353	FL-Heigh	FL-Ctrl	100	21564.2	19.45	12696.9	17714.2	11774.3	14657.1	20179.4	14597.5	21483.6	13755.4	29453.7	12939	14170.2	11517.1	12450.1	19189.5	16389.4	20910	14466.9	31349.6
7.01_441.9338m/z		441.934	1	7.0142	0.0609833	0	1.53232	FL-Heigh	FL-Ctrl	100 - 0.613	48072.3	6.48	30159.9	33718.5	30238.3	34612.9	40718.5	39044.2	45304.4	37118.9	61793.4	30735	26972.7	29577.9	29401.1	38721.1	43836.9	44094.9	39038.7	65771
7.02_221.0912m/z		221.091	1	7.01817	0.170583	37	1.21916	FL-Low	FL-Ctrl	100 - 5.4	7967.23	5.93	7548.95	5509.08	6546.97	7786.6	7611.36	8503.73	7065.74	8975.98	7701.99	7692.89	4406.92	6403.99	6614.15	7238	9547.56	6877.09	9440.23	8197.76
7.02_509.9212m/z		509.921	1	7.02213	0.0935333	0	1.40611	FL-Heigh	FL-Ctrl	100 - 2.33	83311.9	13.79	51971.2	71445.4	54333.7	62451.3	78627.1	62394.3	80732.8	60651.6	108551	52962.2	57152	53147.1	53047.8	74770.1	70053.2	78577.3	63788.6	115539
7.03_265.0547m/z		265.055	1	7.03405	0.122367	8	1.40218	FL-Heigh	FL-Low	100	1468.19	25.12	1098.57	1348.6	1800.3	634.88	1165.77	1340.57	943.195	1976.82	1484.55	1119.52	1078.8	1760.98	539.284	1108.58	1505.13	918.013	2079.06	1580.1
7.05_838.8340m/z		838.834	1	7.04595	0.166617	0	1.2861	FL-Ctrl	FL-Heigh	100 - 13.6	303380	15.4	250535	347422	312184	365021	280179	223458	256717	257002	193954	255312	277916	305367	310058	266436	250887	249863	270295	206439
7.08_123.0993m/z		123.099	1	7.08107	0.8693	0	1.18997	FL-Ctrl	FL-Heigh	100	107068	5.14	92248.3	133794	95162.6	121813	89583.8	79058.6	95018.5	88972.3	85936.6	94007.3	107027	93084.4	103471	85189.4	88763	92481.6	93574.1	91468.2
7.14_198.0865m/z		198.087	1	7.14007	0.103767	30	Infinity	FL-Ctrl	FL-Low	100 - 1.11	0.0036937	173.21	0.0110811	0	0	0	0	0	0	0	0	0.0112924	0	0	0	0	0	0	0	0
7.15_140.0677m/z		140.068	1	7.148	0.139517	44	1.25379	FL-Ctrl	FL-Heigh	100 - 0.558	40356.3	9.3	38087.4	45520.4	37461.1	41010.5	36690.5	29128.1	34485.7	33276.1	28800.3	38813.7	36413.5	36643	34835.4	34890.7	32703.6	33564.9	34997.2	30654.1
7.16_270.1436m/z		270.144	1	7.16388	0.162133	8	Infinity	FL-Low	FL-Ctrl	100 - 5.5	87.6213	173.21	0	0	0	0	262.864	0	0	0	0	0	0	0	0	249.97	0	0	0	0
7.22_292.1256m/z		292.126	1	7.22398	0.14985	5	1.31174	FL-Ctrl	FL-Heigh	100	1947.18	19.37	2801.39	1984.46	1055.68	3186.61	2057.33	320.042	1683.33	1615.11	1154.83	2854.81	1587.44	1032.62	2706.79	1956.41	359.327	1638.39	1698.65	1229.17
7.23_313.0346m/z		313.035	1	7.23052	0.247383	8	1.03282	FL-Ctrl	FL-Low	100 - 5.45 - 0.0123	205157	3.55	193322	193313	228834	206629	196037	193245	207112	204945	183975	197008	154639	223837	175516	186421	216966	201582	215545	195817
7.23_492.0513m/z		492.051	1	7.23052	0.129017	3	1.09366	FL-Low	FL-Ctrl	100 - 4.16	73403.1	1.68	64332	57887.6	79131.2	74764.2	72371.1	73074.1	73773.3	78656.4	66226.4	65558.7	46306.5	77403.1	63506.8	68821	82043.9	71803.7	82724.6	70489.3
7.23_535.0934m/z		535.093	1	7.2341	0.132983	16	1.16225	FL-Heigh	FL-Ctrl	100 - 6.97	64762.1	9.54	48502.9	41908.5	76753.4	47237.6	62027.9	60203.4	57935.6	66389.2	69961.7	49427.7	33524.3	75077.2	40124.9	58985.2	67593.3	56388.8	69823	74465
7.23_603.0803m/z		603.08	1	7.2341	0.2024	2	1.23718	FL-Heigh	FL-Ctrl	100 - 11.3	145538	9.77	114779	94461.3	143671	131717	129092	153660	144665	161661	130287	116967	75563.3	140533	111884	122759	172522	140802	170023	138673
7.24_90.0547m/z		90.0547	1	7.23768	0.483533	29	1.05283	FL-Heigh	FL-Low	100 - 4.48 - 0.0534	268165	2.98	278569	232119	279611	228160	253611	282357	262072	277228	265195	283881	185681	273505	193806	241171	317016	255075	291566	282265
7.24_245.0475m/z		245.047	1	7.23768	0.129	9	1.05757	FL-Low	FL-Ctrl	100 - 0.471	33386.7	4.16	31605	27106.1	35996.7	32685.8	32487.4	34987	33801.9	33976.4	31015.8	32207.7	21683.2	35210.6	27764.2	30893.8	39281.6	32899.4	35733.8	33012.2
7.24_714.1093m/z		714.109	1	7.23768	0.13695	0	1.4059	FL-Heigh	FL-Ctrl	100 - 10.3	85405.9	8.32	53566.2	48552	80125.9	73633	86400.6	91542.7	77609	91510.5	87098.2	54587.5	38838.6	78376.1	62545.9	82162.3	102779	75537	96243.6	92704.5
7.24_646.1221m/z		646.122	1	7.24127	0.132983	0	1.35629	FL-Heigh	FL-Ctrl	100 - 11.9	109924	10.37	72092.3	59364.3	111686	79458.8	84937.1	102899	100842	122714	106217	73467	47487.8	109247	67494.5	80770.6	115530	98149.4	129061	113054
7.24_233.1123m/z		233.112	1	7.24483	0.124083	14	1	---	---	100 - 2.9	0	---	0	0	0	0	0	0	0	0	0	0	0	0	0	0	0	0	0	0
7.30_140.0677m/z		140.068	1	7.30082	0.123967	45	1.21862	FL-Ctrl	FL-Heigh	100 - 0.243	29944.7	10.47	26093.5	34750.1	28990.5	36275.8	27676.5	20611.7	27447.1	23788.7	22482	26591.1	27798	28357.4	30813.7	26318.9	23141.7	26714.3	25019.1	23929.2
7.31_232.1282m/z		232.128	1	7.31373	0.02405	7	1	---	---	100 - 0.432	0	---	0	0	0	0	0	0	0	0	0	0	0	0	0	0	0	0	0	0
7.32_132.1015m/z		132.101	1	7.32487	0.1498	60	1.11556	FL-Ctrl	FL-Heigh	100 - 2.13	31939.6	4.89	32003.3	30316.1	33499.4	33237.8	27953.8	29492.3	27173.7	29963.6	28756	32613.5	24251	32767.8	28233.1	26582.6	33112.5	26448.2	31513.4	30607
7.33_282.1185m/z		282.119	1	7.33203	0.1526	19	18.8717	FL-Heigh	FL-Ctrl	100 - 11.5 - 0.861	8329.34	87.02	0	0	1324.1	1438.73	0	0	0	11785.8	13202.3	0	0	1295.19	1222.1	0	0	0	12395.3	14052.1
7.34_86.0961m/z		86.0961	1	7.33997	0.0683833	6	1.09575	FL-Ctrl	FL-Heigh	100 - 1.33	3347.64	7.11	2712.4	2874.89	4455.63	3320.19	2535	3912.36	2831.54	3265.14	3068.69	2764.12	2299.74	4358.33	2820.26	2410.65	4392.6	2755.94	3434.02	3266.21
7.35_144.9816m/z		144.982	1	7.35372	0.322983	4	1.18475	FL-Ctrl	FL-Heigh	100 - 0.472	112754	10.34	109185	137381	91696.3	127982	105755	81840.9	105616	93823.2	86074.9	111267	109896	89693.8	108711	100568	91886.8	102796	98675.9	91615.4
7.37_123.0548m/z		123.055	1	7.37278	0.185333	15	1	---	---	100 - 2.51	0	---	0	0	0	0	0	0	0	0	0	0	0	0	0	0	0	0	0	0
7.40_227.1014m/z		227.101	1	7.39862	0.113217	57	1	---	---	100 - 3.89	0	---	0	0	0	0	0	0	0	0	0	0	0	0	0	0	0	0	0	0
7.43_162.0754m/z		162.075	1	7.42603	0.0985167	55	1	---	---	100	0	---	0	0	0	0	0	0	0	0	0	0	0	0	0	0	0	0	0	0
7.47_310.1271m/z		310.127	1	7.47487	0.583217	34	1.14164	FL-Ctrl	FL-Heigh	100 - 14.6	3.27569e+06	3.53	3.19966e+06	3.59769e+06	3.02973e+06	3.32257e+06	3.47501e+06	2.7611e+06	2.96545e+06	2.76363e+06	2.87875e+06	3.26067e+06	2.87793e+06	2.96357e+06	2.82228e+06	3.30454e+06	3.10002e+06	2.88627e+06	2.90657e+06	3.06405e+06
7.48_258.1326m/z		258.133	1	7.48203	0.04685	3	1.26617	FL-Ctrl	FL-Heigh	100 - 2.4	157085	2.48	161279	156394	153583	169098	142159	116998	128721	106109	137359	164354	125105	150229	143636	135185	131359	125285	111597	146200
7.49_243.1819m/z		243.182	1	7.48918	0.110417	1	1	---	---	100	0	---	0	0	0	0	0	0	0	0	0	0	0	0	0	0	0	0	0	0
7.51_485.3566m/z		485.357	1	7.5102	0.10645	26	1	---	---	100 - 16	0	---	0	0	0	0	0	0	0	0	0	0	0	0	0	0	0	0	0	0
7.52_297.1069m/z		297.107	1	7.52172	0.15295	26	1	---	---	100 - 36.9	0	---	0	0	0	0	0	0	0	0	0	0	0	0	0	0	0	0	0	0
7.54_389.0893m/z		389.089	1	7.5368	0.1005	93	1	---	---	100	0	---	0	0	0	0	0	0	0	0	0	0	0	0	0	0	0	0	0	0
7.54_216.0858m/z		216.086	1	7.54397	0.102517	4	1	---	---	100 - 2.08	0	---	0	0	0	0	0	0	0	0	0	0	0	0	0	0	0	0	0	0
7.54_341.1806m/z		341.181	1	7.54397	0.141817	29	1	---	---	100 - 4.94	0	---	0	0	0	0	0	0	0	0	0	0	0	0	0	0	0	0	0	0
7.55_233.1123m/z		233.112	1	7.54793	0.134717	13	1	---	---	100 - 8.32	0	---	0	0	0	0	0	0	0	0	0	0	0	0	0	0	0	0	0	0
7.55_227.1017m/z		227.102	1	7.55152	0.09895	59	1	---	---	100	0	---	0	0	0	0	0	0	0	0	0	0	0	0	0	0	0	0	0	0
7.57_98.0597m/z		98.0597	1	7.5698	0.152633	9	1	---	---	100 - 0.402	0	---	0	0	0	0	0	0	0	0	0	0	0	0	0	0	0	0	0	0
7.57_162.0755m/z		162.075	1	7.5698	0.2151	57	1	---	---	100 - 6.48 - 0.445	0	---	0	0	0	0	0	0	0	0	0	0	0	0	0	0	0	0	0	0
7.57_241.0784m/z		241.078	1	7.5698	0.142667	13	1	---	---	100	0	---	0	0	0	0	0	0	0	0	0	0	0	0	0	0	0	0	0	0
7.57_166.0717m/z		166.072	1	7.57377	0.0950333	24	1	---	---	100	0	---	0	0	0	0	0	0	0	0	0	0	0	0	0	0	0	0	0	0
7.58_203.1019m/z		203.102	1	7.57735	0.099	31	1	---	---	100	0	---	0	0	0	0	0	0	0	0	0	0	0	0	0	0	0	0	0	0	HMDB0029047	Serylproline	M+H	C8H14N2O4	51.1	69.6	-3.57314	90.1383		http://nonlinear.com/redirect/outbound?p=hmdb&param=HMDB0029047
7.58_355.1581m/z		355.158	1	7.57735	0.258967	63	1.21454	FL-Ctrl	FL-Heigh	100	202674	12.21	187402	231225	189395	216290	213531	166287	196208	145200	159212	190975	184966	185259	183723	203057	186699	190969	152710	169461	HMDB0041513	Isopropyl apiosylglucoside	M+H	C14H26O10	50.7	75.6	-4.88888	83.7348		http://nonlinear.com/redirect/outbound?p=hmdb&param=HMDB0041513
7.58_219.0967m/z		219.097	1	7.58093	0.116917	10	1	---	---	100 - 2.44	0	---	0	0	0	0	0	0	0	0	0	0	0	0	0	0	0	0	0	0
7.62_195.1308m/z		195.131	1	7.61668	0.1003	0	1	---	---	100	0	---	0	0	0	0	0	0	0	0	0	0	0	0	0	0	0	0	0	0
7.62_321.1521m/z		321.152	1	7.62423	0.0561	41	1.14403	FL-Heigh	FL-Ctrl	100	34485.6	5.98	25877.9	31180	33373.9	34460	33469.1	30668.6	36122.4	32107.6	35226.8	26371.4	24942.1	32645.1	29271.3	31827.3	34433.1	35157.9	33768.3	37494.3
7.65_285.0034m/z		285.003	1	7.64655	0.107933	13	1	---	---	100 - 2.29	0	---	0	0	0	0	0	0	0	0	0	0	0	0	0	0	0	0	0	0
7.65_338.1165m/z		338.116	1	7.65372	0.0573333	106	1.5047	FL-Heigh	FL-Low	100	31270.1	20.49	24427.3	15080.8	40920.5	17764.4	18927.6	25653.1	20048.3	34439.8	39322.3	24893.1	12063.7	40026.9	15089.6	17999.1	28802	19513	36221.1	41853.4
7.65_363.2185m/z		363.219	1	7.65372	0.10705	54	1	---	---	100 - 17.7	0	---	0	0	0	0	0	0	0	0	0	0	0	0	0	0	0	0	0	0
7.66_371.0722m/z		371.072	1	7.66485	0.09155	27	1	---	---	100 - 7.32	0	---	0	0	0	0	0	0	0	0	0	0	0	0	0	0	0	0	0	0
7.67_320.0898m/z		320.09	1	7.67238	0.0903167	34	1	---	---	100 - 8.43	0	---	0	0	0	0	0	0	0	0	0	0	0	0	0	0	0	0	0	0
7.67_401.2126m/z		401.213	1	7.67238	0.0939167	14	Infinity	FL-Heigh	FL-Ctrl	100 - 11.9	1655.02	89.57	0	0	0	0	0	943.961	2104.29	0	2860.76	0	0	0	0	0	1059.83	2048.11	0	3044.9
7.68_481.1658m/z		481.166	1	7.68163	0.0724333	146	1	---	---	100 - 13	0	---	0	0	0	0	0	0	0	0	0	0	0	0	0	0	0	0	0	0
7.69_404.2086m/z		404.209	1	7.68918	0.0903333	47	1	---	---	100 - 7.1	0	---	0	0	0	0	0	0	0	0	0	0	0	0	0	0	0	0	0	0
7.69_302.1199m/z		302.12	1	7.69315	0.2558	17	1.14133	FL-Ctrl	FL-Heigh	100 - 9.94 - 0.537	3.2878e+06	7.66	3.02277e+06	3.90168e+06	2.93894e+06	3.29834e+06	3.16854e+06	2.56544e+06	3.1312e+06	2.71462e+06	2.79615e+06	3.0804e+06	3.1211e+06	2.87476e+06	2.8017e+06	3.01311e+06	2.88035e+06	3.04761e+06	2.85503e+06	2.97613e+06
7.69_308.1399m/z		308.14	1	7.69315	0.261717	31	1.14687	FL-Ctrl	FL-Heigh	100 - 3.97 - 0.0792	3.62341e+06	7.01	3.24449e+06	4.30878e+06	3.31696e+06	3.60341e+06	3.55053e+06	2.74199e+06	3.41409e+06	3.01275e+06	3.05136e+06	3.30636e+06	3.44676e+06	3.24452e+06	3.06084e+06	3.37637e+06	3.07857e+06	3.32294e+06	3.16857e+06	3.24777e+06
7.69_479.1489m/z		479.149	1	7.69315	0.0978833	71	Infinity	FL-Ctrl	FL-Low	100 - 16.2	506.132	173.21	1518.4	0	0	0	0	0	0	0	0	1547.35	0	0	0	0	0	0	0	0
7.70_252.1416m/z		252.142	1	7.69673	0.161217	5	Infinity	FL-Low	FL-Ctrl	100 - 9.23	299.687	114.01	0	0	0	671.749	0	227.312	0	0	0	0	0	0	570.602	0	255.214	0	0	0
7.70_331.1750m/z		331.175	1	7.7007	0.153667	52	1	---	---	100 - 29.7 - 42.8	0	---	0	0	0	0	0	0	0	0	0	0	0	0	0	0	0	0	0	0
7.70_221.1086m/z		221.109	1	7.70467	0.164783	9	1	---	---	100 - 8.04	0	---	0	0	0	0	0	0	0	0	0	0	0	0	0	0	0	0	0	0
7.70_412.2147m/z		412.215	1	7.70467	0.134517	39	1	---	---	100 - 34.7	0	---	0	0	0	0	0	0	0	0	0	0	0	0	0	0	0	0	0	0
7.70_545.2686m/z		545.269	1	7.70467	0.138483	32	1	---	---	100 - 60.6 - 65.1 - 14.1	0	---	0	0	0	0	0	0	0	0	0	0	0	0	0	0	0	0	0	0
7.71_250.1360m/z		250.136	1	7.70823	0.192233	2	1.32555	FL-Ctrl	FL-Heigh	100 - 13	441735	11.91	321276	642760	361168	490685	439669	256380	372177	292817	334745	327402	514169	353281	416801	418102	287850	362241	307962	356292
7.71_464.2287m/z		464.229	1	7.70823	0.126967	22	1	---	---	100 - 39.5	0	---	0	0	0	0	0	0	0	0	0	0	0	0	0	0	0	0	0	0
7.71_334.0917m/z		334.092	1	7.71182	0.08715	14	1.02563	FL-Ctrl	FL-Heigh	100 - 1.37	122457	12.63	92244.3	166933	108193	136127	131159	93662.1	136129	106873	115186	94003.2	133536	105830	115630	124725	105159	132494	112401	122601
7.72_132.0651m/z		132.065	1	7.7154	0.146117	56	1.02389	FL-Heigh	FL-Ctrl	100 - 3.04	70266.4	4.75	71833.6	65311.3	68735.8	67934.9	61634.9	76806.4	62969	73417.4	74412.8	73203.3	52245.1	67234.7	57705.8	58611.5	86234.3	61287.8	77214.7	79202.6
7.72_234.1327m/z		234.133	1	7.71898	0.0544667	18	1.5187	FL-Ctrl	FL-Heigh	100	27356.3	26.67	14323.3	46106.9	21638.5	24076.1	27728	13933.9	23490.2	14517.7	16031.1	14596.5	36882.7	21166	20450.9	26367.8	15644.3	22863.1	15268.5	17063	HMDB0243808	1-[Ethyl-(6-hydrazinylpyridazin-3-yl)amino]propan-2-ol	M+Na	C9H17N5O	50.3	63.5	0.613335	88.7788		http://nonlinear.com/redirect/outbound?p=hmdb&param=HMDB0243808
7.72_400.1880m/z		400.188	1	7.71898	0.0397667	67	Infinity	FL-Ctrl	FL-Low	100 - 3.47	437.076	166.36	1311.23	0	0	0	0	0	0	1052.54	28.6672	1336.23	0	0	0	0	0	0	1106.98	30.5125
7.72_382.2131m/z		382.213	1	7.72257	0.05805	45	1	---	---	100 - 9.1	0	---	0	0	0	0	0	0	0	0	0	0	0	0	0	0	0	0	0	0
7.73_216.1223m/z		216.122	1	7.72615	0.0771333	59	1.37661	FL-Ctrl	FL-Heigh	100 - 0.796	192797	9.19	155985	265000	157408	204529	175291	107792	154503	129799	135855	158959	211983	153971	173733	166692	121023	150378	136512	144599
7.73_132.0812m/z		132.081	1	7.72972	0.09075	15	1	---	---	100	0	---	0	0	0	0	0	0	0	0	0	0	0	0	0	0	0	0	0	0
7.73_244.1170m/z		244.117	1	7.72972	0.123017	9	1.35609	FL-Ctrl	FL-Heigh	100 - 2.63	362587	9.18	277681	523807	286273	367320	332725	212673	293387	244603	264142	282976	419014	280021	312011	316404	238779	285554	257254	281144
7.73_268.1475m/z		268.148	1	7.72972	0.3557	3	1.29875	FL-Ctrl	FL-Heigh	100 - 4.55 - 0.333	8.30466e+06	10.04	6.50985e+06	1.15244e+07	6.87972e+06	8.83161e+06	8.35936e+06	5.28369e+06	7.12988e+06	5.94428e+06	6.10894e+06	6.63398e+06	9.21882e+06	6.72948e+06	7.50181e+06	7.9493e+06	5.93226e+06	6.93952e+06	6.25172e+06	6.50216e+06
7.73_286.1580m/z		286.158	1	7.72972	0.294067	46	1.34921	FL-Ctrl	FL-Heigh	100 - 4.67 - 0.425	7.73123e+06	11.22	6.2223e+06	1.06412e+07	6.33014e+06	7.76643e+06	7.29801e+06	4.95144e+06	6.47139e+06	5.39236e+06	5.32682e+06	6.34095e+06	8.51234e+06	6.1919e+06	6.59702e+06	6.94002e+06	5.55922e+06	6.29861e+06	5.67126e+06	5.6697e+06
7.73_318.1299m/z		318.13	1	7.72972	0.20815	49	1.19383	FL-Ctrl	FL-Heigh	100	748877	9.16	524084	1.09845e+06	624095	797305	769118	490769	693614	594545	593712	534077	878694	610466	677253	731390	551011	675095	625296	631928	HMDB0037839	N-(1-Deoxy-1-fructosyl)histidine	M+H	C12H19N3O7	52.7	79.5	1.05178	85.2976		http://nonlinear.com/redirect/outbound?p=hmdb&param=HMDB0037839
7.73_266.1220m/z		266.122	1	7.7333	0.0326	21	1.21775	FL-Ctrl	FL-Low	100 - 7.42	18245.8	88.98	46382.5	139.207	8215.79	214.678	355.618	44379.5	19398	126.734	26541.1	47266.9	111.357	8036.37	182.353	338.174	49827.1	18880.1	133.288	28249.5
7.73_276.0890m/z		276.089	1	7.7333	0.0505	12	1.21104	FL-Low	FL-Ctrl	100	36137	12.09	15973.9	46393.4	27151.5	44522.1	41059.4	22829.3	37352.9	32659.7	29383.6	16278.5	37111.9	26558.6	37818.3	39045.3	25631.6	36355.6	34348.9	31274.9
7.73_285.1547m/z		285.155	1	7.7333	0.0824	24	1.63665	FL-Ctrl	FL-Heigh	100	92953.3	20.18	72675.7	133046	73138.4	94044.9	86383.6	59505.6	69990.7	51052	49341.9	74061.4	106428	71541.2	79884.3	82146.2	66809.8	68122	53692.5	52517.9
7.73_323.1313m/z		323.131	1	7.7333	0.0541833	27	1.98057	FL-Low	FL-Ctrl	100 - 3.71	422.753	42.91	369.686	270.663	0	616.861	393.934	257.463	136.237	58.4045	549.17	376.736	216.514	0	523.979	374.61	289.067	132.599	61.4253	584.519
7.74_193.1176m/z		193.118	1	7.74405	0.0506	1	1	---	---	100 - 1.73	0	---	0	0	0	0	0	0	0	0	0	0	0	0	0	0	0	0	0	0
7.74_242.0761m/z		242.076	1	7.74405	0.0685	7	1.23761	FL-Heigh	FL-Ctrl	100 - 0.821	9847.03	25.96	6847.55	10340	6681.88	11094.5	4589.31	12219	7256.12	8631.07	13653.9	6978.12	8271.37	6535.96	9423.99	4364.18	13718.9	7062.39	9077.49	14532.8
7.75_133.5607m/z		133.561	1	7.75478	0.07565	0	1.27406	FL-Ctrl	FL-Heigh	100	12892.5	22.42	16074.3	10427.1	12176.3	10707.2	8016.51	19660.1	9657.49	14325.8	6374.39	16380.8	8341.01	11910.3	9094.97	7623.27	22073.3	9399.65	15066.8	6784.7
7.76_122.0707m/z		122.071	1	7.75883	0.137033	2	1.04918	FL-Heigh	FL-Ctrl	100 - 5.87	892705	2.78	870272	742340	939957	867166	862425	906842	860692	888194	929229	886866	593826	919430	736594	820120	1.01816e+06	837712	934133	989042
7.76_282.6147m/z		282.615	1	7.75883	0.0541667	0	1	---	---	100	0	---	0	0	0	0	0	0	0	0	0	0	0	0	0	0	0	0	0	0
7.76_282.1124m/z		282.112	1	7.76242	0.0756667	35	1.25574	FL-Low	FL-Heigh	100 - 0.151	52089.9	7.99	22348.8	91998.3	33487	67296.9	65387.3	23585.5	45228.5	38935	40280.6	22774.9	73593	32755.7	57163.8	62179.8	26480.6	44020.9	40948.8	42873.3
7.77_187.0706m/z		187.071	1	7.76958	0.0541833	8	1	---	---	100	0	---	0	0	0	0	0	0	0	0	0	0	0	0	0	0	0	0	0	0	Pyroglutamylglycine	Pyroglutamylglycine	M+H	C7H10N2O4	55.6	91.3	-3.78071	91.1445
7.77_271.1395m/z		271.139	1	7.77317	0.0214833	18	1	---	---	100	0	---	0	0	0	0	0	0	0	0	0	0	0	0	0	0	0	0	0	0
7.77_381.2120m/z		381.212	1	7.77317	0.0250667	57	1	---	---	100	0	---	0	0	0	0	0	0	0	0	0	0	0	0	0	0	0	0	0	0
7.78_192.0236m/z		192.024	1	7.77673	0.0362833	1	1	---	---	100	0	---	0	0	0	0	0	0	0	0	0	0	0	0	0	0	0	0	0	0
7.78_253.1206m/z		253.121	1	7.77673	0.122267	76	2.0718	FL-Ctrl	FL-Low	100	6985.56	68.97	6698.34	2309.33	11949	5814.51	3116.3	1184.38	7953.58	2920.53	1266.43	6826.07	1847.33	11688.1	4939	2963.43	1329.76	7741.23	3071.59	1347.95
7.78_300.1195m/z		300.119	1	7.77673	0.1628	53	1.22858	FL-Ctrl	FL-Heigh	100	457051	9.96	310053	673556	387544	519649	461567	267144	407445	333533	375069	315965	538803	379081	441404	438925	299936	396567	350784	399212
7.78_86.0508m/z		86.0508	1	7.78032	0.0179	0	1	---	---	100	0	---	0	0	0	0	0	0	0	0	0	0	0	0	0	0	0	0	0	0
7.78_248.1118m/z		248.112	1	7.78032	0.122317	13	1	---	---	100 - 6.74	0	---	0	0	0	0	0	0	0	0	0	0	0	0	0	0	0	0	0	0
7.78_272.1424m/z		272.142	1	7.78032	0.119433	14	1	---	---	100 - 2.22	0	---	0	0	0	0	0	0	0	0	0	0	0	0	0	0	0	0	0	0
7.79_102.0546m/z		102.055	1	7.78748	0.2286	19	1.20575	FL-Ctrl	FL-Heigh	100 - 2.22	708403	6.54	617366	878259	629584	762095	626915	489055	631772	567902	562890	629138	702553	615835	647344	596162	549086	614905	597275	599122
7.79_131.1174m/z		131.117	1	7.78748	0.11225	18	1.36155	FL-Ctrl	FL-Heigh	100 - 4.54	958498	16.18	815404	1.34297e+06	717119	1.25919e+06	914583	654271	831377	668665	611878	830951	1.0743e+06	701458	1.06959e+06	869720	734583	809180	703250	651264
7.79_148.0598m/z		148.06	1	7.78748	0.306517	65	1.16618	FL-Ctrl	FL-Heigh	100 - 5.28	2.04717e+06	8.58	1.63232e+06	2.82609e+06	1.6831e+06	2.25039e+06	1.85014e+06	1.44199e+06	1.92825e+06	1.65237e+06	1.68572e+06	1.66344e+06	2.2607e+06	1.64635e+06	1.91155e+06	1.75939e+06	1.619e+06	1.87676e+06	1.73784e+06	1.79422e+06
7.79_169.0964m/z		169.096	1	7.78748	0.0286333	14	1.20063	FL-Heigh	FL-Ctrl	100	29601.5	19.81	18376	38835.3	16753.6	42681.6	21389	22622.8	36260.4	27332.9	25211.2	18726.4	31065.8	16387.7	36254.9	20339.8	25399.7	35292.3	28746.6	26834
7.79_150.0666m/z		150.067	1	7.79107	0.08645	1	2.28034	FL-Ctrl	FL-Heigh	100 - 3.27	852.438	90.33	0	1059.68	1497.64	2394.14	0	0	0	1121.46	0	0	847.676	1464.93	2033.65	0	0	0	1179.47	0
7.79_261.0868m/z		261.087	1	7.79107	0.02865	70	1.26644	FL-Ctrl	FL-Low	100 - 1.69	42910.3	8.71	31318.9	58429.6	38982.4	44966.1	16079.3	40602.7	32112.3	34142	38071.3	31916.1	46740.1	38131.1	38195.4	15290.5	45586.7	31255	35907.9	40521.9
7.79_441.2257m/z		441.226	1	7.79107	0.0143167	115	1	---	---	100	0	---	0	0	0	0	0	0	0	0	0	0	0	0	0	0	0	0	0	0
7.79_499.1844m/z		499.184	1	7.79107	0.0214833	41	1.74621	FL-Ctrl	FL-Low	100 - 13.3	26228	29.96	22254.4	35279.9	21149.8	0	20528.2	24531.6	22681.2	16204.4	33742	22678.7	28221.8	20687.9	0	19521.2	27542.8	22075.6	17042.5	35914
7.79_524.2563m/z		524.256	1	7.79107	0.043	5	1.67208	FL-Ctrl	FL-Heigh	100 - 4	735731	28.15	562609	1.10083e+06	543753	869977	935582	336227	583009	369186	367833	573336	880597	531878	738982	889689	377499	567443	388281	391509
7.79_369.2151m/z		369.215	1	7.79465	0.0465833	30	1.63916	FL-Ctrl	FL-Heigh	100 - 7.42	892529	22.73	735348	1.28119e+06	661053	1.08671e+06	761915	513248	686987	483148	463373	749370	1.02487e+06	646617	923083	724540	576249	668645	508138	493199
7.79_503.2086m/z		503.209	1	7.79465	0.0214833	104	1.78606	FL-Ctrl	FL-Heigh	100	152707	22.7	125601	218089	114433	141784	110490	80446.9	93916.9	99282.1	63299.8	127996	174457	111934	120435	105070	90321.7	91409.4	104417	67374.3
7.80_132.0561m/z		132.056	1	7.79822	0.115817	5	1	---	---	100	0	---	0	0	0	0	0	0	0	0	0	0	0	0	0	0	0	0	0	0
7.80_358.1627m/z		358.163	1	7.79822	0.0322667	55	1.47187	FL-Low	FL-Ctrl	100 - 0.56	91094.5	27.44	79384.8	0	106286	31473.3	87853.9	153956	60702.6	107112	86314.1	80898.5	0	103965	26734.3	83544.3	172854	59081.9	112653	91869.9
7.80_504.2201m/z		504.22	1	7.79822	0.0322667	10	Infinity	FL-Ctrl	FL-Heigh	100 - 2.83	9391.45	110.37	0	20513.5	7660.83	19834.1	0	0	0	0	0	0	16409.6	7493.53	16847.6	0	0	0	0	0
7.80_147.0758m/z		147.076	1	7.8018	0.132217	53	1	---	---	100	0	---	0	0	0	0	0	0	0	0	0	0	0	0	0	0	0	0	0	0
7.81_953.8981m/z		953.898	1	7.80538	0.0179	144	1.32979	FL-Ctrl	FL-Heigh	100	117351	47.55	234867	117186	0	155753	82844.7	64923.3	129671	135073	0	239346	93741.3	0	132301	78780.8	72892.6	126209	142059	0
7.81_218.1127m/z		218.113	1	7.80897	0.176733	22	1	---	---	100 - 7.24 - 0.0246	0	---	0	0	0	0	0	0	0	0	0	0	0	0	0	0	0	0	0	0
7.81_481.2041m/z		481.204	1	7.81255	0.0107833	75	Infinity	FL-Low	FL-Ctrl	100	8640.99	173.21	0	0	0	0	0	25923	0	0	0	0	0	0	0	0	29105	0	0	0
7.81_1072.9478m/z		1072.95	1	7.81255	0.0216	77	2.6006	FL-Low	FL-Ctrl	100	303773	50.27	107627	0	242800	318920	133233	459167	326577	302543	103082	109679	0	237498	270899	126697	515529	317858	318191	109717
7.82_187.0705m/z		187.071	1	7.81975	0.0179333	8	1	---	---	100	0	---	0	0	0	0	0	0	0	0	0	0	0	0	0	0	0	0	0	0
7.83_92.3056m/z		92.3056	1	7.82698	0.0108333	0	Infinity	FL-Heigh	FL-Ctrl	100	3583.92	173.21	0	0	0	0	143.232	0	10751.8	0	0	0	0	0	0	136.206	0	10464.7	0	0
7.83_932.4047m/z		932.405	1	7.82698	0.0836167	0	1	---	---	100 - 10.8 - 0.362	0	---	0	0	0	0	0	0	0	0	0	0	0	0	0	0	0	0	0	0
7.83_1191.4955m/z		1191.5	1	7.83057	0.0359333	3	1.27643	FL-Ctrl	FL-Heigh	100 - 71.8	1.98357e+06	20.46	2.13693e+06	1.4147e+06	2.39907e+06	2.12354e+06	1.53164e+06	1.49903e+06	1.07683e+06	2.18384e+06	1.40132e+06	2.17768e+06	1.13167e+06	2.34668e+06	1.8038e+06	1.45651e+06	1.68304e+06	1.04808e+06	2.29679e+06	1.49152e+06
7.84_510.2406m/z		510.241	1	7.83773	0.0777667	4	1	---	---	100	0	---	0	0	0	0	0	0	0	0	0	0	0	0	0	0	0	0	0	0
7.86_92.3062m/z		92.3062	1	7.8563	0.0107333	0	Infinity	FL-Heigh	FL-Low	100	9896.43	93.33	0	1964.56	1224.87	0	0	0	29689.3	0	0	0	1571.53	1198.12	0	0	0	28896.6	0	0
7.86_934.4068m/z		934.407	1	7.86345	0.0148167	1	1	---	---	100	0	---	0	0	0	0	0	0	0	0	0	0	0	0	0	0	0	0	0	0
7.88_92.3067m/z		92.3067	1	7.87827	0.0188667	0	Infinity	FL-Heigh	FL-Low	100	22234.9	163.26	0	4055.6	0	0	0	0	64126	2578.77	0	0	3244.23	0	0	0	0	62413.9	2712.15	0
7.88_268.1474m/z		268.147	1	7.87827	0.015	3	2.20119	FL-Low	FL-Heigh	100	49706.6	80.88	52425.6	0	66735.6	0	90682.8	58436.9	43136.5	16395.3	8213.37	53425.2	0	65278.2	0	86234.4	65610	41984.8	17243.3	8742.05
7.90_388.1632m/z		388.163	1	7.90142	0.0154167	101	1	---	---	100	0	---	0	0	0	0	0	0	0	0	0	0	0	0	0	0	0	0	0	0
7.90_1073.4468m/z		1073.45	1	7.90142	0.0307	22	3.78222	FL-Ctrl	FL-Heigh	100	271343	25.02	279218	0	534812	148410	88584.8	129251	0	136888	78337.3	284542	0	523133	126063	84239.4	145117	0	143968	83379.7
7.91_239.1050m/z		239.105	1	7.91293	0.57575	81	1.09589	FL-Ctrl	FL-Heigh	100 - 8.79 - 4.32 - 0.191	7.66855e+08	4.6	7.32371e+08	8.32404e+08	7.35789e+08	7.95517e+08	7.41569e+08	6.59916e+08	7.34431e+08	6.94083e+08	6.70745e+08	7.46335e+08	6.65872e+08	7.1972e+08	6.75734e+08	7.05193e+08	7.4092e+08	7.14822e+08	7.29982e+08	7.1392e+08
7.91_953.8990m/z		953.899	1	7.91293	0.0147167	144	4.46985	FL-Heigh	FL-Low	100	148195	22	188826	0	0	0	0	99463.2	111857	174883	157845	192426	0	0	0	0	111672	108870	183929	168006
7.92_239.2051m/z		239.205	1	7.9242	0.0154667	0	1.75992	FL-Low	FL-Heigh	100	21975.5	108.26	29895.9	0	9424.01	53052.8	12873.8	0	0	26840.8	10619.3	30466	0	9218.21	45064.5	12242.3	0	0	28229	11302.8
7.92_1191.9917m/z		1191.99	1	7.9242	0.0263667	25	Infinity	FL-Heigh	FL-Ctrl	100	129500	98.74	0	0	0	176223	0	91545.3	272582	115918	0	0	0	0	149689	0	102782	265305	121913	0
7.94_248.1118m/z		248.112	1	7.93915	0.0413167	14	1	---	---	100	0	---	0	0	0	0	0	0	0	0	0	0	0	0	0	0	0	0	0	0
7.94_481.2024m/z		481.202	1	7.94312	0.0111333	88	Infinity	FL-Low	FL-Ctrl	100	15267.2	173.21	0	0	0	45801.6	0	0	0	0	0	0	0	0	38905.2	0	0	0	0	0
7.95_953.9003m/z		953.9	1	7.95425	0.0151	2	1.7254	FL-Low	FL-Heigh	100	95779.6	94.5	65347.7	149831	0	0	179899	107440	0	166535	0	66593.7	119856	0	0	171074	120628	0	175148	0
7.97_737.2804m/z		737.28	1	7.96538	0.02225	18	Infinity	FL-Heigh	FL-Ctrl	100	55223	173.21	0	0	0	0	0	0	0	0	165669	0	0	0	0	0	0	0	0	176333	HMDB0253166	Hexyl-agarose	M+Na	C30H50O19	50.7	90.2	-4.88159	68.7762		http://nonlinear.com/redirect/outbound?p=hmdb&param=HMDB0253166
7.97_1191.4924m/z		1191.49	1	7.96538	0.0111333	3	1.52887	FL-Ctrl	FL-Heigh	100 - 56.6	776062	18.31	741423	932313	654449	539102	804101	595611	303883	493799	725133	755561	745793	640157	457928	764657	668722	295769	519339	771809
7.98_184.0598m/z		184.06	1	7.9769	0.015	21	1	---	---	100	0	---	0	0	0	0	0	0	0	0	0	0	0	0	0	0	0	0	0	0
7.99_1072.9460m/z		1072.95	1	7.99212	0.0189	77	2.20001	FL-Ctrl	FL-Heigh	100	317111	50.92	451002	137771	362559	83492.3	300646	211641	0	247449	184973	459602	110209	354641	70920.6	285899	237619	0	260248	196880
8.00_1072.4455m/z		1072.45	1	7.99967	0.0450333	5	1.4382	FL-Ctrl	FL-Heigh	100 - 48.6	990433	13	1.22779e+06	914490	829019	944818	798900	735227	400056	1.08642e+06	579510	1.2512e+06	731536	810915	802555	759711	825476	389375	1.14261e+06	616812	HMDB0242732	Vasotocin	M+Na	C43H67N15O12S2	51.7	84.5	2.60054	76.9685		http://nonlinear.com/redirect/outbound?p=hmdb&param=HMDB0242732
8.01_1192.4948m/z		1192.49	1	8.00742	0.03065	0	1.85245	FL-Ctrl	FL-Low	100 - 12.4	708450	11.48	757391	614590	753369	351600	795720	0	563127	260527	488726	771833	491634	736916	298658	756687	0	548092	274002	520185
8.01_718.3014m/z		718.301	1	8.01138	0.0153	1	1	---	---	100	0	---	0	0	0	0	0	0	0	0	0	0	0	0	0	0	0	0	0	0
8.02_1191.9964m/z		1192	1	8.02252	0.0107333	25	Infinity	FL-Ctrl	FL-Heigh	100 - 23.3	85782.1	16.5	71127.8	99379	86839.6	105934	91144	0	0	0	0	72484	79497.1	84943.2	89983.6	86673.1	0	0	0	0
8.04_134.0443m/z		134.044	1	8.04042	1.02853	17	1.30379	FL-Heigh	FL-Ctrl	100	146246	20.84	141890	91579	103041	86587.3	120623	154423	142883	117584	178272	144595	73257.5	100791	73549.6	114706	173379	139068	123666	189747
8.04_380.1650m/z		380.165	1	8.04042	0.0186833	40	1	---	---	100	0	---	0	0	0	0	0	0	0	0	0	0	0	0	0	0	0	0	0	0
8.05_88.0389m/z		88.0389	1	8.04835	0.14705	8	1	---	---	100	0	---	0	0	0	0	0	0	0	0	0	0	0	0	0	0	0	0	0	0
8.05_1191.9955m/z		1192	1	8.05193	0.0302	25	3.90163	FL-Ctrl	FL-Heigh	100	118801	87.54	265774	0	90628.6	158975	188636	0	91347.3	0	0	270842	0	88649.5	135037	179383	0	88908.4	0	0
8.06_1072.4455m/z		1072.45	1	8.06307	0.0449167	5	1.21158	FL-Low	FL-Heigh	100 - 54.5	1.05763e+06	18.21	912196	1.35357e+06	727146	1.47963e+06	1.03627e+06	656988	1.05636e+06	786687	775760	929590	1.08277e+06	711266	1.25684e+06	985439	737632	1.02816e+06	827376	825694	HMDB0242732	Vasotocin	M+Na	C43H67N15O12S2	51.7	81.8	2.63373	80.0005		http://nonlinear.com/redirect/outbound?p=hmdb&param=HMDB0242732
8.07_380.1651m/z		380.165	1	8.07102	0.0272667	42	1	---	---	100	0	---	0	0	0	0	0	0	0	0	0	0	0	0	0	0	0	0	0	0
8.08_737.2825m/z		737.282	1	8.07857	0.0155	24	Infinity	FL-Low	FL-Ctrl	100	32604.7	173.21	0	0	0	0	0	97814.1	0	0	30883.8	0	0	0	0	0	109821	0	0	32871.7
8.08_1072.9469m/z		1072.95	1	8.08253	0.0120167	77	Infinity	FL-Ctrl	FL-Heigh	100 - 34	185566	41.58	274644	142389	139665	81566.1	158571	0	0	0	0	279881	113902	136615	69284.5	150792	0	0	0	0
8.09_308.0897m/z		308.09	1	8.08637	0.248517	56	1	---	---	100 - 12.7	0	---	0	0	0	0	0	0	0	0	0	0	0	0	0	0	0	0	0	0
8.09_784.2841m/z		784.284	1	8.08637	0.150567	0	1	---	---	100	0	---	0	0	0	0	0	0	0	0	0	0	0	0	0	0	0	0	0	0
8.09_310.0977m/z		310.098	1	8.09455	0.1319	44	1	---	---	100 - 7.41	0	---	0	0	0	0	0	0	0	0	0	0	0	0	0	0	0	0	0	0
8.10_200.1022m/z		200.102	1	8.09852	0.0260833	3	1	---	---	100	0	---	0	0	0	0	0	0	0	0	0	0	0	0	0	0	0	0	0	0
8.10_1191.9961m/z		1192	1	8.10233	0.0199333	25	2.80273	FL-Ctrl	FL-Heigh	100	137419	86.76	341197	0	71060.8	110088	0	102661	0	0	147091	347703	0	69509	93511.7	0	115262	0	0	156559
8.11_1072.4466m/z		1072.45	1	8.11347	0.0342667	5	2.48539	FL-Ctrl	FL-Heigh	100 - 89.8 - 6.07	697344	20.04	803142	813715	475175	476857	591107	714954	168484	284227	389020	818457	650922	464798	405055	562111	802714	163986	298927	414061	HMDB0242732	Vasotocin	M+Na	C43H67N15O12S2	49.3	80.2	3.67679	70.5241		http://nonlinear.com/redirect/outbound?p=hmdb&param=HMDB0242732
8.13_694.3079m/z		694.308	1	8.13175	0.0552667	12	1	---	---	100 - 5.06	0	---	0	0	0	0	0	0	0	0	0	0	0	0	0	0	0	0	0	0
8.14_456.2105m/z		456.21	1	8.13533	0.73315	22	1	---	---	100 - 18.9 - 3.96	0	---	0	0	0	0	0	0	0	0	0	0	0	0	0	0	0	0	0	0
8.14_1072.4442m/z		1072.44	1	8.14327	0.0115167	5	2.97223	FL-Low	FL-Ctrl	100 - 60.4	230155	44.01	75603.4	156702	0	330646	231729	128091	0	162256	247854	77045	125352	0	280860	220361	143814	0	170648	263808	HMDB0242732	Vasotocin	M+Na	C43H67N15O12S2	52	84	1.42674	77.9314		http://nonlinear.com/redirect/outbound?p=hmdb&param=HMDB0242732
8.15_201.0862m/z		201.086	1	8.14723	0.13275	5	1	---	---	100 - 0.733	0	---	0	0	0	0	0	0	0	0	0	0	0	0	0	0	0	0	0	0
8.15_92.3067m/z		92.3067	1	8.15082	0.01075	0	Infinity	FL-Heigh	FL-Ctrl	100	1079.77	173.21	0	0	0	0	0	2160.79	0	0	3239.32	0	0	0	0	0	2426.02	0	0	3447.82
8.15_248.1118m/z		248.112	1	8.1544	0.0337833	13	1	---	---	100	0	---	0	0	0	0	0	0	0	0	0	0	0	0	0	0	0	0	0	0
8.17_695.3097m/z		695.31	1	8.1695	0.0258333	25	1	---	---	100	0	---	0	0	0	0	0	0	0	0	0	0	0	0	0	0	0	0	0	0
8.17_861.3697m/z		861.37	1	8.17347	0.0115167	87	3.78222	FL-Low	FL-Heigh	100	48999.3	34.43	0	47724.9	66019.3	67256.9	45757.9	33983.1	38865.5	0	0	0	38177	64577.6	57129.9	43513.3	38154.5	37827.9	0	0
8.19_202.0897m/z		202.09	1	8.18778	0.269533	2	1	---	---	100	0	---	0	0	0	0	0	0	0	0	0	0	0	0	0	0	0	0	0	0
8.22_499.1848m/z		499.185	1	8.2176	0.0186833	31	Infinity	FL-Heigh	FL-Ctrl	100	6916.88	173.21	0	0	0	0	0	0	0	0	20750.6	0	0	0	0	0	0	0	0	22086.3
8.23_953.8988m/z		953.899	1	8.22515	0.0111333	144	Infinity	FL-Ctrl	FL-Heigh	100	67292.3	173.21	0	201877	0	126972	0	0	0	0	0	0	161489	0	107853	0	0	0	0	0
8.24_861.3673m/z		861.367	1	8.23667	0.1105	84	1.16138	FL-Heigh	FL-Ctrl	100	829507	9.01	903218	755738	483765	710638	730737	931494	852910	745908	889703	920440	604544	473201	603635	694892	1.04583e+06	830138	784488	946971
8.25_191.0654m/z		191.065	1	8.24818	0.0314167	14	1	---	---	100	0	---	0	0	0	0	0	0	0	0	0	0	0	0	0	0	0	0	0	0	23877	Asp Gly	M+H	C6H10N2O5	52.5	75.7	-4.3279	91.912
8.26_102.0546m/z		102.055	1	8.26412	0.0580333	19	1	---	---	100	0	---	0	0	0	0	0	0	0	0	0	0	0	0	0	0	0	0	0	0
8.28_200.1021m/z		200.102	1	8.28318	0.213117	3	1	---	---	100	0	---	0	0	0	0	0	0	0	0	0	0	0	0	0	0	0	0	0	0
8.30_499.1849m/z		499.185	1	8.30225	0.0151	30	5.72729	FL-Ctrl	FL-Heigh	100	62876	69.19	53147.6	25062.8	110418	0	0	53208.7	0	12457.8	20477.1	54161	20048.7	108006	0	0	59740	0	13102.1	21795.2
8.31_130.0494m/z		130.049	1	8.30583	1.01387	32	1.0679	FL-Heigh	FL-Low	100 - 4.69 - 0.111	9.67531e+06	7.12	9.60127e+06	8.11394e+06	9.8346e+06	8.1421e+06	8.77402e+06	1.02642e+07	8.94864e+06	1.03192e+07	9.75811e+06	9.78435e+06	6.49065e+06	9.61983e+06	6.91612e+06	8.34362e+06	1.15241e+07	8.70973e+06	1.08529e+07	1.03862e+07
8.31_148.0791m/z		148.079	1	8.3098	0.891817	3	1.09819	FL-Heigh	FL-Ctrl	100	674104	11.99	689435	500874	651184	507104	561103	775395	582351	734652	705310	702581	400668	636963	430748	533579	870574	566803	772649	750710
8.34_435.2183m/z		435.218	1	8.34098	0.212483	91	1	---	---	100 - 13	0	---	0	0	0	0	0	0	0	0	0	0	0	0	0	0	0	0	0	0
8.35_102.0545m/z		102.055	1	8.3525	0.151883	19	8.45762	FL-Heigh	FL-Ctrl	100	1545.69	107.74	0	0	548.27	0	0	4299.49	0	1327.74	3309.32	0	0	536.297	0	0	4827.25	0	1396.41	3522.34
8.35_344.1324m/z		344.132	1	8.3525	0.0994167	11	1.24274	FL-Heigh	FL-Ctrl	100 - 5.15	609877	19.22	607716	374271	490274	314036	480177	825875	477203	699440	652988	619304	299393	479567	266751	456622	927251	464462	735617	695020
8.36_169.0578m/z		169.058	1	8.35608	0.12525	53	Infinity	FL-Low	FL-Ctrl	100	3244.37	87.95	0	0	0	0	0	9733.12	0	3730.91	4579.85	0	0	0	0	0	10927.9	0	3923.88	4874.65
8.36_106.0495m/z		106.05	1	8.35993	0.32085	12	1.08534	FL-Heigh	FL-Low	100 - 4.31	730474	5.26	746451	555383	734535	599051	621523	798532	689805	766161	735455	760684	444272	718494	508850	591035	896551	671388	805788	782795
8.36_284.1424m/z		284.142	1	8.35993	0.09425	25	1.3049	FL-Heigh	FL-Ctrl	100	65567.4	19.74	98378.9	0	52362.8	2879.15	47075.2	136453	55883.8	60550.6	80267.7	100255	0	51219.3	2445.63	44766	153203	54391.7	63682.4	85434.4
8.36_83.0601m/z		83.0601	1	8.3639	0.185883	18	1.69347	FL-Heigh	FL-Ctrl	100	10192.7	34.37	10106.1	538.127	7412.25	2982.04	5700.86	12341.9	6569.67	13561.6	10446.8	10298.8	430.469	7250.38	2533.02	5421.21	13856.9	6394.27	14263	11119.3
8.37_108.0562m/z		108.056	1	8.36748	0.0608667	1	Infinity	FL-Low	FL-Ctrl	100 - 0.0256	15.814	173.21	0	0	0	0	0	47.4421	0	0	0	0	0	0	0	0	53.2656	0	0	0
8.37_332.1422m/z		332.142	1	8.36748	0.0300833	52	1.92925	FL-Low	FL-Ctrl	100 - 1.63	166519	23.65	116482	41521.9	100934	101843	126282	271431	112491	177007	174679	118703	33215	98729.5	86508.6	120088	304749	109488	186162	185923
8.37_582.2303m/z		582.23	1	8.37105	0.0914667	7	1.64515	FL-Ctrl	FL-Low	100	309432	26.68	533493	76018.1	318785	109358	264018	190885	362400	233195	235545	543666	60809.8	311823	92891.7	251067	214316	352725	245256	250706
8.38_588.2510m/z		588.251	1	8.37902	0.17415	5	1.19724	FL-Ctrl	FL-Low	100	418569	1.08	606969	72056.9	576680	178503	507806	362529	389187	384942	393360	618543	57641.1	564086	151625	482896	407029	378796	404852	418680
8.39_166.0527m/z		166.053	1	8.38657	0.152167	14	1.35195	FL-Ctrl	FL-Low	100 - 0.262	33770.3	9.87	60445.2	924.912	39940.9	11282.5	23233.4	40421.3	26918.3	32496.6	31595.9	61597.7	739.873	39068.7	9583.62	22093.7	45383	26199.6	34177.4	33629.7
8.39_149.0262m/z		149.026	1	8.39015	0.105333	3	Infinity	FL-Low	FL-Heigh	100	397.024	173.21	682.415	0	0	0	0	1191.07	0	0	0	695.427	0	0	0	0	1337.27	0	0	0
8.40_245.0758m/z		245.076	1	8.3977	0.140783	43	1	---	---	100 - 5.76	0	---	0	0	0	0	0	0	0	0	0	0	0	0	0	0	0	0	0	0
8.41_239.1050m/z		239.105	1	8.41278	0.5076	75	1.59998	FL-Ctrl	FL-Heigh	100 - 8.57 - 4.21 - 0.204	1.0936e+08	17.73	7.18959e+07	1.74875e+08	8.13093e+07	1.36433e+08	9.96417e+07	5.31815e+07	8.2182e+07	6.32977e+07	5.95733e+07	7.32667e+07	1.39889e+08	7.95336e+07	1.1589e+08	9.47539e+07	5.97095e+07	7.99879e+07	6.65716e+07	6.34079e+07
8.42_99.0912m/z		99.0912	1	8.41995	0.192567	9	1.74003	FL-Ctrl	FL-Heigh	100	30490.8	30.6	19176	49536.3	22760.2	44033.4	32784.9	10460.5	23711.1	14273.9	14584.4	19541.6	39626	22263.1	37403.1	31176.7	11744.5	23078	15012.1	15523.1
8.43_501.1841m/z		501.184	1	8.4275	0.143933	38	1	---	---	100 - 11.8	0	---	0	0	0	0	0	0	0	0	0	0	0	0	0	0	0	0	0	0
8.44_975.3791m/z		975.379	1	8.43507	0.2621	10	1.80241	FL-Ctrl	FL-Heigh	100 - 23.6 - 3.52	3.45601e+06	17.04	3.20435e+06	4.45361e+06	2.71007e+06	3.71382e+06	2.69035e+06	1.60336e+06	2.29464e+06	1.72635e+06	1.73133e+06	3.26545e+06	3.56262e+06	2.65089e+06	3.15462e+06	2.55838e+06	1.80017e+06	2.23337e+06	1.81563e+06	1.84278e+06
8.44_499.1849m/z		499.185	1	8.44302	0.174417	32	1.31818	FL-Ctrl	FL-Heigh	100 - 2.61	778700	5.8	915689	708816	711595	663456	583915	565175	603792	616570	551850	933150	567009	696055	563558	555272	634550	587671	648461	587371
8.45_510.2405m/z		510.24	1	8.44658	0.0485167	4	1	---	---	100 - 0.812	0	---	0	0	0	0	0	0	0	0	0	0	0	0	0	0	0	0	0	0
8.51_87.0550m/z		87.055	1	8.51183	0.28255	3	1.17129	FL-Heigh	FL-Ctrl	100 - 0.688	55632.8	5.59	49652.6	38386.3	54451.9	45027.7	49300.9	62419.7	52050.5	57597.1	57250.9	50599.4	30706.7	53262.8	38247.8	46882.5	70081.7	50660.8	60576.1	60936.1
8.51_133.0603m/z		133.06	1	8.51183	0.320433	48	1.08202	FL-Heigh	FL-Ctrl	100 - 4.23	1.13809e+06	5.16	1.08203e+06	937840	1.13559e+06	989010	1.02796e+06	1.29069e+06	1.07214e+06	1.18467e+06	1.15746e+06	1.10266e+06	750215	1.11079e+06	840092	977531	1.44912e+06	1.04351e+06	1.24595e+06	1.23197e+06
8.52_371.1581m/z		371.158	1	8.51977	0.279483	39	1.07723	FL-Low	FL-Ctrl	100 - 10.9 - 0.165	1.04155e+06	2.9	1.06932e+06	883050	948269	1.04779e+06	888879	1.18798e+06	1.02753e+06	991735	970391	1.08971e+06	706386	927561	890026	845276	1.33381e+06	1.00009e+06	1.04303e+06	1.03285e+06
8.53_255.0997m/z		255.1	1	8.53408	0.26605	78	1.10054	FL-Heigh	FL-Ctrl	100	145363	6.97	142743	119461	134048	133514	133599	150344	133652	154893	147544	145464	95561.1	131121	113410	127045	168799	130084	162904	157041
8.59_277.0607m/z		277.061	1	8.59107	0.4473	53	1.86878	FL-Low	FL-Heigh	100	31237.8	22.59	39463.4	29530.7	15386.2	60611.1	20639.8	12462.3	18895.9	12355.3	18895.5	40215.9	23622.8	15050.2	51484.7	19627.4	13992.1	18391.4	12994.3	20111.7
8.60_206.1511m/z		206.151	1	8.59862	0.60735	5	1	---	---	100	0	---	0	0	0	0	0	0	0	0	0	0	0	0	0	0	0	0	0	0
8.61_266.1223m/z		266.122	1	8.61013	0.5176	10	1.75013	FL-Ctrl	FL-Heigh	100 - 8.58 - 0.135	4343.36	18.91	5136.63	4396.89	3496.55	1851.5	3049.9	2639.02	2877.5	1446.2	3121.51	5234.58	3517.24	3420.19	1572.71	2900.3	2962.96	2800.68	1521	3322.44
8.62_272.1424m/z		272.142	1	8.61768	0.26345	14	1	---	---	100 - 2.2	0	---	0	0	0	0	0	0	0	0	0	0	0	0	0	0	0	0	0	0
8.63_283.0686m/z		283.069	1	8.63317	0.4785	21	1.02378	FL-Low	FL-Heigh	100	90934.8	7.45	96433.2	91630.1	81841.8	117314	65635	89855.1	85623.4	96427.9	84417.8	98272	73298.4	80054.5	99650.1	62415.3	100885	83337.4	101415	89851.6
8.64_347.1549m/z		347.155	1	8.6411	0.0661333	42	1	---	---	100 - 8.73	0	---	0	0	0	0	0	0	0	0	0	0	0	0	0	0	0	0	0	0
8.65_140.0102m/z		140.01	1	8.64865	1.20732	19	1.30894	FL-Heigh	FL-Low	100	171982	2.97	129447	148760	192312	101601	107281	185291	175914	173828	166206	131915	118999	188112	86302.3	102018	208035	171217	182818	176904
8.65_148.0599m/z		148.06	1	8.65223	0.0740833	68	1.48039	FL-Ctrl	FL-Heigh	100 - 0.231	8290.83	18.68	10027.5	7790.39	7054.6	9913.24	6001.92	7910.2	7546.71	5678.47	3576.17	10218.7	6231.83	6900.54	8420.57	5707.51	8881.17	7345.23	5972.18	3806.36
8.66_284.1338m/z		284.134	1	8.66375	0.119583	19	1.08822	FL-Heigh	FL-Low	100	54227.2	4.51	52746.6	46788.8	50081.3	46032.6	45852.5	57607.7	56248.7	54921.8	51511	53752.4	37428.2	48987.6	39101.4	43603.2	64679	54746.9	57762.5	54826.7
8.67_159.0758m/z		159.076	1	8.67168	0.230067	6	1.1844	FL-Heigh	FL-Ctrl	100 - 2.75	48892.8	4.31	46739	35702.7	41399.8	40790.5	40572.3	56447.1	46716	50926.1	49036.2	47630.2	28559.9	40495.7	34648.6	38582.1	63375.9	45468.8	53560.1	52192.6
8.67_414.2003m/z		414.2	1	8.67168	0.161683	37	1.22002	FL-Low	FL-Heigh	100 - 6.83	65754.6	3.5	70212.6	50294	49437	75959.2	58609.3	62695.2	52164.7	55906	53618.4	71551.4	40232.1	48357.4	64521.8	55734.3	70391	50772	58797.5	57069.7
8.70_245.0759m/z		245.076	1	8.70328	0.0414667	47	1	---	---	100 - 2.9	0	---	0	0	0	0	0	0	0	0	0	0	0	0	0	0	0	0	0	0
8.72_254.1320m/z		254.132	1	8.71852	0.0415333	8	1	---	---	100 - 1.44	0	---	0	0	0	0	0	0	0	0	0	0	0	0	0	0	0	0	0	0
8.76_134.0635m/z		134.064	1	8.76453	0.0877333	3	1	---	---	100 - 37.9	0	---	0	0	0	0	0	0	0	0	0	0	0	0	0	0	0	0	0	0
8.77_498.0408m/z		498.041	1	8.76812	0.0805	8	1	---	---	100 - 7.23	0	---	0	0	0	0	0	0	0	0	0	0	0	0	0	0	0	0	0	0
8.78_359.1547m/z		359.155	1	8.77565	0.09925	57	1.59796	FL-Low	FL-Ctrl	100 - 6.97	4776.9	50.62	5767.71	1651.28	1549.13	7228.1	0	7102.6	2996.41	4712.74	1581.87	5877.69	1320.92	1515.3	6139.75	0	7974.43	2916.41	4956.49	1683.7
8.81_262.1012m/z		262.101	1	8.80983	0.111433	26	1.44737	FL-Low	FL-Heigh	100 - 4.06	272.552	36.28	390.417	137.693	70.7558	467.556	183.064	167.037	189.009	256.268	119.649	397.861	110.146	69.2107	397.155	174.084	187.541	183.963	269.523	127.35
8.82_615.2422m/z		615.242	1	8.81777	0.0417167	24	2.67994	FL-Low	FL-Ctrl	100 - 1.32	18325.6	21.15	6945.01	9643.9	3925.33	24099.9	8893.89	21983.1	14114	21744.8	18421.2	7077.44	7714.52	3839.61	20471.1	8457.61	24681.5	13737.2	22869.5	19606.9	HMDB0249634	Carbocysteine-lysine	2M+H	C11H21N3O5S	40.6	29.3	-8.9011	83.3086		http://nonlinear.com/redirect/outbound?p=hmdb&param=HMDB0249634
8.83_359.1547m/z		359.155	1	8.83248	0.0577167	55	6.43476	FL-Heigh	FL-Ctrl	100 - 2.96	848.94	44.36	0	395.791	0	0	0	918.155	414.069	1069.84	1062.91	0	316.608	0	0	0	1030.86	403.014	1125.18	1131.33
8.86_306.1279m/z		306.128	1	8.85652	0.364317	41	2.10005	FL-Heigh	FL-Ctrl	100 - 5.87	46257.7	13.99	18000.6	26191.4	21888.9	32187.6	42687	38539.8	45989.7	28130.2	64653.1	18343.9	20951.5	21410.9	27341	40593	43270.6	44761.8	29585.2	68814.6	23139	Asp Ala Thr	M+H	C11H19N3O7	41.6	22.9	-5.33583	91.2783
8.86_271.0525m/z		271.053	1	8.86048	0.0692167	24	1	---	---	100 - 0.894	0	---	0	0	0	0	0	0	0	0	0	0	0	0	0	0	0	0	0	0
8.88_412.1837m/z		412.184	1	8.88303	0.0972	47	1.27141	FL-Heigh	FL-Ctrl	100	75736.8	20.39	39481.8	49191.8	90034	46443.7	80396	57522.3	57901.5	84598.4	84710.5	40234.7	39350.4	88067.8	39450.6	76452.2	64583.1	56355.6	88974	90163.1
8.89_237.1063m/z		237.106	1	8.89455	0.704817	6	1	---	---	100	0	---	0	0	0	0	0	0	0	0	0	0	0	0	0	0	0	0	0	0
8.92_520.2155m/z		520.215	1	8.92128	0.2729	23	1.35993	FL-Ctrl	FL-Heigh	100 - 8.68	575777	13.6	656326	621152	449854	672099	626070	407307	462729	450114	357318	668840	496884	440030	570899	595359	457303	450375	473395	380318
8.94_234.0964m/z		234.096	1	8.9422	0.612983	7	1.13834	FL-Ctrl	FL-Heigh	100 - 7.6	1.76098e+06	4.01	1.78901e+06	1.83006e+06	1.66389e+06	1.59094e+06	1.79176e+06	1.66818e+06	1.61823e+06	1.50551e+06	1.51719e+06	1.82312e+06	1.46393e+06	1.62755e+06	1.35139e+06	1.70387e+06	1.87295e+06	1.57503e+06	1.58338e+06	1.61485e+06
8.94_288.1373m/z		288.137	1	8.9422	0.511967	40	1.1235	FL-Ctrl	FL-Heigh	100 - 3.45 - 0.362	3.98666e+06	5.47	3.70029e+06	4.30799e+06	3.9517e+06	3.46496e+06	3.95267e+06	3.50746e+06	3.77079e+06	3.46151e+06	3.41303e+06	3.77085e+06	3.44613e+06	3.8654e+06	2.94323e+06	3.75877e+06	3.938e+06	3.67012e+06	3.64054e+06	3.63272e+06	HMDB0014257	E-10-Hydroxydesmethylnortriptyline	M+Na	C18H19NO	51.9	81	5.36195	84.8363		http://nonlinear.com/redirect/outbound?p=hmdb&param=HMDB0014257
8.95_270.1268m/z		270.127	1	8.9459	0.547917	29	1.08888	FL-Ctrl	FL-Heigh	100 - 3.17 - 0.582	3.37864e+06	3.14	3.06915e+06	3.62638e+06	3.44038e+06	3.01935e+06	3.46385e+06	2.93522e+06	3.21256e+06	3.02668e+06	3.06929e+06	3.12767e+06	2.90088e+06	3.36525e+06	2.56472e+06	3.29394e+06	3.29551e+06	3.12679e+06	3.18322e+06	3.26686e+06
8.98_222.1059m/z		222.106	1	8.97917	0.466283	0	1.14418	FL-Ctrl	FL-Heigh	100	235554	3.6	233874	244745	228042	214703	244403	217501	212526	195625	209465	238334	195781	223062	182374	232414	244199	206852	205743	222948
8.99_251.1227m/z		251.123	1	8.98672	0.0868	23	1.41425	FL-Ctrl	FL-Low	100 - 5.05	247.503	35.54	273.721	149.402	319.385	181.148	270.953	72.9174	241.978	370.961	29.8352	278.94	119.512	312.411	153.872	257.661	81.868	235.518	390.148	31.7557
9.02_302.0183m/z		302.018	1	9.01732	0.06465	10	4.93314	FL-Heigh	FL-Low	100 - 0.875	8881.01	119.2	0	960.34	24600.4	0	4174.99	1225.84	1388.83	1097.1	24157.1	0	768.213	24063.2	0	3970.19	1376.31	1351.75	1153.85	25712.1
9.03_372.1889m/z		372.189	1	9.0327	0.134233	30	1.38148	FL-Low	FL-Ctrl	100	52302.9	3.93	21406.1	46639	45534.8	54316.9	52383.5	50208.2	51243.5	56991.9	40158	21814.2	37308.3	44540.4	46138.3	49813.9	56371.2	49875.4	59939.6	42742.9
9.07_363.1514m/z		363.151	1	9.07045	0.133183	72	1.07112	FL-Heigh	FL-Ctrl	100	32986.1	12.58	24875.1	35055.7	32456.5	33962.2	36123.3	28156.5	26926.5	38226.2	33805.5	25349.4	28042.4	31747.7	28848.4	34351.4	31612.7	26207.6	40203.4	35981.5
9.08_261.1188m/z		261.119	1	9.08197	0.1027	18	1.35945	FL-Heigh	FL-Ctrl	100 - 0.11	243089	22.84	125951	247519	162970	164798	263067	232332	235768	185937	307561	128353	198000	159411	139984	250162	260850	229473	195554	327358
9.12_347.1547m/z		347.155	1	9.11712	0.0574	47	1	---	---	100 - 8.89	0	---	0	0	0	0	0	0	0	0	0	0	0	0	0	0	0	0	0	0
9.14_251.1227m/z		251.123	1	9.1354	0.106667	23	1.30851	FL-Ctrl	FL-Low	100 - 10.8	11493.9	20.34	8219.21	16560.7	9701.85	8387.48	10735.7	7228.73	11492.3	11046.3	6956.64	8375.94	13247.5	9489.98	7124.55	10209.1	8116.05	11185.5	11617.7	7404.42
9.15_293.1694m/z		293.169	1	9.14653	0.105683	7	10.3605	FL-Ctrl	FL-Heigh	100 - 5.51	3.97791	89.02	5.148	0	6.78573	0	2.63244	0	1.15185	0	0	5.24616	0	6.63754	0	2.50331	0	1.12109	0	0
9.18_316.1323m/z		316.132	1	9.18147	0.4188	41	1.07464	FL-Ctrl	FL-Heigh	100 - 3.8 - 1.45	3.05158e+06	2.21	2.97777e+06	3.11022e+06	3.06676e+06	2.63377e+06	3.23767e+06	2.93432e+06	2.95917e+06	2.73951e+06	2.82017e+06	3.03455e+06	2.48798e+06	2.99979e+06	2.2372e+06	3.07885e+06	3.29451e+06	2.88017e+06	2.88121e+06	3.0017e+06
9.19_466.0691m/z		466.069	1	9.18505	0.152467	18	6.1411	FL-Low	FL-Ctrl	100 - 18.3 - 16.7 - 0.753	7616.79	30.19	899.483	1180.32	1641.1	14680.6	0	8169.74	5059.74	5831.05	1186.4	916.634	944.18	1605.26	12470.1	0	9172.57	4924.65	6132.64	1262.77
9.19_310.1123m/z		310.112	1	9.1926	0.713883	26	1.03715	FL-Ctrl	FL-Heigh	100 - 10.5 - 3.17	3.02556e+06	1.8	3.01424e+06	3.08482e+06	2.97762e+06	2.72317e+06	3.23082e+06	3.01777e+06	2.9865e+06	2.84412e+06	2.92095e+06	3.07171e+06	2.46766e+06	2.9126e+06	2.31313e+06	3.07234e+06	3.38819e+06	2.90676e+06	2.99122e+06	3.10896e+06	HMDB0252776	Glucose-6-glutamate	M+H	C11H19NO9	50.1	56.8	-3.10834	97.282		http://nonlinear.com/redirect/outbound?p=hmdb&param=HMDB0252776
9.22_195.0791m/z		195.079	1	9.21587	0.509933	82	1.12622	FL-Low	FL-Heigh	100 - 4.42 - 2.77	956651	8.7	968222	1.02937e+06	849799	1.08563e+06	925828	858491	919417	856665	772222	986684	823431	831241	922167	880413	963870	894870	900973	821929
9.28_365.1039m/z		365.104	1	9.27673	0.166567	184	Infinity	FL-Heigh	FL-Ctrl	100	579.325	173.21	0	0	0	0	0	0	0	0	1737.97	0	0	0	0	0	0	0	0	1849.84
9.30_297.1376m/z		297.138	1	9.29503	0.72085	23	1.07571	FL-Ctrl	FL-Heigh	100 - 4.58 - 0.0691	9.08831e+06	0.97	8.35399e+06	9.67862e+06	9.23233e+06	8.65706e+06	9.06935e+06	7.79611e+06	8.52248e+06	8.36046e+06	8.46311e+06	8.51328e+06	7.7423e+06	9.03071e+06	7.35354e+06	8.62447e+06	8.75308e+06	8.29494e+06	8.79288e+06	9.00786e+06
9.30_291.1175m/z		291.117	1	9.30297	0.8692	11	1.06149	FL-Ctrl	FL-Low	100 - 12.8 - 0.153	8.79642e+06	0.88	8.19578e+06	9.36502e+06	8.82846e+06	8.48947e+06	8.58316e+06	7.78804e+06	8.3823e+06	8.25254e+06	8.26016e+06	8.35205e+06	7.49144e+06	8.63566e+06	7.21119e+06	8.16212e+06	8.74401e+06	8.1585e+06	8.67938e+06	8.79185e+06
9.34_169.0965m/z		169.097	1	9.33612	0.3913	14	2.29571	FL-Heigh	FL-Ctrl	100 - 33.8	7710.45	24.66	4923.37	2915.42	2237.13	8741.02	5254.76	7459.4	5966.59	10700.8	6463.99	5017.25	2332.16	2188.27	7424.86	4996.99	8375.04	5807.29	11254.2	6880.06	Pyridoxamine	Pyridoxamine	M+H	C8H12N2O2	54.2	94	-3.64891	81.3951
9.37_273.1070m/z		273.107	1	9.36712	0.564733	21	1.07347	FL-Ctrl	FL-Low	100 - 9.93	3.8321e+06	0.4	3.64287e+06	3.98587e+06	3.86755e+06	3.60786e+06	3.66745e+06	3.43416e+06	3.69492e+06	3.70824e+06	3.6786e+06	3.71233e+06	3.18845e+06	3.78309e+06	3.06462e+06	3.48754e+06	3.8557e+06	3.59627e+06	3.90004e+06	3.91538e+06
9.37_381.1681m/z		381.168	1	9.36712	0.0983167	117	1	---	---	100 - 5.07	0	---	0	0	0	0	0	0	0	0	0	0	0	0	0	0	0	0	0	0
9.38_672.1943m/z		672.194	1	9.37505	0.253667	1	Infinity	FL-Ctrl	FL-Low	100 - 27 - 17 - 0.0702	591.306	173.21	0	0	1773.92	0	0	0	0	0	0	0	0	1735.18	0	0	0	0	0	0
9.38_124.0864m/z		124.086	1	9.37863	0.174133	8	1	---	---	100	0	---	0	0	0	0	0	0	0	0	0	0	0	0	0	0	0	0	0	0
9.38_225.0862m/z		225.086	1	9.37863	0.71015	30	1.06039	FL-Ctrl	FL-Low	100	584837	1.43	538290	613387	602834	555977	572686	525926	555802	561892	571785	548554	490672	589669	472262	544593	590483	540963	590954	608589
9.42_230.1029m/z		230.103	1	9.41995	0.65665	6	1.0648	FL-Ctrl	FL-Low	100	604754	1.24	553071	634992	626198	569844	596693	537308	572186	584057	585088	563617	507955	612523	484041	567423	603262	556909	614265	622749
9.43_208.0904m/z		208.09	1	9.43195	0.374717	0	1.08676	FL-Low	FL-Ctrl	100	120831	3.78	103469	115549	114537	112140	134247	116107	116309	112963	121720	105442	92431.9	112036	95255.1	127662	130359	113204	118806	129555
9.45_213.0769m/z		213.077	1	9.44705	0.545867	28	1.10505	FL-Ctrl	FL-Low	100	274720	2.53	251714	282519	289927	241999	268022	235793	261968	266320	275251	256513	225998	283595	205561	254874	264736	254974	280094	292968
9.45_123.0913m/z		123.091	1	9.45062	0.0870833	36	1.31002	FL-Ctrl	FL-Heigh	74.5 - 100	2609.82	27.94	1878.31	3336.79	2614.37	2998.87	1138.09	2814.89	2867.05	2654.37	455.17	1914.13	2669.22	2557.27	2547.32	1082.26	3160.41	2790.5	2791.66	484.468
9.45_372.1889m/z		372.189	1	9.45062	0.497367	31	1.00466	FL-Ctrl	FL-Heigh	100	763571	4.41	737561	801617	751534	821529	690415	770878	737843	815311	726934	751625	641244	735121	697829	656547	865503	718143	857480	773725
9.47_220.0807m/z		220.081	1	9.47327	0.0385333	10	1.18043	FL-Heigh	FL-Ctrl	100 - 0.899	64751.7	9.59	49070	56140.6	59353	55814.6	62856.3	50276.3	72158.9	58079.7	64016.6	50005.6	44909	58056.8	47410.5	59773	56447.7	70232.3	61083.7	68137.2	O-SUCCINYL-HOMOSERINE	O-SUCCINYL-HOMOSERINE	M+H	C8H13NO6	51.6	71.5	-3.7431	90.7789
9.48_365.1041m/z		365.104	1	9.47723	0.165283	192	Infinity	FL-Heigh	FL-Ctrl	100	580.422	173.21	0	0	0	0	0	0	0	1741.27	0	0	0	0	0	0	0	0	1831.33	0
9.49_283.1213m/z		283.121	1	9.49312	0.199833	54	1.59504	FL-Heigh	FL-Ctrl	100 - 8.53 - 0.185	81930.3	8.2	42938	53359.8	57798.9	65158.2	63198	80761.3	88775.2	81663	75352.6	43756.8	42684.5	56536.7	55347.1	60097.9	90674.6	86405	85886.7	80202.9	1077507	4-methoxy-N-(2-methyl-[1,2,4]triazolo[1,5-a]pyridin-8-yl)benzamide	M+H	C15H14N4O2	49.2	64.8	8.34348	90.5964
9.50_202.0694m/z		202.069	1	9.49668	0.29885	38	1.08043	FL-Low	FL-Ctrl	100	91294.6	4.27	88315.1	84033.9	81145.5	88663.5	98728.5	86491.7	87837.2	82399.1	94398	89999.1	67222	79373.5	75313.2	93885.5	97108.5	85492.1	86660.9	100474
9.50_314.0852m/z		314.085	1	9.50067	0.0889333	18	Infinity	FL-Heigh	FL-Ctrl	100 - 1.64	226.092	173.21	0	0	0	0	0	0	678.277	0	0	0	0	0	0	0	0	660.168	0	0
9.53_348.1582m/z		348.158	1	9.53202	0.173833	64	1.11006	FL-Ctrl	FL-Heigh	100 - 3.66	550764	3.27	545084	531241	575966	497197	549955	519859	503063	507807	477605	555478	424960	563388	422333	522978	583671	489632	534072	508348
9.53_370.1401m/z		370.14	1	9.53202	0.0619333	65	3.38251	FL-Low	FL-Heigh	100	15553.9	74.49	7936.19	18762.4	2527.38	10762.3	34818.4	1080.94	2637.88	2603.4	8553.72	8087.52	15008.8	2472.18	9141.82	33110.4	1213.63	2567.45	2738.05	9104.31
9.57_615.2422m/z		615.242	1	9.56695	0.0805333	24	1	---	---	100 - 1.67	0	---	0	0	0	0	0	0	0	0	0	0	0	0	0	0	0	0	0	0
9.59_386.2141m/z		386.214	1	9.58602	0.165883	13	1	---	---	100 - 4.26	0	---	0	0	0	0	0	0	0	0	0	0	0	0	0	0	0	0	0	0
9.64_390.7203m/z		390.72	1	9.63955	0.133917	0	1	---	---	100 - 6.2	0	---	0	0	0	0	0	0	0	0	0	0	0	0	0	0	0	0	0	0
9.68_232.0807m/z		232.081	1	9.68202	0.35845	3	1.13221	FL-Ctrl	FL-Low	100	135072	1.27	130948	143050	131219	120268	117557	120074	127706	123690	113515	133445	114431	128354	102159	111790	134812	124296	130087	120822
9.69_148.0352m/z		148.035	1	9.68997	0.306917	0	1	---	---	100	0	---	0	0	0	0	0	0	0	0	0	0	0	0	0	0	0	0	0	0
9.70_300.2018m/z		300.202	1	9.70048	0.0867667	1	1	---	---	100 - 2.12	0	---	0	0	0	0	0	0	0	0	0	0	0	0	0	0	0	0	0	0
9.71_261.0869m/z		261.087	1	9.70842	0.259833	70	1.81299	FL-Low	FL-Heigh	100 - 3.03	113571	11.63	79353.1	87700.2	141196	171239	109707	59768	66729.3	66969.2	54230.7	80866.2	70154.8	138112	145455	104325	67104.4	64947.7	70433	57721.4
9.75_301.1325m/z		301.133	1	9.74577	0.06065	46	1.31419	FL-Ctrl	FL-Heigh	100 - 0.102	195274	5.17	192662	206426	186733	193936	182178	151890	167665	137375	140725	196336	165128	182655	164735	173242	170534	163189	144480	149783
9.75_232.1071m/z		232.107	1	9.75347	0.602867	31	2.40494	FL-Heigh	FL-Ctrl	100 - 7.62	229913	12.12	63528.6	86823.6	136449	129897	154631	200424	198174	241270	250294	64740	69453.5	133469	110338	147046	225026	192883	253749	266404	HMDB0246429	4-Formylaminoantipyrine	M+H	C12H13N3O2	47.9	51.1	-3.91538	93.0493		http://nonlinear.com/redirect/outbound?p=hmdb&param=HMDB0246429
9.76_380.1648m/z		380.165	1	9.75805	0.5423	38	Infinity	FL-Ctrl	FL-Low	100 - 13.4 - 0.327	28.1431	173.21	84.4294	0	0	0	0	0	0	0	0	86.0393	0	0	0	0	0	0	0	0
9.76_211.0706m/z		211.071	1	9.76202	0.15365	22	1.31024	FL-Ctrl	FL-Heigh	100	45893	6.58	42410.6	47521.9	47746.5	41866.4	40201	36064.4	38120.5	35274.9	31683.9	43219.3	38014.6	46703.8	35562.5	38229	40491.3	37102.8	37099.4	33723.4
9.76_563.2303m/z		563.23	1	9.76202	0.126583	46	1	---	---	100 - 7.8	0	---	0	0	0	0	0	0	0	0	0	0	0	0	0	0	0	0	0	0
9.78_189.1590m/z		189.159	1	9.78377	0.356	20	1.07359	FL-Low	FL-Heigh	100 - 8.61	131559	1.98	137224	122267	131216	133116	133010	128550	119648	125831	122141	139840	97805.9	128351	113072	126485	144329	116454	132340	130003
9.80_124.0865m/z		124.087	1	9.80143	0.155983	7	191.435	FL-Ctrl	FL-Heigh	100 - 3.66	14550.1	86.89	27109.3	14715.8	1825.14	1108.72	740.492	0	159.328	0	68.6884	27626.2	11771.7	1785.28	941.78	704.169	0	155.074	0	73.1097
9.81_358.2086m/z		358.209	1	9.81258	0.124883	18	1	---	---	100 - 4.39	0	---	0	0	0	0	0	0	0	0	0	0	0	0	0	0	0	0	0	0
9.82_637.2540m/z		637.254	1	9.81655	0.1802	15	Infinity	FL-Ctrl	FL-Heigh	100 - 21.5	96372.1	64.12	106222	152647	30247.7	64918.4	960.117	0	0	0	0	108247	122108	29587.2	55143.4	913.02	0	0	0	0	HMDB0249558	Calix[6]arene	M+H	C42H36O6	47	67.1	-6.99371	75.8924		http://nonlinear.com/redirect/outbound?p=hmdb&param=HMDB0249558
9.82_229.1538m/z		229.154	1	9.82378	0.1245	9	1	---	---	100 - 6.43	0	---	0	0	0	0	0	0	0	0	0	0	0	0	0	0	0	0	0	0
9.83_246.1802m/z		246.18	1	9.82775	0.12055	4	1	---	---	100 - 10.6	0	---	0	0	0	0	0	0	0	0	0	0	0	0	0	0	0	0	0	0
9.85_189.1339m/z		189.134	1	9.84547	0.05845	18	1	---	---	100 - 0.563	0	---	0	0	0	0	0	0	0	0	0	0	0	0	0	0	0	0	0	0
9.85_459.2264m/z		459.226	1	9.84547	0.0930333	44	1.25757	FL-Low	FL-Ctrl	100 - 7.58	94362.5	16.72	56303.9	79252.5	89550.5	77145.8	118549	87392.7	109422	85479	80763.9	57377.5	63397.1	87594.9	65529.8	112734	98120.1	106501	89900.1	85962.5
9.85_135.5791m/z		135.579	1	9.84943	1.26775	0	1	---	---	100	0	---	0	0	0	0	0	0	0	0	0	0	0	0	0	0	0	0	0	0
9.85_158.2464m/z		158.246	1	9.84943	1.1112	0	1	---	---	100	0	---	0	0	0	0	0	0	0	0	0	0	0	0	0	0	0	0	0	0
9.85_286.9368m/z		286.937	1	9.84943	1.1112	2	1	---	---	100	0	---	0	0	0	0	0	0	0	0	0	0	0	0	0	0	0	0	0	0
9.85_390.7838m/z		390.784	1	9.84943	1.1112	0	1	---	---	100	0	---	0	0	0	0	0	0	0	0	0	0	0	0	0	0	0	0	0	0
9.85_495.6523m/z		495.652	1	9.84943	1.1112	0	1	---	---	100	0	---	0	0	0	0	0	0	0	0	0	0	0	0	0	0	0	0	0	0
9.85_668.4752m/z		668.475	1	9.84943	1.1112	8	1	---	---	100	0	---	0	0	0	0	0	0	0	0	0	0	0	0	0	0	0	0	0	0
9.85_1023.4804m/z		1023.48	1	9.84943	1.1112	9	Infinity	FL-Ctrl	FL-Low	100	1814.2	173.21	5442.6	0	0	0	0	0	0	0	0	5546.38	0	0	0	0	0	0	0	0
9.85_1152.1436m/z		1152.14	1	9.84943	1.736	0	Infinity	FL-Ctrl	FL-Low	100	519.732	173.21	0	1559.2	0	0	0	0	0	0	0	0	1247.26	0	0	0	0	0	0	0
9.86_579.2204m/z		579.22	1	9.85953	0.119833	20	1	---	---	100 - 8.9	0	---	0	0	0	0	0	0	0	0	0	0	0	0	0	0	0	0	0	0
9.86_396.1549m/z		396.155	1	9.8635	0.130033	66	1	---	---	100 - 9.92	0	---	0	0	0	0	0	0	0	0	0	0	0	0	0	0	0	0	0	0
9.87_480.2549m/z		480.255	1	9.87103	0.0941833	11	1	---	---	100	0	---	0	0	0	0	0	0	0	0	0	0	0	0	0	0	0	0	0	0
9.88_274.1862m/z		274.186	1	9.88255	0.149483	5	1	---	---	100 - 2.64	0	---	0	0	0	0	0	0	0	0	0	0	0	0	0	0	0	0	0	0
9.89_233.0852m/z		233.085	1	9.89447	0.10215	3	Infinity	FL-Heigh	FL-Ctrl	100 - 13.2	32.725	86.74	0	0	0	0	48.2841	0	47.4642	50.7107	0	0	0	0	0	45.9156	0	46.1969	53.3336	0
9.91_284.1061m/z		284.106	1	9.90572	0.2547	27	1.61136	FL-Heigh	FL-Ctrl	100 - 1.54	441758	9.82	174356	314314	333785	277298	405790	325484	463588	391801	469886	177681	251432	326495	235544	385885	365436	451211	412065	500132
9.91_332.1915m/z		332.192	1	9.90572	0.0632667	13	1	---	---	100 - 2.07	0	---	0	0	0	0	0	0	0	0	0	0	0	0	0	0	0	0	0	0
9.91_278.0860m/z		278.086	1	9.91367	0.31485	19	1.71503	FL-Heigh	FL-Ctrl	100 - 7.03	461546	8.84	177016	310755	319584	286804	404299	353254	491229	415012	478399	180391	248585	312605	243619	384467	396615	478114	436477	509192
9.92_282.1171m/z		282.117	1	9.91763	0.149483	27	1.36463	FL-Ctrl	FL-Low	100 - 87	94304.5	10.41	70282.3	107948	104684	60992.4	74710.9	71615.9	76777.9	84063.6	100168	71622.4	86351.4	102398	51808.6	71046.1	80406.7	74728.1	88411.6	106616
9.92_188.1750m/z		188.175	1	9.9216	0.0866667	5	1	---	---	100 - 3.01	0	---	0	0	0	0	0	0	0	0	0	0	0	0	0	0	0	0	0	0	24072	N8-Acetylspermidine	M+H	C9H21N3O	50	62.3	-3.7147	92.0733
9.92_401.1573m/z		401.157	1	9.9216	0.14545	154	1	---	---	100 - 13.5	0	---	0	0	0	0	0	0	0	0	0	0	0	0	0	0	0	0	0	0
9.93_318.1761m/z		318.176	1	9.92742	0.120133	4	1	---	---	100 - 4.35	0	---	0	0	0	0	0	0	0	0	0	0	0	0	0	0	0	0	0	0
9.94_223.9875m/z		223.988	1	9.93607	0.115783	2	2.2031	FL-Ctrl	FL-Heigh	100 - 1.89	36710.9	14.02	48601.3	40317.4	21214.1	24020.2	21082.6	13018.1	18271.1	17734.7	13984.1	49528	32251.4	20750.9	20403.4	20048.4	14616	17783.3	18652	14884.2
9.94_272.1706m/z		272.171	1	9.93965	0.0596667	4	1	---	---	100 - 4.52	0	---	0	0	0	0	0	0	0	0	0	0	0	0	0	0	0	0	0	0
9.94_413.2160m/z		413.216	1	9.94362	0.0404667	52	Infinity	FL-Low	FL-Ctrl	100 - 2.98	44.2706	109.65	0	0	0	96.1766	0	36.6353	0	51.5851	0	0	0	0	81.695	0	41.1323	0	54.2532	0
9.96_205.1539m/z		205.154	1	9.96207	0.170967	0	Infinity	FL-Ctrl	FL-Heigh	100 - 6.79	1928	27.66	2216.95	1312.66	2254.4	0	0	166.89	0	0	0	2259.22	1050.05	2205.16	0	0	187.375	0	0	0
9.96_343.2077m/z		343.208	1	9.96207	0.102417	16	1	---	---	100	0	---	0	0	0	0	0	0	0	0	0	0	0	0	0	0	0	0	0	0
9.96_455.2361m/z		455.236	1	9.96207	0.06875	22	1	---	---	100 - 7.16	0	---	0	0	0	0	0	0	0	0	0	0	0	0	0	0	0	0	0	0
9.97_244.1646m/z		244.165	1	9.96962	0.0269833	3	1	---	---	100 - 1.05	0	---	0	0	0	0	0	0	0	0	0	0	0	0	0	0	0	0	0	0
9.99_124.0865m/z		124.087	1	9.9851	0.130467	8	1.3737	FL-Heigh	FL-Ctrl	100 - 2.88	66279.4	3.97	27381.4	48191	69174.3	64001.4	60369	65182.1	62483.2	68831	67524.1	27903.5	38549.9	67663.6	54364.5	57407.7	73183.2	60815	72391	71870.4
9.99_227.1129m/z		227.113	1	9.98907	0.0569	29	1	---	---	100 - 0.826	0	---	0	0	0	0	0	0	0	0	0	0	0	0	0	0	0	0	0	0
10.00_111.0679m/z		111.068	1	10.0008	0.0988	0	1	---	---	100	0	---	0	0	0	0	0	0	0	0	0	0	0	0	0	0	0	0	0	0
10.00_579.2200m/z		579.22	1	10.0008	0.0882667	16	1	---	---	100 - 10.3	0	---	0	0	0	0	0	0	0	0	0	0	0	0	0	0	0	0	0	0
10.00_282.1170m/z		282.117	1	10.0048	0.106733	20	2.1632	FL-Ctrl	FL-Low	100 - 4.44	3997.44	33.09	2334.95	5495.75	4161.6	1152.03	2092.2	2299.54	853.422	4521.79	734.709	2379.48	4396.26	4070.72	978.57	1989.57	2581.81	830.637	4755.67	782.001
10.00_663.2696m/z		663.27	1	10.0048	0.148183	25	1.87192	FL-Low	FL-Ctrl	100 - 18.8	354218	15.95	50349	264669	252665	543517	258912	260225	280490	268717	205832	51309.1	211719	247148	461678	246211	292168	273001	282616	219081
10.02_93.0444m/z		93.0444	1	10.0182	0.122217	0	1	---	---	100	0	---	0	0	0	0	0	0	0	0	0	0	0	0	0	0	0	0	0	0
10.03_401.1572m/z		401.157	1	10.0341	0.119583	142	1	---	---	100 - 11.3	0	---	0	0	0	0	0	0	0	0	0	0	0	0	0	0	0	0	0	0
10.05_260.1705m/z		260.17	1	10.0539	0.117467	0	10.6934	FL-Heigh	FL-Ctrl	100 - 8.69	9379.69	27.28	0	1101.59	1529.86	5175.16	12415.7	5929.48	7496.81	8348.93	12293.3	0	881.207	1496.45	4395.93	11806.7	6657.32	7296.65	8780.76	13084.6
10.07_161.1278m/z		161.128	1	10.0724	0.05475	16	2.5708	FL-Heigh	FL-Ctrl	100 - 0.33	6945.04	65.71	0	2064.96	6039.55	3344.78	2955.3	9042.08	1719.91	10149	8966.21	0	1651.84	5907.65	2841.15	2810.33	10152	1673.99	10673.9	9543.35
10.07_318.1758m/z		318.176	1	10.0724	0.0745833	6	1	---	---	100 - 3.4	0	---	0	0	0	0	0	0	0	0	0	0	0	0	0	0	0	0	0	0
10.08_455.2358m/z		455.236	1	10.0763	0.0547333	20	1	---	---	100 - 3.13	0	---	0	0	0	0	0	0	0	0	0	0	0	0	0	0	0	0	0	0
10.08_273.1180m/z		273.118	1	10.0803	0.0781667	3	2.21316	FL-Low	FL-Ctrl	100 - 8.02	2135.78	41.48	0	1555.28	1339.84	3021.55	2136.09	1249.71	2020.04	843.714	1372.68	0	1244.13	1310.58	2566.59	2031.31	1403.11	1966.11	887.352	1461.04
10.09_223.9875m/z		223.987	1	10.0908	0.124633	2	1.55728	FL-Ctrl	FL-Heigh	100 - 3.59	49939.5	19.64	41535.4	60717.8	47565.1	56554.5	44415.3	30156.2	40099.3	31542.5	24563.6	42327.4	48570.5	46526.4	48039	42236.5	33857.8	39028.7	33173.9	26144.8
10.12_358.1835m/z		358.184	1	10.1166	0.463517	6	1.69455	FL-Heigh	FL-Ctrl	100 - 11 - 0.109	431444	26.08	156478	351463	255879	289596	520314	264864	369792	363243	561298	159462	281149	250292	245991	494791	297376	359919	382031	597427
10.13_697.4508m/z		697.451	1	10.1317	0.0147167	50	1.98462	FL-Heigh	FL-Ctrl	100 - 7.38	33020.8	93.57	11997.9	0	37917.2	0	0	91847.5	0	61228.8	37833.6	12226.6	0	37089.2	0	0	103122	0	64395.7	40268.8
10.15_112.0865m/z		112.087	1	10.1503	0.655233	4	1.03363	FL-Heigh	FL-Low	100	131121	2.19	133676	116910	139074	119099	123377	138091	128999	134396	129969	136225	93520.8	136037	101166	117325	155042	125555	141347	138335	HMDB0000870	Histamine	M+H	C5H9N3	52.6	73.8	-3.67172	93.6379		http://nonlinear.com/redirect/outbound?p=hmdb&param=HMDB0000870
10.15_227.1129m/z		227.113	1	10.1503	0.15645	30	1	---	---	100	0	---	0	0	0	0	0	0	0	0	0	0	0	0	0	0	0	0	0	0
10.15_176.1216m/z		176.122	1	10.1539	0.649083	1	1.05602	FL-Ctrl	FL-Low	100	1.8018e+06	2.98	1.94026e+06	1.66474e+06	1.80041e+06	1.57829e+06	1.66381e+06	1.87654e+06	1.7273e+06	1.8281e+06	1.75139e+06	1.97725e+06	1.33169e+06	1.76109e+06	1.34065e+06	1.5822e+06	2.10689e+06	1.68118e+06	1.92265e+06	1.86413e+06
10.16_292.1968m/z		292.197	1	10.1575	0.0290167	0	1.36174	FL-Low	FL-Ctrl	100 - 0.303	29846.7	15.96	21798.1	17869	26086.8	30682.8	34136.6	24720.5	29320.6	23526.7	20871.9	22213.7	14294.1	25517.1	26062.8	32462.1	27755	28537.8	24743.6	22215.4
10.16_523.3406m/z		523.341	1	10.1611	0.05325	23	1.61515	FL-Low	FL-Ctrl	100 - 3.6	185499	15.53	113291	85292.3	145964	265610	155118	135769	166805	133913	124952	115451	68228.6	142776	225616	147509	152434	162352	140839	132995
10.26_148.0353m/z		148.035	1	10.2586	0.451333	0	1	---	---	100	0	---	0	0	0	0	0	0	0	0	0	0	0	0	0	0	0	0	0	0
10.27_148.1093m/z		148.109	1	10.2718	0.0176167	2	Infinity	FL-Low	FL-Ctrl	100	232.001	173.21	0	0	0	0	0	696.002	0	0	0	0	0	0	0	0	781.436	0	0	0
10.28_110.0709m/z		110.071	1	10.2754	1.12747	9	1.07988	FL-Heigh	FL-Ctrl	100 - 4.71 - 0.358	2.17902e+06	4.06	2.05456e+06	1.87043e+06	2.12848e+06	1.94952e+06	2.01006e+06	2.14334e+06	2.07759e+06	2.21857e+06	2.2409e+06	2.09374e+06	1.49623e+06	2.082e+06	1.65598e+06	1.91146e+06	2.40643e+06	2.02212e+06	2.33331e+06	2.38514e+06	45035	4-Pyrimidine Methanamine (hydrochloride)	M+H	C5H7N3	51.4	63	-3.47906	98.0819
10.33_82.6482m/z		82.6482	1	10.3271	0.9211	0	1	---	---	100	0	---	0	0	0	0	0	0	0	0	0	0	0	0	0	0	0	0	0	0
10.33_108.0551m/z		108.055	1	10.3271	0.9211	1	1	---	---	100	0	---	0	0	0	0	0	0	0	0	0	0	0	0	0	0	0	0	0	0
10.33_125.7386m/z		125.739	1	10.3271	0.471117	0	1	---	---	100	0	---	0	0	0	0	0	0	0	0	0	0	0	0	0	0	0	0	0	0
10.33_125.9943m/z		125.994	1	10.3271	0.471117	1	1	---	---	100	0	---	0	0	0	0	0	0	0	0	0	0	0	0	0	0	0	0	0	0
10.33_126.0815m/z		126.082	1	10.3271	0.471117	0	1	---	---	100	0	---	0	0	0	0	0	0	0	0	0	0	0	0	0	0	0	0	0	0
10.33_126.3272m/z		126.327	1	10.3271	0.471117	0	1	---	---	100	0	---	0	0	0	0	0	0	0	0	0	0	0	0	0	0	0	0	0	0
10.33_148.4387m/z		148.439	1	10.3271	0.471117	0	1	---	---	100	0	---	0	0	0	0	0	0	0	0	0	0	0	0	0	0	0	0	0	0
10.33_148.6901m/z		148.69	1	10.3271	0.471117	0	1	---	---	100	0	---	0	0	0	0	0	0	0	0	0	0	0	0	0	0	0	0	0	0
10.33_175.4662m/z		175.466	1	10.3271	0.471117	0	1	---	---	100	0	---	0	0	0	0	0	0	0	0	0	0	0	0	0	0	0	0	0	0
10.33_175.8428m/z		175.843	1	10.3271	0.471117	0	1	---	---	100	0	---	0	0	0	0	0	0	0	0	0	0	0	0	0	0	0	0	0	0
10.33_176.2747m/z		176.275	1	10.3271	0.471117	0	1	---	---	100	0	---	0	0	0	0	0	0	0	0	0	0	0	0	0	0	0	0	0	0
10.33_176.9895m/z		176.989	1	10.3271	0.471117	2	1	---	---	100	0	---	0	0	0	0	0	0	0	0	0	0	0	0	0	0	0	0	0	0
10.33_212.1347m/z		212.135	1	10.3271	0.471117	0	1	---	---	100	0	---	0	0	0	0	0	0	0	0	0	0	0	0	0	0	0	0	0	0
10.33_212.2421m/z		212.242	1	10.3271	0.471117	0	1	---	---	78.9 - 100	0	---	0	0	0	0	0	0	0	0	0	0	0	0	0	0	0	0	0	0
10.33_212.5283m/z		212.528	1	10.3271	0.471117	0	1	---	---	100	0	---	0	0	0	0	0	0	0	0	0	0	0	0	0	0	0	0	0	0
10.33_213.2105m/z		213.21	1	10.3271	0.471117	0	1	---	---	100	0	---	0	0	0	0	0	0	0	0	0	0	0	0	0	0	0	0	0	0
10.33_213.4978m/z		213.498	1	10.3271	0.471117	0	1	---	---	100	0	---	0	0	0	0	0	0	0	0	0	0	0	0	0	0	0	0	0	0
10.33_214.2324m/z		214.232	1	10.3271	0.631	0	1	---	---	100	0	---	0	0	0	0	0	0	0	0	0	0	0	0	0	0	0	0	0	0
10.33_304.9740m/z		304.974	1	10.3346	0.182317	5	1.94213	FL-Ctrl	FL-Heigh	100	2721.03	65.55	6415.34	0	1747.73	0	770.306	6225.22	1120.32	2426.99	655.846	6537.67	0	1709.57	0	732.52	6989.36	1090.41	2552.52	698.062
10.35_277.1382m/z		277.138	1	10.3503	0.0858333	11	1	---	---	100 - 7.12	0	---	0	0	0	0	0	0	0	0	0	0	0	0	0	0	0	0	0	0
10.38_212.3851m/z		212.385	1	10.3797	0.5238	0	1	---	---	100	0	---	0	0	0	0	0	0	0	0	0	0	0	0	0	0	0	0	0	0
10.41_348.0689m/z		348.069	1	10.4122	0.1213	85	Infinity	FL-Heigh	FL-Ctrl	100 - 2.12	587.019	87.28	0	0	0	855.751	740.506	0	0	0	1761.06	0	0	0	726.898	704.181	0	0	0	1874.41
10.43_147.1123m/z		147.112	1	10.4259	0.642733	41	1.10225	FL-Heigh	FL-Low	100 - 6.69 - 0.0586	5.22283e+06	6.94	4.96818e+06	4.37623e+06	4.92446e+06	4.57624e+06	4.05073e+06	5.5881e+06	4.49227e+06	5.95548e+06	5.22073e+06	5.06291e+06	3.50071e+06	4.81692e+06	3.88718e+06	3.85203e+06	6.27404e+06	4.37234e+06	6.26351e+06	5.55678e+06
10.49_213.9606m/z		213.961	1	10.487	0.1563	0	1	---	---	100	0	---	0	0	0	0	0	0	0	0	0	0	0	0	0	0	0	0	0	0
10.49_214.5563m/z		214.556	1	10.487	0.1563	0	1	---	---	100	0	---	0	0	0	0	0	0	0	0	0	0	0	0	0	0	0	0	0	0
10.50_385.2100m/z		385.21	1	10.4973	0.738183	24	1.18295	FL-Heigh	FL-Ctrl	100 - 11.7 - 0.0195	1.50888e+06	7.51	1.19754e+06	1.17669e+06	1.45235e+06	1.49105e+06	1.285e+06	1.36678e+06	1.37886e+06	1.59041e+06	1.55738e+06	1.22037e+06	941277	1.42064e+06	1.26654e+06	1.22197e+06	1.53455e+06	1.34204e+06	1.67267e+06	1.65763e+06	HMDB0031710	1,9-Nonanedithiol	2M+H	C9H20S2	50.7	66.7	3.6759	90.9707		http://nonlinear.com/redirect/outbound?p=hmdb&param=HMDB0031710
10.51_148.0360m/z		148.036	1	10.507	0.01435	12	1	---	---	100	0	---	0	0	0	0	0	0	0	0	0	0	0	0	0	0	0	0	0	0
10.54_213.9793m/z		213.979	1	10.5383	0.04855	3	1	---	---	100	0	---	0	0	0	0	0	0	0	0	0	0	0	0	0	0	0	0	0	0
10.60_148.1154m/z		148.115	1	10.5958	0.0851333	1	1.30304	FL-Heigh	FL-Ctrl	100 - 1.13	92961.8	16.84	71098.5	55157.2	87771.8	82304	92277.7	63294.1	107562	76425.3	94898.3	72454.2	44122.4	85855	69911.3	87751.1	71063.4	104690	80378.2	101007
10.61_285.1181m/z		285.118	1	10.6102	0.446583	14	1	---	---	100	0	---	0	0	0	0	0	0	0	0	0	0	0	0	0	0	0	0	0	0
10.66_277.1382m/z		277.138	1	10.6557	0.107817	11	1	---	---	100 - 7.37	0	---	0	0	0	0	0	0	0	0	0	0	0	0	0	0	0	0	0	0
10.68_148.3705m/z		148.371	1	10.6809	0.0851333	0	1	---	---	100	0	---	0	0	0	0	0	0	0	0	0	0	0	0	0	0	0	0	0	0
10.68_148.4003m/z		148.4	1	10.6809	0.0851333	0	Infinity	FL-Ctrl	FL-Low	100	20.1422	173.21	0	0	60.4266	0	0	0	0	0	0	0	0	59.107	0	0	0	0	0	0
10.68_148.5434m/z		148.543	1	10.6809	0.0851333	0	1	---	---	100	0	---	0	0	0	0	0	0	0	0	0	0	0	0	0	0	0	0	0	0
10.68_148.7628m/z		148.763	1	10.6809	0.0851333	0	1	---	---	100	0	---	0	0	0	0	0	0	0	0	0	0	0	0	0	0	0	0	0	0
10.68_148.8782m/z		148.878	1	10.6809	0.350267	0	1	---	---	100	0	---	0	0	0	0	0	0	0	0	0	0	0	0	0	0	0	0	0	0
10.74_115.0862m/z		115.086	1	10.741	0.4912	7	1.8694	FL-Heigh	FL-Ctrl	100 - 4.31	12727	11.73	4796.99	6189.4	9437.92	8837.51	10845.2	10978	10867.1	12927.9	14386.2	4888.46	4951.14	9231.82	7506.82	10313.2	12325.5	10576.9	13596.6	15312.2	Prolinamide	Prolinamide	M+H	C5H10N2O	58.4	98.2	-3.49451	97.7917
10.74_133.0966m/z		133.097	1	10.741	0.60595	17	1.29725	FL-Heigh	FL-Ctrl	100 - 5.01	69545.2	9.08	52125.9	49655.8	59047.1	51671.1	66184.3	70484.9	61748.5	71190	75697	53119.9	39721.6	57757.6	43890.9	62937.7	79136.9	60099.9	74872.1	80569.5
10.75_176.1570m/z		176.157	1	10.7475	0.205583	0	1	---	---	100	0	---	0	0	0	0	0	0	0	0	0	0	0	0	0	0	0	0	0	0
10.75_176.2681m/z		176.268	1	10.7475	0.229667	0	1	---	---	100	0	---	0	0	0	0	0	0	0	0	0	0	0	0	0	0	0	0	0	0
10.75_176.6025m/z		176.603	1	10.7475	0.2157	0	1	---	---	100	0	---	0	0	0	0	0	0	0	0	0	0	0	0	0	0	0	0	0	0
10.75_176.9875m/z		176.987	1	10.7475	0.250183	4	1	---	---	100	0	---	0	0	0	0	0	0	0	0	0	0	0	0	0	0	0	0	0	0
10.75_291.1286m/z		291.129	1	10.7511	0.544567	31	5.23731	FL-Heigh	FL-Ctrl	100 - 12.3 - 7.99	2873.56	27.53	434.101	492.055	719.857	881.47	1709.25	1091.66	3607.66	1486.53	3526.5	442.378	393.613	704.137	748.745	1625.41	1225.67	3511.34	1563.42	3753.49	389	Argininosuccinic acid	M+H	C10H18N4O6	52	70.4	-4.37934	94.561		http://nonlinear.com/redirect/outbound?p=hmdb&param=HMDB00052
10.77_371.1943m/z		371.194	1	10.7701	0.0904667	23	6.42761	FL-Heigh	FL-Ctrl	100 - 3.06	19292.4	35.69	1793.64	764.29	6446.53	5235.66	12296.3	15051.1	12060.6	20046.9	25769.6	1827.84	611.385	6305.75	4447.31	11693.1	16898.7	11738.6	21083.8	27428.3	HMDB0244362	11-Hydroxyyohimbine	M+H	C21H26N2O4	41.9	36	-6.03392	80.6114		http://nonlinear.com/redirect/outbound?p=hmdb&param=HMDB0244362
10.78_82.6435m/z		82.6435	1	10.777	0.898867	0	1	---	---	100	0	---	0	0	0	0	0	0	0	0	0	0	0	0	0	0	0	0	0	0
10.78_93.8505m/z		93.8505	1	10.777	0.246433	0	1	---	---	100	0	---	0	0	0	0	0	0	0	0	0	0	0	0	0	0	0	0	0	0
10.78_94.0663m/z		94.0663	1	10.777	0.246433	0	1	---	---	100	0	---	0	0	0	0	0	0	0	0	0	0	0	0	0	0	0	0	0	0
10.78_94.1386m/z		94.1386	1	10.777	0.246433	0	1	---	---	100	0	---	0	0	0	0	0	0	0	0	0	0	0	0	0	0	0	0	0	0
10.78_94.3948m/z		94.3948	1	10.777	0.246433	0	1	---	---	100	0	---	0	0	0	0	0	0	0	0	0	0	0	0	0	0	0	0	0	0
10.78_98.0965m/z		98.0965	1	10.777	0.898867	8	2.25441	FL-Low	FL-Ctrl	100	336.112	93.4	0	275.796	171.476	0	63.9973	944.338	410.846	0	88.1384	0	220.62	167.731	0	60.858	1060.25	399.877	0	93.8117
10.78_107.8132m/z		107.813	1	10.777	0.898867	0	1	---	---	100	0	---	0	0	0	0	0	0	0	0	0	0	0	0	0	0	0	0	0	0
10.78_107.9671m/z		107.967	1	10.777	0.898867	3	1	---	---	96.6 - 100	0	---	0	0	0	0	0	0	0	0	0	0	0	0	0	0	0	0	0	0
10.78_108.1442m/z		108.144	1	10.777	0.898867	0	1	---	---	100	0	---	0	0	0	0	0	0	0	0	0	0	0	0	0	0	0	0	0	0
10.78_124.7208m/z		124.721	1	10.777	0.898867	0	1	---	---	100	0	---	0	0	0	0	0	0	0	0	0	0	0	0	0	0	0	0	0	0
10.78_125.3185m/z		125.318	1	10.777	0.4464	0	1	---	---	100 - 79.9	0	---	0	0	0	0	0	0	0	0	0	0	0	0	0	0	0	0	0	0
10.78_125.5846m/z		125.585	1	10.777	0.4464	0	1	---	---	100	0	---	0	0	0	0	0	0	0	0	0	0	0	0	0	0	0	0	0	0
10.78_125.7333m/z		125.733	1	10.777	0.259233	0	1	---	---	100	0	---	0	0	0	0	0	0	0	0	0	0	0	0	0	0	0	0	0	0
10.78_125.9197m/z		125.92	1	10.777	0.273583	0	1	---	---	100	0	---	0	0	0	0	0	0	0	0	0	0	0	0	0	0	0	0	0	0
10.78_125.9869m/z		125.987	1	10.777	0.27	0	1	---	---	100	0	---	0	0	0	0	0	0	0	0	0	0	0	0	0	0	0	0	0	0
10.78_126.1443m/z		126.144	1	10.777	0.266783	0	1	---	---	100	0	---	0	0	0	0	0	0	0	0	0	0	0	0	0	0	0	0	0	0
10.78_126.3007m/z		126.301	1	10.777	0.2632	0	1	---	---	100	0	---	0	0	0	0	0	0	0	0	0	0	0	0	0	0	0	0	0	0
10.78_146.7173m/z		146.717	1	10.777	0.333117	0	1	---	---	100	0	---	0	0	0	0	0	0	0	0	0	0	0	0	0	0	0	0	0	0
10.78_148.1331m/z		148.133	1	10.777	0.0289	1	1	---	---	100	0	---	0	0	0	0	0	0	0	0	0	0	0	0	0	0	0	0	0	0
10.78_148.3805m/z		148.381	1	10.777	0.0289	0	1	---	---	100	0	---	0	0	0	0	0	0	0	0	0	0	0	0	0	0	0	0	0	0
10.78_148.4290m/z		148.429	1	10.777	0.0289	0	1	---	---	100	0	---	0	0	0	0	0	0	0	0	0	0	0	0	0	0	0	0	0	0
10.78_148.7338m/z		148.734	1	10.777	0.0289	0	1	---	---	100	0	---	0	0	0	0	0	0	0	0	0	0	0	0	0	0	0	0	0	0
10.78_148.7827m/z		148.783	1	10.777	0.0289	0	1	---	---	100	0	---	0	0	0	0	0	0	0	0	0	0	0	0	0	0	0	0	0	0
10.78_148.9838m/z		148.984	1	10.777	0.0289	0	1	---	---	100	0	---	0	0	0	0	0	0	0	0	0	0	0	0	0	0	0	0	0	0
10.78_175.2492m/z		175.249	1	10.777	0.0523167	0	1	---	---	100	0	---	0	0	0	0	0	0	0	0	0	0	0	0	0	0	0	0	0	0
10.78_175.4696m/z		175.47	1	10.777	0.0523167	0	1	---	---	100	0	---	0	0	0	0	0	0	0	0	0	0	0	0	0	0	0	0	0	0
10.78_175.8263m/z		175.826	1	10.777	0.0523167	0	1	---	---	100	0	---	0	0	0	0	0	0	0	0	0	0	0	0	0	0	0	0	0	0
10.78_177.5220m/z		177.522	1	10.777	0.898867	0	1	---	---	100	0	---	0	0	0	0	0	0	0	0	0	0	0	0	0	0	0	0	0	0
10.78_177.8345m/z		177.834	1	10.777	0.898867	0	1	---	---	100	0	---	0	0	0	0	0	0	0	0	0	0	0	0	0	0	0	0	0	0
10.78_211.7985m/z		211.799	1	10.777	0.24885	0	1	---	---	98 - 100	0	---	0	0	0	0	0	0	0	0	0	0	0	0	0	0	0	0	0	0
10.78_212.2379m/z		212.238	1	10.777	0.27	0	1	---	---	100 - 67.6	0	---	0	0	0	0	0	0	0	0	0	0	0	0	0	0	0	0	0	0
10.78_212.3515m/z		212.352	1	10.777	0.24885	0	1	---	---	88.2 - 100	0	---	0	0	0	0	0	0	0	0	0	0	0	0	0	0	0	0	0	0
10.78_212.5157m/z		212.516	1	10.777	0.259233	0	1	---	---	100	0	---	0	0	0	0	0	0	0	0	0	0	0	0	0	0	0	0	0	0
10.78_212.6948m/z		212.695	1	10.777	0.27975	0	1	---	---	100	0	---	0	0	0	0	0	0	0	0	0	0	0	0	0	0	0	0	0	0
10.78_212.9410m/z		212.941	1	10.777	0.543117	1	1	---	---	100	0	---	0	0	0	0	0	0	0	0	0	0	0	0	0	0	0	0	0	0
10.78_213.1042m/z		213.104	1	10.777	0.53695	23	1	---	---	100	0	---	0	0	0	0	0	0	0	0	0	0	0	0	0	0	0	0	0	0
10.78_213.9606m/z		213.961	1	10.777	0.715667	0	Infinity	FL-Heigh	FL-Ctrl	100	65.9889	173.21	0	0	0	0	0	0	197.967	0	0	0	0	0	0	0	0	192.681	0	0
10.78_214.2088m/z		214.209	1	10.777	0.71925	0	1	---	---	100	0	---	0	0	0	0	0	0	0	0	0	0	0	0	0	0	0	0	0	0
10.78_214.5564m/z		214.556	1	10.777	0.732217	0	Infinity	FL-Heigh	FL-Ctrl	100	184.987	173.21	0	0	0	0	0	0	0	0	554.96	0	0	0	0	0	0	0	0	590.682
10.78_215.1367m/z		215.137	1	10.777	0.66295	0	1	---	---	100	0	---	0	0	0	0	0	0	0	0	0	0	0	0	0	0	0	0	0	0
10.78_264.4690m/z		264.469	1	10.777	0.898867	0	1	---	---	100	0	---	0	0	0	0	0	0	0	0	0	0	0	0	0	0	0	0	0	0
10.78_274.9975m/z		274.997	1	10.777	0.2143	8	1.3289	FL-Heigh	FL-Ctrl	100 - 3.29	74723.8	9.56	65484.9	44821.7	58382.6	55910.9	50322.4	95684.2	70302.2	82961.4	70907.8	66733.5	35854.6	57107.6	47492.3	47853.9	107429	68425.2	87252.4	75472
10.78_175.8386m/z		175.839	1	10.7802	0.0523167	0	1	---	---	100	0	---	0	0	0	0	0	0	0	0	0	0	0	0	0	0	0	0	0	0
10.79_213.0973m/z		213.097	1	10.787	0.1114	21	Infinity	FL-Ctrl	FL-Low	100	8.65072	173.21	0	0	25.9521	0	0	0	0	0	0	0	0	25.3854	0	0	0	0	0	0	23990	His Gly	M+H	C8H12N4O3	50.2	66.2	-4.14101	89.7098
10.81_125.3185m/z		125.318	1	10.8073	0.06515	0	1	---	---	100	0	---	0	0	0	0	0	0	0	0	0	0	0	0	0	0	0	0	0	0
10.81_125.5846m/z		125.585	1	10.8073	0.06515	0	1	---	---	100	0	---	0	0	0	0	0	0	0	0	0	0	0	0	0	0	0	0	0	0
10.82_94.3906m/z		94.3906	1	10.8165	0.150367	0	1	---	---	100	0	---	0	0	0	0	0	0	0	0	0	0	0	0	0	0	0	0	0	0
10.82_305.1232m/z		305.123	1	10.8165	0.8372	52	1.44064	FL-Ctrl	FL-Heigh	100 - 12.6 - 0.166	3.1692e+06	4.87	3.33646e+06	3.03033e+06	3.14079e+06	2.90529e+06	2.63375e+06	2.5157e+06	2.3071e+06	2.19943e+06	2.09305e+06	3.40008e+06	2.42408e+06	3.0722e+06	2.46783e+06	2.50455e+06	2.8245e+06	2.2455e+06	2.31319e+06	2.22777e+06
10.82_148.3705m/z		148.371	1	10.8204	0.0119	0	1	---	---	100	0	---	0	0	0	0	0	0	0	0	0	0	0	0	0	0	0	0	0	0
10.82_148.4003m/z		148.4	1	10.8204	0.0119	0	1	---	---	100	0	---	0	0	0	0	0	0	0	0	0	0	0	0	0	0	0	0	0	0
10.82_148.5434m/z		148.543	1	10.8204	0.0119	0	1	---	---	100	0	---	0	0	0	0	0	0	0	0	0	0	0	0	0	0	0	0	0	0
10.82_148.7628m/z		148.763	1	10.8204	0.0119	0	1	---	---	100	0	---	0	0	0	0	0	0	0	0	0	0	0	0	0	0	0	0	0	0
10.82_148.8782m/z		148.878	1	10.8204	0.0119	0	1	---	---	100	0	---	0	0	0	0	0	0	0	0	0	0	0	0	0	0	0	0	0	0
10.84_93.8073m/z		93.8073	1	10.8356	0.01375	0	1	---	---	100	0	---	0	0	0	0	0	0	0	0	0	0	0	0	0	0	0	0	0	0
10.84_93.8933m/z		93.8933	1	10.8356	0.01375	0	1	---	---	100	0	---	0	0	0	0	0	0	0	0	0	0	0	0	0	0	0	0	0	0
10.84_94.1050m/z		94.105	1	10.8356	0.01375	0	1	---	---	100	0	---	0	0	0	0	0	0	0	0	0	0	0	0	0	0	0	0	0	0
10.84_94.3123m/z		94.3123	1	10.8356	0.01375	0	1	---	---	100	0	---	0	0	0	0	0	0	0	0	0	0	0	0	0	0	0	0	0	0
10.84_176.1327m/z		176.133	1	10.8356	0.01375	0	1	---	---	100	0	---	0	0	0	0	0	0	0	0	0	0	0	0	0	0	0	0	0	0
10.84_176.2445m/z		176.245	1	10.8356	0.01375	0	1	---	---	100	0	---	0	0	0	0	0	0	0	0	0	0	0	0	0	0	0	0	0	0
10.84_176.4539m/z		176.454	1	10.8356	0.01375	0	1	---	---	100	0	---	0	0	0	0	0	0	0	0	0	0	0	0	0	0	0	0	0	0
10.84_176.7877m/z		176.788	1	10.8356	0.01375	0	1	---	---	100	0	---	0	0	0	0	0	0	0	0	0	0	0	0	0	0	0	0	0	0
10.85_148.1331m/z		148.133	1	10.8454	0.0234167	1	1	---	---	100	0	---	0	0	0	0	0	0	0	0	0	0	0	0	0	0	0	0	0	0
10.85_148.3805m/z		148.381	1	10.8454	0.0234167	0	1	---	---	100	0	---	0	0	0	0	0	0	0	0	0	0	0	0	0	0	0	0	0	0
10.85_148.4290m/z		148.429	1	10.8454	0.0234167	0	1	---	---	100	0	---	0	0	0	0	0	0	0	0	0	0	0	0	0	0	0	0	0	0
10.85_148.7338m/z		148.734	1	10.8454	0.0234167	0	1	---	---	100	0	---	0	0	0	0	0	0	0	0	0	0	0	0	0	0	0	0	0	0
10.85_148.7827m/z		148.783	1	10.8454	0.0234167	0	1	---	---	100	0	---	0	0	0	0	0	0	0	0	0	0	0	0	0	0	0	0	0	0
10.85_148.9838m/z		148.984	1	10.8454	0.0234167	0	1	---	---	100	0	---	0	0	0	0	0	0	0	0	0	0	0	0	0	0	0	0	0	0
10.85_233.1235m/z		233.123	1	10.8454	0.146067	16	1.69351	FL-Heigh	FL-Ctrl	100 - 4.05	32658.6	2.9	13306.5	19420.6	25126.5	30294.8	28655.2	29920	31282.9	37745.3	28947.4	13560.2	15535.3	24577.8	25733.2	27249.6	33592.6	30447.7	39697.6	30810.7	HMDB0039111	L-Acetopine	M+H	C8H16N4O4	44.3	33.1	-4.20632	93.0947		http://nonlinear.com/redirect/outbound?p=hmdb&param=HMDB0039111
10.86_93.8505m/z		93.8505	1	10.8649	0.0267333	0	1	---	---	100	0	---	0	0	0	0	0	0	0	0	0	0	0	0	0	0	0	0	0	0
10.86_94.0663m/z		94.0663	1	10.8649	0.0267333	0	1	---	---	100	0	---	0	0	0	0	0	0	0	0	0	0	0	0	0	0	0	0	0	0
10.86_94.1386m/z		94.1386	1	10.8649	0.0267333	0	1	---	---	100	0	---	0	0	0	0	0	0	0	0	0	0	0	0	0	0	0	0	0	0
10.86_94.3948m/z		94.3948	1	10.8649	0.0267333	0	1	---	---	100	0	---	0	0	0	0	0	0	0	0	0	0	0	0	0	0	0	0	0	0
10.89_126.3232m/z		126.323	1	10.8877	0.0412333	0	1	---	---	100	0	---	0	0	0	0	0	0	0	0	0	0	0	0	0	0	0	0	0	0
10.89_94.3907m/z		94.3907	1	10.8916	0.0267333	0	1	---	---	100	0	---	0	0	0	0	0	0	0	0	0	0	0	0	0	0	0	0	0	0
10.90_126.1662m/z		126.166	1	10.8952	0.0336833	0	1	---	---	100	0	---	0	0	0	0	0	0	0	0	0	0	0	0	0	0	0	0	0	0
10.90_126.4405m/z		126.441	1	10.8952	0.0336833	0	1	---	---	100	0	---	0	0	0	0	0	0	0	0	0	0	0	0	0	0	0	0	0	0
10.90_148.3705m/z		148.371	1	10.8952	0.0144667	0	1	---	---	100	0	---	0	0	0	0	0	0	0	0	0	0	0	0	0	0	0	0	0	0
10.90_148.4003m/z		148.4	1	10.8952	0.0144667	0	1	---	---	100	0	---	0	0	0	0	0	0	0	0	0	0	0	0	0	0	0	0	0	0
10.90_148.5434m/z		148.543	1	10.8952	0.0144667	0	1	---	---	100	0	---	0	0	0	0	0	0	0	0	0	0	0	0	0	0	0	0	0	0
10.90_148.7628m/z		148.763	1	10.8952	0.0336833	0	1	---	---	100	0	---	0	0	0	0	0	0	0	0	0	0	0	0	0	0	0	0	0	0
10.90_148.8782m/z		148.878	1	10.8952	0.168233	0	1	---	---	100	0	---	0	0	0	0	0	0	0	0	0	0	0	0	0	0	0	0	0	0
10.90_212.9610m/z		212.961	1	10.8952	0.1452	8	1	---	---	100	0	---	0	0	0	0	0	0	0	0	0	0	0	0	0	0	0	0	0	0
10.91_276.1651m/z		276.165	1	10.9097	0.0939667	4	2.30224	FL-Heigh	FL-Ctrl	100 - 1.74	137.342	36.42	0	35.3787	143.589	81.0086	113.226	187.373	183.708	143.996	84.3228	0	28.3007	140.453	68.8109	107.672	210.373	178.803	151.443	89.7505
10.93_175.3341m/z		175.334	1	10.9266	0.14045	0	1	---	---	100	0	---	0	0	0	0	0	0	0	0	0	0	0	0	0	0	0	0	0	0
10.93_175.7629m/z		175.763	1	10.9266	0.14045	0	1	---	---	100	0	---	0	0	0	0	0	0	0	0	0	0	0	0	0	0	0	0	0	0
10.93_175.8263m/z		175.826	1	10.9266	0.14045	0	1	---	---	100	0	---	0	0	0	0	0	0	0	0	0	0	0	0	0	0	0	0	0	0
10.93_176.1217m/z		176.122	1	10.9289	0.0143	1	2.11616	FL-Heigh	FL-Ctrl	100	1101.84	42.77	0	514.106	1047.93	324.273	847.022	1071.7	1029.84	670.672	1605	0	411.253	1025.04	275.446	805.472	1203.25	1002.35	705.361	1708.31
10.93_176.1570m/z		176.157	1	10.9289	0.0143	0	1	---	---	100	0	---	0	0	0	0	0	0	0	0	0	0	0	0	0	0	0	0	0	0
10.93_176.2680m/z		176.268	1	10.9289	0.0143	0	1	---	---	100	0	---	0	0	0	0	0	0	0	0	0	0	0	0	0	0	0	0	0	0
10.93_176.6024m/z		176.602	1	10.9289	0.0143	0	1	---	---	100	0	---	0	0	0	0	0	0	0	0	0	0	0	0	0	0	0	0	0	0
10.93_176.9873m/z		176.987	1	10.9289	0.0143	4	1	---	---	100	0	---	0	0	0	0	0	0	0	0	0	0	0	0	0	0	0	0	0	0
10.93_125.4812m/z		125.481	1	10.9331	0.29645	0	1	---	---	100	0	---	0	0	0	0	0	0	0	0	0	0	0	0	0	0	0	0	0	0
10.93_125.7115m/z		125.712	1	10.9331	0.29645	0	1	---	---	100	0	---	0	0	0	0	0	0	0	0	0	0	0	0	0	0	0	0	0	0
10.94_479.1281m/z		479.128	1	10.9396	0.0495833	65	1.61303	FL-Low	FL-Ctrl	100 - 3.07	18710.5	5.83	5779.78	15093.9	13925.1	28536	14739.5	12855.9	17224.3	17788.1	15863.8	5889.99	12074.2	13621	24239.3	14016.5	14434	16764.4	18708.2	16885
10.96_176.1327m/z		176.133	1	10.9628	0.266683	0	1	---	---	100	0	---	0	0	0	0	0	0	0	0	0	0	0	0	0	0	0	0	0	0
10.96_176.2445m/z		176.245	1	10.9628	0.112133	0	1	---	---	100	0	---	0	0	0	0	0	0	0	0	0	0	0	0	0	0	0	0	0	0
10.96_176.4539m/z		176.454	1	10.9628	0.266683	0	1	---	---	100	0	---	0	0	0	0	0	0	0	0	0	0	0	0	0	0	0	0	0	0
10.96_176.7877m/z		176.788	1	10.9628	0.266683	0	1	---	---	100	0	---	0	0	0	0	0	0	0	0	0	0	0	0	0	0	0	0	0	0
10.97_88.0210m/z		88.021	1	10.9668	0.308033	3	1	---	---	100	0	---	0	0	0	0	0	0	0	0	0	0	0	0	0	0	0	0	0	0
10.97_534.9722m/z		534.972	1	10.9668	0.0415	1	1.80927	FL-Ctrl	FL-Heigh	100 - 6.25	78776.8	19.98	54939.8	92716.8	88673.9	47845.1	68657.1	51225.4	55409.1	33937.7	41275.4	55987.4	74167.8	86737.4	40640.9	65289.2	57513.2	53929.7	35693	43932.2
10.97_151.9828m/z		151.983	1	10.9706	0.281433	0	1.31075	FL-Heigh	FL-Ctrl	100	74011.7	9.32	56060.6	49725.1	63609.5	58121.3	55837.7	82037.4	66574.9	80209.4	75250.9	57129.6	39777	62220.4	49369.8	53098.7	92107.4	64797.4	84357.9	80094.6
10.97_241.0301m/z		241.03	1	10.9706	0.60765	19	1.19257	FL-Heigh	FL-Ctrl	100 - 6.95 - 8.39 - 0.444	1.31778e+07	7.61	1.1204e+07	9.69626e+06	1.22495e+07	1.06717e+07	1.01615e+07	1.51281e+07	1.22286e+07	1.4227e+07	1.30778e+07	1.14177e+07	7.75641e+06	1.1982e+07	9.06482e+06	9.66305e+06	1.69851e+07	1.19021e+07	1.49628e+07	1.39196e+07
10.97_223.0738m/z		223.074	1	10.9746	0.604033	103	3.16841	FL-Heigh	FL-Ctrl	100 - 12.8 - 6.67 - 0.00751	2067.23	14.11	247.6	572.915	1136.84	230.718	957.192	3621.79	2138.94	2316.48	1746.28	252.321	458.297	1112.01	195.978	910.238	4066.36	2081.83	2436.29	1858.68
10.98_134.0264m/z		134.026	1	10.9781	0.154167	4	1	---	---	100 - 0.925	0	---	0	0	0	0	0	0	0	0	0	0	0	0	0	0	0	0	0	0	Thiazolidine-4-carboxylic acid	Thiazolidine-4-carboxylic acid	M+H	C4H7NO2S	51.1	69.7	-4.6105	90.9604
10.99_204.1335m/z		204.133	1	10.9899	0.154	4	1	---	---	100	0	---	0	0	0	0	0	0	0	0	0	0	0	0	0	0	0	0	0	0
11.01_263.0120m/z		263.012	1	11.0094	0.36065	20	1.32712	FL-Low	FL-Ctrl	100	81633.7	16.64	37892.1	85113.4	61530.7	106273	73308.5	65319.2	82577.9	81836	60594.3	38614.6	68085.5	60186.9	90271.5	69712.5	73337	80373.2	86068.7	64494.6
11.04_211.7985m/z		211.799	1	11.0444	0.185133	0	1	---	---	100	0	---	0	0	0	0	0	0	0	0	0	0	0	0	0	0	0	0	0	0
11.07_146.7173m/z		146.717	1	11.067	0.0119	0	1	---	---	100	0	---	0	0	0	0	0	0	0	0	0	0	0	0	0	0	0	0	0	0
11.07_176.0152m/z		176.015	1	11.067	0.138133	2	1	---	---	100	0	---	0	0	0	0	0	0	0	0	0	0	0	0	0	0	0	0	0	0
11.08_175.1182m/z		175.118	1	11.0789	0.65735	25	1.25865	FL-Heigh	FL-Ctrl	100 - 1.47	356169	3.91	201300	328308	319319	363426	347470	336249	341737	394473	332297	205139	262626	312346	308704	330425	377523	332613	414875	353686
11.08_175.3341m/z		175.334	1	11.0789	0.150583	0	1	---	---	100	0	---	0	0	0	0	0	0	0	0	0	0	0	0	0	0	0	0	0	0
11.08_175.7625m/z		175.762	1	11.0789	0.6123	0	1	---	---	100	0	---	0	0	0	0	0	0	0	0	0	0	0	0	0	0	0	0	0	0
11.08_175.8263m/z		175.826	1	11.0789	0.150583	0	1	---	---	100	0	---	0	0	0	0	0	0	0	0	0	0	0	0	0	0	0	0	0	0
11.08_319.0710m/z		319.071	1	11.0789	0.339917	56	1	---	---	100 - 2.2	0	---	0	0	0	0	0	0	0	0	0	0	0	0	0	0	0	0	0	0
11.08_148.8782m/z		148.878	1	11.0829	0.0213167	0	1	---	---	100	0	---	0	0	0	0	0	0	0	0	0	0	0	0	0	0	0	0	0	0
11.10_285.1181m/z		285.118	1	11.1042	0.152883	14	1	---	---	100 - 6.98	0	---	0	0	0	0	0	0	0	0	0	0	0	0	0	0	0	0	0	0	23863	Glu His	M+H	C11H16N4O5	53.9	82.4	-4.27927	92.3725
11.11_146.9706m/z		146.971	1	11.1082	0.0190667	6	1	---	---	100	0	---	0	0	0	0	0	0	0	0	0	0	0	0	0	0	0	0	0	0
11.12_325.1799m/z		325.18	1	11.1157	0.3889	73	1.04117	FL-Low	FL-Ctrl	100	447664	1.84	374624	429493	485769	412893	496286	433813	436279	447060	452390	381768	343568	475161	350723	471942	487063	424631	470183	481510
11.12_238.1177m/z		238.118	1	11.1197	0.208383	3	1.23446	FL-Heigh	FL-Ctrl	100	108105	3.17	51113.4	106447	105158	101372	110261	103967	107033	105346	111937	52088.1	85151.4	102861	86108.4	104852	116729	104175	110795	119142
11.12_300.1179m/z		300.118	1	11.1197	0.271417	37	1.14515	FL-Heigh	FL-Ctrl	100 - 5.4	562699	3.73	384706	527827	561591	502532	580097	571606	561281	542452	584366	392041	422229	549327	426864	551641	641770	546295	570508	621980
11.12_147.0758m/z		147.076	1	11.1233	0.0190667	53	Infinity	FL-Low	FL-Heigh	100	68.5504	173.21	0	173.08	0	205.651	0	0	0	0	0	0	138.453	0	174.686	0	0	0	0	0
11.12_324.1483m/z		324.148	1	11.1233	0.530267	46	1.10613	FL-Heigh	FL-Ctrl	100 - 4.65 - 0.117	4.41212e+06	1.6	3.13478e+06	4.30928e+06	4.52231e+06	4.05753e+06	4.55089e+06	4.46512e+06	4.42651e+06	4.33554e+06	4.47431e+06	3.19455e+06	3.44716e+06	4.42355e+06	3.44658e+06	4.32765e+06	5.01321e+06	4.30833e+06	4.55978e+06	4.76232e+06
11.13_211.0826m/z		211.083	1	11.1273	0.247267	40	1	---	---	100	0	---	0	0	0	0	0	0	0	0	0	0	0	0	0	0	0	0	0	0
11.13_271.1025m/z		271.103	1	11.1273	0.196867	10	1	---	---	100 - 8.21	0	---	0	0	0	0	0	0	0	0	0	0	0	0	0	0	0	0	0	0	23868	Asp His	M+H	C10H14N4O5	52.3	71.9	-4.3832	94.4636
11.13_483.2570m/z		483.257	1	11.1273	0.0528333	23	1.13585	FL-Ctrl	FL-Low	100 - 2.9	224354	9.23	122322	257141	293600	210540	228438	153582	195897	226613	234006	124655	205697	287188	178839	217232	172434	190667	238334	249068
11.13_148.8782m/z		148.878	1	11.1308	0.0302	0	1	---	---	100	0	---	0	0	0	0	0	0	0	0	0	0	0	0	0	0	0	0	0	0
11.13_276.1541m/z		276.154	1	11.1308	0.3216	25	5.63401	FL-Heigh	FL-Ctrl	100 - 7.42	219.125	32.23	0	116.68	0	0	104.096	286.812	196.257	162.76	298.358	0	93.3367	0	0	98.99	322.018	191.017	171.178	317.563
11.13_319.1597m/z		319.16	1	11.1348	0.0492667	36	1.3625	FL-Heigh	FL-Ctrl	100 - 1.35	95468.3	9.4	51335.2	80141.7	78728.2	86295.8	103079	87193.3	86286.5	95904.7	104214	52314	64108.4	77008.9	73302	98023	97896.2	83982.8	100865	110922
11.15_477.2370m/z		477.237	1	11.1463	0.131133	34	1.1883	FL-Heigh	FL-Low	100 - 9.16	546298	14.66	326350	582355	651237	536630	495928	346629	459544	617345	562005	332573	465848	637015	455829	471601	389177	447275	649275	598180
11.16_213.1040m/z		213.104	1	11.1575	0.00715	23	1	---	---	100 - 0.351	0	---	0	0	0	0	0	0	0	0	0	0	0	0	0	0	0	0	0	0
11.16_146.7173m/z		146.717	1	11.1646	0.0649167	0	1	---	---	100	0	---	0	0	0	0	0	0	0	0	0	0	0	0	0	0	0	0	0	0
11.16_262.1387m/z		262.139	1	11.1646	0.281367	23	4.7762	FL-Heigh	FL-Ctrl	100 - 6.8	14242.2	15.42	0	1301.53	7644.18	5485.5	8564.23	8374.94	12802.8	16770.7	13153	0	1041.14	7477.24	4659.53	8144.12	9402.96	12461	17638.1	13999.6
11.18_284.1341m/z		284.134	1	11.1758	0.18385	19	1	---	---	100 - 6.73	0	---	0	0	0	0	0	0	0	0	0	0	0	0	0	0	0	0	0	0	20688	Gly Ala His	M+H	C11H17N5O4	52.5	75.6	-4.27698	92.0334
11.23_142.0858m/z		142.086	1	11.2295	0.363417	10	1.20748	FL-Heigh	FL-Ctrl	100	69165.3	4.9	45790.3	58430.7	67620.4	61754.7	64214.6	70573.5	65288.3	70619.6	71587.9	46663.5	46740.9	66143.7	52456.1	61064.6	79236.3	63545.2	74272.2	76195.9	HMDB0253367	Icofungipen	M+H	C7H11NO2	51.3	68.6	-3.17845	91.8783		http://nonlinear.com/redirect/outbound?p=hmdb&param=HMDB0253367
11.23_94.3907m/z		94.3907	1	11.2333	0.457917	0	1	---	---	100	0	---	0	0	0	0	0	0	0	0	0	0	0	0	0	0	0	0	0	0
11.24_140.0855m/z		140.085	1	11.2447	0.241233	1	1.21494	FL-Heigh	FL-Ctrl	100	46498.9	7.98	33162.1	37449	44206.3	39808.8	44081.3	48241.7	42580.1	49961.7	46954.8	33794.4	29956.9	43240.9	33814.7	41918.9	54163.4	41443.2	52545.9	49977.2
11.27_143.0892m/z		143.089	1	11.2652	0.4059	2	1.142	FL-Heigh	FL-Ctrl	100	79908.2	4.88	60358.4	66625.2	82932.4	68555.6	78589	83592.6	75415	81850.6	82459.2	61509.3	53296	81121.3	58233	74733.9	93853.5	73401.5	86084	87766.9
11.28_273.6522m/z		273.652	1	11.2766	0.14985	0	1	---	---	100	0	---	0	0	0	0	0	0	0	0	0	0	0	0	0	0	0	0	0	0
11.30_270.1185m/z		270.118	1	11.2992	0.1615	10	1	---	---	100 - 5.04	0	---	0	0	0	0	0	0	0	0	0	0	0	0	0	0	0	0	0	0	16121	Gly Gly His	M+H	C10H15N5O4	51.2	69.7	-4.45065	91.5718
11.33_275.1702m/z		275.17	1	11.326	0.0609667	9	Infinity	FL-Heigh	FL-Ctrl	100 - 0.538	63.9231	173.21	0	0	0	0	0	0	0	0	191.769	0	0	0	0	0	0	0	0	204.113	23744	Gln Lys	M+H	C11H22N4O4	50.5	70.3	-4.15829	86.9601
11.34_102.0545m/z		102.055	1	11.3444	0.2043	18	94.0295	FL-Heigh	FL-Ctrl	100 - 0.158	1973.73	33.25	0	62.9715	0	354.915	1258.67	519.824	1711.74	1488.96	2720.48	0	50.3734	0	301.474	1196.93	583.632	1666.04	1565.97	2895.6	6029	1-Aminocyclopropane-1-carboxylic acid	M+H	C4H7NO2	52.6	72.5	-4.04156	95.0689		http://nonlinear.com/redirect/outbound?p=hmdb&param=HMDB01135
11.34_250.0924m/z		250.092	1	11.3444	0.247383	7	72.2015	FL-Heigh	FL-Ctrl	100 - 8.38	6917.88	49.53	0	0	287.441	1380.13	3813.29	1534.22	5416.85	4498.32	10838.5	0	0	281.163	1172.32	3626.23	1722.55	5272.22	4730.98	11536.1	HMDB0245542	2',3'-Didehydro-2',3'-dideoxyguanosine	M+H	C10H11N5O3	39.8	9.61	-4.4749	94.7574		http://nonlinear.com/redirect/outbound?p=hmdb&param=HMDB0245542
11.34_399.1430m/z		399.143	1	11.3444	0.473367	219	3.55052	FL-Heigh	FL-Ctrl	100 - 20.8 - 8.17 - 5.16	424168	25.65	0	182548	175851	320246	463600	245269	382018	342763	547724	0	146027	172010	272026	440859	275375	371819	360491	582980
11.36_404.1599m/z		404.16	1	11.3563	0.23975	126	Infinity	FL-Heigh	FL-Ctrl	100 - 19.6	18904.8	46.05	0	0	0	2394.97	17640.7	2546.45	15905	12096.5	28712.7	0	0	0	2034.35	16775.4	2859.03	15480.4	12722.1	30560.9	HMDB0013959	6-O-Desmethyldonepezil	M+K	C23H27NO3	45.5	42.8	-6.3487	92.1221		http://nonlinear.com/redirect/outbound?p=hmdb&param=HMDB0013959
11.38_435.0546m/z		435.055	1	11.3796	0.228233	39	1.78863	FL-Heigh	FL-Ctrl	100 - 6.18	305381	5.27	84433	167127	260646	260623	247993	275517	294620	331559	289966	86042.9	133691	254954	221380	235828	309336	286754	348707	308630
11.43_289.1606m/z		289.161	1	11.4305	0.136183	7	1	---	---	100 - 1.53	0	---	0	0	0	0	0	0	0	0	0	0	0	0	0	0	0	0	0	0	23959	Arg Asn	M+H	C10H20N6O4	50.5	69.7	-4.50569	88.1471
11.48_165.9823m/z		165.982	1	11.4809	0.05835	9	1.48273	FL-Ctrl	FL-Heigh	100 - 2.22	8137.79	24.84	4703.51	13316.4	6393.44	9948.63	7179.77	4361.61	6846.53	5498.46	4120.13	4793.19	10652.3	6253.82	8450.64	6827.58	4896.99	6663.74	5782.85	4385.34
11.48_94.4053m/z		94.4053	1	11.4848	0.652833	0	1	---	---	100	0	---	0	0	0	0	0	0	0	0	0	0	0	0	0	0	0	0	0	0
11.48_126.4406m/z		126.441	1	11.4848	0.652833	0	1	---	---	100	0	---	0	0	0	0	0	0	0	0	0	0	0	0	0	0	0	0	0	0
11.48_212.9611m/z		212.961	1	11.4848	0.652833	8	1	---	---	100	0	---	0	0	0	0	0	0	0	0	0	0	0	0	0	0	0	0	0	0
11.49_230.1393m/z		230.139	1	11.4924	0.452417	9	1.35095	FL-Heigh	FL-Ctrl	100	289053	4.51	145214	201000	295675	267350	310465	276243	278631	303656	284872	147983	160787	289218	227094	295235	310152	271192	319362	303209
11.50_261.1546m/z		261.155	1	11.5003	0.338083	19	2.73775	FL-Heigh	FL-Ctrl	100	19929	2.03	885.159	3202.79	17750	18352.3	17973.6	18718.8	19102.1	20779.5	19905.2	902.037	2562.04	17362.4	15588.9	17092	21016.5	18592.1	21854.3	21186.5
11.51_326.2368m/z		326.237	1	11.5079	0.0532667	2	5.13229	FL-Heigh	FL-Ctrl	100 - 1.58	159134	12.62	11748.5	24353	56918	63382	78660.1	124381	179627	139497	158279	11972.5	19480.9	55675	53838.4	74801.5	139649	174832	146712	168467	HMDB0014443	Dapiprazole	M+H	C19H27N5	36.7	12.1	8.76877	81.0588		http://nonlinear.com/redirect/outbound?p=hmdb&param=HMDB0014443
11.55_314.1810m/z		314.181	1	11.5457	0.598467	14	1.25348	FL-Heigh	FL-Ctrl	100	765026	3.3	467844	601129	762000	690631	785670	753285	741169	791400	762510	476765	480866	745359	586641	747130	845750	721381	832332	811591
11.56_367.0615m/z		367.061	1	11.5572	0.117817	52	2.58546	FL-Heigh	FL-Ctrl	100	90449.2	5.22	5230.09	26164.1	73557.4	69393.7	72818.2	65594.3	77422.2	103956	89969	5329.82	20929.7	71951	58944.9	69246.2	73646	75355.1	109333	95760.1
11.56_126.0879m/z		126.088	1	11.5643	0.37995	7	1.22004	FL-Heigh	FL-Ctrl	100	96565.8	1.37	73943.8	73528.3	89977.9	73978.6	99219.8	103589	95872	98093.1	95732.2	75353.7	58818.1	88013	62839.4	94352.7	116305	93312.3	103167	101894
11.58_403.0824m/z		403.082	1	11.576	0.484283	85	1.42816	FL-Heigh	FL-Ctrl	100 - 13.5 - 7.92	4.13464e+06	5.47	2.23545e+06	2.69052e+06	3.75927e+06	3.50089e+06	3.8347e+06	3.4564e+06	3.97648e+06	4.39384e+06	4.0336e+06	2.27808e+06	2.15225e+06	3.67718e+06	2.97375e+06	3.64659e+06	3.88067e+06	3.87031e+06	4.62109e+06	4.29324e+06
11.59_309.1643m/z		309.164	1	11.5875	1.04428	22	1.14621	FL-Heigh	FL-Ctrl	100 - 13.1 - 1.72	3.02693e+07	2.25	2.28338e+07	2.5589e+07	3.08016e+07	2.80903e+07	3.09968e+07	2.97505e+07	2.9892e+07	3.10566e+07	2.98592e+07	2.32692e+07	2.04696e+07	3.0129e+07	2.38607e+07	2.94763e+07	3.34024e+07	2.90939e+07	3.26629e+07	3.17812e+07
11.60_149.0907m/z		149.091	1	11.5953	0.6017	0	1.05646	FL-Heigh	FL-Ctrl	100	366766	2.69	355877	316426	369197	323720	370008	402450	359622	378043	362634	362662	253121	361134	274977	351858	451850	350021	397596	385976
11.61_297.1741m/z		297.174	1	11.6104	0.279717	2	1.57572	FL-Heigh	FL-Ctrl	100 - 2.3	1.00456e+06	7.53	552059	615735	744778	739711	970838	790032	930621	1.08178e+06	1.00128e+06	562586	492551	728514	628331	923215	887008	905774	1.13773e+06	1.06573e+06
11.62_279.1636m/z		279.164	1	11.6182	0.802533	0	1.1933	FL-Heigh	FL-Ctrl	100	1.33616e+06	1.93	898218	1.0834e+06	1.37752e+06	1.18673e+06	1.3697e+06	1.24217e+06	1.30727e+06	1.35673e+06	1.34447e+06	915345	866651	1.34744e+06	1.00804e+06	1.30251e+06	1.39464e+06	1.27237e+06	1.42691e+06	1.43101e+06
11.64_295.1488m/z		295.149	1	11.6412	0.7044	14	2.00082	FL-Heigh	FL-Ctrl	100 - 9.25	301157	6.37	76249.7	139528	235773	225819	323463	290916	285594	295299	322577	77703.6	111614	230624	191817	307596	326626	277969	310573	343340
11.66_251.1591m/z		251.159	1	11.6607	0.28575	1	7.92098	FL-Heigh	FL-Ctrl	100 - 7.97	128536	41.26	4069.58	24005.1	20607.2	73055.4	161919	98132.7	190100	68526.6	126982	4147.18	19202.6	20157.2	62055.3	153977	110178	185024	72070.9	135155
11.67_257.1792m/z		257.179	1	11.6686	0.217467	0	4.71879	FL-Low	FL-Ctrl	100 - 1.93	123818	31.33	3766.76	46403	28548.4	84695.5	182032	104726	161638	85235	119545	3838.58	37119.6	27925	71942.7	173103	117582	157323	89643.5	127240
11.74_147.1123m/z		147.112	1	11.7402	0.0232667	40	1.46185	FL-Ctrl	FL-Low	100 - 0.441	15589.3	8.67	13350.6	17475.7	15941.4	7706.84	16834.6	7450.74	16310.4	15279.5	13710.4	13605.2	13979.5	15593.3	6546.4	16008.8	8365.32	15875	16069.7	14592.9
11.79_255.9376m/z		255.938	1	11.7865	0.0886167	0	1	---	---	100	0	---	0	0	0	0	0	0	0	0	0	0	0	0	0	0	0	0	0	0
11.81_120.0251m/z		120.025	1	11.8092	0.1504	1	1.6601	FL-Ctrl	FL-Heigh	100 - 15.3	362.622	56.7	508.53	127.486	451.85	507.987	207.964	198.07	226.929	428.372	0	518.226	101.981	441.982	431.498	197.762	222.383	220.87	450.528	0
11.85_88.5086m/z		88.5086	1	11.8488	0.0975833	0	3.02897	FL-Ctrl	FL-Heigh	100	6225.78	25.32	6766.49	7460.76	4450.08	4903.33	4032.3	2206.83	2770.22	2357.86	1038.16	6895.51	5968.15	4352.89	4165.02	3834.5	2477.71	2696.26	2479.81	1104.98
11.86_111.9679m/z		111.968	1	11.8567	0.0439833	0	2.96951	FL-Ctrl	FL-Heigh	100 - 0.126	14487.2	27.87	16813.4	16822.7	9825.52	10319	9003.43	5389.14	5532.3	6546.63	2557.06	17134	13457.2	9610.95	8765.26	8561.78	6050.65	5384.59	6885.23	2721.65
11.86_287.8875m/z		287.887	1	11.8567	0.0998167	0	4.11768	FL-Ctrl	FL-Heigh	100 - 1.36	111685	37.48	122320	147205	65529.6	71176.3	52443.3	25028.8	32660.9	36214.1	12494.8	124652	117755	64098.6	60459.1	49870.8	28101	31788.9	38087.2	13299
11.86_169.9766m/z		169.977	1	11.8603	0.07775	2	2.65713	FL-Ctrl	FL-Heigh	100 - 0.0692	173775	20.98	195167	194474	131683	133788	108883	70893.9	74283.7	80689.4	41225.2	198889	155567	128808	113644	103542	79596.1	72300.4	84862.8	43878.8	HMDB0252376	2-Fluoro-1-nitroimidazole	M+K	C3H2FN3O2	40.8	12	2.92911	95.3676		http://nonlinear.com/redirect/outbound?p=hmdb&param=HMDB0252376
11.86_326.9188m/z		326.919	1	11.8603	0.0785167	1	54.0424	FL-Ctrl	FL-Heigh	100	12001.1	57.7	12189.4	20769.9	3043.95	1676.89	1649.59	416.493	338.047	328.156	0	12421.8	16614.7	2977.47	1424.4	1568.67	467.617	329.022	345.129	0
11.86_98.5117m/z		98.5117	1	11.8639	2.35113	0	1.55937	FL-Ctrl	FL-Heigh	100 - 12.6 - 3.38	2.63686e+06	10.13	2.63983e+06	3.10859e+06	2.16217e+06	2.46483e+06	2.01608e+06	1.6675e+06	1.87535e+06	1.66068e+06	1.5369e+06	2.69017e+06	2.48668e+06	2.11495e+06	2.09369e+06	1.91719e+06	1.87219e+06	1.82528e+06	1.74657e+06	1.63583e+06
11.86_110.5213m/z		110.521	1	11.8639	0.648567	0	2.06492	FL-Ctrl	FL-Heigh	100 - 74.3 - 19.1	308994	15.21	330772	355223	240988	253412	191009	148562	161349	164157	123413	337079	284157	235725	215255	181639	166798	157041	172648	131357
11.86_152.9944m/z		152.994	1	11.8639	0.02585	6	2.66121	FL-Ctrl	FL-Heigh	100 - 0.108	32891.2	22.48	35087.6	38938.9	24647.2	23847.2	19920.6	14154	15953.8	13546.1	7578.52	35756.6	31148.7	24109	20256.4	18943.4	15891.4	15527.9	14246.8	8066.34	HMDB0060461	cis-Acetylacrylate	M+K	C5H6O3	40.4	13.1	-4.40086	94.1442		http://nonlinear.com/redirect/outbound?p=hmdb&param=HMDB0060461
11.87_97.9683m/z		97.9683	1	11.8675	0.107367	0	2.92415	FL-Ctrl	FL-Heigh	100	8109.69	27.2	8472.97	10111.3	5744.79	6938.39	4283.62	2865.76	3478	3593.37	1248.69	8634.53	8088.43	5619.33	5893.66	4073.5	3217.53	3385.14	3779.23	1329.06
11.87_205.0163m/z		205.016	1	11.8675	0.0962333	16	2.46821	FL-Ctrl	FL-Heigh	100	28927.2	22.94	32830	32687	21264.5	22683.9	17449	11445.3	13950.5	15598.5	5610.72	33456	26147.6	20800.1	19268.3	16593	12850.2	13578.1	16405.3	5971.87
11.89_273.9482m/z		273.948	1	11.8862	0.0500167	1	1	---	---	100	0	---	0	0	0	0	0	0	0	0	0	0	0	0	0	0	0	0	0	0
11.99_99.0133m/z		99.0133	1	11.9861	0.0319833	0	1.14654	FL-Low	FL-Heigh	100 - 2.38	3188.71	21.62	2576.05	3914.26	3000.22	4994.2	2142.73	2429.2	4234.97	2114.7	1993.8	2625.17	3131.17	2934.7	4242.21	2037.62	2727.38	4121.9	2224.08	2122.13
12.04_221.1115m/z		221.112	1	12.0399	0.5311	11	1.0631	FL-Low	FL-Ctrl	100	281614	4.31	267627	252378	274693	234130	330955	279759	280557	252401	268068	272730	201887	268695	198876	314720	314099	273066	265456	285323
12.05_98.9607m/z		98.9607	1	12.0471	0.817317	1	1.1709	FL-Ctrl	FL-Heigh	100	150744	8.56	138808	177047	136377	174534	144083	116664	141123	125120	119983	141455	141627	133399	148254	137015	130984	137355	131591	127706
12.05_139.9874m/z		139.987	1	12.0507	0.844317	2	1.26881	FL-Ctrl	FL-Heigh	100 - 3.94	3.51743e+06	8.99	3.29225e+06	4.1131e+06	3.14696e+06	3.79651e+06	3.16145e+06	2.53539e+06	3.04004e+06	2.72941e+06	2.54726e+06	3.35502e+06	3.29023e+06	3.07823e+06	3.22486e+06	3.00637e+06	2.84661e+06	2.95887e+06	2.87058e+06	2.71122e+06
12.05_186.9803m/z		186.98	1	12.0544	0.778817	4	1.13152	FL-Low	FL-Heigh	100	195127	9.55	182815	214229	177511	219626	200765	164990	191170	166002	160169	186301	171370	173635	186556	190917	185242	186066	174587	170479
12.06_207.0167m/z		207.017	1	12.0624	0.7828	11	1.19163	FL-Ctrl	FL-Heigh	100	309742	12.21	299932	353766	275529	352532	304622	260011	292911	257276	229608	305651	282991	269512	299451	289679	291927	285090	270583	244388
12.07_241.9985m/z		241.999	1	12.0663	0.619083	0	Infinity	FL-Heigh	FL-Low	100 - 14.2	614.6	173.21	0	0	488.618	0	0	0	0	1843.8	0	0	0	477.947	0	0	0	0	1939.16	0
12.07_94.0447m/z		94.0447	1	12.0739	1.22865	0	1.02592	FL-Ctrl	FL-Heigh	100 - 13.7	553808	6.01	563559	430089	667777	565779	513244	574503	466587	541404	611459	574305	344045	653194	480588	488068	645022	454130	569406	650818
12.08_82.0134m/z		82.0134	1	12.0775	1.10287	0	1.06393	FL-Heigh	FL-Ctrl	100 - 11.5 - 13	136638	7.64	124248	99272.6	161762	137353	121028	139602	116789	136990	156136	126617	79412	158229	116671	115091	156739	113670	144076	166186
12.08_141.0503m/z		141.05	1	12.0775	1.07022	13	1.01932	FL-Ctrl	FL-Heigh	100 - 8.87 - 12.6	235443	8.64	251158	171948	283224	234909	214053	254589	201474	238080	253385	255947	137548	277039	199538	203553	285840	196094	250394	269695
12.08_91.5420m/z		91.542	1	12.0815	0.0276833	0	1	---	---	100 - 3.52	0	---	0	0	0	0	0	0	0	0	0	0	0	0	0	0	0	0	0	0
12.08_128.0187m/z		128.019	1	12.0815	0.0379167	0	1	---	---	100 - 1.13	0	---	0	0	0	0	0	0	0	0	0	0	0	0	0	0	0	0	0	0
12.09_151.0347m/z		151.035	1	12.085	1.14118	2	1.00997	FL-Low	FL-Ctrl	100 - 11.3 - 13.2	428383	5.69	439621	325707	507136	439314	400452	445384	365330	429914	482328	448004	260545	496061	373165	380809	500054	355577	452150	513374
12.10_114.5579m/z		114.558	1	12.0976	0.0237167	0	1	---	---	100 - 0.716	0	---	0	0	0	0	0	0	0	0	0	0	0	0	0	0	0	0	0	0
12.10_158.9855m/z		158.985	1	12.0976	0.870583	0	1.24988	FL-Ctrl	FL-Heigh	100	467792	10.08	440261	550380	412734	503851	436189	359820	412769	372648	337387	448656	440270	403720	427984	414793	403988	401749	391922	359103
12.11_83.0370m/z		83.037	1	12.1052	0.0384167	0	1	---	---	100 - 1.23	0	---	0	0	0	0	0	0	0	0	0	0	0	0	0	0	0	0	0	0
12.11_138.0269m/z		138.027	1	12.1052	0.719867	0	1.65322	FL-Heigh	FL-Low	100	4869.74	33.76	3630.6	662.233	5516.42	3273.78	1828.41	3734.61	3207.64	6614.47	4787.1	3699.82	529.746	5395.95	2780.83	1738.72	4193.03	3122	6956.58	5095.24
12.11_103.0499m/z		103.05	1	12.1123	0.0401	7	1	---	---	100 - 2.61	0	---	0	0	0	0	0	0	0	0	0	0	0	0	0	0	0	0	0	0
12.14_446.6411m/z		446.641	1	12.1381	0.0763333	0	1	---	---	100 - 11.8	0	---	0	0	0	0	0	0	0	0	0	0	0	0	0	0	0	0	0	0
12.15_471.2169m/z		471.217	1	12.1457	0.03065	65	1.10911	FL-Low	FL-Heigh	100 - 3.18	68015.4	0.82	66804.6	65947.5	66955.8	63220.3	79315.1	61510.9	66415.1	56226.8	61331.6	68078.5	52754	65493.6	53701	75424.4	69061.3	64641.9	59134.9	65279.3
12.22_103.0499m/z		103.05	1	12.2185	0.0263833	6	1	---	---	100 - 0.91	0	---	0	0	0	0	0	0	0	0	0	0	0	0	0	0	0	0	0	0
12.24_328.9140m/z		328.914	1	12.2369	0.152267	0	1.7365	FL-Ctrl	FL-Heigh	100 - 2.5	287864	39.05	282811	402707	178074	378716	265268	155183	233014	102562	161740	288203	322141	174185	321692	252256	174232	226793	107867	172151
12.25_179.9847m/z		179.985	1	12.2477	0.198583	5	1.22918	FL-Ctrl	FL-Heigh	86 - 100 - 0.254	46232.5	16.3	48276.6	52533.3	37887.6	62537.9	41861.8	31504.2	46825.2	35299.7	30712	49197.1	42023.4	37060.2	53121.4	39808.4	35371.3	45575.1	37125.5	32688.9
12.26_89.5063m/z		89.5063	1	12.2556	2.35068	0	1.19897	FL-Ctrl	FL-Heigh	100 - 17.1 - 4.09	908770	10.83	849614	1.08734e+06	789359	1.00973e+06	882973	744656	849243	690198	734444	865814	869803	772121	857695	839660	836062	826569	725897	781719
12.26_153.0104m/z		153.01	1	12.2556	0.217267	2	1.254	FL-Ctrl	FL-Heigh	100	34265.3	7.21	35657.5	39687.9	27450.6	42285	33280.6	22978.5	29475.4	26893.5	25605.5	36337.4	31747.8	26851.1	35918.1	31648	25799.1	28688.4	28284.5	27253.6
12.26_111.9839m/z		111.984	1	12.2609	0.187033	0	1.109	FL-Low	FL-Heigh	100	17560.7	3.2	16662.7	17661.6	16784.1	23260.6	16971.1	12450.4	16494.3	16547.3	14462.6	16980.4	14128.2	16417.5	19758.2	16138.6	13978.7	16053.9	17403.2	15393.5
12.27_305.8983m/z		305.898	1	12.2684	0.213683	0	1.71045	FL-Ctrl	FL-Heigh	100	80252.8	35.27	83889	110839	46030.8	112575	75617.2	39141.8	65956.6	38816.7	35984.3	85488.6	88664.1	45025.5	95624.2	71907.9	43946.4	64195.6	40824.4	38300.5
12.29_172.9557m/z		172.956	1	12.2871	0.0111167	1	1.1186	FL-Ctrl	FL-Heigh	100 - 0.12	11790	9.56	12653.2	10515	12201.6	14556	12850.1	7489.52	11995.4	9587.55	10036.8	12894.5	8411.39	11935.1	12364.2	12219.7	8408.85	11675.1	10083.4	10682.8
12.34_203.0056m/z		203.006	1	12.3438	0.0532667	2	2.71577	FL-Heigh	FL-Low	100 - 1.08	10333.3	40.1	6905.98	0	13970.1	3239.73	1419.05	6756.03	5828.36	13981.5	11190.1	7037.67	0	13665	2751.92	1349.44	7585.33	5672.75	14704.7	11910.4
12.56_332.5603m/z		332.56	1	12.5609	0.34525	0	Infinity	FL-Heigh	FL-Ctrl	100 - 6.72	85.5131	173.21	0	0	0	0	0	0	0	0	256.539	0	0	0	0	0	0	0	0	273.052
12.92_98.0132m/z		98.0132	1	12.9184	0.889917	0	1.39339	FL-Ctrl	FL-Heigh	93.7 - 100	64898.2	15.15	69656	77100.7	47937.8	63300.2	54512.7	46646.8	54689.8	43145.3	41892.1	70984.2	61675.8	46890.9	53768.9	51838.7	52372.7	53229.6	45376.8	44588.6
13.06_154.0043m/z		154.004	1	13.0609	0.263167	0	2.37281	FL-Ctrl	FL-Low	100	8794.73	37.77	166.215	1760.95	24457	7389.36	3730.05	0	4616.87	3230.9	6909.42	169.384	1408.65	23922.9	6276.72	3547.08	0	4493.61	3398	7354.17
13.25_125.9858m/z		125.986	1	13.2452	0.0356833	0	1.16737	FL-Heigh	FL-Low	100 - 0.041	15644	26.29	6225.76	14441.9	23390.5	19865.3	15845.4	4492.44	15325.5	11699.4	19907	6344.47	11552.7	22879.7	16874.1	15068.2	5043.88	14916.3	12304.6	21188.4
13.25_97.9910m/z		97.991	1	13.2485	0.534583	2	1.33537	FL-Ctrl	FL-Low	100	41663.1	19.79	19224.5	31803.4	73961.4	35547.9	33917.6	24133.7	30680.4	24899.4	44101.7	19591.1	25440.8	72346.2	30195.4	32253.8	27096.1	29861.2	26187.3	46940.4
13.25_139.0174m/z		139.017	1	13.2485	0.52875	0	1.33614	FL-Ctrl	FL-Low	100	75026.4	21.21	34072.2	56938.5	134068	64218.1	61765.2	42470.8	53704.7	42737.4	78575.5	34721.9	45547.3	131141	54548.6	58735.4	47684.1	52270.8	44947.8	83633.2
13.26_90.5255m/z		90.5255	1	13.261	0.606283	0	1.36384	FL-Ctrl	FL-Low	100	85175.7	18.14	37876.2	65068.7	152582	71173.7	66539	49645.8	61212.6	50111.4	90152.6	38598.5	52051	149250	60456.9	63275.1	55739.7	59578.3	52703.3	95955.6
13.26_102.0335m/z		102.033	1	13.2643	0.614	0	1.35909	FL-Ctrl	FL-Low	100	125644	19.74	55368.7	96078	225485	105074	100747	71520.5	89162.5	69367.9	127923	56424.4	76856.5	220561	89252.5	95805.2	80299.6	86782	72955.7	136157
13.27_102.5351m/z		102.535	1	13.2673	0.5734	0	1.50362	FL-Ctrl	FL-Low	100	8893.05	20.8	3268.03	6216.64	17194.5	6533.63	6711.77	4497.92	5465.45	4439.8	9228.49	3330.34	4972.93	16819	5549.84	6382.53	5050.03	5319.53	4669.44	9822.51
14.24_165.9823m/z		165.982	1	14.2432	0.9669	9	1.28178	FL-Ctrl	FL-Heigh	100 - 4.94	447546	6.76	432651	533353	376635	479408	407477	337907	376136	339128	332219	440901	426650	368410	407222	387489	379385	366094	356668	353603
14.41_84.0441m/z		84.0441	1	14.4101	0.0595667	1	2.0866	FL-Heigh	FL-Ctrl	100 - 0.385	2393.73	4.17	748.223	1174.99	1518.35	1995.97	1850.58	1867.72	2283.79	2756.82	2140.57	762.49	939.918	1485.2	1695.43	1759.81	2096.98	2222.81	2899.41	2278.36	HMDB0255970	Oxazine	M+H	C4H5NO	41.8	18	-3.95785	95.5293		http://nonlinear.com/redirect/outbound?p=hmdb&param=HMDB0255970
15.55_94.4052m/z		94.4052	1	15.5454	0.362867	0	1	---	---	100	0	---	0	0	0	0	0	0	0	0	0	0	0	0	0	0	0	0	0	0
15.55_125.1148m/z		125.115	1	15.5454	0.362867	1	1	---	---	100	0	---	0	0	0	0	0	0	0	0	0	0	0	0	0	0	0	0	0	0
15.55_126.8122m/z		126.812	1	15.5454	0.362867	0	1	---	---	100	0	---	0	0	0	0	0	0	0	0	0	0	0	0	0	0	0	0	0	0
15.55_148.0352m/z		148.035	1	15.5454	0.362867	0	1	---	---	100	0	---	0	0	0	0	0	0	0	0	0	0	0	0	0	0	0	0	0	0
15.55_213.1377m/z		213.138	1	15.5454	0.362867	6	1	---	---	100	0	---	0	0	0	0	0	0	0	0	0	0	0	0	0	0	0	0	0	0
16.23_94.4053m/z		94.4053	1	16.2304	0.681867	0	1	---	---	100	0	---	0	0	0	0	0	0	0	0	0	0	0	0	0	0	0	0	0	0
16.23_125.1149m/z		125.115	1	16.2304	0.681867	0	1	---	---	100	0	---	0	0	0	0	0	0	0	0	0	0	0	0	0	0	0	0	0	0
16.23_126.8123m/z		126.812	1	16.2304	0.681867	0	1	---	---	100	0	---	0	0	0	0	0	0	0	0	0	0	0	0	0	0	0	0	0	0
16.23_148.0353m/z		148.035	1	16.2304	0.681867	0	1	---	---	100	0	---	0	0	0	0	0	0	0	0	0	0	0	0	0	0	0	0	0	0
16.23_213.1378m/z		213.138	1	16.2304	0.681867	6	1	---	---	100	0	---	0	0	0	0	0	0	0	0	0	0	0	0	0	0	0	0	0	0
16.71_94.4052m/z		94.4052	1	16.7061	0.396083	0	1	---	---	100	0	---	0	0	0	0	0	0	0	0	0	0	0	0	0	0	0	0	0	0
16.71_125.1148m/z		125.115	1	16.7061	0.396083	1	1	---	---	100	0	---	0	0	0	0	0	0	0	0	0	0	0	0	0	0	0	0	0	0
16.71_126.8122m/z		126.812	1	16.7061	0.396083	0	1	---	---	100	0	---	0	0	0	0	0	0	0	0	0	0	0	0	0	0	0	0	0	0
16.71_148.0352m/z		148.035	1	16.7061	0.396083	0	1	---	---	100	0	---	0	0	0	0	0	0	0	0	0	0	0	0	0	0	0	0	0	0
16.71_213.1377m/z		213.138	1	16.7061	0.396083	6	1	---	---	100	0	---	0	0	0	0	0	0	0	0	0	0	0	0	0	0	0	0	0	0
16.88_172.9557m/z		172.956	1	16.883	4.4019	1	1.35613	FL-Ctrl	FL-Heigh	100	1.36988e+06	9.74	1.33346e+06	1.62741e+06	1.14876e+06	1.43299e+06	1.2013e+06	948662	1.12099e+06	976055	933380	1.35889e+06	1.30183e+06	1.12368e+06	1.21722e+06	1.14237e+06	1.06511e+06	1.09106e+06	1.02654e+06	993460
17.01_131.9738m/z		131.974	1	17.0053	2.55737	0	1.31258	FL-Ctrl	FL-Heigh	100	664634	11.15	665872	774812	553219	685446	589923	481046	563939	504092	451039	678569	619802	541138	582237	560985	540094	548883	530164	480072
18.10_158.9607m/z		158.961	1	18.0973	2.78812	1	2.00791	FL-Ctrl	FL-Heigh	100	1.23822e+06	12.83	1.28024e+06	1.44385e+06	990579	1.04645e+06	842268	653819	703517	597890	548609	1.30465e+06	1.15499e+06	968947	888882	800952	734075	684734	628814	583922	HMDB0245049	2-Chloro-1,1,1,2-tetrafluoroethane	M+Na	C2HClF4	33.8	4.76	8.89238	74.1606		http://nonlinear.com/redirect/outbound?p=hmdb&param=HMDB0245049
18.31_171.9923m/z		171.992	1	18.3102	2.7087	2	1.7859	FL-Ctrl	FL-Heigh	100	1.04403e+06	12.33	1.07668e+06	1.21208e+06	843324	919040	766477	602254	663437	568255	522094	1.09721e+06	969587	824907	780657	728878	676181	645724	597647	555701	HMDB0244165	2-Chloro-1-(chloromethyl)ethyl carbamate	M+H	C4H7Cl2NO2	32.5	10.3	-2.08685	54.5134		http://nonlinear.com/redirect/outbound?p=hmdb&param=HMDB0244165
18.53_84.0441m/z		84.0441	1	18.5298	0.02415	1	2.5848	FL-Heigh	FL-Ctrl	100 - 0.587	693.588	3.39	243.681	240.495	320.822	563.71	589.099	647.764	666.643	704.327	709.793	248.328	192.381	313.816	478.831	560.202	727.277	648.844	740.756	755.481	HMDB0255970	Oxazine	M+H	C4H5NO	43.1	24.2	-3.93052	95.7215		http://nonlinear.com/redirect/outbound?p=hmdb&param=HMDB0255970
18.62_680.4773m/z		680.477	1	18.6215	1.03108	7	1.14126	FL-Ctrl	FL-Heigh	100 - 44 - 2.18	1.48825e+06	6.48	1.34532e+06	1.74458e+06	1.37484e+06	1.62456e+06	1.49539e+06	1.15268e+06	1.39971e+06	1.27253e+06	1.23988e+06	1.37097e+06	1.39556e+06	1.34482e+06	1.37994e+06	1.42204e+06	1.29417e+06	1.36234e+06	1.33835e+06	1.31969e+06
18.69_647.4560m/z		647.456	1	18.69	0.573867	16	1.13928	FL-Ctrl	FL-Heigh	100 - 34.5	257871	3.95	237468	296385	239761	270869	250135	187769	232580	230355	216100	241996	237090	234525	230084	237865	210818	226371	242270	230010
18.84_85.5387m/z		85.5387	1	18.8442	0.687433	0	1	---	---	100	0	---	0	0	0	0	0	0	0	0	0	0	0	0	0	0	0	0	0	0
18.84_94.7091m/z		94.7091	1	18.8442	0.687433	0	1	---	---	100	0	---	0	0	0	0	0	0	0	0	0	0	0	0	0	0	0	0	0	0
18.84_126.4406m/z		126.441	1	18.8442	0.687433	0	1	---	---	100	0	---	0	0	0	0	0	0	0	0	0	0	0	0	0	0	0	0	0	0
18.84_131.5204m/z		131.52	1	18.8442	0.687433	0	1	---	---	100	0	---	0	0	0	0	0	0	0	0	0	0	0	0	0	0	0	0	0	0
18.84_212.9611m/z		212.961	1	18.8442	0.687433	8	1	---	---	100	0	---	0	0	0	0	0	0	0	0	0	0	0	0	0	0	0	0	0	0
18.99_83.0601m/z		83.0601	1	18.9864	0.6073	18	1.18393	FL-Ctrl	FL-Heigh	100 - 2.36	48502.3	9.38	44452.3	55207.8	45846.9	52690.2	49598.9	38035	45152.9	40148.2	37601.1	45299.9	44162.9	44845.7	44756.5	47165.9	42703.8	43947.3	42224.7	40021.4
19.28_148.0864m/z		148.086	1	19.2757	0.262517	3	1.20101	FL-Ctrl	FL-Heigh	100 - 1.92	34365.7	7.54	30390.6	39193.4	33513	36899.2	33648.8	25267.3	30919	28283	26639.8	30970.1	31352.3	32781.2	31343.2	31998.2	28368.8	30093.5	29745.8	28354.5
19.46_147.0911m/z		147.091	1	19.4587	0.650483	13	1.19295	FL-Ctrl	FL-Heigh	100 - 5.89	264890	6.31	238687	307398	248585	287454	258272	210317	238135	215529	212474	243238	245900	243156	244172	245603	236134	231777	226676	226150
19.40_170.0958m/z		170.096	1	19.4035	0.8998	22	1.23864	FL-Low	FL-Ctrl	100 - 5.49	111959	5.9	77374.4	102811	90979.6	112734	126580	96561.9	112170	103638	100087	78849.8	82242.7	88992.8	95759.3	120371	108415	109175	108998	106530
19.04_345.0855m/z		345.086	1	19.0445	1.01743	42	1.13508	FL-Ctrl	FL-Heigh	100 - 16.1	517785	6.82	472760	597457	483138	554434	499950	400563	490715	447446	430332	481774	477929	472587	470951	475425	449732	477613	470589	458031
18.84_213.1378m/z		213.138	1	18.8442	0.687433	6	Infinity	FL-Heigh	FL-Ctrl	100	10.3107	168.78	0	0	0	0	0.78463	0	0	30.4024	0.529611	0	0	0	0	0.746141	0	0	31.9748	0.563701
18.84_148.0353m/z		148.035	1	18.8442	0.687433	0	1	---	---	100	0	---	0	0	0	0	0	0	0	0	0	0	0	0	0	0	0	0	0	0
18.84_126.8123m/z		126.812	1	18.8442	0.687433	0	1	---	---	100	0	---	0	0	0	0	0	0	0	0	0	0	0	0	0	0	0	0	0	0
18.84_125.1149m/z		125.115	1	18.8442	0.687433	0	1	---	---	100	0	---	0	0	0	0	0	0	0	0	0	0	0	0	0	0	0	0	0	0
18.84_94.4053m/z		94.4053	1	18.8442	0.687433	0	1	---	---	100	0	---	0	0	0	0	0	0	0	0	0	0	0	0	0	0	0	0	0	0
18.84_83.0601m/z		83.0601	1	18.8384	0.285517	18	1.1291	FL-Low	FL-Heigh	100 - 2.37	22649.1	5.65	20993.5	24626	21138.3	24944.9	23032.1	19970.3	21296.8	19811	19070.4	21393.8	19699.3	20676.7	21188.9	21902.3	22421.7	20728.2	20835.6	20297.9
18.62_694.4926m/z		694.493	1	18.6215	0.67055	9	1.0884	FL-Heigh	FL-Ctrl	100 - 33.2	230649	3.07	180723	246998	208024	245863	234921	197845	238722	225519	227705	184169	197583	203481	208843	223397	222130	232348	237183	242362
18.61_663.4510m/z		663.451	1	18.6063	1.06405	53	1.11011	FL-Ctrl	FL-Heigh	100 - 44.7 - 7.38	3.20192e+06	5.76	2.84829e+06	3.77895e+06	2.97852e+06	3.49001e+06	3.11686e+06	2.52775e+06	3.0731e+06	2.81989e+06	2.75999e+06	2.9026e+06	3.02292e+06	2.91347e+06	2.96451e+06	2.96397e+06	2.83803e+06	2.99106e+06	2.96574e+06	2.93764e+06
18.49_391.2827m/z		391.283	1	18.491	1.15225	147	1.07663	FL-Ctrl	FL-Heigh	100 - 13.8	279886	10.31	258327	323073	258257	304878	291167	228105	290374	249717	239802	263252	258438	252617	258972	276884	256105	282621	262633	255238
18.29_169.9767m/z		169.977	1	18.2917	1.1303	2	1.66772	FL-Ctrl	FL-Heigh	100 - 0.518	1.22717e+06	11.13	1.23351e+06	1.42844e+06	1.01957e+06	1.16333e+06	936684	760026	823264	723396	660853	1.25703e+06	1.14266e+06	997302	988167	890736	853319	801284	760811	703391	HMDB0252376	2-Fluoro-1-nitroimidazole	M+K	C3H2FN3O2	40.9	12	2.95843	95.7955		http://nonlinear.com/redirect/outbound?p=hmdb&param=HMDB0252376
17.93_128.9502m/z		128.95	1	17.9293	0.0222	12	1.41372	FL-Ctrl	FL-Heigh	100 - 0.0217	13784.9	12.29	13267.7	17267	10820	11640.8	11420.6	9245.53	11323.3	9408.57	8520.48	13520.7	13812.5	10583.7	9888.03	10860.4	10380.4	11021	9895.2	9068.92
16.96_141.9581m/z		141.958	1	16.9552	2.64685	0	1.40234	FL-Ctrl	FL-Heigh	100	837489	10.1	819890	993104	699474	841653	708661	561189	664035	580825	546761	835524	794422	684198	714923	673899	630074	646306	610866	581955
16.82_143.0390m/z		143.039	1	16.8178	0.0960667	0	1.11088	FL-Ctrl	FL-Heigh	100 - 0.252	35160.5	6.43	34015.3	37766.4	33699.7	38495.4	34540.3	32166.3	33851.8	28938.6	32162.7	34663.9	30210.8	32963.8	32699.1	32846	36114.7	32948	30435.3	34233
16.71_212.9610m/z		212.961	1	16.7061	0.396083	7	1	---	---	100	0	---	0	0	0	0	0	0	0	0	0	0	0	0	0	0	0	0	0	0
16.71_131.5203m/z		131.52	1	16.7061	0.396083	0	1	---	---	100	0	---	0	0	0	0	0	0	0	0	0	0	0	0	0	0	0	0	0	0
16.71_126.4405m/z		126.441	1	16.7061	0.396083	0	1	---	---	100	0	---	0	0	0	0	0	0	0	0	0	0	0	0	0	0	0	0	0	0
16.71_94.7091m/z		94.7091	1	16.7061	0.396083	0	1	---	---	100	0	---	0	0	0	0	0	0	0	0	0	0	0	0	0	0	0	0	0	0
16.71_85.5387m/z		85.5387	1	16.7061	0.396083	0	1	---	---	100	0	---	0	0	0	0	0	0	0	0	0	0	0	0	0	0	0	0	0	0
16.23_212.9611m/z		212.961	1	16.2304	0.681867	8	1	---	---	100	0	---	0	0	0	0	0	0	0	0	0	0	0	0	0	0	0	0	0	0
16.23_131.5204m/z		131.52	1	16.2304	0.681867	0	1	---	---	100	0	---	0	0	0	0	0	0	0	0	0	0	0	0	0	0	0	0	0	0
16.23_126.4406m/z		126.441	1	16.2304	0.681867	0	1	---	---	100	0	---	0	0	0	0	0	0	0	0	0	0	0	0	0	0	0	0	0	0
16.23_94.7091m/z		94.7091	1	16.2304	0.681867	0	1	---	---	100	0	---	0	0	0	0	0	0	0	0	0	0	0	0	0	0	0	0	0	0
16.23_85.5387m/z		85.5387	1	16.2304	0.681867	0	1	---	---	100	0	---	0	0	0	0	0	0	0	0	0	0	0	0	0	0	0	0	0	0
15.55_212.9610m/z		212.961	1	15.5454	0.362867	7	1	---	---	100	0	---	0	0	0	0	0	0	0	0	0	0	0	0	0	0	0	0	0	0
15.55_131.5203m/z		131.52	1	15.5454	0.362867	0	1	---	---	100	0	---	0	0	0	0	0	0	0	0	0	0	0	0	0	0	0	0	0	0
15.55_126.4405m/z		126.441	1	15.5454	0.362867	0	1	---	---	100	0	---	0	0	0	0	0	0	0	0	0	0	0	0	0	0	0	0	0	0
15.55_94.7091m/z		94.7091	1	15.5454	0.362867	0	1	---	---	100	0	---	0	0	0	0	0	0	0	0	0	0	0	0	0	0	0	0	0	0
15.55_85.5387m/z		85.5387	1	15.5454	0.362867	0	1	---	---	100	0	---	0	0	0	0	0	0	0	0	0	0	0	0	0	0	0	0	0	0
14.27_140.9507m/z		140.951	1	14.2731	0.471083	2	1.18721	FL-Ctrl	FL-Heigh	100	69183.1	5.09	64310.6	82815.4	60423.3	78045.1	67427.7	56711.1	61607.9	57283.7	55928.9	65536.9	66247.2	59103.7	66293.7	64120.1	63672.3	59963	60246.5	59528.9
13.69_608.0866m/z		608.087	1	13.6944	1.91898	18	9.87478	FL-Heigh	FL-Ctrl	100 - 18.1	2472.48	10.99	256.758	274.165	220.226	0.060164	1482.52	758.583	635.181	1635.42	5146.82	261.653	219.315	215.417	0.0511049	1409.8	851.699	618.222	1720.01	5478.11
13.26_167.0121m/z		167.012	1	13.2643	0.517317	0	1.40165	FL-Ctrl	FL-Heigh	100 - 2.71	179612	24.77	85466.4	138098	315272	152012	140751	92197.7	121651	94540.3	168238	87096	110470	308387	129123	133846	103515	118403	99430.1	179068
13.26_111.0387m/z		111.039	1	13.261	0.584167	0	1.31879	FL-Ctrl	FL-Low	100	89609	18.18	41530.9	72525.1	154771	75848	74278.9	53716.6	66022.9	52351.5	90095.9	42322.8	58015.6	151391	64427.3	70635.3	60310.3	64260.2	55059.3	95895.2
13.25_122.5466m/z		122.547	1	13.2521	0.614	0	1.54703	FL-Ctrl	FL-Heigh	100	41599.1	25.57	21110.1	33557	70130.2	35218	32566	20988.8	24441.7	20263	35964	21512.6	26843.5	68598.7	29915.2	30968.6	23565.2	23789.1	21311.1	38279
13.25_99.5308m/z		99.5308	1	13.2485	0.5276	0	1.28548	FL-Ctrl	FL-Low	100	52050.9	19.78	26250.7	41719.2	88182.8	45686.7	44520.5	31266.7	40436.3	31511.8	54883.4	26751.2	33372.8	86257	38807.5	42336.7	35104.6	39356.7	33141.7	58416.2
13.25_81.5202m/z		81.5202	1	13.2485	0.53805	0	1.40673	FL-Ctrl	FL-Low	100	41386.5	19.92	18260.1	31608.1	74291.4	34038.4	31394.2	22828.4	28371.4	23047.4	43185.9	18608.2	25284.5	72669	28913.2	29854.2	25630.6	27613.9	24239.5	45965.7
13.19_596.1686m/z		596.169	1	13.1935	0.11125	20	2.13163	FL-Heigh	FL-Low	100 - 6.11	26373.9	40.18	0	0	69912.5	13950.4	16363.2	6804.36	21275.9	16847.6	40998.2	0	0	68385.7	11849.8	15560.5	7639.58	20707.8	17719	43637.2
12.94_89.0079m/z		89.0079	1	12.9404	0.7519	0	1.66832	FL-Ctrl	FL-Heigh	100 - 47.1	27026.8	10.08	30189.1	30918.9	19972.3	23315.7	19536.7	14455.6	18051	15589.4	14959.5	30764.8	24733.2	19536.1	19805	18578.4	16230	17569.1	16395.7	15922.4
12.76_664.1135m/z		664.113	1	12.7606	0.924067	9	9.20632	FL-Heigh	FL-Ctrl	100 - 19.8	3247.44	93.06	408.918	649.304	0	550.084	3383.31	542.912	2253.42	0	7488.91	416.715	519.404	0	467.256	3217.34	609.554	2193.26	0	7970.96
12.49_123.0547m/z		123.055	1	12.4939	0.10645	17	Infinity	FL-Heigh	FL-Ctrl	100 - 1.41	28.4454	173.21	0	0	0	0	0	0	0	0	85.3363	0	0	0	0	0	0	0	0	90.8292
12.33_296.9643m/z		296.964	1	12.3256	0.710567	5	1.1073	FL-Low	FL-Heigh	100 - 7.48	252540	4.16	246188	209049	247541	288678	248684	220258	217104	233502	233603	250882	167226	242135	245211	236485	247295	211307	245579	248639
12.27_318.8855m/z		318.885	1	12.2684	0.237133	0	1.74725	FL-Ctrl	FL-Heigh	100	129274	35.18	134091	179429	74301.4	171274	105504	61329.7	99960.1	74104	47896.3	136648	143532	72678.8	145485	100328	68857.9	97291.3	77936.8	50979.3
12.26_130.9660m/z		130.966	1	12.2609	0.16875	8	1.19174	FL-Low	FL-Heigh	100	19110.1	5.22	19501.6	19324.1	17716.2	24550.5	17719.7	15060.3	18255.6	15946.5	13904.2	19873.5	15458.1	17329.3	20853.9	16850.5	16908.9	17768.2	16771.3	14799.2
12.26_111.9679m/z		111.968	1	12.2609	1.65	0	1.34273	FL-Ctrl	FL-Heigh	100 - 59.4	230550	10.26	238038	271790	181821	229085	200404	166369	191994	160450	162662	242577	217416	177850	194591	190573	186790	186868	168749	173132
12.26_110.0196m/z		110.02	1	12.2556	1.67673	0	1.21911	FL-Ctrl	FL-Heigh	100 - 26.3 - 9.44 - 0.312	3.201e+06	12.33	3.02178e+06	3.842e+06	2.73923e+06	3.48269e+06	3.12831e+06	2.61968e+06	2.97746e+06	2.33987e+06	2.55973e+06	3.0794e+06	3.07337e+06	2.67941e+06	2.95829e+06	2.97486e+06	2.94124e+06	2.89796e+06	2.46089e+06	2.7245e+06
12.25_152.9943m/z		152.994	1	12.2516	1.89787	6	1.34117	FL-Ctrl	FL-Heigh	100 - 37.9	762849	9.67	791022	873722	623801	776141	667426	553523	632312	537538	536527	806106	698924	610179	659275	634686	621467	615430	565341	571062
12.24_110.5213m/z		110.521	1	12.2441	0.13785	0	1.16053	FL-Ctrl	FL-Heigh	100 - 31.8 - 7.46	65747.8	13.93	58495.5	76036.6	62711.3	75231.3	67409.5	53777.2	68880.3	44860.7	56218.4	59610.8	60824.6	61341.8	63903.5	64102.8	60378.3	67041.3	47181	59837.1
12.22_159.9685m/z		159.969	1	12.2185	0.224417	0	1.27482	FL-Ctrl	FL-Heigh	100	45214.3	14.85	43460.9	55072.1	37110	54885.1	45398.1	32872.2	41489.5	33182.4	31729.8	44289.6	44054.3	36299.6	46620.9	43171.2	36907.2	40381.8	34898.6	33772.2
12.15_477.2370m/z		477.237	1	12.1529	0.2553	34	1.1647	FL-Ctrl	FL-Heigh	100 - 5.48	1.11162e+06	7.8	1.03754e+06	1.0904e+06	1.20691e+06	912232	1.29816e+06	958462	1.00162e+06	833015	1.02864e+06	1.05733e+06	872254	1.18055e+06	774875	1.23448e+06	1.07611e+06	974878	876100	1.09486e+06
12.15_108.5171m/z		108.517	1	12.1457	0.2469	0	1.0964	FL-Low	FL-Heigh	100 - 19	40958.4	7.29	33921.6	49008.9	30828.7	44157.2	40478.6	38239.5	41392	34781.3	35898.7	34568.4	39204.1	30155.5	37508.4	38493	42933.3	40286.9	36580.3	38209.4
12.11_110.0082m/z		110.008	1	12.1123	0.430367	0	Infinity	FL-Heigh	FL-Low	100 - 2.57	1138.76	173.21	0	0	186.584	0	0	0	0	3416.29	0	0	0	182.509	0	0	0	0	3592.98	0
12.11_183.0092m/z		183.009	1	12.1052	0.7828	1	1.18773	FL-Ctrl	FL-Heigh	100	220996	9.36	208267	251793	202928	256741	221124	178664	204025	184917	169257	212239	201419	198497	218082	210277	200594	198578	194481	180151
12.11_120.0251m/z		120.025	1	12.1052	0.13735	1	1.12452	FL-Ctrl	FL-Low	100 - 12.1	19514.6	14.63	22042.1	20529.7	15972	17126.7	19997.7	14936.9	19716.9	22066.8	13543.6	22462.4	16422.5	15623.2	14547.9	19016.7	16770.4	19190.4	23208.1	14415.4
12.10_115.9636m/z		115.964	1	12.1016	0.194533	0	1.22092	FL-Low	FL-Heigh	100 - 0.604	182662	14.47	146043	214841	163050	208072	184583	155332	180093	112396	156340	148828	171860	159490	176742	175528	174399	175285	118210	166404
12.10_117.9590m/z		117.959	1	12.0976	0.0147167	0	1.17091	FL-Ctrl	FL-Heigh	100 - 0.172	9941.28	10.32	9184.86	11845.3	8793.68	10589.5	8828.04	7883.75	9078.74	7483.47	8908.37	9360	9475.5	8601.64	8995.01	8394.99	8851.47	8836.35	7870.53	9481.79
12.09_265.0145m/z		265.014	1	12.085	0.928267	3	1.0947	FL-Ctrl	FL-Heigh	100 - 28 - 24.2 - 0.614	144497	13.01	165746	89022.9	178721	155657	119816	142322	104419	140078	151495	168906	71212.9	174818	132219	113939	159792	101631	147323	161247
12.09_141.9828m/z		141.983	1	12.085	0.182483	0	1.2089	FL-Low	FL-Heigh	100 - 0.404	698301	16.93	572421	790330	626060	825548	677526	591830	666217	461821	604856	583336	632216	612388	701243	644290	664477	648430	485707	643789
12.08_100.0239m/z		100.024	1	12.0815	0.289183	0	13.9931	FL-Heigh	FL-Low	100 - 1.94	2122.79	86.6	109.344	0	1545.93	0	227.706	227.403	318.638	4887.23	1162.51	111.429	0	1512.17	0	216.536	255.316	310.131	5140.01	1237.34
12.08_169.0451m/z		169.045	1	12.0775	0.248367	3	1	---	---	100 - 2.4	0	---	0	0	0	0	0	0	0	0	0	0	0	0	0	0	0	0	0	0
12.08_123.0398m/z		123.04	1	12.0775	1.26852	7	1.02579	FL-Low	FL-Ctrl	100 - 11.1 - 14.6 - 0.0664	1.19694e+06	5.92	1.15331e+06	920512	1.4267e+06	1.23135e+06	1.11547e+06	1.24399e+06	1.02875e+06	1.19847e+06	1.36123e+06	1.1753e+06	736353	1.39554e+06	1.04594e+06	1.06075e+06	1.39669e+06	1.00128e+06	1.26046e+06	1.44885e+06
12.07_181.0137m/z		181.014	1	12.0739	0.0431667	1	1.33676	FL-Low	FL-Heigh	100 - 0.644	108682	10.6	90332.3	108702	91581.7	144303	98521.2	83221	93289.5	76317.8	74299.7	92054.7	86955.2	89581.7	122575	93688.4	93436.3	90798.8	80265.1	79082.2
12.07_156.9900m/z		156.99	1	12.0703	0.324033	32	1.19028	FL-Low	FL-Heigh	100 - 2.28	922681	13.57	827442	1.01625e+06	795219	1.09026e+06	899631	778149	895547	687209	742778	843220	812941	777853	926098	855501	873667	871637	722753	790589
12.07_94.5453m/z		94.5453	1	12.0703	0.744717	0	1.00953	FL-Low	FL-Ctrl	100 - 3.02	51503.6	5.33	53265.3	35943.1	63843.9	52482.2	48404.2	53624.5	43770.6	54880.6	55800.7	54280.9	28752.3	62449.7	44579.8	46029.8	60206.9	42602	57719.1	59392.5
12.07_143.9804m/z		143.98	1	12.0663	0.0723667	0	1.24861	FL-Low	FL-Heigh	100 - 1.25	46197.2	7.75	38251	42740.6	36925.3	63433.2	39233.5	35924.9	41090.5	36764.2	33141.8	38980.4	34189.8	36118.9	53881.9	37309	40334.6	39993.4	38665.7	35275.1
12.06_184.9848m/z		184.985	1	12.0584	1.35315	22	1.27851	FL-Ctrl	FL-Heigh	100	689688	9.46	657970	818895	592198	764081	633250	513281	593270	533251	491814	670517	655066	579265	649031	602186	576286	577430	560832	523471
12.05_330.9145m/z		330.915	1	12.0507	0.0292	1	1.45601	FL-Low	FL-Heigh	100 - 1.57	33383.5	17.13	30142.2	37420.6	26887	44180.7	30893.5	25076.2	29041.6	19397.7	20345	30716.9	29934.2	26299.8	37528.3	29378	28154.3	28266.2	20401	21654.5
12.05_131.5330m/z		131.533	1	12.0507	0.7983	0	1.45868	FL-Ctrl	FL-Heigh	100 - 28.9	217247	12.09	227575	238786	185379	220009	190957	153625	165714	151176	129911	231914	191014	181330	186881	181590	172483	161290	158995	138273
12.04_255.9379m/z		255.938	1	12.0435	0.0327833	0	1	---	---	100 - 0.618	0	---	0	0	0	0	0	0	0	0	0	0	0	0	0	0	0	0	0	0
12.00_91.5420m/z		91.542	1	12.0047	0.0280667	0	1	---	---	100 - 1.35	0	---	0	0	0	0	0	0	0	0	0	0	0	0	0	0	0	0	0	0
11.90_255.9378m/z		255.938	1	11.8977	0.0669667	0	1	---	---	100 - 3.09	0	---	0	0	0	0	0	0	0	0	0	0	0	0	0	0	0	0	0	0
11.87_120.0251m/z		120.025	1	11.8714	0.0568167	1	3.5821	FL-Heigh	FL-Low	100 - 14.6	665.561	19.46	0	371.253	398.154	227.504	166.768	163.133	761.165	826.153	409.365	0	296.979	389.459	193.248	158.587	183.158	740.842	868.883	435.715
11.87_196.0161m/z		196.016	1	11.8675	0.0147167	7	2.75031	FL-Ctrl	FL-Heigh	100 - 0.267	23811.7	23.78	24804.2	28913.1	17718	17052.6	14391.8	9732.9	10277.5	11319.1	4376.84	25277.2	23128.7	17331	14484.9	13685.8	10927.6	10003.1	11904.6	4658.57	HMDB0247150	2-Amino-6-nitrobenzothiazole	M+H	C7H5N3O2S	37.4	8.44	-7.32758	86.8913		http://nonlinear.com/redirect/outbound?p=hmdb&param=HMDB0247150
11.87_89.5063m/z		89.5063	1	11.8675	0.742833	0	2.292	FL-Ctrl	FL-Heigh	100 - 56.6 - 20.9 - 0.221	1.11326e+06	14.16	1.21335e+06	1.29375e+06	832693	834690	620467	472310	523646	527192	406316	1.23648e+06	1.03492e+06	814508	709009	590031	530285	509665	554459	432470
11.86_113.9632m/z		113.963	1	11.8639	0.296383	0	1.83636	FL-Ctrl	FL-Heigh	100 - 0.319	1.01018e+06	15.85	994895	1.1887e+06	846960	1.11328e+06	756292	550541	635507	553566	461231	1.01387e+06	950885	828464	945648	719193	618119	618540	582198	490919
11.86_110.0196m/z		110.02	1	11.8639	0.6533	0	2.03442	FL-Ctrl	FL-Heigh	100 - 79.9 - 29.1 - 3.16 - 0.0784	4.26063e+06	15.43	4.52096e+06	4.91173e+06	3.34921e+06	3.49919e+06	2.65759e+06	2.06176e+06	2.2575e+06	2.30335e+06	1.72196e+06	4.60716e+06	3.92908e+06	3.27607e+06	2.97231e+06	2.52723e+06	2.31484e+06	2.19723e+06	2.42248e+06	1.8328e+06
11.86_328.9141m/z		328.914	1	11.8603	0.14435	0	4.82945	FL-Ctrl	FL-Heigh	100 - 4.53	383569	39.74	459496	483111	208100	224749	160789	80036.5	86883.2	113488	37897.5	468257	386459	203555	190908	152902	89860.9	84563.5	119358	40336.9
11.86_179.9848m/z		179.985	1	11.8603	0.283783	5	2.60236	FL-Ctrl	FL-Heigh	87.8 - 100	98713	18.49	100761	115857	79520.3	102504	58542	44621.9	45674.7	43842.7	24278.8	102683	92678.8	77783.7	87069.7	55670.3	50099.2	44455.3	46110.3	25841.6	HMDB0256474	Phosphocysteamine	M+Na	C2H8NO3PS	31.6	18.7	-4.5515	44.4664		http://nonlinear.com/redirect/outbound?p=hmdb&param=HMDB0256474
11.86_154.9896m/z		154.99	1	11.8603	0.450867	0	2.36038	FL-Ctrl	FL-Heigh	100 - 3.36	7.60844e+06	14.67	8.09658e+06	8.70668e+06	6.02207e+06	6.68915e+06	4.7864e+06	3.38047e+06	3.62915e+06	3.33671e+06	2.70432e+06	8.25096e+06	6.96481e+06	5.89056e+06	5.68195e+06	4.55161e+06	3.79542e+06	3.53225e+06	3.50929e+06	2.87839e+06
11.86_182.9844m/z		182.984	1	11.8567	0.344033	1	1.97134	FL-Ctrl	FL-Heigh	100 - 1.9	1.28152e+06	17.57	1.29371e+06	1.51427e+06	1.03658e+06	1.37298e+06	943050	679273	759459	659164	531607	1.31838e+06	1.21132e+06	1.01395e+06	1.16625e+06	896790	762654	739182	693258	565825	HMDB0249015	Benzofuran ketone	M+K	C9H4O2	39.2	5.2	1.12095	92.0463		http://nonlinear.com/redirect/outbound?p=hmdb&param=HMDB0249015
11.85_90.0081m/z		90.0081	1	11.8488	0.0368167	0	4.20038	FL-Ctrl	FL-Heigh	100 - 23.1	1998.59	34.76	2777.75	1774.6	1443.42	485.373	881.281	1208.12	437.183	739.921	250.331	2830.72	1419.57	1411.9	412.289	838.051	1356.42	425.51	778.191	266.445
11.83_108.5171m/z		108.517	1	11.8271	0.27995	0	2.10388	FL-Heigh	FL-Ctrl	100 - 25.1	6265.47	23.68	5845.23	1483.01	1605.92	2220.12	3428.66	3512.54	5082.07	11042.6	2671.76	5956.69	1186.32	1570.85	1885.83	3260.47	3943.7	4946.38	11613.7	2843.74
11.79_296.9642m/z		296.964	1	11.7865	0.0450333	5	1	---	---	100 - 9.36	0	---	0	0	0	0	0	0	0	0	0	0	0	0	0	0	0	0	0	0
11.75_205.0163m/z		205.016	1	11.748	0.1027	16	21.425	FL-Ctrl	FL-Heigh	100	34533.8	25.35	50731.5	32859.7	20010.2	8666.9	6958.87	5155.52	552.308	4025.71	257.531	51698.9	26285.7	19573.2	7361.9	6617.51	5788.36	537.562	4233.92	274.107
11.69_296.9641m/z		296.964	1	11.6948	0.0486333	5	1	---	---	100 - 11.4	0	---	0	0	0	0	0	0	0	0	0	0	0	0	0	0	0	0	0	0
11.66_287.8873m/z		287.887	1	11.6607	0.0158667	0	Infinity	FL-Ctrl	FL-Low	100 - 5.18	1609.07	106.59	1413.79	3413.4	0	0	0	0	0	0	0	1440.75	2730.51	0	0	0	0	0	0	0
11.65_160.1156m/z		160.116	1	11.6487	0.232	2	2.63035	FL-Heigh	FL-Ctrl	100	34941	8.26	10953.5	7930.24	20967.6	21184.9	35790.3	41293.1	32150.1	37913.3	34759.6	11162.4	6343.71	20509.7	17995.1	34034.7	46361.8	31291.7	39874.3	36997	HMDB0040057	(卤)-2-Pentylthiazolidine	M+H	C8H17NS	47.2	50.4	0.752228	86.6459		http://nonlinear.com/redirect/outbound?p=hmdb&param=HMDB0040057
11.62_301.1688m/z		301.169	1	11.6221	0.321533	79	2.17433	FL-Heigh	FL-Ctrl	100 - 3.1 - 0.364	250337	1.91	67147.1	95325.4	182926	181151	274614	247099	253543	244849	252619	68427.5	76254.5	178931	153875	261144	277430	246774	257513	268879	HMDB0014571	Triprolidine	M+Na	C19H22N2	44	41.9	4.77324	83.514		http://nonlinear.com/redirect/outbound?p=hmdb&param=HMDB0014571
11.62_273.1433m/z		273.143	1	11.6182	0.53185	4	1.2842	FL-Heigh	FL-Ctrl	100 - 6.22	1.11176e+06	2.87	693622	837060	1.06648e+06	992340	1.11363e+06	1.0575e+06	1.08152e+06	1.14519e+06	1.10858e+06	706848	669597	1.04319e+06	842921	1.059e+06	1.18731e+06	1.05264e+06	1.20442e+06	1.17994e+06
11.60_123.0780m/z		123.078	1	11.5989	0.348933	67	1.28096	FL-Heigh	FL-Ctrl	100	79464.3	7.16	56239.2	58452.3	71413.6	62762.6	77282	83642.4	75063.7	85894.4	77434.8	57311.6	46758.2	69854	53312.3	73491	93909.5	73059.6	90337	82419.1
11.59_108.5171m/z		108.517	1	11.5917	0.0873667	0	Infinity	FL-Ctrl	FL-Low	100 - 25.3	98.8023	173.21	296.407	0	0	0	0	0	0	0	0	302.059	0	0	0	0	0	0	0	0
11.58_373.0815m/z		373.081	1	11.584	0.140467	61	2.2785	FL-Heigh	FL-Ctrl	100	112111	6.9	12742.5	38779.3	96089.8	80401.3	103484	97171.3	104326	119795	112213	12985.4	31021.1	93991.4	68295.1	98407.5	109099	101540	125991	119436
11.58_289.1606m/z		289.161	1	11.58	0.132883	7	1	---	---	100 - 2.36	0	---	0	0	0	0	0	0	0	0	0	0	0	0	0	0	0	0	0	0	HMDB0028725	Asparaginylarginine	M+H	C10H20N6O4	50.6	69.3	-4.50611	88.8644		http://nonlinear.com/redirect/outbound?p=hmdb&param=HMDB0028725
11.58_315.1844m/z		315.184	1	11.576	0.994517	93	1.13696	FL-Heigh	FL-Ctrl	100 - 6.7 - 1.25	3.39464e+07	2.08	2.53336e+07	2.87002e+07	3.55376e+07	3.12196e+07	3.5408e+07	3.31031e+07	3.35426e+07	3.47616e+07	3.35349e+07	2.58167e+07	2.29584e+07	3.47615e+07	2.65188e+07	3.36711e+07	3.71665e+07	3.26471e+07	3.65595e+07	3.56934e+07
11.56_409.1026m/z		409.103	1	11.5608	0.4767	102	1.4445	FL-Heigh	FL-Ctrl	100 - 7.15 - 6.8	4.52613e+06	5.62	2.39987e+06	2.84584e+06	4.15432e+06	3.7786e+06	4.32378e+06	3.76728e+06	4.32593e+06	4.81234e+06	4.44011e+06	2.44563e+06	2.27649e+06	4.0636e+06	3.20965e+06	4.11168e+06	4.22971e+06	4.21044e+06	5.06124e+06	4.72591e+06
11.56_385.1258m/z		385.126	1	11.5572	0.348733	176	1	---	---	100 - 15.6	0	---	0	0	0	0	0	0	0	0	0	0	0	0	0	0	0	0	0	0
11.55_385.0719m/z		385.072	1	11.5457	0.30685	54	1.49474	FL-Heigh	FL-Ctrl	100 - 6.46	928895	6.79	433750	594013	836564	762746	869944	753626	873825	997675	915185	442021	475174	818294	647898	827270	846133	850495	1.04928e+06	974094
11.52_225.1225m/z		225.122	1	11.5154	0.0191167	44	1.65312	FL-Heigh	FL-Ctrl	100 - 1.17	24059.2	2.85	7693.66	14369.5	21598.2	19937.2	20598.7	19464.6	29360.2	21421.4	21396	7840.36	11494.7	21126.5	16935.2	19588.3	21853.9	28576.3	22529.3	22773.2
11.50_320.2167m/z		320.217	1	11.5043	0.2036	8	3.50671	FL-Low	FL-Ctrl	100 - 5.49	289799	4.88	24762.1	56632.2	166530	277859	305427	286112	266599	246513	310168	25234.3	45302.3	162893	236021	290445	321232	259481	259263	330133	HMDB0242039	N-Lauroyl Proline	M+Na	C17H31NO3	42.1	34.8	-9.81617	86.6052		http://nonlinear.com/redirect/outbound?p=hmdb&param=HMDB0242039
11.49_275.1702m/z		275.17	1	11.4924	0.107267	9	1	---	---	100 - 3.88	0	---	0	0	0	0	0	0	0	0	0	0	0	0	0	0	0	0	0	0
11.48_213.1378m/z		213.138	1	11.4848	0.652833	6	1	---	---	100	0	---	0	0	0	0	0	0	0	0	0	0	0	0	0	0	0	0	0	0
11.48_148.0353m/z		148.035	1	11.4848	0.652833	0	1	---	---	100	0	---	0	0	0	0	0	0	0	0	0	0	0	0	0	0	0	0	0	0
11.48_94.7091m/z		94.7091	1	11.4848	0.652833	0	1	---	---	100	0	---	0	0	0	0	0	0	0	0	0	0	0	0	0	0	0	0	0	0
11.48_234.1438m/z		234.144	1	11.4809	0.172417	6	1	---	---	100 - 4.02	0	---	0	0	0	0	0	0	0	0	0	0	0	0	0	0	0	0	0	0
11.46_303.1762m/z		303.176	1	11.4614	0.200617	11	1	---	---	100 - 6.31	0	---	0	0	0	0	0	0	0	0	0	0	0	0	0	0	0	0	0	0
11.40_335.0723m/z		335.072	1	11.3953	0.32275	18	1	---	---	100 - 7.05	0	---	0	0	0	0	0	0	0	0	0	0	0	0	0	0	0	0	0	0
11.37_441.0746m/z		441.075	1	11.3681	0.1654	33	1.64391	FL-Heigh	FL-Ctrl	100 - 1.46	304676	2.14	88030.1	191918	276061	268146	261560	272949	284813	342058	287156	89708.6	153522	270032	227771	248730	306454	277209	359750	305640
11.35_262.1498m/z		262.15	1	11.3484	0.12355	5	26.5098	FL-Heigh	FL-Ctrl	100 - 3.14	508.575	8.7	0	0	57.5532	286.505	254.094	242.711	360.035	583.104	582.585	0	0	56.2963	243.365	241.63	272.504	350.422	613.264	620.085	23855	Ser Arg	M+H	C9H19N5O4	47.9	54	-4.60478	90.8463
11.34_298.0956m/z		298.096	1	11.3444	0.380883	58	7.85522	FL-Heigh	FL-Ctrl	100 - 14.2 - 0.813	58585.5	33.43	805.058	11827.7	9741.69	32129.1	64454.9	33820.7	51974.9	43162.5	80619.2	820.409	9461.45	9528.95	27291.3	61293.2	37972.2	50587.2	45394.9	85808.5	Methylthioadenosine	Methylthioadenosine	M+H	C11H15N5O3S	53.2	76.3	-4.11594	94.4952
11.34_136.0611m/z		136.061	1	11.3444	0.259283	16	62.1324	FL-Heigh	FL-Ctrl	100 - 4	3566.99	50.18	0	0	172.228	842.609	2955.86	746.107	2746.03	2334.93	5620	0	0	168.467	715.735	2810.87	837.691	2672.71	2455.7	5981.75	HMDB0000034	Adenine	M+H	C5H5N5	44.1	29.4	-4.91269	96.7177		http://nonlinear.com/redirect/outbound?p=hmdb&param=HMDB0000034
11.33_403.1561m/z		403.156	1	11.3299	0.22785	151	Infinity	FL-Heigh	FL-Ctrl	100	7274.04	60.19	0	0	0	0	4523.7	0	5205.05	4314.03	12303	0	0	0	0	4301.8	0	5066.08	4537.16	13094.9
11.33_243.1078m/z		243.108	1	11.326	0.0917333	13	1	---	---	100 - 0.343	0	---	0	0	0	0	0	0	0	0	0	0	0	0	0	0	0	0	0	0
11.30_307.5834m/z		307.583	1	11.3032	0.469017	0	1	---	---	100 - 26.4	0	---	0	0	0	0	0	0	0	0	0	0	0	0	0	0	0	0	0	0
11.29_223.9875m/z		223.987	1	11.2877	0.729483	2	1.33664	FL-Ctrl	FL-Heigh	100 - 4.02	261611	18.49	260888	315742	208204	290069	242593	192293	232058	195423	159687	265862	252574	203657	246393	230693	215897	225862	205531	169966
11.27_291.1537m/z		291.154	1	11.2688	0.29275	54	1.07587	FL-Heigh	FL-Ctrl	100 - 7.72	715212	2.14	517192	707865	769266	662744	691592	680369	656107	767502	722028	527054	566248	752467	562953	657667	763884	638589	807199	768504
11.25_303.1762m/z		303.176	1	11.2483	0.115883	11	1	---	---	100 - 3.1	0	---	0	0	0	0	0	0	0	0	0	0	0	0	0	0	0	0	0	0
11.24_147.1122m/z		147.112	1	11.2411	0.0543667	40	1.06665	FL-Heigh	FL-Low	100 - 0.582	34802.9	8.29	24572	35124.9	38409.8	31137.9	38521.9	28225.1	32477.1	38032.1	33899.6	25040.6	28097.8	37571	26449.3	36632.2	31689.7	31610	39999.2	36081.6
11.23_176.0152m/z		176.015	1	11.2295	0.6123	2	1	---	---	100	0	---	0	0	0	0	0	0	0	0	0	0	0	0	0	0	0	0	0	0
11.23_708.2524m/z		708.252	1	11.2256	0.278	7	1	---	---	100 - 22.5	0	---	0	0	0	0	0	0	0	0	0	0	0	0	0	0	0	0	0	0
11.19_308.0897m/z		308.09	1	11.1873	0.27915	55	17.8061	FL-Heigh	FL-Ctrl	100 - 6.05	18861.7	71.86	0	527.765	2650.09	2500.8	13566.6	7133.62	14656.1	5019.26	36909.8	0	422.18	2592.22	2124.25	12901.1	8009.26	14264.8	5278.86	39285.6
11.18_243.1078m/z		243.108	1	11.1758	0.0830667	12	1	---	---	100 - 4.87	0	---	0	0	0	0	0	0	0	0	0	0	0	0	0	0	0	0	0	0
11.16_146.9706m/z		146.971	1	11.1646	0.0649167	6	1	---	---	100	0	---	0	0	0	0	0	0	0	0	0	0	0	0	0	0	0	0	0	0
11.16_213.1384m/z		213.138	1	11.1575	0.00715	10	Infinity	FL-Low	FL-Ctrl	100 - 51.5 - 54.1	18.7378	173.21	0	0	0	56.2135	0	0	0	0	0	0	0	0	47.7493	0	0	0	0	0
11.15_288.1273m/z		288.127	1	11.1503	0.1772	2	1.3712	FL-Low	FL-Ctrl	100	96578.6	4.75	28267.4	87317.3	95716.5	88745.3	104984	96006.2	88648.2	92442.3	97433.4	28806.4	69848.5	93626.3	75382.7	99834.3	107791	86281.4	97223.6	103705
11.15_471.2169m/z		471.217	1	11.1463	0.0945833	67	1.21821	FL-Heigh	FL-Low	100 - 6.7	202046	22.75	100171	201860	223928	196455	177407	123706	153595	249823	202722	102081	161476	219037	166874	168705	138891	149494	262744	215770
11.13_532.1854m/z		532.185	1	11.1308	0.185917	12	1	---	---	100 - 18.6	0	---	0	0	0	0	0	0	0	0	0	0	0	0	0	0	0	0	0	0
11.13_148.9838m/z		148.984	1	11.1308	0.0302	0	1	---	---	100	0	---	0	0	0	0	0	0	0	0	0	0	0	0	0	0	0	0	0	0
11.13_148.7827m/z		148.783	1	11.1308	0.0302	0	1	---	---	100 - 79.9	0	---	0	0	0	0	0	0	0	0	0	0	0	0	0	0	0	0	0	0
11.13_337.1703m/z		337.17	1	11.1273	0.7236	29	1.09302	FL-Ctrl	FL-Heigh	100 - 13.2 - 1.6	1.455e+07	1.96	1.32859e+07	1.56659e+07	1.46981e+07	1.36446e+07	1.43466e+07	1.26041e+07	1.31874e+07	1.36119e+07	1.31359e+07	1.35393e+07	1.25317e+07	1.43771e+07	1.15901e+07	1.36428e+07	1.41512e+07	1.28353e+07	1.4316e+07	1.39815e+07
11.13_244.1378m/z		244.138	1	11.1273	0.2441	1	1.18166	FL-Heigh	FL-Ctrl	100	129555	2.77	65194.7	129447	134275	117975	131767	123401	128056	126958	133652	66437.8	103549	131343	100212	125303	138548	124637	133525	142255
11.12_342.1872m/z		342.187	1	11.1233	0.377567	21	1.07798	FL-Ctrl	FL-Heigh	100	338348	1.86	283283	365935	365826	314685	348929	289488	307583	314895	319142	288685	292725	357837	267302	331813	325022	299371	331182	339685
11.12_318.1283m/z		318.128	1	11.1233	0.577467	30	1.12604	FL-Heigh	FL-Ctrl	100 - 11.4 - 0.353	4.02985e+06	1.62	2.82289e+06	3.93387e+06	3.97961e+06	3.72705e+06	4.09954e+06	4.08337e+06	4.01904e+06	3.97061e+06	4.0999e+06	2.87672e+06	3.14686e+06	3.8927e+06	3.16586e+06	3.89844e+06	4.5846e+06	3.91174e+06	4.17598e+06	4.3638e+06
11.12_306.1374m/z		306.137	1	11.1197	0.0868333	30	1.19144	FL-Heigh	FL-Ctrl	100 - 0.358	288755	7.37	151940	289163	285971	234958	308142	286103	283007	270949	312308	154837	231313	279726	199580	293026	321222	275451	284962	332411
11.12_282.1073m/z		282.107	1	11.1197	0.150433	13	1.37627	FL-Heigh	FL-Ctrl	100	78071.3	4.54	19947.1	75399.8	74833.2	70009.3	75569.5	76038.4	83533.1	72417.4	78263.5	20327.5	60315.2	73199	59467.8	71862.6	85372	81302.8	76162.9	83301.1
11.12_209.0582m/z		209.058	1	11.1197	0.138933	46	Infinity	FL-Low	FL-Ctrl	100 - 4.58	113.937	173.21	0	0	0	0	0	341.81	0	290.345	0	0	0	0	0	0	383.767	0	305.362	0
11.11_343.1905m/z		343.19	1	11.1082	0.6805	46	1.1067	FL-Ctrl	FL-Heigh	100 - 6.82 - 1.1	1.61731e+07	1.73	1.4578e+07	1.72614e+07	1.668e+07	1.48315e+07	1.61658e+07	1.37742e+07	1.45163e+07	1.49016e+07	1.44237e+07	1.4856e+07	1.3808e+07	1.63157e+07	1.25983e+07	1.53728e+07	1.54649e+07	1.41287e+07	1.56723e+07	1.53522e+07
11.11_146.7173m/z		146.717	1	11.1082	0.0190667	0	1	---	---	100	0	---	0	0	0	0	0	0	0	0	0	0	0	0	0	0	0	0	0	0
11.08_148.9838m/z		148.984	1	11.0829	0.0213167	0	1	---	---	100	0	---	0	0	0	0	0	0	0	0	0	0	0	0	0	0	0	0	0	0
11.08_148.7827m/z		148.783	1	11.0829	0.0213167	0	1	---	---	100	0	---	0	0	0	0	0	0	0	0	0	0	0	0	0	0	0	0	0	0
11.08_175.8388m/z		175.839	1	11.0789	0.6123	0	1	---	---	100	0	---	0	0	0	0	0	0	0	0	0	0	0	0	0	0	0	0	0	0
11.08_175.8006m/z		175.801	1	11.0789	0.150583	0	1	---	---	100	0	---	0	0	0	0	0	0	0	0	0	0	0	0	0	0	0	0	0	0
11.08_175.4695m/z		175.469	1	11.0789	0.150583	0	1	---	---	100	0	---	0	0	0	0	0	0	0	0	0	0	0	0	0	0	0	0	0	0
11.08_175.2492m/z		175.249	1	11.0789	0.150583	0	1	---	---	95.7 - 100	0	---	0	0	0	0	0	0	0	0	0	0	0	0	0	0	0	0	0	0
11.07_147.0758m/z		147.076	1	11.071	0.0119	49	5.10709	FL-Heigh	FL-Ctrl	100	336.728	41.51	197.8	0	0	253.113	422.185	0	176.661	398.904	434.618	201.572	0	0	215.001	401.475	0	171.944	419.536	462.594
11.07_146.9706m/z		146.971	1	11.067	0.0119	6	1	---	---	100	0	---	0	0	0	0	0	0	0	0	0	0	0	0	0	0	0	0	0	0
11.05_479.1282m/z		479.128	1	11.0523	0.20875	67	3.55714	FL-Low	FL-Ctrl	100	10368.9	19.82	3323.15	3167.82	2253.86	18521	7019.46	5566.14	8084.95	8066.18	1742.84	3386.51	2534.06	2204.64	15732.2	6675.13	6249.38	7869.09	8483.38	1855.03
11.02_481.0536m/z		481.054	1	11.017	0.0702167	69	3.64491	FL-Heigh	FL-Ctrl	100	10069.1	45.65	0	4574.72	3712.8	1743.72	2588.95	4328.35	10141.3	17163.4	2902.6	0	3659.5	3631.72	1481.16	2461.95	4859.65	9870.56	18051.1	3089.44	CYSTINE	CYSTINE	2M+H	C6H12N2O4S2	52	80.6	-2.94602	82.9649
11.00_262.1385m/z		262.139	1	10.997	0.06585	22	Infinity	FL-Heigh	FL-Ctrl	100	64.472	173.21	0	0	0	0	0	0	0	0	193.416	0	0	0	0	0	0	0	0	205.866
10.98_226.0836m/z		226.084	1	10.9781	0.168867	56	Infinity	FL-Heigh	FL-Ctrl	100 - 1.5	64.3371	173.21	0	0	0	0	0	0	0	0	193.011	0	0	0	0	0	0	0	0	205.435
10.97_241.0099m/z		241.01	1	10.9746	0.210467	8	Infinity	FL-Heigh	FL-Ctrl	100	4217.82	62.7	0	0	0	1311.11	879.333	7875.69	4715.74	6577.96	1359.76	0	0	0	1113.69	836.199	8842.43	4589.83	6918.18	1447.28
10.97_122.0264m/z		122.026	1	10.9746	0.2433	16	1.24029	FL-Heigh	FL-Ctrl	100	28486.7	9.4	24084.8	18661.7	26156.7	22533.8	22153.4	29555.2	26328.9	31483.1	27648.2	24544.1	14928.2	25585.5	19140.8	21066.7	33183	25625.9	33111.5	29427.9
10.97_195.0250m/z		195.025	1	10.9706	0.239333	7	1.34742	FL-Heigh	FL-Ctrl	100	48676.8	4.66	37013.9	29093.5	42270.2	33956.6	34685.7	52514.3	46070.2	49766	50194.3	37719.6	23273	41347.1	28843.7	32984.2	58960.4	44840.2	52340	53425.2
10.97_120.0105m/z		120.011	1	10.9706	0.2584	0	1.28511	FL-Heigh	FL-Ctrl	100	38822.9	7.81	30183.2	26345.2	34101	29959.8	27807.4	44413.9	35508.5	41461.5	39498.6	30758.7	21074.6	33356.3	25448.7	26443.4	49865.6	34560.5	43606	42041
10.97_175.1183m/z		175.118	1	10.9668	0.1042	25	1.09455	FL-Heigh	FL-Ctrl	100 - 1.3	152186	4.15	126363	132688	158066	145175	144065	155237	168158	136718	151681	128773	106142	154615	123316	136998	174292	163669	143789	161444
10.96_176.9873m/z		176.987	1	10.9628	0.266683	4	1	---	---	100	0	---	0	0	0	0	0	0	0	0	0	0	0	0	0	0	0	0	0	0
10.96_176.6024m/z		176.602	1	10.9628	0.266683	0	1	---	---	100	0	---	0	0	0	0	0	0	0	0	0	0	0	0	0	0	0	0	0	0
10.96_176.2680m/z		176.268	1	10.9628	0.266683	0	1	---	---	100	0	---	0	0	0	0	0	0	0	0	0	0	0	0	0	0	0	0	0	0
10.96_176.1570m/z		176.157	1	10.9628	0.266683	0	1	---	---	100	0	---	0	0	0	0	0	0	0	0	0	0	0	0	0	0	0	0	0	0
10.95_304.1602m/z		304.16	1	10.9511	0.5171	8	1	---	---	100 - 7.93	0	---	0	0	0	0	0	0	0	0	0	0	0	0	0	0	0	0	0	0	23931	Arg Glu	M+H	C11H21N5O5	50.7	66.1	-4.51346	92.7989
10.93_130.0494m/z		130.049	1	10.9331	0.068	34	1.43779	FL-Heigh	FL-Ctrl	100 - 0.157	6370.88	7.52	1731.4	4601.95	6959.73	4930.2	5201.58	5712.89	6296.91	5776.32	7039.42	1764.41	3681.28	6807.74	4187.85	4946.42	6414.15	6128.79	6075.08	7492.54
10.93_125.5846m/z		125.585	1	10.9331	0.29645	0	1	---	---	100	0	---	0	0	0	0	0	0	0	0	0	0	0	0	0	0	0	0	0	0
10.93_125.3185m/z		125.318	1	10.9331	0.29645	0	1	---	---	100	0	---	0	0	0	0	0	0	0	0	0	0	0	0	0	0	0	0	0	0
10.93_176.7877m/z		176.788	1	10.9289	0.0143	0	1	---	---	100	0	---	0	0	0	0	0	0	0	0	0	0	0	0	0	0	0	0	0	0
10.93_176.4539m/z		176.454	1	10.9289	0.0143	0	1	---	---	100	0	---	0	0	0	0	0	0	0	0	0	0	0	0	0	0	0	0	0	0
10.93_176.2445m/z		176.245	1	10.9289	0.0143	0	1	---	---	100	0	---	0	0	0	0	0	0	0	0	0	0	0	0	0	0	0	0	0	0
10.93_176.1327m/z		176.133	1	10.9289	0.0143	0	1	---	---	100	0	---	0	0	0	0	0	0	0	0	0	0	0	0	0	0	0	0	0	0
10.93_175.8386m/z		175.839	1	10.9266	0.14045	0	1	---	---	100	0	---	0	0	0	0	0	0	0	0	0	0	0	0	0	0	0	0	0	0
10.93_175.8006m/z		175.801	1	10.9266	0.14045	0	1	---	---	100	0	---	0	0	0	0	0	0	0	0	0	0	0	0	0	0	0	0	0	0
10.93_175.4695m/z		175.469	1	10.9266	0.14045	0	1	---	---	100	0	---	0	0	0	0	0	0	0	0	0	0	0	0	0	0	0	0	0	0
10.93_175.2492m/z		175.249	1	10.9266	0.14045	0	1	---	---	100	0	---	0	0	0	0	0	0	0	0	0	0	0	0	0	0	0	0	0	0
10.90_165.9823m/z		165.982	1	10.8988	0.0293	9	1.86222	FL-Ctrl	FL-Heigh	100 - 0.87	8419.39	26.44	8639.68	10526.8	6091.69	11691.9	7134.25	4321.6	5526.54	5015.78	3021.14	8804.42	8420.79	5958.66	9931.39	6784.29	4852.07	5378.99	5275.21	3215.61
10.90_148.9838m/z		148.984	1	10.8952	0.168233	0	Infinity	FL-Low	FL-Ctrl	100	9.17992	173.21	0	0	0	0	0	27.5397	0	0	0	0	0	0	0	0	30.9202	0	0	0
10.90_148.7827m/z		148.783	1	10.8952	0.168233	0	1	---	---	100	0	---	0	0	0	0	0	0	0	0	0	0	0	0	0	0	0	0	0	0
10.90_148.7338m/z		148.734	1	10.8952	0.0336833	0	1	---	---	100	0	---	0	0	0	0	0	0	0	0	0	0	0	0	0	0	0	0	0	0
10.90_148.4290m/z		148.429	1	10.8952	0.0144667	0	1	---	---	100	0	---	0	0	0	0	0	0	0	0	0	0	0	0	0	0	0	0	0	0
10.90_148.3805m/z		148.381	1	10.8952	0.0144667	0	1	---	---	100	0	---	0	0	0	0	0	0	0	0	0	0	0	0	0	0	0	0	0	0
10.90_148.1331m/z		148.133	1	10.8952	0.0144667	1	1	---	---	100	0	---	0	0	0	0	0	0	0	0	0	0	0	0	0	0	0	0	0	0
10.90_126.3007m/z		126.301	1	10.8952	0.0336833	0	1	---	---	100	0	---	0	0	0	0	0	0	0	0	0	0	0	0	0	0	0	0	0	0
10.90_126.1443m/z		126.144	1	10.8952	0.0336833	0	1	---	---	100	0	---	0	0	0	0	0	0	0	0	0	0	0	0	0	0	0	0	0	0
10.89_126.4209m/z		126.421	1	10.8877	0.0412333	0	1	---	---	100	0	---	0	0	0	0	0	0	0	0	0	0	0	0	0	0	0	0	0	0
10.88_248.1594m/z		248.159	1	10.8804	0.0559833	3	1	---	---	100 - 1.26	0	---	0	0	0	0	0	0	0	0	0	0	0	0	0	0	0	0	0	0
10.86_94.3123m/z		94.3123	1	10.8649	0.0267333	0	1	---	---	100	0	---	0	0	0	0	0	0	0	0	0	0	0	0	0	0	0	0	0	0
10.86_94.1050m/z		94.105	1	10.8649	0.0267333	0	1	---	---	100	0	---	0	0	0	0	0	0	0	0	0	0	0	0	0	0	0	0	0	0
10.86_93.8933m/z		93.8933	1	10.8649	0.0267333	0	1	---	---	100	0	---	0	0	0	0	0	0	0	0	0	0	0	0	0	0	0	0	0	0
10.86_93.8073m/z		93.8073	1	10.8649	0.0267333	0	1	---	---	100	0	---	0	0	0	0	0	0	0	0	0	0	0	0	0	0	0	0	0	0
10.85_232.1394m/z		232.139	1	10.8454	0.134467	2	1	---	---	100 - 2.05	0	---	0	0	0	0	0	0	0	0	0	0	0	0	0	0	0	0	0	0
10.85_148.8782m/z		148.878	1	10.8454	0.0234167	0	1	---	---	100	0	---	0	0	0	0	0	0	0	0	0	0	0	0	0	0	0	0	0	0
10.85_148.7628m/z		148.763	1	10.8454	0.0234167	0	1	---	---	100	0	---	0	0	0	0	0	0	0	0	0	0	0	0	0	0	0	0	0	0
10.85_148.5434m/z		148.543	1	10.8454	0.0234167	0	1	---	---	100	0	---	0	0	0	0	0	0	0	0	0	0	0	0	0	0	0	0	0	0
10.85_148.4003m/z		148.4	1	10.8454	0.0234167	0	1	---	---	100	0	---	0	0	0	0	0	0	0	0	0	0	0	0	0	0	0	0	0	0
10.85_148.3705m/z		148.371	1	10.8454	0.0234167	0	1	---	---	100	0	---	0	0	0	0	0	0	0	0	0	0	0	0	0	0	0	0	0	0
10.84_176.9873m/z		176.987	1	10.8356	0.01375	4	1	---	---	100	0	---	0	0	0	0	0	0	0	0	0	0	0	0	0	0	0	0	0	0
10.84_176.6024m/z		176.602	1	10.8356	0.01375	0	1	---	---	100	0	---	0	0	0	0	0	0	0	0	0	0	0	0	0	0	0	0	0	0
10.84_176.2680m/z		176.268	1	10.8356	0.01375	0	1	---	---	100	0	---	0	0	0	0	0	0	0	0	0	0	0	0	0	0	0	0	0	0
10.84_176.1570m/z		176.157	1	10.8356	0.01375	0	1	---	---	100	0	---	0	0	0	0	0	0	0	0	0	0	0	0	0	0	0	0	0	0
10.84_94.3948m/z		94.3948	1	10.8356	0.01375	0	1	---	---	100	0	---	0	0	0	0	0	0	0	0	0	0	0	0	0	0	0	0	0	0
10.84_94.1386m/z		94.1386	1	10.8356	0.01375	0	1	---	---	100	0	---	0	0	0	0	0	0	0	0	0	0	0	0	0	0	0	0	0	0
10.84_94.0663m/z		94.0663	1	10.8356	0.01375	0	1	---	---	100	0	---	0	0	0	0	0	0	0	0	0	0	0	0	0	0	0	0	0	0
10.84_93.8505m/z		93.8505	1	10.8356	0.01375	0	1	---	---	100	0	---	0	0	0	0	0	0	0	0	0	0	0	0	0	0	0	0	0	0
10.82_148.9838m/z		148.984	1	10.8204	0.0119	0	1	---	---	100	0	---	0	0	0	0	0	0	0	0	0	0	0	0	0	0	0	0	0	0
10.82_148.7827m/z		148.783	1	10.8204	0.0119	0	1	---	---	100	0	---	0	0	0	0	0	0	0	0	0	0	0	0	0	0	0	0	0	0
10.82_148.7338m/z		148.734	1	10.8204	0.0119	0	1	---	---	100	0	---	0	0	0	0	0	0	0	0	0	0	0	0	0	0	0	0	0	0
10.82_148.4290m/z		148.429	1	10.8204	0.0119	0	1	---	---	100	0	---	0	0	0	0	0	0	0	0	0	0	0	0	0	0	0	0	0	0
10.82_148.3805m/z		148.381	1	10.8204	0.0119	0	1	---	---	100	0	---	0	0	0	0	0	0	0	0	0	0	0	0	0	0	0	0	0	0
10.82_148.1331m/z		148.133	1	10.8204	0.0119	1	1	---	---	100	0	---	0	0	0	0	0	0	0	0	0	0	0	0	0	0	0	0	0	0
10.82_223.9875m/z		223.987	1	10.8165	0.370567	2	1.51997	FL-Ctrl	FL-Heigh	100 - 4.69	239358	17.9	258431	276517	183126	250535	214079	155351	190000	140277	142150	263358	221197	179126	212811	203577	174420	184927	147533	151300
10.81_125.7115m/z		125.712	1	10.8073	0.06515	0	1	---	---	100	0	---	0	0	0	0	0	0	0	0	0	0	0	0	0	0	0	0	0	0
10.81_125.4812m/z		125.481	1	10.8073	0.06515	0	1	---	---	100	0	---	0	0	0	0	0	0	0	0	0	0	0	0	0	0	0	0	0	0
10.79_349.0162m/z		349.016	1	10.7933	0.210117	4	7.18808	FL-Heigh	FL-Low	100 - 6.78	19562.2	123.1	0	0	26463.5	0	1701.16	6463.28	1655.96	634.724	56396	0	0	25885.6	0	1617.71	7256.64	1611.75	667.553	60026.1
10.78_273.0020m/z		273.002	1	10.7802	0.312	11	1.24424	FL-Heigh	FL-Ctrl	100 - 7.42	689508	7.7	636332	445513	580631	542773	500306	891145	646676	748934	672914	648465	356383	567951	461046	475765	1.00053e+06	629410	787670	716228
10.78_175.7632m/z		175.763	1	10.7802	0.0523167	0	1	---	---	100	0	---	0	0	0	0	0	0	0	0	0	0	0	0	0	0	0	0	0	0
10.78_264.9696m/z		264.97	1	10.777	0.898867	3	1	---	---	100	0	---	0	0	0	0	0	0	0	0	0	0	0	0	0	0	0	0	0	0
10.78_263.1226m/z		263.123	1	10.777	0.2133	66	1	---	---	100 - 8.07	0	---	0	0	0	0	0	0	0	0	0	0	0	0	0	0	0	0	0	0
10.78_214.8058m/z		214.806	1	10.777	0.898867	1	1	---	---	100	0	---	0	0	0	0	0	0	0	0	0	0	0	0	0	0	0	0	0	0
10.78_214.2233m/z		214.223	1	10.777	0.715667	0	1	---	---	100	0	---	0	0	0	0	0	0	0	0	0	0	0	0	0	0	0	0	0	0
10.78_214.1417m/z		214.142	1	10.777	0.63605	11	1	---	---	100	0	---	0	0	0	0	0	0	0	0	0	0	0	0	0	0	0	0	0	0
10.78_213.8939m/z		213.894	1	10.777	0.898867	0	1	---	---	100	0	---	0	0	0	0	0	0	0	0	0	0	0	0	0	0	0	0	0	0
10.78_213.0564m/z		213.056	1	10.777	0.508633	10	1	---	---	100	0	---	0	0	0	0	0	0	0	0	0	0	0	0	0	0	0	0	0	0
10.78_212.8102m/z		212.81	1	10.777	0.512217	0	1	---	---	100	0	---	0	0	0	0	0	0	0	0	0	0	0	0	0	0	0	0	0	0
10.78_212.5485m/z		212.548	1	10.777	0.2286	0	1	---	---	100	0	---	0	0	0	0	0	0	0	0	0	0	0	0	0	0	0	0	0	0
10.78_212.3849m/z		212.385	1	10.777	0.38975	0	1	---	---	100	0	---	0	0	0	0	0	0	0	0	0	0	0	0	0	0	0	0	0	0
10.78_212.2703m/z		212.27	1	10.777	0.24885	0	1	---	---	100	0	---	0	0	0	0	0	0	0	0	0	0	0	0	0	0	0	0	0	0
10.78_212.1395m/z		212.14	1	10.777	0.252433	9	1	---	---	100	0	---	0	0	0	0	0	0	0	0	0	0	0	0	0	0	0	0	0	0
10.78_178.0853m/z		178.085	1	10.777	0.898867	43	1	---	---	100	0	---	0	0	0	0	0	0	0	0	0	0	0	0	0	0	0	0	0	0
10.78_177.7726m/z		177.773	1	10.777	0.898867	0	1	---	---	100	0	---	0	0	0	0	0	0	0	0	0	0	0	0	0	0	0	0	0	0
10.78_177.3230m/z		177.323	1	10.777	0.898867	0	1	---	---	100	0	---	0	0	0	0	0	0	0	0	0	0	0	0	0	0	0	0	0	0
10.78_175.8006m/z		175.801	1	10.777	0.0523167	0	1	---	---	100	0	---	0	0	0	0	0	0	0	0	0	0	0	0	0	0	0	0	0	0
10.78_175.3341m/z		175.334	1	10.777	0.0523167	0	1	---	---	100	0	---	0	0	0	0	0	0	0	0	0	0	0	0	0	0	0	0	0	0
10.78_149.7825m/z		149.783	1	10.777	0.44275	0	1	---	---	100	0	---	0	0	0	0	0	0	0	0	0	0	0	0	0	0	0	0	0	0
10.78_148.8782m/z		148.878	1	10.777	0.0289	0	1	---	---	100	0	---	0	0	0	0	0	0	0	0	0	0	0	0	0	0	0	0	0	0
10.78_148.7628m/z		148.763	1	10.777	0.0289	0	1	---	---	100	0	---	0	0	0	0	0	0	0	0	0	0	0	0	0	0	0	0	0	0
10.78_148.5434m/z		148.543	1	10.777	0.0289	0	1	---	---	100	0	---	0	0	0	0	0	0	0	0	0	0	0	0	0	0	0	0	0	0
10.78_148.4003m/z		148.4	1	10.777	0.0289	0	1	---	---	100	0	---	0	0	0	0	0	0	0	0	0	0	0	0	0	0	0	0	0	0
10.78_148.3705m/z		148.371	1	10.777	0.0289	0	1	---	---	100	0	---	0	0	0	0	0	0	0	0	0	0	0	0	0	0	0	0	0	0
10.78_146.9706m/z		146.971	1	10.777	0.3139	6	1	---	---	100	0	---	0	0	0	0	0	0	0	0	0	0	0	0	0	0	0	0	0	0
10.78_126.4209m/z		126.421	1	10.777	0.28355	0	1	---	---	100	0	---	0	0	0	0	0	0	0	0	0	0	0	0	0	0	0	0	0	0
10.78_126.1662m/z		126.166	1	10.777	0.2829	0	1	---	---	100	0	---	0	0	0	0	0	0	0	0	0	0	0	0	0	0	0	0	0	0
10.78_126.0834m/z		126.083	1	10.777	0.27	0	1	---	---	100	0	---	0	0	0	0	0	0	0	0	0	0	0	0	0	0	0	0	0	0
10.78_125.9654m/z		125.965	1	10.777	0.2901	0	2.90185	FL-Ctrl	FL-Heigh	100	313.966	25.88	653.44	175.139	113.321	232.454	203.599	118.796	140.529	92.4499	91.6074	665.899	140.1	110.846	197.453	193.611	133.378	136.777	97.2316	97.5039
10.78_125.8154m/z		125.815	1	10.777	0.27975	0	1	---	---	100	0	---	0	0	0	0	0	0	0	0	0	0	0	0	0	0	0	0	0	0
10.78_125.7115m/z		125.712	1	10.777	0.4464	0	1	---	---	100	0	---	0	0	0	0	0	0	0	0	0	0	0	0	0	0	0	0	0	0
10.78_125.4812m/z		125.481	1	10.777	0.4464	0	1	---	---	100	0	---	0	0	0	0	0	0	0	0	0	0	0	0	0	0	0	0	0	0
10.78_125.0523m/z		125.052	1	10.777	0.898867	0	1	---	---	100	0	---	0	0	0	0	0	0	0	0	0	0	0	0	0	0	0	0	0	0
10.78_108.5496m/z		108.55	1	10.777	0.898867	0	1	---	---	100	0	---	0	0	0	0	0	0	0	0	0	0	0	0	0	0	0	0	0	0
10.78_108.0494m/z		108.049	1	10.777	0.898867	0	1	---	---	100	0	---	0	0	0	0	0	0	0	0	0	0	0	0	0	0	0	0	0	0
10.78_107.9136m/z		107.914	1	10.777	0.898867	0	1	---	---	100	0	---	0	0	0	0	0	0	0	0	0	0	0	0	0	0	0	0	0	0
10.78_107.4125m/z		107.412	1	10.777	0.898867	0	1	---	---	100	0	---	0	0	0	0	0	0	0	0	0	0	0	0	0	0	0	0	0	0
10.78_97.8458m/z		97.8458	1	10.777	0.898867	0	1	---	---	100	0	---	0	0	0	0	0	0	0	0	0	0	0	0	0	0	0	0	0	0
10.78_94.3123m/z		94.3123	1	10.777	0.246433	0	1	---	---	100	0	---	0	0	0	0	0	0	0	0	0	0	0	0	0	0	0	0	0	0
10.78_94.1050m/z		94.105	1	10.777	0.246433	0	1	---	---	100	0	---	0	0	0	0	0	0	0	0	0	0	0	0	0	0	0	0	0	0
10.78_93.8933m/z		93.8933	1	10.777	0.246433	0	1	---	---	100	0	---	0	0	0	0	0	0	0	0	0	0	0	0	0	0	0	0	0	0
10.78_93.8073m/z		93.8073	1	10.777	0.246433	0	1	---	---	100	0	---	0	0	0	0	0	0	0	0	0	0	0	0	0	0	0	0	0	0
10.78_82.1467m/z		82.1467	1	10.777	0.898867	0	1	---	---	100	0	---	0	0	0	0	0	0	0	0	0	0	0	0	0	0	0	0	0	0
10.77_294.9840m/z		294.984	1	10.7662	0.135017	5	1.5209	FL-Low	FL-Ctrl	100	27429.6	19.29	21888.1	17606.5	14610.7	29859.7	21361.1	31067.9	26116.3	31252.1	19917.9	22305.5	14084.1	14291.6	25363.7	20313.3	34881.5	25419	32868.5	21200
10.75_123.0653m/z		123.065	1	10.7511	0.373933	12	1	---	---	100	0	---	0	0	0	0	0	0	0	0	0	0	0	0	0	0	0	0	0	0
10.75_176.7877m/z		176.788	1	10.7475	0.20915	0	1	---	---	100	0	---	0	0	0	0	0	0	0	0	0	0	0	0	0	0	0	0	0	0
10.75_176.4539m/z		176.454	1	10.7475	0.199033	0	1	---	---	100	0	---	0	0	0	0	0	0	0	0	0	0	0	0	0	0	0	0	0	0
10.75_176.2445m/z		176.245	1	10.7475	0.20915	0	1	---	---	100	0	---	0	0	0	0	0	0	0	0	0	0	0	0	0	0	0	0	0	0
10.75_176.1327m/z		176.133	1	10.7475	0.2157	0	1	---	---	100	0	---	0	0	0	0	0	0	0	0	0	0	0	0	0	0	0	0	0	0
10.74_116.0702m/z		116.07	1	10.741	0.609917	20	1.14012	FL-Heigh	FL-Ctrl	100 - 4.7	70050.5	1.31	62271.5	60658.9	61392.9	59711.9	69027.1	62476.6	64130.1	68923.2	77098	63458.9	48523.4	60052.2	50720.9	65641	70145.6	62417.9	72488.1	82060.6
10.68_148.9838m/z		148.984	1	10.6809	0.350267	0	1	---	---	100	0	---	0	0	0	0	0	0	0	0	0	0	0	0	0	0	0	0	0	0
10.68_148.7827m/z		148.783	1	10.6809	0.350267	0	1	---	---	100 - 79.9	0	---	0	0	0	0	0	0	0	0	0	0	0	0	0	0	0	0	0	0
10.68_148.7338m/z		148.734	1	10.6809	0.0851333	0	1	---	---	100	0	---	0	0	0	0	0	0	0	0	0	0	0	0	0	0	0	0	0	0
10.68_148.4290m/z		148.429	1	10.6809	0.0851333	0	1	---	---	100	0	---	0	0	0	0	0	0	0	0	0	0	0	0	0	0	0	0	0	0
10.68_148.3805m/z		148.381	1	10.6809	0.0851333	0	1	---	---	100	0	---	0	0	0	0	0	0	0	0	0	0	0	0	0	0	0	0	0	0
10.68_148.1331m/z		148.133	1	10.6809	0.0851333	1	1	---	---	100	0	---	0	0	0	0	0	0	0	0	0	0	0	0	0	0	0	0	0	0
10.65_263.1226m/z		263.123	1	10.6511	0.130917	74	1	---	---	100 - 10.1	0	---	0	0	0	0	0	0	0	0	0	0	0	0	0	0	0	0	0	0
10.60_213.9793m/z		213.979	1	10.5994	0.0159333	3	1	---	---	100	0	---	0	0	0	0	0	0	0	0	0	0	0	0	0	0	0	0	0	0
10.58_651.2793m/z		651.279	1	10.5833	0.1356	26	1.21933	FL-Heigh	FL-Ctrl	100 - 19.7 - 0.16	458146	4.47	447637	334534	345035	380734	331257	446437	460943	436425	477070	456172	267606	337500	323406	315008	501236	448636	458997	507778
10.51_277.1383m/z		277.138	1	10.507	0.13435	11	1	---	---	100 - 7	0	---	0	0	0	0	0	0	0	0	0	0	0	0	0	0	0	0	0	0
10.50_263.1225m/z		263.123	1	10.5003	0.1908	64	1	---	---	100 - 10.5	0	---	0	0	0	0	0	0	0	0	0	0	0	0	0	0	0	0	0	0
10.49_347.1363m/z		347.136	1	10.4941	0.285167	80	1.42995	FL-Ctrl	FL-Heigh	100 - 2.44	314436	13.1	282405	360921	299983	283151	291784	179536	255050	178509	226123	287790	288714	293432	240516	277471	201574	248240	187741	240678
10.49_214.2088m/z		214.209	1	10.487	0.1563	0	1	---	---	100	0	---	0	0	0	0	0	0	0	0	0	0	0	0	0	0	0	0	0	0
10.45_129.1018m/z		129.102	1	10.449	0.96275	3	1.25584	FL-Heigh	FL-Ctrl	100	132128	5.69	96992.4	100922	117716	119909	115413	130490	124161	139113	133109	98841.9	80731.6	115145	101854	109752	146507	120846	146308	141677	HMDB0256575	piperidine-1-carboxamide	M+H	C6H12N2O	53.2	77.4	-3.74149	92.731		http://nonlinear.com/redirect/outbound?p=hmdb&param=HMDB0256575
10.43_130.0858m/z		130.086	1	10.4259	1.0527	45	1.16053	FL-Heigh	FL-Ctrl	100 - 6.28	3.67772e+06	3.92	3.18862e+06	2.99473e+06	3.32365e+06	3.3117e+06	3.1498e+06	3.70607e+06	3.5205e+06	3.80369e+06	3.70897e+06	3.24942e+06	2.3956e+06	3.25107e+06	2.81305e+06	2.99529e+06	4.16099e+06	3.42651e+06	4.00042e+06	3.94771e+06
10.40_84.0805m/z		84.0805	1	10.405	1.02815	13	1.15287	FL-Heigh	FL-Ctrl	100 - 5.26	669213	4.62	588440	540575	612410	591332	554310	671112	633524	686901	687213	599660	432427	599036	502293	527119	753490	616610	722429	731448
10.36_232.1072m/z		232.107	1	10.3614	0.0290333	26	1.59084	FL-Low	FL-Heigh	100 - 1.67	8949.1	11.25	9764.76	4901.61	8578.35	11251.3	9543.62	6052.33	4957.6	6215.66	5702.86	9950.95	3920.99	8391.02	9557.2	9075.47	6795.24	4825.24	6537.15	6069.94
10.34_168.0762m/z		168.076	1	10.3386	0.989233	5	1.07037	FL-Heigh	FL-Ctrl	100	55982.5	7.65	47574.1	54477.1	54854.8	55426.4	48430.6	55516.9	68924.2	48964.6	50058.7	48481.2	43578.3	53656.9	47080.7	46054.9	62331.6	67084	51497.2	53280.9	HMDB0029873	(S)-Spinacine	M+H	C7H9N3O2	51.4	69.8	-3.42861	91.2358		http://nonlinear.com/redirect/outbound?p=hmdb&param=HMDB0029873
10.33_213.1381m/z		213.138	1	10.3307	0.201133	11	1	---	---	100 - 22.2 - 23.3	0	---	0	0	0	0	0	0	0	0	0	0	0	0	0	0	0	0	0	0
10.33_213.9793m/z		213.979	1	10.3271	0.631	3	Infinity	FL-Ctrl	FL-Low	100	72.8591	173.21	0	218.577	0	0	0	0	0	0	0	0	174.848	0	0	0	0	0	0	0
10.33_213.3541m/z		213.354	1	10.3271	0.471117	0	1	---	---	100	0	---	0	0	0	0	0	0	0	0	0	0	0	0	0	0	0	0	0	0
10.33_212.8622m/z		212.862	1	10.3271	0.471117	1	1	---	---	100	0	---	0	0	0	0	0	0	0	0	0	0	0	0	0	0	0	0	0	0
10.33_212.4083m/z		212.408	1	10.3271	0.471117	0	1	---	---	100	0	---	0	0	0	0	0	0	0	0	0	0	0	0	0	0	0	0	0	0
10.33_212.1583m/z		212.158	1	10.3271	0.471117	0	1	---	---	100	0	---	0	0	0	0	0	0	0	0	0	0	0	0	0	0	0	0	0	0
10.33_211.9092m/z		211.909	1	10.3271	0.471117	0	1	---	---	100	0	---	0	0	0	0	0	0	0	0	0	0	0	0	0	0	0	0	0	0
10.33_176.6089m/z		176.609	1	10.3271	0.471117	0	1	---	---	100	0	---	0	0	0	0	0	0	0	0	0	0	0	0	0	0	0	0	0	0
10.33_175.9685m/z		175.968	1	10.3271	0.471117	0	1	---	---	100	0	---	0	0	0	0	0	0	0	0	0	0	0	0	0	0	0	0	0	0
10.33_175.7705m/z		175.771	1	10.3271	0.471117	0	1	---	---	100	0	---	0	0	0	0	0	0	0	0	0	0	0	0	0	0	0	0	0	0
10.33_175.3318m/z		175.332	1	10.3271	0.471117	0	1	---	---	100	0	---	0	0	0	0	0	0	0	0	0	0	0	0	0	0	0	0	0	0
10.33_148.5641m/z		148.564	1	10.3271	0.471117	0	1	---	---	100	0	---	0	0	0	0	0	0	0	0	0	0	0	0	0	0	0	0	0	0
10.33_148.1538m/z		148.154	1	10.3271	0.471117	0	1	---	---	100	0	---	0	0	0	0	0	0	0	0	0	0	0	0	0	0	0	0	0	0
10.33_126.3057m/z		126.306	1	10.3271	0.471117	0	1	---	---	100	0	---	0	0	0	0	0	0	0	0	0	0	0	0	0	0	0	0	0	0
10.33_126.0706m/z		126.071	1	10.3271	0.471117	0	1	---	---	100	0	---	0	0	0	0	0	0	0	0	0	0	0	0	0	0	0	0	0	0
10.33_125.8201m/z		125.82	1	10.3271	0.471117	0	1	---	---	100	0	---	0	0	0	0	0	0	0	0	0	0	0	0	0	0	0	0	0	0
10.33_108.3849m/z		108.385	1	10.3271	0.9211	0	1	---	---	100	0	---	0	0	0	0	0	0	0	0	0	0	0	0	0	0	0	0	0	0
10.33_94.3905m/z		94.3905	1	10.3271	0.471117	0	1	---	---	100	0	---	0	0	0	0	0	0	0	0	0	0	0	0	0	0	0	0	0	0
10.28_156.0762m/z		156.076	1	10.2794	1.75077	10	1.06345	FL-Heigh	FL-Ctrl	100 - 6.13	7.79078e+06	2.63	7.58261e+06	6.74681e+06	7.64851e+06	6.95985e+06	7.16312e+06	7.90334e+06	7.55428e+06	7.91719e+06	7.90086e+06	7.72719e+06	5.39703e+06	7.48148e+06	5.91189e+06	6.81174e+06	8.87347e+06	7.35259e+06	8.32668e+06	8.40942e+06
10.27_413.2162m/z		413.216	1	10.2718	0.0855167	53	1.8534	FL-Low	FL-Heigh	100 - 3.05	66190.6	29.24	41137.7	36119.4	83879	17739.1	28727.1	152106	24129.5	44404	38605.8	41922.1	28893.3	82047.2	15068.1	27317.9	170776	23485.3	46700.7	41090.8
10.26_212.9608m/z		212.961	1	10.2586	0.8771	7	1	---	---	100	0	---	0	0	0	0	0	0	0	0	0	0	0	0	0	0	0	0	0	0
10.17_697.4513m/z		697.451	1	10.1718	0.0345667	7	2.52334	FL-Low	FL-Ctrl	100 - 4.18	115882	14.73	47691	15020.8	75060.9	171026	85375.7	91244.5	112931	108022	84820.2	48600.4	12015.7	73421.7	145274	81187.7	102445	109915	113609	90279.9
10.16_130.0970m/z		130.097	1	10.1611	0.703217	0	1.12691	FL-Ctrl	FL-Low	100	296998	0.84	310208	288516	292270	261032	265103	264516	272955	279109	282708	316123	230795	285887	221728	252099	296985	265667	293546	300906
10.16_158.0918m/z		158.092	1	10.1575	0.584867	2	1.06624	FL-Heigh	FL-Low	100 - 1.73	625512	5.39	638373	569248	643050	572017	558976	628965	593140	660393	623002	650545	455363	629007	485887	531556	706170	577304	694550	663104
10.15_349.2292m/z		349.229	1	10.1503	0.159633	28	1.16483	FL-Low	FL-Ctrl	100 - 2.36	473370	12.35	400054	359683	459421	444851	361337	613923	421434	521761	417791	407682	287724	449388	377869	343612	689282	410182	548747	444684	ARGININE	ARGININE	2M+H	C6H14N4O2	56.7	94.2	-4.19062	93.9939
10.15_175.1183m/z		175.118	1	10.1503	0.8451	25	1.07574	FL-Ctrl	FL-Low	100 - 0.264 - 0.265	2.98498e+07	2.84	3.22202e+07	2.79172e+07	2.94121e+07	2.67224e+07	2.71882e+07	2.9334e+07	2.80392e+07	2.96556e+07	2.86316e+07	3.28346e+07	2.23321e+07	2.87698e+07	2.26987e+07	2.58545e+07	3.29348e+07	2.72906e+07	3.11895e+07	3.04745e+07
10.15_413.2163m/z		413.216	1	10.1468	0.0916667	59	1.97038	FL-Ctrl	FL-Heigh	100 - 3.42	98372.5	7.23	78358	88180.3	128579	64633.7	59359.1	55294.5	45844.4	52696	51236.4	79852.1	70538.8	125771	54901.7	56447.3	62081.9	44620.4	55421.5	54534.3	HMDB0257522	(2S)-5-(Diaminomethylideneamino)-2-[[2-(2,2-diphenylethoxy)acetyl]amino]pentanoic acid	M+H	C22H28N4O4	41.8	35.3	-4.9924	79.4318		http://nonlinear.com/redirect/outbound?p=hmdb&param=HMDB0257522
10.13_169.0636m/z		169.064	1	10.1281	0.122667	83	1.73602	FL-Low	FL-Ctrl	100	24082.7	29.15	2801.44	21097.8	17717.8	31074.7	24646.5	16527	23767.1	14845.3	14735	2854.86	16877	17330.9	26395.7	23437.5	18555.7	23132.5	15613.1	15683.5
10.09_189.1338m/z		189.134	1	10.0944	0.0507667	18	1.81196	FL-Heigh	FL-Ctrl	100 - 2.22	18400.6	84.33	1607.52	9511.27	19346.5	3275.02	2561.46	29237.9	795.608	30087.2	24319	1638.17	7608.43	18924	2781.89	2435.81	32826.9	774.366	31643.4	25884.4
10.08_182.0918m/z		182.092	1	10.0843	0.117083	0	2.21445	FL-Low	FL-Ctrl	100 - 3.87	32242.6	14.97	229.258	18058.1	25392.9	33916.3	36009.9	26801.6	37732.5	30259.5	26334	233.63	14445.4	24838.4	28809.4	34243.5	30091.5	36725.1	31824.6	28029
10.08_205.1537m/z		205.154	1	10.0803	0.100817	0	4.34254	FL-Heigh	FL-Ctrl	100 - 6.74	8818.09	4.48	0	1325.03	4766.85	7154.76	9314.73	7309.37	9014.83	9075.99	8363.46	0	1059.94	4662.76	6077.45	8857.81	8206.59	8774.15	9545.42	8901.8
10.08_272.1704m/z		272.17	1	10.0763	0.0781667	4	Infinity	FL-Low	FL-Ctrl	100 - 4.74	57.2967	173.21	0	0	0	0	171.89	0	0	0	0	0	0	0	0	163.458	0	0	0	0
10.07_304.1847m/z		304.185	1	10.0724	0.06665	16	1	---	---	100 - 4.09	0	---	0	0	0	0	0	0	0	0	0	0	0	0	0	0	0	0	0	0
10.06_188.1749m/z		188.175	1	10.0579	0.101983	5	8.12369	FL-Heigh	FL-Ctrl	100 - 2.57	2910.73	61.24	0	108.765	966.139	190.402	1367.43	975.805	2297.65	1515.63	4918.92	0	87.0054	945.041	161.733	1300.35	1095.58	2236.3	1594.02	5235.54
10.04_387.2000m/z		387.2	1	10.038	0.0886833	36	Infinity	FL-Ctrl	FL-Low	100 - 9.48	102367	173.21	307100	0	0	0	0	0	0	17.173	0	312955	0	0	0	0	0	0	18.0613	0
10.02_484.2747m/z		484.275	1	10.0182	0.0727833	5	1	---	---	100 - 19.4	0	---	0	0	0	0	0	0	0	0	0	0	0	0	0	0	0	0	0	0
10.03_584.2223m/z		584.222	1	10.0261	0.06895	8	1	---	---	100 - 11.8	0	---	0	0	0	0	0	0	0	0	0	0	0	0	0	0	0	0	0	0
10.02_274.1861m/z		274.186	1	10.0182	0.0755	5	Infinity	FL-Heigh	FL-Ctrl	100 - 2.25	56.1866	173.21	0	0	0	0	0	0	0	0	168.56	0	0	0	0	0	0	0	0	179.41
10.01_413.2163m/z		413.216	1	10.0106	0.0727833	56	Infinity	FL-Ctrl	FL-Low	100 - 4.38	44460.8	173.21	133382	0	0	0	0	0	0	0	0	135926	0	0	0	0	0	0	0	0
10.00_451.1874m/z		451.187	1	10.0048	0.181883	69	1.29388	FL-Low	FL-Heigh	100 - 9.77	276777	11.23	109551	289094	329355	402033	231647	196651	218042	235598	188099	111640	231258	322162	341498	220284	220790	212220	247783	200206
10.00_396.1548m/z		396.155	1	10.0048	0.11825	63	6.27251	FL-Heigh	FL-Ctrl	100 - 9.21	41732.9	54.38	0	16626.8	3333.08	23988.7	74017	2582.91	47527.4	16704.4	60966.9	0	13300.4	3260.29	20376.7	70386.2	2899.96	46258.5	17568.4	64891.2
10.00_359.1868m/z		359.187	1	10.0048	0.103733	96	1	---	---	100 - 3.25	0	---	0	0	0	0	0	0	0	0	0	0	0	0	0	0	0	0	0	0
10.00_213.0895m/z		213.09	1	10.0048	0.154517	89	1.53409	FL-Low	FL-Ctrl	100 - 6.12 - 4.21 - 0.0511	2.27831e+06	12.47	945035	1.76265e+06	1.74768e+06	2.66454e+06	2.16214e+06	2.00824e+06	2.14757e+06	1.92715e+06	1.67031e+06	963055	1.41001e+06	1.70951e+06	2.26333e+06	2.05608e+06	2.25475e+06	2.09023e+06	2.02682e+06	1.77782e+06
10.00_479.0909m/z		479.091	1	10.0008	0.0843	59	1.576	FL-Low	FL-Heigh	100 - 3.12	89524	16.55	11371.5	135066	102500	126420	85570.6	56581.5	67514.6	49914.6	52984.3	11588.3	108045	100262	107385	81373	63526.9	65712	52496.3	56394.8
9.99_229.1537m/z		229.154	1	9.98907	0.124367	9	Infinity	FL-Heigh	FL-Ctrl	100 - 6.6	77.6993	173.21	0	0	0	0	0	0	0	0	233.098	0	0	0	0	0	0	0	0	248.102
9.99_170.0917m/z		170.092	1	9.9851	0.138633	35	1.32783	FL-Low	FL-Ctrl	100 - 6.43	283764	4.48	139788	202431	298893	278557	274492	298242	267801	294333	277395	142453	161932	292366	236614	261027	334851	260651	309556	295250
9.97_269.1485m/z		269.148	1	9.96962	0.0670167	7	1.10625	FL-Low	FL-Heigh	100 - 2.18	28655.5	5.54	18771	36169	25349.1	30482	27618.3	27866.1	31811.9	22109	23788.5	19129	28933	24795.5	25892.2	26263.5	31286.7	30962.6	23252.5	25319.7
9.97_304.1848m/z		304.185	1	9.96563	0.1122	16	1	---	---	100 - 4.34	0	---	0	0	0	0	0	0	0	0	0	0	0	0	0	0	0	0	0	0
9.96_429.2452m/z		429.245	1	9.96207	0.1085	25	1	---	---	100 - 13	0	---	0	0	0	0	0	0	0	0	0	0	0	0	0	0	0	0	0	0
9.96_246.1802m/z		246.18	1	9.96207	0.14355	4	5.53001	FL-Heigh	FL-Ctrl	100 - 9.81	924.958	136.06	0	501.784	0	0	0	902.164	0	416.787	2358.09	0	401.397	0	0	0	1012.9	0	438.344	2509.87
9.96_349.2291m/z		349.229	1	9.9581	0.27155	27	Infinity	FL-Ctrl	FL-Heigh	100 - 3.3	24649.8	171.22	73383.7	0	565.612	0	0	5587.95	0	0	0	74783	0	553.26	0	0	6273.86	0	0	0	ARGININE	ARGININE	2M+H	C6H14N4O2	56.3	91.8	-4.2477	94.857
9.94_296.0964m/z		296.096	1	9.94362	0.0583333	7	1.43337	FL-Heigh	FL-Ctrl	100 - 1.88	48172.7	3.63	20218.8	40753.1	39851.9	26672.9	41131.5	33417.6	47035.6	47295.5	50186.8	20604.3	32600	38981.6	22656.7	39113.9	37519.6	45779.8	49741.7	53417.3
9.94_358.2085m/z		358.208	1	9.93607	0.0711833	18	1	---	---	100 - 4.96	0	---	0	0	0	0	0	0	0	0	0	0	0	0	0	0	0	0	0	0
9.93_273.1181m/z		273.118	1	9.93073	0.135617	3	1.60007	FL-Heigh	FL-Low	100 - 7.56	23939.5	14	15641.2	17060.7	20470	8498.43	16245.6	20140.4	19633.2	23429	28756.2	15939.5	13647.5	20022.9	7218.8	15448.7	22612.7	19109	24640.8	30607.2
9.92_584.2228m/z		584.223	1	9.9216	0.0263833	8	1	---	---	100 - 2.21	0	---	0	0	0	0	0	0	0	0	0	0	0	0	0	0	0	0	0	0
9.92_253.1284m/z		253.128	1	9.9216	0.0283333	8	1	---	---	100 - 1.98	0	---	0	0	0	0	0	0	0	0	0	0	0	0	0	0	0	0	0	0	23643	Pro His	M+H	C11H16N4O3	51.4	73.6	-4.38897	88.485
9.92_523.3407m/z		523.341	1	9.91763	0.0837	23	1	---	---	100 - 3.87	0	---	0	0	0	0	0	0	0	0	0	0	0	0	0	0	0	0	0	0
9.92_260.1706m/z		260.171	1	9.91763	0.1511	0	1	---	---	100 - 8.75	0	---	0	0	0	0	0	0	0	0	0	0	0	0	0	0	0	0	0	0
9.91_697.4509m/z		697.451	1	9.90572	0.0501667	7	1	---	---	100 - 8.87	0	---	0	0	0	0	0	0	0	0	0	0	0	0	0	0	0	0	0	0
9.91_302.1166m/z		302.117	1	9.90572	0.464767	39	1.40617	FL-Heigh	FL-Ctrl	100	326925	12.2	128108	287160	282211	257296	342075	271053	369633	290652	320491	130550	229710	276048	218554	325295	304324	359764	305685	341120
9.89_234.5902m/z		234.59	1	9.89447	0.121583	0	1	---	---	100	0	---	0	0	0	0	0	0	0	0	0	0	0	0	0	0	0	0	0	0
9.89_369.2232m/z		369.223	1	9.8905	0.05995	21	Infinity	FL-Low	FL-Heigh	100 - 3.09	809.791	118.85	0	0	296.453	1873.81	555.558	0	0	0	0	0	0	289.979	1591.67	528.306	0	0	0	0
9.88_484.2751m/z		484.275	1	9.87858	0.1166	6	1	---	---	100 - 20.2	0	---	0	0	0	0	0	0	0	0	0	0	0	0	0	0	0	0	0	0
9.87_287.0160m/z		287.016	1	9.87103	0.1783	6	2.18258	FL-Heigh	FL-Ctrl	100	36915.9	36.6	17080.8	5335.72	28325.2	4083.51	21736.9	38741	21683.2	47460.2	41604.4	17406.5	4268.25	27706.6	3468.64	20670.6	43496.5	21104.3	49915	44282.4
9.86_357.2481m/z		357.248	1	9.8635	0.168183	17	Infinity	FL-Heigh	FL-Ctrl	100 - 18.1	703.273	141.34	0	0	0	0	0	548.3	0	269.366	1840.45	0	0	0	0	0	615.603	0	283.298	1958.92
9.86_546.2013m/z		546.201	1	9.85953	0.1162	10	Infinity	FL-Ctrl	FL-Low	100 - 13	130.109	173.21	0	390.326	0	0	0	0	0	0	0	0	312.237	0	0	0	0	0	0	0
9.85_1065.6384m/z		1065.64	1	9.84943	1.42102	19	1	---	---	100	0	---	0	0	0	0	0	0	0	0	0	0	0	0	0	0	0	0	0	0
9.85_856.8047m/z		856.805	1	9.84943	1.1112	153	1	---	---	100	0	---	0	0	0	0	0	0	0	0	0	0	0	0	0	0	0	0	0	0
9.85_516.9361m/z		516.936	1	9.84943	1.1112	3	1	---	---	100	0	---	0	0	0	0	0	0	0	0	0	0	0	0	0	0	0	0	0	0
9.85_391.7856m/z		391.786	1	9.84943	1.1112	0	1	---	---	100	0	---	0	0	0	0	0	0	0	0	0	0	0	0	0	0	0	0	0	0
9.85_288.0234m/z		288.023	1	9.84943	1.1112	6	1.78644	FL-Low	FL-Heigh	100	2552.74	17.17	2527.18	2527.42	1843.61	4959.21	506.741	2192.25	990.506	2137.61	1158.75	2575.37	2021.78	1803.35	4212.49	481.883	2461.35	964.061	2248.17	1233.34
9.85_193.8903m/z		193.89	1	9.84943	1.1112	0	1	---	---	100	0	---	0	0	0	0	0	0	0	0	0	0	0	0	0	0	0	0	0	0
9.85_156.8847m/z		156.885	1	9.84943	1.1112	0	1	---	---	100	0	---	0	0	0	0	0	0	0	0	0	0	0	0	0	0	0	0	0	0
9.85_91.3652m/z		91.3652	1	9.84943	1.1112	0	1	---	---	100	0	---	0	0	0	0	0	0	0	0	0	0	0	0	0	0	0	0	0	0
9.85_369.2479m/z		369.248	1	9.84547	0.196083	12	Infinity	FL-Heigh	FL-Ctrl	100 - 17.4	264.077	173.21	0	0	0	0	0	251.564	0	0	792.232	0	0	0	0	0	282.443	0	0	843.226
9.84_182.0917m/z		182.092	1	9.83965	0.0432833	0	Infinity	FL-Ctrl	FL-Low	100 - 0.983	397.864	173.21	1193.59	0	0	0	0	0	0	0	0	1216.35	0	0	0	0	0	0	0	0
9.82_429.2455m/z		429.245	1	9.82378	0.131783	34	1	---	---	100 - 11.3	0	---	0	0	0	0	0	0	0	0	0	0	0	0	0	0	0	0	0	0
9.82_413.2161m/z		413.216	1	9.82013	0.03645	54	1	---	---	100 - 10.6	0	---	0	0	0	0	0	0	0	0	0	0	0	0	0	0	0	0	0	0
9.82_387.2003m/z		387.2	1	9.81655	0.0686167	38	1	---	---	100 - 6.58	0	---	0	0	0	0	0	0	0	0	0	0	0	0	0	0	0	0	0	0
9.81_451.1874m/z		451.187	1	9.8052	0.128483	68	4.83824	FL-Ctrl	FL-Heigh	100 - 8.5	104862	43.84	142928	117864	53794.8	75906.9	30749.2	19271	32468.3	23869.9	8682.65	145653	94283.6	52620	64477.4	29240.8	21636.5	31601.4	25104.5	9241.53
9.81_663.2697m/z		663.27	1	9.80877	0.136417	25	Infinity	FL-Ctrl	FL-Heigh	100 - 15.5	36681.6	101.25	74925.1	34370.3	749.304	3329.86	0	0	0	0	0	76353.7	27494.1	732.941	2828.48	0	0	0	0	0
9.80_175.1435m/z		175.143	1	9.80143	0.1519	31	Infinity	FL-Ctrl	FL-Heigh	100 - 4.36	3390.19	86.11	6321.57	3366.05	482.953	397.932	0	0	0	0	0	6442.11	2692.63	472.406	338.014	0	0	0	0	0	N,N-Dimethyl-lysine; LC-tDDA; CE20	N,N-Dimethyl-lysine; LC-tDDA; CE20	M+H	C8H18N2O2	55.3	86.4	-3.65424	94.4454
9.80_109.0757m/z		109.076	1	9.80143	0.178883	25	Infinity	FL-Ctrl	FL-Low	100	114.065	131.11	283.379	58.8151	0	0	0	0	0	0	0	288.783	47.0484	0	0	0	0	0	0	0
9.79_170.0917m/z		170.092	1	9.79488	0.193983	35	27.5461	FL-Ctrl	FL-Heigh	100 - 6.21	64183.5	31.29	131103	56065	5382.33	4421.33	4097.07	2321.24	3192.73	2335.13	1462.26	133603	44848.6	5264.79	3755.6	3896.1	2606.17	3107.49	2455.9	1556.38	3-METHYLHISTIDINE	3-METHYLHISTIDINE	M+H	C7H11N3O2	57.1	93.8	-4.26779	96.8811
9.77_295.1124m/z		295.112	1	9.76997	0.345167	81	1.28019	FL-Ctrl	FL-Heigh	100 - 2.59	594226	3.83	603971	625915	552794	513309	503680	476549	505357	447481	439673	615487	500693	540722	436019	478972	535044	491865	470625	467974
9.76_344.1438m/z		344.144	1	9.76202	0.248717	34	8.23862	FL-Ctrl	FL-Heigh	100	545.2	19.74	638.335	427.34	569.924	583.052	0	172.072	198.528	0	0	650.507	341.846	557.478	495.26	0	193.194	193.228	0	0
9.76_386.2144m/z		386.214	1	9.75805	0.03175	13	1	---	---	43 - 100 - 6.72	0	---	0	0	0	0	0	0	0	0	0	0	0	0	0	0	0	0	0	0
9.76_294.5977m/z		294.598	1	9.75805	0.0789167	0	1	---	---	100 - 2.15	0	---	0	0	0	0	0	0	0	0	0	0	0	0	0	0	0	0	0	0
9.75_259.0915m/z		259.091	1	9.74973	0.266167	61	1.24705	FL-Ctrl	FL-Heigh	100 - 5.03	366806	3.93	361301	383182	355935	326635	321310	298151	317613	286378	278426	368190	306522	348162	277453	305549	334749	309133	301190	296348
9.74_288.0968m/z		288.097	1	9.73822	0.12735	7	Infinity	FL-Heigh	FL-Ctrl	100 - 3.54	149.125	87.03	0	0	0	0	0	0	210.88	236.496	0	0	0	0	0	0	0	205.25	248.728	0
9.70_250.0912m/z		250.091	1	9.70445	0.425683	10	1.14316	FL-Ctrl	FL-Heigh	100 - 7.01	770161	1.07	751833	828216	730434	715488	722237	707019	717223	647345	656564	766169	662522	714482	607755	686809	793805	698074	680827	698826
9.69_268.1017m/z		268.102	1	9.68997	0.23905	35	1.24154	FL-Ctrl	FL-Heigh	100 - 4.61	302185	1.64	307309	319799	279448	272406	265337	264364	262515	233310	234359	313169	255819	273345	231389	252322	296815	255506	245378	249444
9.68_256.1113m/z		256.111	1	9.68202	0.221017	34	1.20635	FL-Ctrl	FL-Heigh	100 - 1.23	618305	2.17	624554	627481	602881	556188	566806	531675	549943	489966	497720	636463	501946	589715	472441	539002	596937	535260	515308	529757
9.65_357.2482m/z		357.248	1	9.64748	0.23945	15	1	---	---	100 - 16.7 - 0.0303	0	---	0	0	0	0	0	0	0	0	0	0	0	0	0	0	0	0	0	0
9.63_179.1278m/z		179.128	1	9.632	0.195067	2	1	---	---	100	0	---	0	0	0	0	0	0	0	0	0	0	0	0	0	0	0	0	0	0
9.60_203.1495m/z		203.15	1	9.60142	0.378333	24	1.28429	FL-Heigh	FL-Ctrl	100 - 6.47	245721	4.52	187200	185527	201259	230621	259272	229440	215571	260607	260986	190769	148410	196864	195896	246553	257604	209815	274086	277785
9.58_293.0967m/z		293.097	1	9.57847	0.2034	18	1	---	---	100 - 6.15	0	---	0	0	0	0	0	0	0	0	0	0	0	0	0	0	0	0	0	0
9.54_342.1381m/z		342.138	1	9.53598	0.124183	43	1.09757	FL-Ctrl	FL-Heigh	100 - 5.71	214196	4.44	228170	201749	212670	187438	223532	206680	203560	195652	186251	232521	161387	208026	159215	212567	232050	198125	205772	198240
9.53_354.1784m/z		354.178	1	9.53202	0.181767	74	1.05611	FL-Ctrl	FL-Heigh	100	314018	2.69	317558	294666	329830	278648	341946	285358	304371	298981	288652	323613	235714	322627	236691	325172	320385	296245	314445	307232
9.53_397.2543m/z		397.254	1	9.52805	0.1619	19	1	---	---	100	0	---	0	0	0	0	0	0	0	0	0	0	0	0	0	0	0	0	0	0
9.50_640.2226m/z		640.223	1	9.49668	0.215233	1	3.02403	FL-Low	FL-Ctrl	100 - 27 - 14.3 - 0.303	70357.8	43.6	31644.2	11987.5	26166.9	120260	21998.3	68814.5	47668.3	94291.7	44750.3	32247.6	9589.27	25595.5	102153	20919.2	77261.5	46395.6	99168.7	47630.8
9.50_167.0921m/z		167.092	1	9.49668	0.135867	5	6.95385	FL-Heigh	FL-Low	100	567.698	42.86	0	224.271	281.715	0	0	244.914	555.901	816.676	330.516	0	179.403	275.563	0	0	274.977	541.059	858.916	351.791
9.49_281.1055m/z		281.106	1	9.48915	0.143417	31	1.63906	FL-Ctrl	FL-Low	100 - 1.23	1940.24	12.15	1837.31	2304.51	1678.9	1260.63	1017.76	1272.87	3878.79	1104.28	720.91	1872.34	1843.46	1642.24	1070.81	967.835	1429.11	3775.23	1161.4	767.313
9.49_733.2679m/z		733.268	1	9.48517	0.280367	24	1	---	---	100 - 7.89	0	---	0	0	0	0	0	0	0	0	0	0	0	0	0	0	0	0	0	0
9.48_360.1486m/z		360.149	1	9.47723	0.0771333	50	1.53772	FL-Low	FL-Ctrl	100 - 1.48	8642	32.19	1952.42	5525.85	9381.8	12570	6178.28	7177.75	9847.31	8649.08	5005.85	1989.65	4420.34	9176.92	10677.3	5875.21	8058.81	9584.4	9096.43	5328.06
9.46_550.2036m/z		550.204	1	9.45857	0.7642	7	Infinity	FL-Ctrl	FL-Low	100 - 16.4 - 1.89	39.5704	173.21	118.711	0	0	0	0	0	0	0	0	120.975	0	0	0	0	0	0	0	0
9.45_615.2421m/z		615.242	1	9.45458	0.1552	24	1	---	---	100 - 1.36	0	---	0	0	0	0	0	0	0	0	0	0	0	0	0	0	0	0	0	0
9.45_226.1007m/z		226.101	1	9.45062	0.645133	14	1.01411	FL-Low	FL-Ctrl	100	616213	2.05	595593	620523	606794	560715	662454	625471	636483	588483	618989	606950	496380	593543	476286	629958	702248	619490	618920	658832
9.45_314.1447m/z		314.145	1	9.44705	0.65665	23	1.07694	FL-Ctrl	FL-Heigh	100	1.00231e+06	2.25	962715	1.05094e+06	993290	914322	969561	914364	952042	929936	910142	981072	840684	971598	776650	922000	1.0266e+06	926624	978034	968726
9.44_315.1480m/z		315.148	1	9.44308	1.13678	58	1.06593	FL-Ctrl	FL-Heigh	100 - 6.53 - 1.37	4.40815e+07	1.77	4.2161e+07	4.56209e+07	4.44628e+07	4.04053e+07	4.36732e+07	4.06671e+07	4.21973e+07	4.09804e+07	4.08868e+07	4.29649e+07	3.64939e+07	4.34918e+07	3.43213e+07	4.15308e+07	4.5659e+07	4.10707e+07	4.31e+07	4.35186e+07
9.43_238.0701m/z		238.07	1	9.43195	0.0421833	14	1.10695	FL-Ctrl	FL-Low	100	14275.5	4.28	14844.2	14487.1	13495.1	13133.8	13289.5	12265.5	12943.5	16083	12522	15127.2	11588.8	13200.4	11156.2	12637.6	13771	12597.9	16914.9	13328
9.42_279.1272m/z		279.127	1	9.42402	0.481467	22	1.05662	FL-Ctrl	FL-Low	100 - 2.79	3.25574e+06	3.44	3.1244e+06	3.32195e+06	3.32087e+06	3.10694e+06	3.26694e+06	2.86994e+06	3.05902e+06	3.05045e+06	3.2403e+06	3.18398e+06	2.65736e+06	3.24835e+06	2.63912e+06	3.10668e+06	3.22222e+06	2.97735e+06	3.20822e+06	3.44887e+06
9.42_441.1743m/z		441.174	1	9.41598	0.16635	84	1	---	---	100 - 5.07	0	---	0	0	0	0	0	0	0	0	0	0	0	0	0	0	0	0	0	0
9.38_152.9906m/z		152.991	1	9.38222	0.13965	2	1	---	---	100	0	---	0	0	0	0	0	0	0	0	0	0	0	0	0	0	0	0	0	0
9.38_208.0597m/z		208.06	1	9.37863	0.599667	13	1.06444	FL-Ctrl	FL-Low	100	275520	0.89	260632	291876	274051	265831	267581	243105	268865	269834	273434	265602	233483	268067	225804	254456	272946	261686	283790	291034
9.38_123.0783m/z		123.078	1	9.37863	0.154733	62	1	---	---	100	0	---	0	0	0	0	0	0	0	0	0	0	0	0	0	0	0	0	0	0
9.38_152.0701m/z		152.07	1	9.37505	0.08035	82	2.15447	FL-Heigh	FL-Ctrl	100 - 3.05	4795.64	33.14	3082.99	1728.44	1866.28	6410.25	3498.12	4066.01	3062.37	4663.41	6661.14	3141.78	1382.65	1825.52	5445.05	3326.52	4565.12	2980.6	4904.61	7089.9
9.37_359.1545m/z		359.155	1	9.36712	0.0724667	47	1	---	---	100 - 3.36	0	---	0	0	0	0	0	0	0	0	0	0	0	0	0	0	0	0	0	0
9.35_248.0867m/z		248.087	1	9.34763	0.109433	13	1	---	---	100 - 3.52	0	---	0	0	0	0	0	0	0	0	0	0	0	0	0	0	0	0	0	0
9.31_198.1229m/z		198.123	1	9.30655	0.174517	2	2.3697	FL-Low	FL-Heigh	100	1147.38	64.87	0	2038.04	433.469	383.894	2321.42	736.839	307.192	298.545	846.83	0	1630.31	424.003	326.09	2207.54	827.285	298.99	313.986	901.338
9.30_571.2161m/z		571.216	1	9.29503	0.17055	15	Infinity	FL-Low	FL-Ctrl	100	527.435	173.21	0	0	0	0	0	1582.31	0	0	0	0	0	0	0	0	1776.53	0	0	0
9.29_296.1344m/z		296.134	1	9.29145	0.0744833	32	1.09743	FL-Low	FL-Ctrl	100	34724.3	13.55	23435.2	32891.2	38598.2	42165.1	38149.9	23857.8	36926.9	28108.7	33683.6	23882	26310.9	37755.2	35816.2	36278.5	26786.3	35941	29562.5	35851.8
9.22_433.1769m/z		433.177	1	9.21983	0.0992333	124	2.40141	FL-Low	FL-Ctrl	100 - 6.83	31959.1	15.65	15704.3	11925.2	12295.9	39208.8	29396.9	27271.6	37656.3	28427.7	23719	16003.7	9539.4	12027.4	33305	27954.9	30619.2	36650.9	29898.1	25245.8	HMDB0014256	Tafluprost free acid	M+Na	C22H28F2O5	45.7	53.3	-6.73626	83.0592		http://nonlinear.com/redirect/outbound?p=hmdb&param=HMDB0014256
9.20_292.1016m/z		292.102	1	9.20015	0.75885	22	1.02464	FL-Heigh	FL-Low	100 - 29.3 - 4.14	2.38644e+06	3.73	2.2322e+06	2.38491e+06	2.38089e+06	2.13807e+06	2.54477e+06	2.30431e+06	2.38833e+06	2.28001e+06	2.49098e+06	2.27477e+06	1.90778e+06	2.32889e+06	1.81613e+06	2.41994e+06	2.58716e+06	2.32456e+06	2.39794e+06	2.65132e+06
9.19_298.1216m/z		298.122	1	9.1926	0.545217	25	1.00823	FL-Heigh	FL-Low	100 - 2.27 - 0.881	2.40402e+06	4.09	2.28783e+06	2.432e+06	2.48219e+06	2.21412e+06	2.61063e+06	2.32846e+06	2.38817e+06	2.31454e+06	2.50935e+06	2.33145e+06	1.94545e+06	2.42798e+06	1.88073e+06	2.48257e+06	2.61428e+06	2.32441e+06	2.43425e+06	2.67087e+06
9.19_314.0852m/z		314.085	1	9.18505	0.103883	18	1	---	---	100 - 40.6	0	---	0	0	0	0	0	0	0	0	0	0	0	0	0	0	0	0	0	0
9.15_276.1179m/z		276.118	1	9.1505	0.1908	24	1.26787	FL-Heigh	FL-Ctrl	100 - 7.26 - 0.0881	81156.2	9.07	60312.2	59112.4	72605.3	64321.4	64507.4	80817.4	72732	86344.8	84392	61462.2	47286.3	71019.7	54636.4	61343.1	90737.7	70790.1	90810.7	89824.1
9.14_262.1020m/z		262.102	1	9.1354	0.148383	22	1.47374	FL-Low	FL-Heigh	100 - 1.91	6822.31	12.69	2338.3	8070.08	7647.15	7034.96	5870.33	7561.65	3500.04	5763.05	4624.65	2382.89	6455.57	7480.15	5975.69	5582.37	8489.84	3406.6	6061.12	4922.33
9.14_216.0623m/z		216.062	1	9.1354	0.330333	66	1.38128	FL-Heigh	FL-Ctrl	100 - 33.5	33105.4	8.09	22573	30758.7	18570.1	35418.5	33687	30163.5	30774.3	26700.2	41841.8	23003.4	24605.1	18164.5	30085.5	32034.5	33866	29952.7	28081.2	44535
9.11_431.1173m/z		431.117	1	9.11313	0.0383333	96	1	---	---	100 - 2.38	0	---	0	0	0	0	0	0	0	0	0	0	0	0	0	0	0	0	0	0
9.07_104.1065m/z		104.107	1	9.07442	0.0391	6	1.79411	FL-Heigh	FL-Ctrl	100 - 0.37	7078.55	20.21	3004.18	4139.49	4692.66	4599.86	6947.77	6104.55	5659.61	4657.74	10918.3	3061.46	3311.34	4590.18	3907.25	6606.96	6853.87	5508.5	4898.65	11621.1
9.07_794.2934m/z		794.293	1	9.07045	0.04915	0	1	---	---	100 - 8.27	0	---	0	0	0	0	0	0	0	0	0	0	0	0	0	0	0	0	0	0
9.07_772.3121m/z		772.312	1	9.06687	0.2145	0	Infinity	FL-Ctrl	FL-Low	100 - 25.5 - 0.203	327.064	173.21	981.191	0	0	0	0	0	0	0	0	999.9	0	0	0	0	0	0	0	0
9.04_296.0647m/z		296.065	1	9.04422	0.401833	31	Infinity	FL-Ctrl	FL-Low	100	30.9935	173.21	0	0	92.9805	0	0	0	0	0	0	0	0	90.9499	0	0	0	0	0	0
9.03_346.0081m/z		346.008	1	9.02527	0.71375	5	1.98452	FL-Ctrl	FL-Low	100 - 9.75 - 0.049	606662	68.51	180890	499474	1.13962e+06	76306.5	486656	354127	371530	194570	945275	184339	399548	1.11474e+06	64816.9	462784	397596	361610	204634	1.00612e+06
9.01_584.1060m/z		584.106	1	9.00938	0.379183	0	4.32032	FL-Ctrl	FL-Low	100 - 9.93	37789.8	108.85	0	9480.88	103889	0	7353.22	18887.8	7869.92	3312.33	74576.8	0	7584.12	101620	0	6992.52	21206.2	7659.8	3483.65	79377.2
8.98_347.1548m/z		347.155	1	8.98313	0.04595	46	1	---	---	100 - 9.05	0	---	0	0	0	0	0	0	0	0	0	0	0	0	0	0	0	0	0	0
8.96_315.0785m/z		315.079	1	8.9642	0.253067	35	Infinity	FL-Ctrl	FL-Heigh	100 - 3.56	137.329	173.21	0	411.987	0	0	395.025	0	0	0	0	0	329.564	0	0	375.648	0	0	0	0
8.96_365.1040m/z		365.104	1	8.95665	0.123067	178	1.29371	FL-Low	FL-Ctrl	100 - 6.4	15019.7	27.28	14574	8272.32	11983.1	21278.1	10804	12977	9713.74	19840.7	9841.28	14851.9	6617.34	11721.4	18074.2	10274.1	14570	9454.39	20866.9	10474.7
8.95_264.1067m/z		264.107	1	8.9459	0.829067	9	1.07384	FL-Ctrl	FL-Heigh	100 - 11.9 - 0.734	3.30357e+06	2.98	3.04517e+06	3.55424e+06	3.31131e+06	2.99333e+06	3.33001e+06	2.93663e+06	3.18172e+06	3.01477e+06	3.03274e+06	3.10323e+06	2.84318e+06	3.23899e+06	2.54262e+06	3.16666e+06	3.29709e+06	3.09677e+06	3.1707e+06	3.22796e+06
8.94_246.0963m/z		246.096	1	8.9422	0.302333	2	1.10317	FL-Ctrl	FL-Heigh	100 - 5.85	537268	2.67	481937	579947	549920	477686	549040	452472	497368	472434	491270	491126	463922	537911	405759	522108	508013	484089	496869	522892
8.92_526.2356m/z		526.236	1	8.92128	0.207117	14	1.31191	FL-Ctrl	FL-Heigh	100 - 4.72	524456	8.03	571901	604170	397297	582964	593527	388618	427325	407428	364547	582806	483298	388620	495185	564412	436320	415916	428501	388012
8.92_347.1547m/z		347.155	1	8.91732	0.0807667	46	1	---	---	100 - 9.83	0	---	0	0	0	0	0	0	0	0	0	0	0	0	0	0	0	0	0	0
8.91_470.1421m/z		470.142	1	8.90963	0.272433	58	1	---	---	100 - 13.2	0	---	0	0	0	0	0	0	0	0	0	0	0	0	0	0	0	0	0	0
8.89_216.0858m/z		216.086	1	8.89455	0.0230167	4	1.18955	FL-Ctrl	FL-Heigh	100 - 0.995	16827.9	7.03	16874.6	18237.7	15371.3	15452.2	16260	14132.3	14633	11837.5	15968.7	17196.3	14589.1	15035.6	13125.5	15462.4	15867.1	14242.3	12449.8	16996.6
8.88_422.1253m/z		422.125	1	8.88303	0.106133	95	1.12074	FL-Ctrl	FL-Low	100 - 4.1	81440.5	6.59	77356.1	79450.9	87514.5	73661.6	81758.1	62579.7	62329.2	84496.3	80174.3	78831.1	63555.8	85603.3	62570.2	77747.5	70261.4	60665.1	88866.6	85335
8.88_434.1657m/z		434.166	1	8.87945	0.1321	80	1.13849	FL-Ctrl	FL-Low	100	125660	9.95	115312	122124	139544	111755	124219	95150	96247.9	134105	125072	117511	97691.9	136497	94927.6	118125	106830	93678.2	141041	133123
8.86_249.0707m/z		249.071	1	8.86048	0.36755	33	Infinity	FL-Low	FL-Ctrl	100 - 7.91 - 0.938	78.6984	173.21	0	0	0	0	0	236.095	0	0	0	0	0	0	0	0	265.076	0	0	0	23685	Asp Asp	M+H	C8H12N2O7	51.8	66.6	-4.10229	97.3517
8.84_772.3120m/z		772.312	1	8.84103	0.1149	0	1	---	---	100 - 24.3 - 2.47	0	---	0	0	0	0	0	0	0	0	0	0	0	0	0	0	0	0	0	0
8.84_276.1179m/z		276.118	1	8.83645	0.3025	23	1	---	---	100 - 9.54	0	---	0	0	0	0	0	0	0	0	0	0	0	0	0	0	0	0	0	0
8.82_252.1064m/z		252.106	1	8.82493	0.334217	12	1.15433	FL-Ctrl	FL-Heigh	100 - 3.77	346374	7.12	354866	372936	311318	299270	345016	326905	325916	270016	304261	361633	298326	304520	254208	328092	367032	317215	283982	323846
8.81_490.2048m/z		490.205	1	8.80983	0.1267	24	1.67175	FL-Ctrl	FL-Heigh	100 - 4.82	193387	8.17	244693	216513	118957	190658	204527	136365	125483	114924	106631	249358	173197	116359	161950	194494	153103	122133	120868	113495
8.79_365.1040m/z		365.104	1	8.79115	0.260983	189	1.07763	FL-Low	FL-Ctrl	100 - 9 - 0.0889	135672	5.73	147683	120224	109789	151005	115468	140544	120046	134061	124010	150499	96171.5	107391	128268	109804	157796	116841	140995	131993	Gentiobiose	Gentiobiose	M+Na	C12H22O11	50.4	64	-4.24822	93.149
8.77_603.2021m/z		603.202	1	8.77208	0.28005	18	1.23066	FL-Low	FL-Ctrl	100 - 15.8	100116	11.3	122365	65615.5	56074.2	128623	74523	97202.1	74941.9	93702.2	82293.6	124698	52488.3	54849.6	109256	70867.4	109134	72941	98548.7	87590.7
8.76_615.2424m/z		615.242	1	8.76453	0.0304667	24	1.33066	FL-Low	FL-Heigh	100 - 1.12	16579.5	18.1	29018.2	5480.19	6661.5	22966.1	10521.4	16251.1	13567.3	9864.6	13947	29571.5	4383.81	6516.02	19508	10005.3	18245.9	13205	10374.8	14844.8
8.76_116.0338m/z		116.034	1	8.7566	0.0844667	4	2.45361	FL-Ctrl	FL-Low	100	692.763	31.53	609.614	940.548	528.129	381.184	284.075	181.773	771.834	482.224	272.107	621.238	752.381	516.595	323.788	270.14	204.086	751.227	507.165	289.622
8.70_263.0861m/z		263.086	1	8.70328	0.0803167	18	Infinity	FL-Low	FL-Ctrl	100 - 6.5	369.216	98.36	0	0	0	726.017	0	381.63	0	0	0	0	0	0	616.699	0	428.474	0	0	0
8.70_166.0527m/z		166.053	1	8.69573	0.0570167	14	1	---	---	100	0	---	0	0	0	0	0	0	0	0	0	0	0	0	0	0	0	0	0	0	Methionine sulfoxide	Methionine sulfoxide	M+H	C5H11NO3S	53.1	80.5	-3.28221	88.9157
8.68_109.0596m/z		109.06	1	8.68025	0.0619333	0	1	---	---	100	0	---	0	0	0	0	0	0	0	0	0	0	0	0	0	0	0	0	0	0
8.68_107.0528m/z		107.053	1	8.67627	0.0691667	6	1	---	---	100 - 38.3	0	---	0	0	0	0	0	0	0	0	0	0	0	0	0	0	0	0	0	0
8.67_217.0810m/z		217.081	1	8.67168	0.238	2	1	---	---	100	0	---	0	0	0	0	0	0	0	0	0	0	0	0	0	0	0	0	0	0
8.67_176.1023m/z		176.102	1	8.66772	0.238	20	1.18276	FL-Heigh	FL-Ctrl	100 - 2.67	62571.5	6.54	60565	43759.9	54383.8	56989.7	50689.7	72227.6	57877.1	65370.4	64466.8	61719.9	35005.2	53196.1	48408.6	48203.2	81093.4	56331.9	68751.5	68616.4
8.66_418.2029m/z		418.203	1	8.66017	0.237217	41	1	---	---	100 - 10.3	0	---	0	0	0	0	0	0	0	0	0	0	0	0	0	0	0	0	0	0
8.65_346.1232m/z		346.123	1	8.64865	0.1502	43	1	---	---	100 - 8.58	0	---	0	0	0	0	0	0	0	0	0	0	0	0	0	0	0	0	0	0
[truncated: 1,113 more rows]

## Sheet: S16-positive-base
Supplementary Table S6. The metabolome of FL-HSCs at gestational day 14.5.
													Normalised abundance									Raw abundance
													Ctrl			High			Low			Ctrl			High			Low
Compound	Neutral mass (Da)	m/z	Charge	Retention time (min)	Chromatographic peak width (min)	Identifications	Max Fold Change	Highest Mean	Lowest Mean	Isotope Distribution	Maximum Abundance	Minimum CV%	e14c1	e14b2	e14c3	e14h1	e14h2	e14h3	e14l1	e14l2	e14l3	e14c1	e14b2	e14c3	e14h1	e14h2	e14h3	e14l1	e14l2	e14l3	Accepted Compound ID	Accepted Description	Adducts	Formula	Score	Fragmentation Score	Mass Error (ppm)	Isotope Similarity	Retention Time Error (mins)	Compound Link
0.71_592.5881n	592.588	593.595	1	0.70525	0.0745167	1	1.40071	High	Low	100 - 36.8 - 5.19 - 0.217	1.56153e+06	7.03	1.48733e+06	1.04037e+06	1.34646e+06	964411	1.89108e+06	1.8291e+06	1.02446e+06	1.15655e+06	1.16343e+06	1.44946e+06	983212	1.42182e+06	964411	1.91598e+06	1.969e+06	1.00103e+06	1.18499e+06	1.22469e+06			M+H, M+NH4, M+ACN+H
0.76_757.5580n	757.558	758.565	1	0.762917	0.217417	85	1.60783	High	Ctrl	100 - 44.7 - 0.121	8.32104e+06	12.24	3.80146e+06	6.18279e+06	5.54177e+06	8.01263e+06	6.29326e+06	1.06572e+07	6.41567e+06	8.08532e+06	7.89359e+06	3.70465e+06	5.84308e+06	5.85194e+06	8.01263e+06	6.37611e+06	1.14724e+07	6.26897e+06	8.28416e+06	8.30925e+06			M+H-H2O, M+H, M+Na
2.63_807.5725n	807.572	808.58	1	2.62622	0.1267	189	1.36655	High	Ctrl	100 - 49.8 - 0.136	7.41501e+06	2.07	3.94086e+06	6.54413e+06	5.7932e+06	7.19945e+06	6.20541e+06	8.84016e+06	6.44786e+06	6.71989e+06	6.60782e+06	3.84049e+06	6.18456e+06	6.11744e+06	7.19945e+06	6.2871e+06	9.51631e+06	6.30042e+06	6.88515e+06	6.95578e+06			M+H-H2O, M+H, M+CH3OH+H
0.74_314.2440n	314.244	332.278	1	0.737467	0.0505	35	8.31718	High	Low	100 - 14.5	431718	99.41	4891.06	615005	289038	19307.8	1.27585e+06	0	32798.2	110338	12583.7	4766.5	581214	305215	19307.8	1.29265e+06	0	32048.2	113052	13246.3	HMDB0004705	12,13-DHOME	M+H-H2O, M+NH4, M+Na	C18H34O4	43.7	31.6	-5.34694	93.0955		http://nonlinear.com/redirect/outbound?p=hmdb&param=HMDB0004705
3.37_222.0665n	222.066	223.074	1	3.36892	0.127433	50	1.04006	Low	High	100 - 4.98 - 2.12	436580	13.85	423565	508952	369747	466083	438672	354535	505739	456541	347458	412779	480988	390441	466083	444447	381652	494174	467769	365755			M+H-H2O, M+H, M+Na
3.86_346.0762n	346.076	347.084	1	3.85853	0.0544	2	5.54106	Ctrl	High	100 - 4.92 - 1.59	46279	95.5	15924.1	104913	18000.4	16196.2	8610.21	249.611	7139.36	84043.1	0	15518.5	99148.2	19007.9	16196.2	8723.57	268.703	6976.11	86109.9	0	1042208	7-chloro-5-methylsulfonyl-N-propyl-3,4-dihydro-2H-1,5-benzoxazepine-2-carboxamide	M+H, M+Na, M+K	C14H19ClN2O4S	34.1	8.67	2.36905	64.674
4.04_783.9665n	783.967	784.974	1	4.03977	0.144367	0	1.25047	Ctrl	Low	100 - 4.72	3.46937e+06	6.44	3.70112e+06	3.62422e+06	3.08276e+06	2.86591e+06	3.01773e+06	2.63649e+06	2.83416e+06	2.57347e+06	2.91571e+06	3.60687e+06	3.42509e+06	3.25529e+06	2.86591e+06	3.05746e+06	2.83814e+06	2.76935e+06	2.63676e+06	3.06925e+06			M+H, M+NH4, M+HCOO
4.54_460.2554n	460.255	499.219	1	4.54072	0.144733	18	1.25225	Ctrl	High	100 - 8.95 - 0.598	691675	11.23	543114	680901	851011	491784	615725	549525	600526	724192	376337	529283	643489	898641	491784	623831	591555	586794	742002	396154			M+Na, M+K, M+HCOO
3.89_168.0504n	168.05	169.058	1	3.88767	0.114	0	1.70958	High	Low	100 - 1.83	494868	12.84	553429	164521	460721	517019	544353	423232	160348	343629	364426	539335	155481	486506	517019	551520	455603	156681	352080	383616			M+H-H2O, M+H, M+K
3.75_283.1352n	283.135	284.142	1	3.74625	0.123983	11	1.28086	High	Ctrl	100	167350	43.29	98504.8	23884.8	269575	97192.1	162982	241876	20428	49718.8	384459	95996.2	22572.4	284662	97192.1	165128	260376	19960.9	50941.5	404704			M+H-H2O, M+H, M+HCOO
3.75_277.1149n	277.115	278.122	1	3.74625	0.0969667	5	1.30664	High	Ctrl	100 - 2.59	145422	34.17	109036	9766.95	215080	94678.7	147585	194001	8933.16	45224.5	325973	106260	9230.31	227118	94678.7	149528	208839	8728.89	46336.7	343138			M+H-H2O, M+H, M+K
3.73_279.1307n	279.131	262.127	1	3.72757	0.173483	9	1.40957	High	Ctrl	100 - 5.74	543274	38.59	308301	136575	711380	320966	571371	737485	123426	194395	1.0779e+06	300449	129071	751195	320966	578893	793892	120603	199175	1.13466e+06			M+H-H2O, M+H, M+NH4
0.76_763.6064n	763.606	786.596	1	0.762917	0.217417	4	1.83168	High	Ctrl	100 - 49.7 - 24.7 - 13.1 - 2.24	1.34155e+07	14.82	4.70988e+06	8.69541e+06	8.56715e+06	1.26614e+07	1.05861e+07	1.6999e+07	8.9892e+06	1.12545e+07	1.20709e+07	4.58994e+06	8.21764e+06	9.04664e+06	1.26614e+07	1.07255e+07	1.82992e+07	8.78364e+06	1.15312e+07	1.27065e+07			M+H-H2O, M+Na, M+HCOO
0.71_564.5569n	564.557	565.564	1	0.70525	0.0928167	0	1.37782	High	Low	100 - 36.9 - 5.51 - 0.135	5.03268e+06	10.13	5.46427e+06	3.12077e+06	3.90851e+06	2.73659e+06	5.9725e+06	6.38894e+06	3.23238e+06	3.79616e+06	3.92937e+06	5.32511e+06	2.9493e+06	4.12727e+06	2.73659e+06	6.05113e+06	6.87759e+06	3.15847e+06	3.88952e+06	4.13628e+06			M+H, M+NH4, M+Na
0.43_148.9228n	148.923	149.93	1	0.42805	0.03955	0	1.19137	High	Ctrl	100 - 0.627	3502.49	147.02	917.144	7902.54	0	10486.7	11.1714	9.63601	0	0	8860.11	893.787	7468.34	0	10486.7	11.3184	10.373	0	0	9326.67			M+H, M+ACN+H
0.46_69.0570n	69.057	111.091	1	0.458783	0.0166667	0	Infinity	High	Low	100 - 0.457	11490.4	102.92	2728.98	6441.3	0	0	23625	10846.1	0	0	0	2659.48	6087.38	0	0	23936	11675.7	0	0	0			M+NH4, M+ACN+H
0.54_67.0768n	67.0768	112.074	1	0.539817	0.0137667	0	1.57608	High	Ctrl	100 - 2.17	463.579	11.69	177.637	433.178	271.589	449.334	523.486	417.917	322.323	323.784	423.113	173.113	409.377	286.79	449.334	530.378	449.882	314.952	331.747	445.394			M+CH3OH+H, M+HCOO
0.54_156.1249n	156.125	139.122	1	0.539817	0.0411833	1	1.2137	Low	Ctrl	100 - 1.03	17659.5	4.32	10356.8	15549.1	17744.4	16686.5	17904.4	16576.9	19315.1	18704.2	14959.1	10093	14694.8	18737.5	16686.5	18140.2	17844.7	18873.4	19164.2	15746.8			M+H-H2O, M+H
0.54_114.1168n	114.117	137.106	1	0.539817	0.01735	18	1.79942	High	Ctrl	100 - 5.65	451.989	4.18	247.861	262.945	242.753	439.016	500.57	416.382	425.486	392.762	366.345	241.549	248.498	256.34	439.016	507.16	448.229	415.756	402.42	385.636			M+H, M+Na
0.54_131.0932n	131.093	132.101	1	0.539817	0.01735	0	1.30061	High	Ctrl	100 - 5.58	2126.21	5.99	980.357	2157.06	1766.92	1999.29	2125.39	2253.93	1982.65	1693.47	1857.55	955.391	2038.54	1865.81	1999.29	2153.38	2426.33	1937.31	1735.12	1955.36			M+H-H2O, M+H
0.54_138.1494n	138.149	183.147	1	0.537283	0.0137667	0	1.90879	Low	High	100 - 8.37	1176.17	19.12	321.629	584.088	1074.55	744.85	590.171	513.547	1307.89	1388.21	832.42	313.438	551.996	1134.69	744.85	597.941	552.826	1277.98	1422.35	876.254			M+CH3OH+H, M+HCOO
0.54_146.9225n	146.922	147.93	1	0.539817	0.0252833	0	1.1602	Ctrl	High	100 - 1.01	3415.56	5.69	3119.66	3279.16	3847.85	3132.42	2812.09	2887.29	3728.49	3223.85	2830.13	3040.22	3098.99	4063.2	3132.42	2849.11	3108.13	3643.23	3303.13	2979.16			M+H, M+ACN+H
0.54_178.9838n	178.984	221.018	1	0.539817	0.00888333	0	1.9847	High	Ctrl	100 - 3.01	1505.14	6.14	775.698	1499.42	0	1418.21	1602.19	1495.03	477.045	1102.55	1211.07	755.944	1417.04	0	1418.21	1623.28	1609.38	466.136	1129.66	1274.85			M+H, M+ACN+H
0.54_142.1449n	142.145	184.179	1	0.539817	0.01735	0	1.28984	High	Ctrl	100 - 8.11	1490.53	6.67	711.5	1395.19	1360.09	1471.26	1598.18	1402.14	1451.56	1600.01	1354.37	693.381	1318.53	1436.21	1471.26	1619.22	1509.38	1418.37	1639.35	1425.69			M+H, M+ACN+H
0.60_146.1088n	146.109	164.143	1	0.60415	0.1043	3	1.05016	Ctrl	Low	100 - 4.31	23129.6	4.56	23151	25189.4	21048.4	23683.2	22287.2	21677.1	23810.6	23816.2	18447.7	22561.5	23805.4	22226.4	23683.2	22580.6	23335	23266.1	24401.9	19419.1			M+H, M+NH4
0.56_474.2877n	474.288	475.295	1	0.563267	0.10895	1	2.1215	Ctrl	Low	100 - 22.8	206317	10.24	297873	136097	184981	138792	192071	131881	86045.8	105110	100596	290287	128619	195334	138792	194600	141968	84078.1	107695	105893			M+H, M+NH4
0.63_1067.3355n	1067.34	1068.34	1	0.63435	0.0428167	0	124.043	Low	High	100 - 79.6 - 54.1 - 21.6	133507	71.07	19664.9	0	0	0	3228.88	0	231457	127054	42008.7	19164.1	0	0	0	3271.39	0	226164	130179	44220.8			M+H, M+CH3OH+H
0.64_825.7735n	825.773	848.763	1	0.643167	0.0369167	0	2.24336	High	Low	100 - 20	29620.8	40.45	31489.2	15319	37114.3	43914.8	16826.8	28120.7	33837.1	5774.25	0	30687.3	14477.3	39191.5	43914.8	17048.4	30271.5	33063.3	5916.25	0			M+H-H2O, M+Na
0.65_867.7589n	867.759	900.792	1	0.647133	0.0307	65	3.00357	High	Low	100 - 36.3	58043.9	62.94	10968.6	27448.8	60698.5	91964.1	19362	62805.7	54053.5	1856.69	2064.81	10689.3	25940.6	64095.7	91964.1	19616.9	67609.4	52817.4	1902.35	2173.54			M+H-H2O, M+CH3OH+H
0.54_184.1558n	184.156	167.153	1	0.539817	0.0332167	0	1.20571	Low	Ctrl	100 - 9.79	11429.4	6.73	6533.89	10592.5	11311.7	10514.5	12032.6	11319.9	12381.6	12264.5	9642	6367.49	10010.5	11944.7	10514.5	12191	12185.7	12098.5	12566.1	10149.7			M+H-H2O, M+H
0.54_158.1403n	158.14	141.137	1	0.539817	0.01735	0	1.34426	High	Ctrl	100 - 7.54	1338.13	3.38	657.919	1204.11	1124.3	1280.75	1404.69	1328.96	1187.45	1125.82	1116.42	641.164	1137.95	1187.23	1280.75	1423.18	1430.6	1160.3	1153.5	1175.21			M+H-H2O, M+H
0.66_905.2461n	905.246	906.253	1	0.662567	0.09075	0	29.1132	Low	High	100 - 83.2 - 78.1 - 31.1 - 10.6	1.60372e+06	21.38	49603.8	108708	27836.5	48078.3	68683.2	48495.3	362142	2.42929e+06	2.01972e+06	48340.6	102735	29394.5	48078.3	69587.4	52204.5	353860	2.48904e+06	2.12608e+06			M+H, M+HCOO
0.67_683.1922n	683.192	684.199	1	0.6705	0.109917	0	10.6584	Low	High	100 - 62.2 - 47.1 - 14.6 - 4.06	3.83303e+06	19.44	269185	535248	342449	371132	284669	423075	1.17963e+06	5.38702e+06	4.93245e+06	262330	505839	361616	371132	288417	455434	1.15266e+06	5.5195e+06	5.19218e+06			M+H, M+HCOO
0.67_662.4432n	662.443	663.45	1	0.666533	0.117067	10	1.46922	High	Ctrl	100 - 45.2 - 8.67 - 0.162	6.24266e+06	5.06	3.50852e+06	4.9021e+06	4.33629e+06	6.29673e+06	5.90354e+06	6.52771e+06	5.21257e+06	3.56091e+06	5.27815e+06	3.41917e+06	4.63276e+06	4.57899e+06	6.29673e+06	5.98126e+06	7.02698e+06	5.09338e+06	3.64848e+06	5.55609e+06			M+H, M+NH4
0.66_787.2378n	787.238	832.235	1	0.662567	0.0932667	0	21.2133	Low	High	100 - 75.6 - 60 - 22.1 - 5.59	1.49222e+06	10.6	70285.1	139249	44916.9	78801.1	64733	67497.4	408230	2.00429e+06	2.06415e+06	68495.2	131598	47430.9	78801.1	65585.3	72659.9	398895	2.05358e+06	2.17284e+06			M+H, M+HCOO
1.06_183.0525n	183.052	184.06	1	1.05577	0.0493167	21	1.09358	Low	Ctrl	100 - 0.451	13587.4	11.72	11729.3	10909.3	14635.5	13400.3	15562.8	10726.1	12400.9	12963.8	15397.6	11430.6	10309.9	15454.6	13400.3	15767.7	11546.5	12117.3	13282.6	16208.4			M+H-H2O, M+H
0.66_757.2101n	757.21	758.217	1	0.662567	0.106333	0	21.9312	Low	High	100 - 67.5 - 55.1 - 19.7 - 2.39	2.58861e+06	9.27	101787	258994	112677	124112	105401	124586	733850	3.58713e+06	3.44485e+06	99195.2	244764	118983	124112	106789	134115	717069	3.67535e+06	3.62625e+06			M+H, M+HCOO
1.07_795.5297n	795.53	796.537	1	1.06688	0.0511833	23	142.499	Low	Ctrl	100 - 45.3 - 1.36	180427	86.61	0	1915.1	1883.38	1818.78	0	5569.8	532192	0	9088.28	0	1809.88	1988.79	1818.78	0	5995.81	520023	0	9566.86			M+H, M+HCOO
1.08_113.0837n	113.084	114.091	1	1.0784	0.0623	21	1.35409	High	Low	100 - 3.75	14934.9	9.21	14371.1	15389.9	9868.42	11496.3	20015.4	13292.9	12168.2	10216.9	10703.2	14005.1	14544.3	10420.7	11496.3	20279	14309.6	11889.9	10468.1	11266.9			M+H, M+Na
1.11_149.0471n	149.047	150.054	1	1.1109	0.170783	13	1.1595	Ctrl	High	100 - 7.25	431676	0.44	450117	437332	407578	373677	370510	372697	497694	356416	410219	438654	413303	430389	373677	375388	401203	486313	365181	431821			M+H, M+CH3OH+H
0.70_540.5595n	540.56	563.549	1	0.701667	0.07055	1	3.76476	Ctrl	Low	100 - 29.3	396704	27.87	1.06876e+06	28922.7	92435.1	19644	321826	760043	127598	72086.9	116434	1.04154e+06	27333.5	97608.5	19644	326064	818175	124681	73859.7	122565			M+Na, M+HCOO
1.18_194.1147n	194.115	195.122	1	1.1822	0.170217	3	1.61533	High	Ctrl	100 - 2.53	93735.7	27.94	55245.2	43385.8	75455.6	167343	37150.7	76712.8	65260.3	50683.8	96462.1	53838.3	41002	79678.7	167343	37639.8	82580.2	63768	51930.3	101542			M+H, M+Na
0.71_684.5253n	684.525	685.533	1	0.708833	0.0777167	39	4.98998	Ctrl	Low	100 - 38.8 - 6.83	3.18961e+06	61.17	8.84724e+06	477745	243850	72288.5	802141	2.4477e+06	523128	319391	1.07509e+06	8.62193e+06	451496	257497	72288.5	812701	2.63492e+06	511166	327246	1.1317e+06	HMDB0251994	Calcium ionophore	M+H, M+NH4	C38H72N2O8	42	22.4	-5.14487	93.4633		http://nonlinear.com/redirect/outbound?p=hmdb&param=HMDB0251994
0.71_519.4995n	519.5	537.533	1	0.708833	0.08885	0	1.33477	High	Ctrl	100 - 36.8 - 5.92 - 2.9 - 0.163	3.52332e+06	10.79	2.83194e+06	2.31235e+06	2.77465e+06	2.2281e+06	4.1589e+06	4.18297e+06	2.32083e+06	2.93682e+06	2.97081e+06	2.75982e+06	2.1853e+06	2.92994e+06	2.2281e+06	4.21366e+06	4.5029e+06	2.26776e+06	3.00905e+06	3.12725e+06			M+NH4, M+ACN+H
1.47_167.0577n	167.058	150.054	1	1.4726	1.2516	38	1.13007	Ctrl	High	100 - 5.92	2.65804e+06	9.21	2.9848e+06	2.4212e+06	2.56811e+06	2.12255e+06	2.55312e+06	2.38062e+06	2.72413e+06	2.25171e+06	2.39112e+06	2.90879e+06	2.28817e+06	2.71184e+06	2.12255e+06	2.58674e+06	2.5627e+06	2.66184e+06	2.30708e+06	2.51703e+06			M+H-H2O, M+H
0.72_468.3911n	468.391	451.388	1	0.716	0.0322167	0	59.0842	Ctrl	Low	100	30769.7	173.21	92309.1	0	0	0	0	21083.5	0	1562.33	0	89958.2	0	0	0	0	22696.1	0	1600.75	0			M+H-H2O, M+H
0.72_647.6185n	647.618	648.626	1	0.716	0.0537	66	3.18781	High	Ctrl	100 - 35.3 - 33.5 - 8.94	960465	40.69	50393.1	430770	422718	1.39761e+06	838951	644838	118214	839242	1.02418e+06	49109.8	407101	446377	1.39761e+06	849996	694158	115511	859881	1.07811e+06	Cer-NS d42:2	Cer-NS d42:2	M+H-H2O, M+H	C42H81NO3	45.9	56.7	-4.86082	78.3304
1.67_147.0891n	147.089	130.086	1	1.66507	0.0620833	9	8.19028	Low	High	100	3236.62	23.87	2530.43	2631.24	1646.66	0	699.952	485.581	6682.97	3026.88	0	2465.99	2486.67	1738.82	0	709.168	522.721	6530.15	3101.32	0			M+H-H2O, M+H
0.73_484.2806n	484.281	507.27	1	0.726733	0.0322167	7	3.23391	High	Ctrl	100	66851.3	14.95	2800.52	31376.5	27839	110341	41574.2	48638.5	37904.7	29370.5	29706.6	2729.2	29652.5	29397.1	110341	42121.6	52358.6	37038	30092.7	31270.9			M+Na, M+K
0.74_484.2805n	484.28	485.288	1	0.737467	0.203167	7	1.06365	Low	High	100 - 31.1 - 5.2 - 0.223	1.7838e+07	5.29	1.41639e+07	1.90428e+07	1.72589e+07	1.89331e+07	1.57173e+07	1.56611e+07	1.8328e+07	1.67495e+07	1.84363e+07	1.38032e+07	1.79965e+07	1.82248e+07	1.89331e+07	1.59242e+07	1.6859e+07	1.79089e+07	1.71615e+07	1.94071e+07			M+H, M+NH4
0.72_400.2077n	400.208	418.242	1	0.72315	0.0501333	3	Infinity	Low	Ctrl	100 - 16.8	184283	173.21	0	0	0	0	0	0	552849	0	0	0	0	0	0	0	0	540207	0	0	LMFA07040167	Berkeleylactone G	M+H, M+NH4	C20H32O8	50.6	66.7	-4.95109	92.0461		http://nonlinear.com/redirect/outbound?p=lipidmaps&param=LMFA07040167
2.23_395.1949n	395.195	434.158	1	2.22533	0.194267	40	1.08055	Low	Ctrl	100 - 9.45	204728	3.32	161685	158363	248352	192857	190757	202906	217626	205861	190698	157568	149662	262252	192857	193268	218425	212649	210924	200740			M+K, M+HCOO
2.35_905.5676n	905.568	888.564	1	2.34827	0.0719	4	4.55128	High	Ctrl	100 - 22.6 - 20.6 - 5.48	84322.8	59.29	0	25512.5	30069.3	77185.9	38284	137499	6316.61	67182.2	28607.6	0	24110.8	31752.2	77185.9	38788	148015	6172.17	68834.3	30114.1			M+H-H2O, M+H
2.34_869.5865n	869.586	892.576	1	2.33775	0.0786	77	4.57861	High	Ctrl	100 - 37.8 - 10.3	127909	65.52	0	30066.7	53741.9	100638	61132.2	221957	21464.3	78022.9	33285.1	0	28414.7	56749.8	100638	61937.1	238934	20973.5	79941.7	35037.8			M+Na, M+K
2.49_157.0521n	157.052	175.086	1	2.48972	0.348167	1	1.04959	Low	High	100 - 4.16	194237	6.97	209668	199589	170567	186581	197170	171431	202749	178615	201346	204328	188622	180113	186581	199765	184543	198113	183007	211949			M+H, M+NH4
2.55_251.1453n	251.145	252.153	1	2.54552	0.310333	2	1.04955	Ctrl	Low	100 - 1.99	499276	3.12	488680	445711	563438	474452	504020	483015	393054	496943	537119	476235	421221	594973	474452	510656	519958	384066	509164	565403			M+H-H2O, M+H
2.56_245.1253n	245.125	246.133	1	2.56458	0.384367	8	1.024	Ctrl	Low	100 - 7.79	457184	2.49	453511	415939	502101	447879	460210	437897	379119	461045	499236	441962	393086	530203	447879	466269	471390	370450	472383	525525			M+H-H2O, M+H
2.46_220.0839n	220.084	221.091	1	2.46075	0.356117	28	1.05629	Ctrl	High	100 - 9.88	510100	8.12	554090	523044	453166	498738	517576	432439	525875	451264	515420	539979	494306	478529	498738	524390	465515	513850	462362	542561			M+H-H2O, M+H
2.58_1157.1181n	1157.12	1196.08	1	2.58443	0.125767	127	1.09876	Ctrl	High	100	484098	8.28	511466	504023	436806	455044	489965	376754	427206	442998	499143	498440	476330	461254	455044	496416	405570	417437	453892	525428			M+CH3OH+H, M+K
2.61_859.6047n	859.605	882.594	1	2.61152	0.0382	83	2.94274	High	Ctrl	100 - 36.2 - 42.6 - 6.22	138264	35.65	18193.2	71886.4	50874.6	116789	65630	232372	41517.3	63899.6	87315.3	17729.9	67936.6	53722	116789	66494.1	250145	40567.9	65471.1	91913.2			M+Na, M+CH3OH+H
2.64_771.5882n	771.588	772.596	1	2.64412	0.0440167	45	1.25624	High	Ctrl	100 - 1.82	125074	13.26	89922.4	114603	94160.8	95169.9	92219.5	187834	125227	83031.3	152597	87632.3	108307	99430.8	95169.9	93433.7	202200	122364	85073.3	160633			M+H-H2O, M+H
2.67_673.5013n	673.501	706.535	1	2.66703	0.0926	38	2.16129	High	Ctrl	100 - 40.4 - 16.1 - 9.05 - 0.729	2.61503e+06	10.26	811777	1.25503e+06	1.56302e+06	2.69733e+06	2.31524e+06	2.83252e+06	1.21027e+06	2.10211e+06	2.24531e+06	791104	1.18608e+06	1.6505e+06	2.69733e+06	2.34573e+06	3.04916e+06	1.1826e+06	2.1538e+06	2.36354e+06	HMDB0008852	PE(14:0/P-18:1(11Z))	M+CH3OH+H, M+HCOO	C37H72NO7P	50.5	67.3	-5.00642	90.9238		http://nonlinear.com/redirect/outbound?p=hmdb&param=HMDB0008852
2.66_671.5211n	671.521	716.519	1	2.66307	0.0745	38	1.79229	High	Ctrl	100 - 32.3	608820	12.32	289076	325005	404982	512332	505214	808913	388687	497228	461731	281714	307148	427648	512332	511865	870782	379799	509456	486045	HMDB0256098	2,3-Dipalmitoyl-S-glycerylcysteine	M+CH3OH+H, M+HCOO	C38H73NO6S	35.9	6.89	7.78553	81.2824		http://nonlinear.com/redirect/outbound?p=hmdb&param=HMDB0256098
2.71_689.0685n	689.068	707.102	1	2.71358	0.107117	0	1.60172	Ctrl	High	100 - 31.6	194970	10.32	218351	179995	186562	125044	132292	107839	223165	159648	151725	212791	170106	197004	125044	134034	116087	218061	163574	159715			M+NH4, M+Na
2.66_699.5170n	699.517	732.55	1	2.65948	0.137117	40	1.64631	High	Ctrl	100 - 44.6 - 3.31 - 1.02	9.64986e+06	9.98	4.94524e+06	6.35213e+06	6.28714e+06	9.01379e+06	8.25862e+06	1.16772e+07	7.8304e+06	9.15259e+06	7.6519e+06	4.8193e+06	6.00312e+06	6.63902e+06	9.01379e+06	8.36736e+06	1.25703e+07	7.65134e+06	9.37767e+06	8.05484e+06	HMDB0011343	PE(P-16:0/18:2(9Z,12Z))	M+CH3OH+H, M+HCOO	C39H74NO7P	50.6	64.5	-4.7552	93.9524		http://nonlinear.com/redirect/outbound?p=hmdb&param=HMDB0011343
2.76_790.6904n	790.69	813.68	1	2.75657	0.127	24	3.67793	High	Ctrl	100 - 51.6 - 36.3 - 14.1 - 2.81 - 0.128	7.0248e+06	22.96	868406	2.4456e+06	2.41597e+06	7.03326e+06	5.40799e+06	8.63316e+06	2.03189e+06	4.4037e+06	6.18076e+06	846291	2.31123e+06	2.55118e+06	7.03326e+06	5.47919e+06	9.29347e+06	1.98542e+06	4.51199e+06	6.50623e+06			M+H-H2O, M+Na
2.77_886.5521n	886.552	904.586	1	2.7662	0.111133	28	1.60031	High	Ctrl	100 - 53.1 - 25.4 - 11.2 - 3.68 - 0.0839	2.92679e+06	9.88	1.20764e+06	2.22756e+06	2.05147e+06	2.89628e+06	2.65414e+06	3.22995e+06	1.70926e+06	2.78594e+06	2.64747e+06	1.17688e+06	2.10517e+06	2.16629e+06	2.89628e+06	2.68908e+06	3.477e+06	1.67018e+06	2.85445e+06	2.78688e+06			M+H, M+NH4
2.77_884.5368n	884.537	902.571	1	2.77017	0.0909	22	1.3132	High	Ctrl	100 - 46.4	569258	5.72	318193	524064	458208	526422	466864	714489	540945	539657	488471	310090	495269	483853	526422	473010	769137	528575	552928	514193			M+H, M+NH4
2.76_766.6664n	766.666	811.664	1	2.75657	0.0958833	2	2.91106	High	Ctrl	100 - 49.5 - 5.2 - 1.14 - 0.0714	1.78829e+06	28.55	273860	812507	756558	1.66149e+06	1.35303e+06	2.35034e+06	688654	1.29066e+06	1.52214e+06	266886	767865	798901	1.66149e+06	1.37084e+06	2.53011e+06	672906	1.3224e+06	1.6023e+06			M+CH3OH+H, M+HCOO
2.80_744.4901n	744.49	762.524	1	2.79657	0.0903833	21	1.85523	High	Ctrl	100 - 32.7 - 7 - 0.824	360274	10.5	166043	225047	191489	355821	324867	400132	184977	358572	284492	161814	212682	202207	355821	329144	430736	180747	367390	299473	HMDB0010590	PG(16:1(9Z)/18:2(9Z,12Z))	M+NH4, M+ACN+H	C40H73O10P	50.6	70.5	-5.39534	88.4956		http://nonlinear.com/redirect/outbound?p=hmdb&param=HMDB0010590
2.75_808.6410n	808.641	809.648	1	2.75258	0.0445667	110	2.33399	High	Ctrl	100 - 22.1	85905.1	34.38	11047.7	58271.7	41098.9	73256	50441.2	134018	35301.7	71812.2	67997.8	10766.3	55070	43399.1	73256	51105.3	144268	34494.4	73578.3	71578.5			M+H, M+CH3OH+H
[truncated: 2,931 more rows]

## Sheet: S17-negative-acid
Supplementary Table S6. The metabolome of FL-HSCs at gestational day 14.5.
													Normalised abundance									Raw abundance
													Ctrl			High			Low			Ctrl			High			Low
[truncated: 5,302 more rows]

## Sheet: S18-negative-base
Supplementary Table S6. The metabolome of FL-HSCs at gestational day 14.5.
													Normalised abundance									Raw abundance
[truncated: 7,832 more rows]
